# Supplementary material for: Influence of Trp-Cage on the Function and Stability of GLP-1R Agonist Exenatide Derivatives
Source: J Med Chem. 2024 Sep 10;67(18):16757–72. doi: 10.1021/acs.jmedchem.4c01553 (PMC11440607; doi:10.1021/acs.jmedchem.4c01553)
Supplement: Supplementary file 2 — jm4c01553_si_002.xlsx [file jm4c01553_si_002.xlsx]

## Sheet: ECD_Temperuture dep.
Δ1-14Ex4-Tc5b
5°C			10°C			15°C			20°C			25°C			30°C			35°C			40°C			45°C			50°C			55°C			60°C			65°C			70°C			75°C			80°C			85°C
wavelength (nm)	Ellipticity	Intensity	wavelength (nm)	Ellipticity	Intensity	wavelength (nm)	Ellipticity	Intensity	wavelength (nm)	Ellipticity	Intensity	wavelength (nm)	Ellipticity	Intensity	wavelength (nm)	Ellipticity	Intensity	wavelength (nm)	Ellipticity	Intensity	wavelength (nm)	Ellipticity	Intensity	wavelength (nm)	Ellipticity	Intensity	wavelength (nm)	Ellipticity	Intensity	wavelength (nm)	Ellipticity	Intensity	wavelength (nm)	Ellipticity	Intensity	wavelength (nm)	Ellipticity	Intensity	wavelength (nm)	Ellipticity	Intensity	wavelength (nm)	Ellipticity	Intensity	wavelength (nm)	Ellipticity	Intensity	wavelength (nm)	Ellipticity
260	0	0,03586	260	0	0,03726	260	0	0,03803	260	0	0,03888	260	0	0,03985	260	0	0,04066	260	0	0,04115	260	0	0,04101	260	0	0,04135	260	0	0,04231	260	0	0,04341	260	0	0,04464	260	0	0,04612	260	0	0,04694	260	0	0,04658	260	0	0,04778	260	0
259,8	-0,00722	0,03583	259,8	-0,00885	0,03722	259,8	-0,00733	0,03801	259,8	-0,01515	0,03877	259,8	-0,0038	0,03981	259,8	-0,0102	0,04057	259,8	-9,989E-4	0,04108	259,8	-0,00865	0,04096	259,8	-0,01415	0,04129	259,8	0,00113	0,04226	259,8	0,02084	0,04333	259,8	-0,00879	0,04453	259,8	-0,00728	0,04604	259,8	0,00676	0,04689	259,8	0,01041	0,04649	259,8	-0,00243	0,04773	259,8	-0,01159
259,6	-0,01916	0,0358	259,6	-0,01669	0,03716	259,6	-0,00812	0,03794	259,6	-0,02942	0,03869	259,6	-0,01166	0,03976	259,6	-0,0136	0,04046	259,6	-0,00178	0,041	259,6	-0,01905	0,04088	259,6	-0,02187	0,04122	259,6	0,01208	0,04221	259,6	0,04253	0,04326	259,6	-0,01249	0,04444	259,6	-0,01209	0,04596	259,6	0,01133	0,04678	259,6	0,02342	0,04641	259,6	-0,0022	0,04765	259,6	-0,02165
259,4	-0,01925	0,03574	259,4	-0,01437	0,03707	259,4	-0,0063	0,03783	259,4	-0,02986	0,0386	259,4	-0,00928	0,03966	259,4	-0,00344	0,04037	259,4	0,00418	0,04093	259,4	-0,01783	0,0408	259,4	-0,02135	0,04115	259,4	0,03514	0,04213	259,4	0,0699	0,04314	259,4	-0,00766	0,04435	259,4	-0,01238	0,04588	259,4	0,01624	0,04668	259,4	0,03935	0,04634	259,4	0,00678	0,0475	259,4	-0,02132
259,2	-0,00826	0,03572	259,2	-0,00143	0,03701	259,2	-0,00851	0,03778	259,2	-0,02223	0,0385	259,2	9,8E-4	0,03961	259,2	0,01906	0,0403	259,2	0,01586	0,04092	259,2	-0,00272	0,04077	259,2	-0,01887	0,04111	259,2	0,07271	0,04208	259,2	0,10467	0,04305	259,2	0,0038	0,04429	259,2	-0,00908	0,04576	259,2	0,02958	0,04662	259,2	0,05509	0,04627	259,2	0,02523	0,04746	259,2	-0,01623
259	0,00805	0,03566	259	0,01765	0,03694	259	-0,01217	0,03771	259	-0,01992	0,03845	259	0,00927	0,03954	259	0,04729	0,04023	259	0,03469	0,04088	259	0,01823	0,04073	259	-0,00971	0,04105	259	0,11995	0,042	259	0,12596	0,04296	259	0,01131	0,04423	259	0,00206	0,04567	259	0,04404	0,04655	259	0,06516	0,0462	259	0,04181	0,04744	259	-0,00754
258,8	0,02781	0,03565	258,8	0,04769	0,03686	258,8	-0,01134	0,03764	258,8	-0,01234	0,0384	258,8	0,01988	0,03952	258,8	0,07888	0,04018	258,8	0,06374	0,04084	258,8	0,05236	0,04067	258,8	0,00514	0,04101	258,8	0,17149	0,04192	258,8	0,13953	0,04292	258,8	0,03091	0,04417	258,8	0,02629	0,04557	258,8	0,0658	0,04648	258,8	0,07928	0,04615	258,8	0,06091	0,04738	258,8	0,01189
258,6	0,04586	0,0356	258,6	0,08655	0,03678	258,6	-0,00893	0,03754	258,6	-0,00495	0,03832	258,6	0,03153	0,03945	258,6	0,12003	0,04014	258,6	0,08528	0,04081	258,6	0,10194	0,04063	258,6	0,0193	0,04098	258,6	0,22977	0,04182	258,6	0,16041	0,04284	258,6	0,06281	0,04409	258,6	0,05566	0,04547	258,6	0,07951	0,04643	258,6	0,09314	0,0461	258,6	0,07756	0,04732	258,6	0,02764
258,4	0,06839	0,03555	258,4	0,12307	0,03671	258,4	0,00151	0,03748	258,4	0,01117	0,03826	258,4	0,04661	0,0394	258,4	0,16922	0,0401	258,4	0,0955	0,04075	258,4	0,15339	0,04059	258,4	0,03862	0,04092	258,4	0,29352	0,04174	258,4	0,18553	0,04277	258,4	0,09545	0,04402	258,4	0,08683	0,0454	258,4	0,09717	0,04633	258,4	0,10954	0,04605	258,4	0,09895	0,04729	258,4	0,03665
258,2	0,09971	0,03554	258,2	0,1617	0,03667	258,2	0,00908	0,0374	258,2	0,03053	0,03821	258,2	0,07438	0,03936	258,2	0,22442	0,04008	258,2	0,11096	0,0407	258,2	0,21214	0,04052	258,2	0,05518	0,04086	258,2	0,35808	0,04165	258,2	0,20992	0,0427	258,2	0,12777	0,04395	258,2	0,11713	0,04534	258,2	0,12124	0,04627	258,2	0,12284	0,04597	258,2	0,11708	0,04724	258,2	0,04429
258	0,12904	0,03551	258	0,19424	0,03661	258	0,02069	0,03732	258	0,03739	0,03814	258	0,09951	0,03933	258	0,27556	0,04006	258	0,12021	0,04065	258	0,26369	0,04051	258	0,06443	0,04081	258	0,41447	0,04158	258	0,22729	0,04265	258	0,15345	0,0439	258	0,14457	0,04527	258	0,14221	0,04621	258	0,1332	0,04592	258	0,12637	0,04718	258	0,0447
257,8	0,15859	0,03545	257,8	0,22023	0,03655	257,8	0,03898	0,03725	257,8	0,03944	0,0381	257,8	0,12445	0,03933	257,8	0,31392	0,04006	257,8	0,13431	0,04058	257,8	0,30471	0,04051	257,8	0,07539	0,04078	257,8	0,4553	0,04154	257,8	0,23631	0,0426	257,8	0,17623	0,0438	257,8	0,17236	0,04517	257,8	0,16109	0,04613	257,8	0,14249	0,04588	257,8	0,12768	0,04711	257,8	0,04378
257,6	0,18511	0,03543	257,6	0,24383	0,03654	257,6	0,05912	0,0372	257,6	0,05526	0,03809	257,6	0,14972	0,03934	257,6	0,34607	0,04008	257,6	0,14379	0,04055	257,6	0,34318	0,04049	257,6	0,08962	0,04076	257,6	0,47749	0,04147	257,6	0,25126	0,04254	257,6	0,20164	0,04375	257,6	0,19235	0,04511	257,6	0,17314	0,04609	257,6	0,14863	0,04583	257,6	0,12948	0,04705	257,6	0,0381
257,4	0,20906	0,0354	257,4	0,2641	0,03649	257,4	0,08203	0,03713	257,4	0,07232	0,03805	257,4	0,18023	0,03931	257,4	0,37922	0,04007	257,4	0,14456	0,04049	257,4	0,37501	0,04042	257,4	0,11339	0,04068	257,4	0,49807	0,04137	257,4	0,26349	0,0425	257,4	0,21733	0,04371	257,4	0,1984	0,04505	257,4	0,175	0,04602	257,4	0,14873	0,04575	257,4	0,12617	0,04697	257,4	0,03157
257,2	0,23732	0,0353	257,2	0,28067	0,03641	257,2	0,09774	0,03707	257,2	0,09231	0,03802	257,2	0,20793	0,03927	257,2	0,4169	0,04002	257,2	0,14475	0,04043	257,2	0,39574	0,04031	257,2	0,15135	0,04062	257,2	0,51698	0,04127	257,2	0,25249	0,04243	257,2	0,21796	0,04364	257,2	0,19	0,04497	257,2	0,17371	0,04593	257,2	0,14896	0,04565	257,2	0,13244	0,04689	257,2	0,03013
257	0,25913	0,0353	257	0,29518	0,0364	257	0,0985	0,03705	257	0,10948	0,03801	257	0,2274	0,03927	257	0,44121	0,04002	257	0,13917	0,04044	257	0,40684	0,04027	257	0,18291	0,0406	257	0,51698	0,04119	257	0,21592	0,04239	257	0,21459	0,04362	257	0,17196	0,04495	257	0,15836	0,0459	257	0,13601	0,04561	257	0,13762	0,04687	257	0,03241
256,8	0,27682	0,03524	256,8	0,30945	0,03635	256,8	0,0936	0,03699	256,8	0,12738	0,03797	256,8	0,24379	0,03924	256,8	0,45964	0,04001	256,8	0,13225	0,04039	256,8	0,42263	0,04018	256,8	0,21135	0,04053	256,8	0,50831	0,04107	256,8	0,18256	0,04234	256,8	0,21023	0,04354	256,8	0,15905	0,04488	256,8	0,14354	0,04583	256,8	0,12597	0,04554	256,8	0,14325	0,04681	256,8	0,04058
256,6	0,28763	0,03516	256,6	0,31013	0,03628	256,6	0,07647	0,03696	256,6	0,14603	0,0379	256,6	0,26149	0,0392	256,6	0,47392	0,03997	256,6	0,12625	0,04033	256,6	0,43718	0,0401	256,6	0,23953	0,04047	256,6	0,49606	0,041	256,6	0,15682	0,04226	256,6	0,20555	0,04346	256,6	0,1474	0,0448	256,6	0,12501	0,04569	256,6	0,11243	0,04545	256,6	0,14836	0,04677	256,6	0,04431
256,4	0,28705	0,0351	256,4	0,29835	0,03622	256,4	0,04919	0,0369	256,4	0,16765	0,03783	256,4	0,27174	0,03911	256,4	0,48426	0,0399	256,4	0,1037	0,04025	256,4	0,44496	0,04002	256,4	0,26336	0,0404	256,4	0,48067	0,04091	256,4	0,13239	0,04215	256,4	0,19415	0,04336	256,4	0,13352	0,0447	256,4	0,10518	0,04559	256,4	0,10002	0,04535	256,4	0,14559	0,04671	256,4	0,04325
256,2	0,27788	0,03502	256,2	0,27593	0,03618	256,2	0,00887	0,03689	256,2	0,1771	0,03779	256,2	0,27394	0,03907	256,2	0,48144	0,03989	256,2	0,07904	0,04017	256,2	0,44219	0,03996	256,2	0,27538	0,04031	256,2	0,46331	0,04083	256,2	0,09905	0,04206	256,2	0,16969	0,04329	256,2	0,11657	0,0446	256,2	0,08693	0,04552	256,2	0,08451	0,04526	256,2	0,13112	0,04666	256,2	0,03574
256	0,25859	0,03494	256	0,24735	0,03616	256	-0,03526	0,03692	256	0,17619	0,03775	256	0,25826	0,03902	256	0,4648	0,03986	256	0,05996	0,04012	256	0,42502	0,03992	256	0,2697	0,04025	256	0,43863	0,04079	256	0,06337	0,04202	256	0,14274	0,04321	256	0,10206	0,04452	256	0,06748	0,04546	256	0,06521	0,04518	256	0,10768	0,04663	256	0,02484
255,8	0,23638	0,03487	255,8	0,21552	0,03612	255,8	-0,06826	0,03688	255,8	0,17294	0,03773	255,8	0,24253	0,03896	255,8	0,43884	0,03981	255,8	0,04082	0,04006	255,8	0,39999	0,03985	255,8	0,25718	0,04017	255,8	0,41021	0,04076	255,8	0,04101	0,04196	255,8	0,13093	0,04315	255,8	0,10086	0,04447	255,8	0,04428	0,0454	255,8	0,04379	0,04509	255,8	0,07918	0,04654	255,8	0,009
255,6	0,21753	0,0348	255,6	0,1779	0,03605	255,6	-0,09515	0,03688	255,6	0,16667	0,03768	255,6	0,22682	0,03892	255,6	0,41709	0,03978	255,6	0,02189	0,04	255,6	0,37396	0,03981	255,6	0,23981	0,04008	255,6	0,37821	0,04072	255,6	0,03892	0,04192	255,6	0,12364	0,04306	255,6	0,10013	0,04442	255,6	0,0309	0,04534	255,6	0,02997	0,04503	255,6	0,04976	0,04646	255,6	-0,0098
255,4	0,20068	0,03478	255,4	0,1328	0,036	255,4	-0,11499	0,03689	255,4	0,15722	0,03767	255,4	0,20615	0,03888	255,4	0,38262	0,03972	255,4	-0,00454	0,03996	255,4	0,32989	0,03977	255,4	0,221	0,03999	255,4	0,33656	0,0407	255,4	0,02816	0,04186	255,4	0,10625	0,04302	255,4	0,08544	0,04441	255,4	0,00397	0,04529	255,4	0,00846	0,04498	255,4	0,01692	0,04644	255,4	-0,04231
255,2	0,18339	0,03474	255,2	0,09952	0,03596	255,2	-0,12312	0,03686	255,2	0,15183	0,03764	255,2	0,17977	0,03884	255,2	0,33593	0,03967	255,2	-0,02465	0,03992	255,2	0,28162	0,03971	255,2	0,20346	0,0399	255,2	0,29873	0,04065	255,2	0,00563	0,04179	255,2	0,0841	0,04299	255,2	0,0646	0,04438	255,2	-0,02045	0,04522	255,2	-0,01154	0,04489	255,2	-0,01415	0,04641	255,2	-0,07406
255	0,16241	0,03469	255	0,07403	0,03592	255	-0,12848	0,03682	255	0,1346	0,03756	255	0,15085	0,03879	255	0,28242	0,03962	255	-0,04334	0,03988	255	0,22903	0,03965	255	0,18271	0,0398	255	0,25159	0,04064	255	-0,01795	0,04176	255	0,05792	0,04294	255	0,03957	0,04431	255	-0,05873	0,04517	255	-0,03902	0,04484	255	-0,039	0,04636	255	-0,10477
254,8	0,15073	0,03465	254,8	0,05767	0,03587	254,8	-0,12203	0,03679	254,8	0,11707	0,03752	254,8	0,11858	0,03878	254,8	0,23785	0,03959	254,8	-0,05361	0,03985	254,8	0,18879	0,03962	254,8	0,17171	0,03979	254,8	0,21533	0,04061	254,8	-0,03826	0,04175	254,8	0,04454	0,0429	254,8	0,0164	0,04426	254,8	-0,09264	0,04513	254,8	-0,05258	0,04479	254,8	-0,05197	0,04634	254,8	-0,12013
254,6	0,14905	0,03456	254,6	0,0519	0,03583	254,6	-0,11004	0,03677	254,6	0,10766	0,03749	254,6	0,09958	0,03871	254,6	0,20251	0,03951	254,6	-0,06667	0,03984	254,6	0,16919	0,03956	254,6	0,17937	0,03973	254,6	0,18745	0,04055	254,6	-0,05158	0,04164	254,6	0,03929	0,04284	254,6	0,00327	0,04424	254,6	-0,11313	0,04507	254,6	-0,05781	0,04473	254,6	-0,05803	0,0463	254,6	-0,12645
254,4	0,14172	0,03452	254,4	0,04552	0,03579	254,4	-0,10211	0,03675	254,4	0,09524	0,03746	254,4	0,07649	0,03867	254,4	0,17026	0,03944	254,4	-0,07981	0,03982	254,4	0,15575	0,03949	254,4	0,18737	0,03968	254,4	0,16292	0,04053	254,4	-0,06622	0,04155	254,4	0,01976	0,04282	254,4	-0,00856	0,04423	254,4	-0,12603	0,04503	254,4	-0,07165	0,04469	254,4	-0,06354	0,04631	254,4	-0,12434
254,2	0,13966	0,03441	254,2	0,04587	0,03571	254,2	-0,08894	0,03669	254,2	0,08463	0,03743	254,2	0,05945	0,0386	254,2	0,14377	0,03933	254,2	-0,07706	0,03975	254,2	0,14395	0,03947	254,2	0,2033	0,03961	254,2	0,15872	0,04045	254,2	-0,07382	0,04146	254,2	0,00473	0,04275	254,2	-0,01395	0,04418	254,2	-0,13124	0,04498	254,2	-0,08348	0,04463	254,2	-0,05762	0,04629	254,2	-0,11019
254	0,1396	0,03435	254	0,05462	0,03568	254	-0,07801	0,03665	254	0,07601	0,03742	254	0,04131	0,03856	254	0,12155	0,03929	254	-0,06426	0,03972	254	0,13799	0,03949	254	0,21808	0,03957	254	0,16741	0,04041	254	-0,06908	0,04138	254	0,00374	0,0427	254	4,951E-4	0,04416	254	-0,1262	0,04492	254	-0,08742	0,04459	254	-0,04702	0,04628	254	-0,09079
253,8	0,13837	0,03426	253,8	0,06695	0,03565	253,8	-0,067	0,03656	253,8	0,05481	0,03735	253,8	0,02762	0,03851	253,8	0,09345	0,03924	253,8	-0,05366	0,03969	253,8	0,13046	0,03946	253,8	0,22311	0,03952	253,8	0,16573	0,0404	253,8	-0,05133	0,04131	253,8	0,0153	0,04261	253,8	0,02561	0,0441	253,8	-0,11997	0,04487	253,8	-0,09864	0,04453	253,8	-0,03962	0,04623	253,8	-0,07549
253,6	0,13733	0,03417	253,6	0,07591	0,03564	253,6	-0,0517	0,0365	253,6	0,03504	0,03733	253,6	0,01276	0,03847	253,6	0,06926	0,03915	253,6	-0,04216	0,03965	253,6	0,12372	0,03943	253,6	0,23193	0,03945	253,6	0,17346	0,04035	253,6	-0,03612	0,04124	253,6	0,02648	0,04255	253,6	0,05392	0,04404	253,6	-0,11071	0,04481	253,6	-0,11011	0,04446	253,6	-0,04457	0,04619	253,6	-0,06673
253,4	0,13385	0,03417	253,4	0,08765	0,03565	253,4	-0,02894	0,03647	253,4	0,02368	0,03735	253,4	0,00967	0,03842	253,4	0,04838	0,0391	253,4	-0,03109	0,03966	253,4	0,11174	0,03941	253,4	0,24138	0,03943	253,4	0,17802	0,04033	253,4	-0,02405	0,04119	253,4	0,03958	0,04254	253,4	0,08733	0,04403	253,4	-0,1054	0,04478	253,4	-0,12513	0,04444	253,4	-0,05009	0,04616	253,4	-0,06184
253,2	0,14116	0,03413	253,2	0,09699	0,03562	253,2	4,46E-4	0,0364	253,2	0,01763	0,03732	253,2	0,01048	0,0384	253,2	0,03065	0,03907	253,2	-0,01126	0,03965	253,2	0,10326	0,03938	253,2	0,2449	0,03938	253,2	0,18655	0,0403	253,2	-0,01734	0,04115	253,2	0,05432	0,04251	253,2	0,11762	0,04399	253,2	-0,10404	0,04475	253,2	-0,14052	0,0444	253,2	-0,05189	0,04612	253,2	-0,05933
253	0,16032	0,03407	253	0,11764	0,03562	253	0,04109	0,03636	253	0,01419	0,03732	253	0,01391	0,03834	253	0,01989	0,03904	253	0,01648	0,03963	253	0,0982	0,03936	253	0,24183	0,03934	253	0,18998	0,04027	253	-0,0127	0,04116	253	0,08556	0,04252	253	0,14818	0,04396	253	-0,10219	0,04472	253	-0,15457	0,0444	253	-0,0462	0,04606	253	-0,06448
252,8	0,17912	0,03402	252,8	0,14225	0,03564	252,8	0,08917	0,03632	252,8	0,01932	0,03729	252,8	0,02086	0,03831	252,8	0,01302	0,03903	252,8	0,03736	0,03961	252,8	0,10423	0,03934	252,8	0,24328	0,03933	252,8	0,19038	0,04022	252,8	-0,01658	0,04115	252,8	0,12347	0,0425	252,8	0,18574	0,04394	252,8	-0,10353	0,0447	252,8	-0,16041	0,04438	252,8	-0,0438	0,04605	252,8	-0,06956
252,6	0,19279	0,03399	252,6	0,15901	0,03563	252,6	0,12844	0,03627	252,6	0,01661	0,03725	252,6	0,03113	0,03828	252,6	0,00657	0,03901	252,6	0,04478	0,03956	252,6	0,11655	0,03932	252,6	0,24819	0,03928	252,6	0,18723	0,04018	252,6	-0,02717	0,04111	252,6	0,15348	0,04248	252,6	0,21249	0,0439	252,6	-0,10658	0,04465	252,6	-0,1702	0,04434	252,6	-0,04854	0,04602	252,6	-0,07737
252,4	0,19279	0,03397	252,4	0,17013	0,03564	252,4	0,14833	0,03624	252,4	0,01578	0,03722	252,4	0,0263	0,03825	252,4	0,00449	0,03902	252,4	0,05055	0,03952	252,4	0,12318	0,03931	252,4	0,25877	0,03925	252,4	0,1819	0,04013	252,4	-0,0502	0,04109	252,4	0,16736	0,04245	252,4	0,22436	0,04386	252,4	-0,11395	0,04463	252,4	-0,17711	0,04433	252,4	-0,05835	0,04603	252,4	-0,08316
252,2	0,19612	0,03395	252,2	0,19087	0,03566	252,2	0,16591	0,03622	252,2	0,02314	0,03719	252,2	0,03038	0,03823	252,2	0,00734	0,03901	252,2	0,06544	0,03951	252,2	0,12944	0,03927	252,2	0,2703	0,03924	252,2	0,18601	0,04009	252,2	-0,06921	0,04106	252,2	0,18796	0,04241	252,2	0,24058	0,04384	252,2	-0,11462	0,04459	252,2	-0,17853	0,04429	252,2	-0,0636	0,04598	252,2	-0,08292
252	0,19529	0,03388	252	0,20539	0,03565	252	0,17279	0,0362	252	0,02106	0,03715	252	0,03062	0,03817	252	0,01035	0,03898	252	0,07426	0,03947	252	0,1298	0,03924	252	0,27313	0,0392	252	0,18649	0,04005	252	-0,09309	0,04103	252	0,20786	0,04233	252	0,24751	0,04377	252	-0,11316	0,04453	252	-0,19065	0,04424	252	-0,06365	0,04596	252	-0,08475
251,8	0,193	0,03385	251,8	0,21925	0,03565	251,8	0,16648	0,03622	251,8	0,02226	0,03718	251,8	0,02318	0,03818	251,8	0,01838	0,039	251,8	0,07372	0,03946	251,8	0,11981	0,03926	251,8	0,27689	0,03924	251,8	0,18252	0,04005	251,8	-0,10596	0,04105	251,8	0,22946	0,0423	251,8	0,25392	0,04373	251,8	-0,11225	0,04452	251,8	-0,20539	0,04423	251,8	-0,06662	0,04592	251,8	-0,08517
251,6	0,18533	0,03385	251,6	0,22704	0,03567	251,6	0,15117	0,03624	251,6	0,02521	0,03723	251,6	0,01817	0,03821	251,6	0,02406	0,03902	251,6	0,0672	0,03946	251,6	0,10359	0,03927	251,6	0,27982	0,03926	251,6	0,18009	0,04006	251,6	-0,11834	0,04105	251,6	0,24629	0,04228	251,6	0,25222	0,04373	251,6	-0,11912	0,04453	251,6	-0,21742	0,04422	251,6	-0,07972	0,0459	251,6	-0,0863
251,4	0,16872	0,03385	251,4	0,23489	0,03571	251,4	0,12295	0,03628	251,4	0,02983	0,03724	251,4	0,02255	0,03825	251,4	0,02503	0,03903	251,4	0,06265	0,03947	251,4	0,07818	0,03927	251,4	0,2696	0,03927	251,4	0,16931	0,04006	251,4	-0,12847	0,04105	251,4	0,25023	0,04229	251,4	0,23708	0,04373	251,4	-0,13105	0,04453	251,4	-0,23577	0,04422	251,4	-0,09211	0,04592	251,4	-0,09435
251,2	0,14655	0,03388	251,2	0,24172	0,03577	251,2	0,09981	0,03633	251,2	0,03597	0,03729	251,2	0,01898	0,0383	251,2	0,02592	0,03909	251,2	0,05942	0,0395	251,2	0,04065	0,0393	251,2	0,24891	0,03934	251,2	0,15604	0,04009	251,2	-0,14095	0,04112	251,2	0,2526	0,0423	251,2	0,21302	0,0437	251,2	-0,15318	0,04456	251,2	-0,25523	0,04423	251,2	-0,09362	0,04592	251,2	-0,10609
251	0,13599	0,03391	251	0,24918	0,03583	251	0,08108	0,03635	251	0,0524	0,0373	251	0,02891	0,03832	251	0,03812	0,03909	251	0,0528	0,03948	251	0,01636	0,03928	251	0,22776	0,03935	251	0,15501	0,04012	251	-0,14971	0,04116	251	0,26734	0,04228	251	0,19649	0,0437	251	-0,17279	0,04458	251	-0,268	0,04425	251	-0,08823	0,04592	251	-0,11627
250,8	0,12589	0,03396	250,8	0,24707	0,0359	250,8	0,06259	0,03642	250,8	0,06568	0,03731	250,8	0,03386	0,03837	250,8	0,05061	0,03914	250,8	0,02836	0,03953	250,8	0,00397	0,03928	250,8	0,20306	0,0394	250,8	0,13899	0,04018	250,8	-0,16838	0,0412	250,8	0,27704	0,0423	250,8	0,17463	0,04372	250,8	-0,19664	0,04463	250,8	-0,29031	0,04427	250,8	-0,08356	0,04598	250,8	-0,13339
250,6	0,12198	0,034	250,6	0,24886	0,03595	250,6	0,04538	0,03647	250,6	0,08303	0,0373	250,6	0,04046	0,0384	250,6	0,07001	0,0392	250,6	0,01058	0,03956	250,6	0,00449	0,03927	250,6	0,18617	0,03945	250,6	0,12258	0,04022	250,6	-0,18152	0,04125	250,6	0,27964	0,0423	250,6	0,16074	0,04374	250,6	-0,22258	0,04465	250,6	-0,30876	0,04429	250,6	-0,08033	0,04601	250,6	-0,15444
250,4	0,11635	0,03403	250,4	0,24366	0,03596	250,4	0,02885	0,03647	250,4	0,09566	0,03732	250,4	0,04306	0,0384	250,4	0,08723	0,0392	250,4	-0,002	0,03955	250,4	0,00586	0,03926	250,4	0,16661	0,03945	250,4	0,10945	0,04021	250,4	-0,20087	0,04127	250,4	0,27526	0,04233	250,4	0,14071	0,04376	250,4	-0,24723	0,04464	250,4	-0,31954	0,04434	250,4	-0,07582	0,04604	250,4	-0,18917
250,2	0,11809	0,03409	250,2	0,23333	0,03599	250,2	0,00568	0,03652	250,2	0,10666	0,03731	250,2	0,04584	0,03846	250,2	0,10766	0,03927	250,2	-0,00502	0,03957	250,2	0,01134	0,03929	250,2	0,15258	0,03949	250,2	0,09548	0,04024	250,2	-0,217	0,0413	250,2	0,2618	0,04236	250,2	0,12911	0,04378	250,2	-0,25993	0,04468	250,2	-0,32657	0,0444	250,2	-0,05784	0,0461	250,2	-0,21783
250	0,11592	0,03412	250	0,21622	0,03603	250	-0,02841	0,03658	250	0,1015	0,03734	250	0,02747	0,03852	250	0,11764	0,03936	250	-0,02368	0,03959	250	0,00541	0,03934	250	0,14122	0,03954	250	0,08411	0,0403	250	-0,24291	0,04135	250	0,25027	0,04241	250	0,12043	0,04381	250	-0,27729	0,04471	250	-0,35031	0,04447	250	-0,04942	0,04614	250	-0,25429
249,8	0,11509	0,03415	249,8	0,20982	0,03606	249,8	-0,06433	0,03662	249,8	0,0876	0,03739	249,8	0,01751	0,03858	249,8	0,13249	0,03941	249,8	-0,04477	0,03961	249,8	0,00147	0,03937	249,8	0,13886	0,03957	249,8	0,07002	0,04036	249,8	-0,26474	0,04143	249,8	0,23389	0,04244	249,8	0,11844	0,04385	249,8	-0,28453	0,04475	249,8	-0,37659	0,04453	249,8	-0,04236	0,04621	249,8	-0,28312
249,6	0,1196	0,03423	249,6	0,19966	0,03607	249,6	-0,0955	0,03667	249,6	0,06184	0,03742	249,6	0,00152	0,03865	249,6	0,13433	0,03947	249,6	-0,06309	0,03968	249,6	-0,00814	0,03943	249,6	0,14122	0,03964	249,6	0,05264	0,0404	249,6	-0,2788	0,04144	249,6	0,19896	0,04248	249,6	0,11433	0,04392	249,6	-0,28659	0,04477	249,6	-0,39786	0,04455	249,6	-0,03866	0,04629	249,6	-0,30285
249,4	0,13366	0,03428	249,4	0,18987	0,03605	249,4	-0,11687	0,0367	249,4	0,03333	0,03743	249,4	-0,01628	0,03867	249,4	0,13198	0,03948	249,4	-0,07063	0,0397	249,4	-0,02869	0,03945	249,4	0,14477	0,03968	249,4	0,04082	0,04044	249,4	-0,27983	0,04144	249,4	0,16697	0,0425	249,4	0,10462	0,04395	249,4	-0,2821	0,04479	249,4	-0,40625	0,04459	249,4	-0,02501	0,0463	249,4	-0,31099
249,2	0,15111	0,03429	249,2	0,17841	0,03603	249,2	-0,12887	0,03672	249,2	0,00957	0,03746	249,2	-0,0344	0,03869	249,2	0,12009	0,03948	249,2	-0,07707	0,03975	249,2	-0,04957	0,03944	249,2	0,15223	0,03971	249,2	0,02965	0,04045	249,2	-0,27639	0,04143	249,2	0,13935	0,04251	249,2	0,09508	0,04398	249,2	-0,26921	0,0448	249,2	-0,41312	0,04461	249,2	-0,01308	0,04634	249,2	-0,31041
249	0,17157	0,03435	249	0,17274	0,03605	249	-0,1246	0,03679	249	-0,01355	0,03752	249	-0,03675	0,03874	249	0,10534	0,0395	249	-0,08454	0,03983	249	-0,05496	0,03951	249	0,16902	0,03979	249	0,01778	0,0405	249	-0,26754	0,04148	249	0,12053	0,04262	249	0,09706	0,04406	249	-0,24994	0,04488	249	-0,42509	0,04471	249	0,00862	0,04643	249	-0,2978
248,8	0,19055	0,03441	248,8	0,17172	0,03607	248,8	-0,10832	0,03683	248,8	-0,03049	0,03761	248,8	-0,03481	0,03878	248,8	0,09037	0,03955	248,8	-0,0877	0,03988	248,8	-0,04698	0,0396	248,8	0,1926	0,0399	248,8	0,01465	0,04057	248,8	-0,24899	0,04152	248,8	0,10836	0,04272	248,8	0,09922	0,04412	248,8	-0,22308	0,04496	248,8	-0,43052	0,04479	248,8	0,02575	0,0465	248,8	-0,28561
248,6	0,22206	0,03448	248,6	0,17771	0,03614	248,6	-0,08134	0,03688	248,6	-0,03543	0,03767	248,6	-0,02494	0,03882	248,6	0,08995	0,03959	248,6	-0,07212	0,03997	248,6	-0,01859	0,03968	248,6	0,23111	0,03999	248,6	0,0116	0,04062	248,6	-0,21702	0,04154	248,6	0,09599	0,04278	248,6	0,10675	0,0442	248,6	-0,18568	0,04507	248,6	-0,41735	0,04488	248,6	0,0442	0,04658	248,6	-0,26571
248,4	0,25562	0,03455	248,4	0,17114	0,0362	248,4	-0,05822	0,03693	248,4	-0,03413	0,03773	248,4	-0,01571	0,03887	248,4	0,08499	0,03962	248,4	-0,0449	0,04002	248,4	0,02122	0,03975	248,4	0,2652	0,04006	248,4	0,00799	0,04065	248,4	-0,19026	0,04157	248,4	0,08626	0,04285	248,4	0,11049	0,04426	248,4	-0,14811	0,04511	248,4	-0,40253	0,04496	248,4	0,06062	0,04665	248,4	-0,24094
248,2	0,29037	0,03461	248,2	0,16103	0,03626	248,2	-0,04154	0,03699	248,2	-0,02904	0,03779	248,2	-0,0097	0,03893	248,2	0,07607	0,03968	248,2	-0,02449	0,04005	248,2	0,06603	0,03979	248,2	0,30264	0,04013	248,2	0,00188	0,0407	248,2	-0,16561	0,0416	248,2	0,08153	0,04292	248,2	0,11875	0,04434	248,2	-0,10554	0,04519	248,2	-0,39726	0,04504	248,2	0,07409	0,04672	248,2	-0,22502
248	0,30985	0,03468	248	0,15411	0,03629	248	-0,03548	0,03704	248	-0,02885	0,03785	248	-0,0165	0,03894	248	0,05918	0,03973	248	-0,00465	0,04009	248	0,11404	0,03986	248	0,33803	0,0402	248	-0,00197	0,04077	248	-0,14736	0,04165	248	0,0678	0,04298	248	0,12886	0,04442	248	-0,066	0,04524	248	-0,40772	0,0451	248	0,07679	0,04677	248	-0,21101
247,8	0,32421	0,03475	247,8	0,14799	0,03633	247,8	-0,03638	0,03711	247,8	-0,03064	0,0379	247,8	-0,0241	0,03902	247,8	0,03636	0,03981	247,8	0,02153	0,04012	247,8	0,15599	0,03994	247,8	0,36966	0,04027	247,8	-0,00405	0,04083	247,8	-0,1321	0,04169	247,8	0,04583	0,04306	247,8	0,13058	0,04451	247,8	-0,02881	0,04528	247,8	-0,41981	0,04516	247,8	0,07436	0,04684	247,8	-0,19933
247,6	0,32748	0,03481	247,6	0,13945	0,03633	247,6	-0,04522	0,03716	247,6	-0,03928	0,03795	247,6	-0,04207	0,03906	247,6	0,0105	0,03989	247,6	0,05745	0,04019	247,6	0,17917	0,04004	247,6	0,3924	0,04034	247,6	-0,01709	0,04089	247,6	-0,12322	0,04171	247,6	0,01557	0,04314	247,6	0,11775	0,04458	247,6	0,00151	0,04532	247,6	-0,42757	0,04522	247,6	0,06496	0,04689	247,6	-0,18564
247,4	0,31667	0,03489	247,4	0,12527	0,03639	247,4	-0,06433	0,03725	247,4	-0,05255	0,03803	247,4	-0,06273	0,03914	247,4	-0,02322	0,03998	247,4	0,09082	0,04026	247,4	0,17784	0,04014	247,4	0,39881	0,04046	247,4	-0,03607	0,04098	247,4	-0,12409	0,04178	247,4	-0,0179	0,04326	247,4	0,09024	0,04468	247,4	0,01883	0,0454	247,4	-0,43536	0,04532	247,4	0,04096	0,047	247,4	-0,17075
247,2	0,29769	0,03497	247,2	0,10207	0,03645	247,2	-0,08852	0,03733	247,2	-0,06935	0,03813	247,2	-0,07947	0,03924	247,2	-0,06623	0,04007	247,2	0,11968	0,04034	247,2	0,16422	0,04024	247,2	0,38777	0,0406	247,2	-0,0599	0,04106	247,2	-0,12729	0,04184	247,2	-0,0506	0,04339	247,2	0,04686	0,0448	247,2	0,03677	0,04553	247,2	-0,44887	0,04543	247,2	0,01397	0,04709	247,2	-0,14768
247	0,28841	0,03503	247	0,0941	0,0365	247	-0,09795	0,03745	247	-0,07226	0,03822	247	-0,09065	0,03934	247	-0,10507	0,04018	247	0,14887	0,04046	247	0,15467	0,04036	247	0,38437	0,04071	247	-0,06924	0,04115	247	-0,12152	0,0419	247	-0,07616	0,04348	247	0,01192	0,04488	247	0,06275	0,04562	247	-0,45525	0,04552	247	-0,02071	0,04718	247	-0,11663
246,8	0,27231	0,03513	246,8	0,10315	0,03659	246,8	-0,08764	0,03756	246,8	-0,0607	0,03832	246,8	-0,09056	0,03946	246,8	-0,12219	0,0403	246,8	0,1833	0,04055	246,8	0,15093	0,04047	246,8	0,37351	0,04084	246,8	-0,0728	0,04126	246,8	-0,1156	0,042	246,8	-0,08482	0,04359	246,8	-0,02349	0,04498	246,8	0,08037	0,04574	246,8	-0,44987	0,04565	246,8	-0,04974	0,04731	246,8	-0,08315
246,6	0,26306	0,0352	246,6	0,11345	0,03665	246,6	-0,07588	0,03764	246,6	-0,04061	0,0384	246,6	-0,07742	0,03957	246,6	-0,12838	0,04039	246,6	0,22293	0,04065	246,6	0,14972	0,04057	246,6	0,36279	0,04096	246,6	-0,08063	0,04134	246,6	-0,10743	0,0421	246,6	-0,08958	0,04367	246,6	-0,05976	0,04506	246,6	0,09731	0,04589	246,6	-0,43025	0,04574	246,6	-0,07959	0,04742	246,6	-0,04888
246,4	0,25363	0,03534	246,4	0,12454	0,03676	246,4	-0,06778	0,03777	246,4	-0,01617	0,03852	246,4	-0,06169	0,0397	246,4	-0,12366	0,04054	246,4	0,25948	0,04077	246,4	0,1438	0,04075	246,4	0,35198	0,04109	246,4	-0,08079	0,04145	246,4	-0,09669	0,04218	246,4	-0,08075	0,0438	246,4	-0,0984	0,04518	246,4	0,10976	0,04605	246,4	-0,40967	0,04589	246,4	-0,10405	0,04753	246,4	-0,02231
246,2	0,239	0,03546	246,2	0,13985	0,03689	246,2	-0,0688	0,03789	246,2	0,01179	0,03863	246,2	-0,04034	0,03985	246,2	-0,11039	0,0407	246,2	0,28686	0,04089	246,2	0,14189	0,04088	246,2	0,34229	0,04123	246,2	-0,07393	0,04159	246,2	-0,08366	0,04231	246,2	-0,06333	0,04394	246,2	-0,13744	0,04532	246,2	0,11091	0,04621	246,2	-0,40421	0,04607	246,2	-0,13606	0,04764	246,2	-0,01055
246	0,22411	0,03562	246	0,15969	0,03703	246	-0,07066	0,03801	246	0,02716	0,03872	246	-0,01604	0,04	246	-0,09631	0,04085	246	0,30226	0,04101	246	0,15364	0,04103	246	0,33273	0,04137	246	-0,06305	0,0417	246	-0,07393	0,04248	246	-0,0506	0,04408	246	-0,16905	0,04547	246	0,10507	0,0464	246	-0,40979	0,04622	246	-0,15845	0,04777	246	-0,01394
245,8	0,21276	0,03577	245,8	0,1852	0,03717	245,8	-0,07304	0,03814	245,8	0,0415	0,03886	245,8	-9,63E-4	0,04016	245,8	-0,07281	0,041	245,8	0,31128	0,04111	245,8	0,15838	0,04117	245,8	0,31644	0,04148	245,8	-0,04932	0,04183	245,8	-0,06929	0,04263	245,8	-0,04176	0,04423	245,8	-0,19453	0,04562	245,8	0,08455	0,04655	245,8	-0,41249	0,04638	245,8	-0,17519	0,0479	245,8	-0,02377
245,6	0,19738	0,03591	245,6	0,19775	0,03729	245,6	-0,09433	0,03826	245,6	0,04043	0,03897	245,6	-2,2E-5	0,04029	245,6	-0,05704	0,04115	245,6	0,30615	0,04126	245,6	0,14026	0,04128	245,6	0,2824	0,04161	245,6	-0,05041	0,04195	245,6	-0,07569	0,04277	245,6	-0,04638	0,04434	245,6	-0,22983	0,04575	245,6	0,04059	0,04668	245,6	-0,42227	0,04655	245,6	-0,19922	0,04804	245,6	-0,05146
245,4	0,17719	0,03604	245,4	0,18676	0,03739	245,4	-0,13056	0,03837	245,4	0,01891	0,0391	245,4	-0,00799	0,04046	245,4	-0,0575	0,04128	245,4	0,28151	0,04138	245,4	0,09601	0,04141	245,4	0,23706	0,04174	245,4	-0,0582	0,04206	245,4	-0,0958	0,04292	245,4	-0,06721	0,04447	245,4	-0,27464	0,04586	245,4	-0,01067	0,04682	245,4	-0,43995	0,04671	245,4	-0,22776	0,04818	245,4	-0,08431
245,2	0,15131	0,03619	245,2	0,16805	0,03755	245,2	-0,16418	0,03854	245,2	-0,00766	0,03927	245,2	-0,01505	0,04064	245,2	-0,05532	0,04145	245,2	0,24736	0,04154	245,2	0,05051	0,04154	245,2	0,18867	0,04189	245,2	-0,05481	0,04222	245,2	-0,11875	0,04314	245,2	-0,08582	0,04465	245,2	-0,31488	0,04603	245,2	-0,0597	0,04698	245,2	-0,46022	0,0469	245,2	-0,23974	0,04839	245,2	-0,11983
245	0,13043	0,03636	245	0,15587	0,0377	245	-0,18382	0,03869	245	-0,0342	0,0394	245	-0,02157	0,0408	245	-0,04969	0,04162	245	0,20848	0,04173	245	0,01058	0,0417	245	0,13433	0,04205	245	-0,05123	0,04237	245	-0,14195	0,04331	245	-0,10463	0,04482	245	-0,34182	0,04621	245	-0,10714	0,04718	245	-0,47833	0,04709	245	-0,25202	0,04859	245	-0,15015
244,8	0,12533	0,03651	244,8	0,14238	0,03781	244,8	-0,19719	0,03885	244,8	-0,04767	0,03952	244,8	-0,02336	0,04095	244,8	-0,03403	0,04177	244,8	0,17085	0,0419	244,8	-0,02817	0,04189	244,8	0,0734	0,04219	244,8	-0,04886	0,04253	244,8	-0,16156	0,04348	244,8	-0,12315	0,04498	244,8	-0,3555	0,04636	244,8	-0,14833	0,04739	244,8	-0,48054	0,04727	244,8	-0,25584	0,04877	244,8	-0,16391
244,6	0,13563	0,03667	244,6	0,12416	0,03801	244,6	-0,20626	0,03901	244,6	-0,04791	0,03969	244,6	-0,01661	0,04117	244,6	-0,01557	0,04194	244,6	0,13232	0,04211	244,6	-0,05819	0,04208	244,6	0,02596	0,04238	244,6	-0,05547	0,0427	244,6	-0,17431	0,0437	244,6	-0,12853	0,04519	244,6	-0,36552	0,04657	244,6	-0,18605	0,04764	244,6	-0,46997	0,04752	244,6	-0,2616	0,04901	244,6	-0,17206
244,4	0,15207	0,03684	244,4	0,10248	0,0382	244,4	-0,2119	0,03917	244,4	-0,05402	0,03987	244,4	-0,00639	0,04132	244,4	1,06E-4	0,04212	244,4	0,08463	0,04233	244,4	-0,07995	0,04226	244,4	-0,01114	0,04258	244,4	-0,06199	0,04288	244,4	-0,18981	0,04391	244,4	-0,12934	0,04538	244,4	-0,3655	0,04677	244,4	-0,21079	0,04791	244,4	-0,46958	0,04776	244,4	-0,27613	0,04922	244,4	-0,18947
244,2	0,16606	0,037	244,2	0,08629	0,03837	244,2	-0,21565	0,03932	244,2	-0,06454	0,04002	244,2	0,00635	0,04151	244,2	0,00791	0,04231	244,2	0,03848	0,04253	244,2	-0,09148	0,04243	244,2	-0,04023	0,04277	244,2	-0,06718	0,04304	244,2	-0,20937	0,04414	244,2	-0,12238	0,04558	244,2	-0,35726	0,04696	244,2	-0,22028	0,04817	244,2	-0,46664	0,04798	244,2	-0,28401	0,04943	244,2	-0,21003
244	0,19134	0,03719	244	0,08153	0,03856	244	-0,20351	0,03949	244	-0,05441	0,04018	244	0,02009	0,04173	244	0,02192	0,04251	244	0,00788	0,04275	244	-0,08227	0,04263	244	-0,04744	0,04293	244	-0,06797	0,04324	244	-0,22009	0,04437	244	-0,1101	0,04576	244	-0,33097	0,04717	244	-0,2116	0,04841	244	-0,45735	0,04822	244	-0,27726	0,04963	244	-0,22221
243,8	0,20771	0,03738	243,8	0,07582	0,03874	243,8	-0,1991	0,03969	243,8	-0,04543	0,04034	243,8	0,01629	0,0419	243,8	0,02797	0,04269	243,8	-0,0271	0,04297	243,8	-0,08055	0,04284	243,8	-0,05882	0,04311	243,8	-0,0799	0,04346	243,8	-0,23698	0,04459	243,8	-0,10373	0,04597	243,8	-0,31001	0,04739	243,8	-0,21596	0,04867	243,8	-0,45429	0,04845	243,8	-0,27856	0,04985	243,8	-0,23677
243,6	0,20202	0,03759	243,6	0,05755	0,03894	243,6	-0,21379	0,03984	243,6	-0,05399	0,0405	243,6	0,00984	0,04209	243,6	0,02276	0,04288	243,6	-0,0737	0,04317	243,6	-0,09065	0,04302	243,6	-0,07849	0,0433	243,6	-0,10657	0,04368	243,6	-0,26225	0,04482	243,6	-0,11185	0,04619	243,6	-0,30025	0,04766	243,6	-0,23745	0,04891	243,6	-0,46198	0,04871	243,6	-0,28147	0,05006	243,6	-0,25036
243,4	0,18311	0,03779	243,4	0,0429	0,03916	243,4	-0,23272	0,04004	243,4	-0,08693	0,04068	243,4	-0,00753	0,04226	243,4	-0,00618	0,04307	243,4	-0,11485	0,04339	243,4	-0,1065	0,04322	243,4	-0,09751	0,04351	243,4	-0,12926	0,04392	243,4	-0,28854	0,04507	243,4	-0,13469	0,04643	243,4	-0,29637	0,04796	243,4	-0,26017	0,04917	243,4	-0,47356	0,04899	243,4	-0,29378	0,05031	243,4	-0,27501
243,2	0,15046	0,03797	243,2	0,02435	0,03939	243,2	-0,25601	0,04023	243,2	-0,12907	0,0409	243,2	-0,04663	0,04244	243,2	-0,04417	0,04324	243,2	-0,15233	0,04362	243,2	-0,14041	0,04345	243,2	-0,13458	0,04373	243,2	-0,15548	0,04418	243,2	-0,3322	0,04532	243,2	-0,16891	0,04667	243,2	-0,29962	0,04825	243,2	-0,28934	0,04943	243,2	-0,48797	0,04927	243,2	-0,31249	0,05058	243,2	-0,3007
243	0,1	0,03815	243	-0,00256	0,0396	243	-0,28925	0,04045	243	-0,16691	0,04109	243	-0,09222	0,04262	243	-0,09656	0,04342	243	-0,18449	0,04386	243	-0,18246	0,04367	243	-0,18633	0,04395	243	-0,19398	0,0444	243	-0,38298	0,04558	243	-0,213	0,04693	243	-0,31051	0,04849	243	-0,32448	0,04968	243	-0,50117	0,04952	243	-0,33979	0,05089	243	-0,3252
242,8	0,04031	0,03837	242,8	-0,03487	0,03982	242,8	-0,31313	0,04068	242,8	-0,19136	0,04134	242,8	-0,13752	0,04283	242,8	-0,13815	0,04363	242,8	-0,21817	0,04414	242,8	-0,23399	0,0439	242,8	-0,23305	0,04418	242,8	-0,2401	0,04466	242,8	-0,43159	0,04587	242,8	-0,25918	0,04721	242,8	-0,32895	0,04878	242,8	-0,36563	0,04997	242,8	-0,51769	0,04982	242,8	-0,36445	0,05122	242,8	-0,34003
242,6	-0,03994	0,03856	242,6	-0,07852	0,04005	242,6	-0,35482	0,04092	242,6	-0,22907	0,04157	242,6	-0,19105	0,04301	242,6	-0,18859	0,04382	242,6	-0,25799	0,04444	242,6	-0,29765	0,04414	242,6	-0,28797	0,0444	242,6	-0,29982	0,04492	242,6	-0,49002	0,04613	242,6	-0,30613	0,04748	242,6	-0,36569	0,04906	242,6	-0,42814	0,05023	242,6	-0,55758	0,0501	242,6	-0,41487	0,05151	242,6	-0,3662
242,4	-0,12353	0,0388	242,4	-0,11857	0,04035	242,4	-0,39638	0,04119	242,4	-0,26797	0,04182	242,4	-0,2293	0,04329	242,4	-0,24619	0,0441	242,4	-0,29797	0,04474	242,4	-0,34916	0,04446	242,4	-0,34109	0,0447	242,4	-0,35253	0,04521	242,4	-0,55243	0,04646	242,4	-0,34234	0,04782	242,4	-0,40214	0,04938	242,4	-0,47834	0,05058	242,4	-0,5851	0,05041	242,4	-0,46148	0,05186	242,4	-0,39574
242,2	-0,19931	0,03905	242,2	-0,15614	0,04065	242,2	-0,44049	0,04149	242,2	-0,29257	0,0421	242,2	-0,27669	0,04357	242,2	-0,29495	0,04439	242,2	-0,33553	0,04506	242,2	-0,39146	0,04475	242,2	-0,38867	0,045	242,2	-0,4004	0,04551	242,2	-0,6134	0,04678	242,2	-0,36719	0,04816	242,2	-0,43164	0,04972	242,2	-0,51004	0,05094	242,2	-0,60634	0,05074	242,2	-0,50862	0,05222	242,2	-0,42902
242	-0,2775	0,03928	242	-0,20537	0,04093	242	-0,49494	0,04177	242	-0,31374	0,04236	242	-0,3378	0,04383	242	-0,34661	0,04468	242	-0,38223	0,04539	242	-0,43556	0,04506	242	-0,44116	0,04528	242	-0,46394	0,04584	242	-0,67877	0,04707	242	-0,38302	0,04851	242	-0,46751	0,05008	242	-0,54786	0,05128	242	-0,64543	0,05108	242	-0,56763	0,05258	242	-0,45766
241,8	-0,35095	0,03952	241,8	-0,25101	0,0412	241,8	-0,55319	0,04204	241,8	-0,33322	0,04264	241,8	-0,39756	0,04411	241,8	-0,40685	0,04498	241,8	-0,43158	0,0457	241,8	-0,47968	0,04543	241,8	-0,48938	0,0456	241,8	-0,53488	0,04618	241,8	-0,7304	0,04741	241,8	-0,392	0,0489	241,8	-0,50265	0,05045	241,8	-0,57705	0,05164	241,8	-0,68608	0,05144	241,8	-0,62155	0,05294	241,8	-0,48221
241,6	-0,42857	0,0398	241,6	-0,29769	0,04149	241,6	-0,6089	0,04231	241,6	-0,36713	0,04296	241,6	-0,45724	0,04441	241,6	-0,47195	0,04529	241,6	-0,48798	0,04602	241,6	-0,52952	0,04576	241,6	-0,53064	0,04593	241,6	-0,60246	0,04655	241,6	-0,77646	0,04778	241,6	-0,39811	0,04928	241,6	-0,54333	0,05082	241,6	-0,61355	0,05202	241,6	-0,72011	0,05183	241,6	-0,66413	0,05332	241,6	-0,50706
241,4	-0,51541	0,04009	241,4	-0,35663	0,04182	241,4	-0,66936	0,04263	241,4	-0,41915	0,04328	241,4	-0,5335	0,04471	241,4	-0,54821	0,04561	241,4	-0,54511	0,04636	241,4	-0,5792	0,04611	241,4	-0,57406	0,04629	241,4	-0,66034	0,04694	241,4	-0,82548	0,04817	241,4	-0,40777	0,04966	241,4	-0,5908	0,05122	241,4	-0,64325	0,05239	241,4	-0,75341	0,05221	241,4	-0,70445	0,0537	241,4	-0,54028
241,2	-0,59503	0,04037	241,2	-0,41092	0,04211	241,2	-0,72833	0,04292	241,2	-0,47007	0,04357	241,2	-0,62158	0,04499	241,2	-0,61892	0,04595	241,2	-0,59267	0,04669	241,2	-0,62896	0,04645	241,2	-0,62751	0,04662	241,2	-0,7039	0,04729	241,2	-0,86767	0,04854	241,2	-0,41368	0,05005	241,2	-0,63499	0,05161	241,2	-0,66483	0,05277	241,2	-0,77022	0,05258	241,2	-0,72428	0,05408	241,2	-0,56909
241	-0,67373	0,04068	241	-0,47101	0,04241	241	-0,79151	0,04323	241	-0,52112	0,04391	241	-0,71434	0,04532	241	-0,69052	0,04626	241	-0,6334	0,04705	241	-0,68918	0,04679	241	-0,68415	0,04698	241	-0,74334	0,04767	241	-0,89993	0,04893	241	-0,42344	0,05044	241	-0,6902	0,05202	241	-0,68859	0,05314	241	-0,79405	0,05292	241	-0,74586	0,05451	241	-0,59479
240,8	-0,74913	0,04103	240,8	-0,54097	0,04276	240,8	-0,85557	0,0436	240,8	-0,57803	0,04431	240,8	-0,80206	0,04567	240,8	-0,7641	0,0466	240,8	-0,68339	0,04744	240,8	-0,74639	0,04719	240,8	-0,74265	0,04739	240,8	-0,77105	0,04808	240,8	-0,92019	0,04934	240,8	-0,43888	0,05088	240,8	-0,75021	0,05249	240,8	-0,72316	0,05356	240,8	-0,82024	0,05335	240,8	-0,77288	0,05497	240,8	-0,61295
240,6	-0,82791	0,04141	240,6	-0,61032	0,04312	240,6	-0,917	0,04393	240,6	-0,6465	0,04472	240,6	-0,87282	0,04602	240,6	-0,83231	0,04699	240,6	-0,74302	0,04785	240,6	-0,80405	0,0476	240,6	-0,80292	0,04783	240,6	-0,78708	0,04854	240,6	-0,94105	0,04977	240,6	-0,46785	0,05135	240,6	-0,80407	0,05296	240,6	-0,75668	0,05402	240,6	-0,84127	0,05381	240,6	-0,79216	0,0555	240,6	-0,63614
240,4	-0,91116	0,04178	240,4	-0,68083	0,0435	240,4	-0,96786	0,04431	240,4	-0,71893	0,04514	240,4	-0,93744	0,04645	240,4	-0,88994	0,04737	240,4	-0,8075	0,04826	240,4	-0,84528	0,04802	240,4	-0,8595	0,04826	240,4	-0,79528	0,04901	240,4	-0,96127	0,05027	240,4	-0,49535	0,05184	240,4	-0,85452	0,05343	240,4	-0,78314	0,0545	240,4	-0,86661	0,05428	240,4	-0,81	0,05602	240,4	-0,66686
240,2	-0,98524	0,04217	240,2	-0,76007	0,04385	240,2	-1,0158	0,04472	240,2	-0,79058	0,04552	240,2	-1,01758	0,04685	240,2	-0,94321	0,04777	240,2	-0,87531	0,04868	240,2	-0,87926	0,04844	240,2	-0,91956	0,04869	240,2	-0,80557	0,04948	240,2	-0,97432	0,05073	240,2	-0,52134	0,05233	240,2	-0,90483	0,05391	240,2	-0,79725	0,05498	240,2	-0,89725	0,05475	240,2	-0,8327	0,05655	240,2	-0,71119
240	-1,0459	0,04259	240	-0,8349	0,04423	240	-1,07062	0,04513	240	-0,8559	0,04594	240	-1,09239	0,04727	240	-0,98986	0,04819	240	-0,95053	0,04913	240	-0,91216	0,04887	240	-0,98154	0,04915	240	-0,82439	0,04996	240	-0,98277	0,05119	240	-0,54414	0,05285	240	-0,94681	0,05441	240	-0,8109	0,0555	240	-0,93336	0,05522	240	-0,85266	0,05709	240	-0,74598
239,8	-1,10772	0,04305	239,8	-0,91387	0,04465	239,8	-1,12313	0,04561	239,8	-0,93155	0,0464	239,8	-1,15624	0,04775	239,8	-1,04069	0,04868	239,8	-1,0349	0,04962	239,8	-0,94131	0,04935	239,8	-1,04089	0,04967	239,8	-0,85305	0,0505	239,8	-0,98581	0,05171	239,8	-0,57029	0,0534	239,8	-0,98568	0,05498	239,8	-0,82607	0,05607	239,8	-0,97608	0,05575	239,8	-0,87579	0,05766	239,8	-0,78132
239,6	-1,16393	0,04354	239,6	-0,99666	0,04511	239,6	-1,16938	0,0461	239,6	-1,01363	0,04686	239,6	-1,22316	0,04824	239,6	-1,08825	0,04918	239,6	-1,12593	0,05014	239,6	-0,96576	0,04987	239,6	-1,0944	0,05019	239,6	-0,88893	0,05108	239,6	-0,98932	0,05227	239,6	-0,60524	0,05399	239,6	-1,01743	0,05559	239,6	-0,85605	0,05664	239,6	-1,01371	0,05634	239,6	-0,89908	0,05824	239,6	-0,80872
239,4	-1,22362	0,04401	239,4	-1,07575	0,04553	239,4	-1,21838	0,04658	239,4	-1,10969	0,04733	239,4	-1,29884	0,04871	239,4	-1,15038	0,04965	239,4	-1,2162	0,05063	239,4	-0,99834	0,05038	239,4	-1,1545	0,05073	239,4	-0,94076	0,05162	239,4	-1,00908	0,05277	239,4	-0,65056	0,05454	239,4	-1,04842	0,05615	239,4	-0,87717	0,05724	239,4	-1,04718	0,05691	239,4	-0,9242	0,05884	239,4	-0,84038
239,2	-1,27799	0,04446	239,2	-1,15681	0,04598	239,2	-1,26384	0,04707	239,2	-1,20036	0,04778	239,2	-1,37919	0,04922	239,2	-1,20863	0,05015	239,2	-1,29402	0,05113	239,2	-1,02736	0,05092	239,2	-1,21338	0,05129	239,2	-0,99628	0,05219	239,2	-1,03021	0,05333	239,2	-0,69009	0,0551	239,2	-1,07941	0,05675	239,2	-0,8868	0,05784	239,2	-1,07584	0,05751	239,2	-0,93884	0,05944	239,2	-0,86848
239	-1,34129	0,04499	239	-1,24171	0,04646	239	-1,31966	0,04761	239	-1,30017	0,04829	239	-1,47112	0,04976	239	-1,27889	0,0507	239	-1,37048	0,0517	239	-1,07883	0,05147	239	-1,27912	0,05193	239	-1,05316	0,05282	239	-1,05484	0,05394	239	-0,74692	0,05568	239	-1,10763	0,05741	239	-0,91651	0,05845	239	-1,11759	0,05816	239	-0,96806	0,0601	239	-0,89434
238,8	-1,42035	0,04551	238,8	-1,32541	0,04694	238,8	-1,37489	0,04812	238,8	-1,4033	0,04879	238,8	-1,55621	0,05031	238,8	-1,35599	0,05123	238,8	-1,44054	0,05225	238,8	-1,13519	0,05203	238,8	-1,35261	0,05254	238,8	-1,11218	0,05343	238,8	-1,0908	0,05455	238,8	-0,82209	0,05628	238,8	-1,13278	0,05806	238,8	-0,9701	0,05913	238,8	-1,16349	0,05879	238,8	-0,99388	0,06076	238,8	-0,91059
238,6	-1,51473	0,04609	238,6	-1,41776	0,04745	238,6	-1,44092	0,04868	238,6	-1,51371	0,04931	238,6	-1,63861	0,05089	238,6	-1,44242	0,05178	238,6	-1,50966	0,05283	238,6	-1,19853	0,05259	238,6	-1,42853	0,05315	238,6	-1,17061	0,0541	238,6	-1,13217	0,05519	238,6	-0,91757	0,05692	238,6	-1,16489	0,05873	238,6	-1,0299	0,05984	238,6	-1,21092	0,05944	238,6	-1,02836	0,06147	238,6	-0,94097
238,4	-1,62476	0,04666	238,4	-1,52312	0,04801	238,4	-1,52727	0,04924	238,4	-1,63818	0,04986	238,4	-1,73471	0,05147	238,4	-1,53443	0,05238	238,4	-1,58871	0,05348	238,4	-1,2736	0,0532	238,4	-1,50497	0,05379	238,4	-1,23205	0,05475	238,4	-1,19245	0,05583	238,4	-1,02632	0,05757	238,4	-1,20764	0,05943	238,4	-1,09521	0,06056	238,4	-1,26504	0,06015	238,4	-1,08394	0,06223	238,4	-0,98583
238,2	-1,74123	0,04725	238,2	-1,62939	0,04858	238,2	-1,626	0,04985	238,2	-1,765	0,05045	238,2	-1,83672	0,05207	238,2	-1,62249	0,05294	238,2	-1,66775	0,05413	238,2	-1,35827	0,05383	238,2	-1,58478	0,05443	238,2	-1,29999	0,05542	238,2	-1,26766	0,05648	238,2	-1,14011	0,05825	238,2	-1,24846	0,06018	238,2	-1,15334	0,0613	238,2	-1,32746	0,06087	238,2	-1,15092	0,063	238,2	-1,0511
238	-1,86327	0,04786	238	-1,73402	0,04918	238	-1,73318	0,05045	238	-1,89774	0,05108	238	-1,93337	0,05274	238	-1,71648	0,05357	238	-1,74299	0,0548	238	-1,45242	0,05449	238	-1,6673	0,05513	238	-1,38126	0,05613	238	-1,34769	0,05718	238	-1,25501	0,05898	238	-1,27999	0,06092	238	-1,22127	0,06209	238	-1,39953	0,06165	238	-1,21999	0,0638	238	-1,11433
237,8	-1,99718	0,04853	237,8	-1,84084	0,04984	237,8	-1,85778	0,05111	237,8	-2,04116	0,05175	237,8	-2,03506	0,05338	237,8	-1,81945	0,05426	237,8	-1,84027	0,05552	237,8	-1,5616	0,05521	237,8	-1,76131	0,05589	237,8	-1,48167	0,0569	237,8	-1,43798	0,05794	237,8	-1,37701	0,05977	237,8	-1,31505	0,0617	237,8	-1,30624	0,0629	237,8	-1,47137	0,0625	237,8	-1,30635	0,06463	237,8	-1,17889
237,6	-2,12787	0,04918	237,6	-1,95206	0,05051	237,6	-1,98039	0,05179	237,6	-2,18763	0,05242	237,6	-2,14025	0,05409	237,6	-1,9226	0,05498	237,6	-1,94051	0,05626	237,6	-1,67301	0,05598	237,6	-1,85257	0,05669	237,6	-1,59115	0,05769	237,6	-1,52964	0,05872	237,6	-1,48618	0,06055	237,6	-1,35281	0,06255	237,6	-1,38856	0,06377	237,6	-1,53271	0,06338	237,6	-1,37577	0,06548	237,6	-1,23884
237,4	-2,25182	0,04985	237,4	-2,0628	0,05123	237,4	-2,11018	0,05249	237,4	-2,33813	0,05312	237,4	-2,24804	0,05486	237,4	-2,03269	0,05574	237,4	-2,04588	0,05705	237,4	-1,78842	0,05677	237,4	-1,94589	0,05752	237,4	-1,70158	0,05848	237,4	-1,62492	0,05955	237,4	-1,58317	0,06138	237,4	-1,40453	0,06341	237,4	-1,45674	0,06466	237,4	-1,59508	0,06427	237,4	-1,44452	0,06634	237,4	-1,29802
237,2	-2,37783	0,05051	237,2	-2,17701	0,05194	237,2	-2,24323	0,05321	237,2	-2,49623	0,05385	237,2	-2,37036	0,05563	237,2	-2,14884	0,05647	237,2	-2,15125	0,05785	237,2	-1,90352	0,05756	237,2	-2,04478	0,05831	237,2	-1,81603	0,05927	237,2	-1,73141	0,0604	237,2	-1,6669	0,06221	237,2	-1,45857	0,06429	237,2	-1,53019	0,06553	237,2	-1,6454	0,06516	237,2	-1,51122	0,0672	237,2	-1,35204
237	-2,48824	0,05122	237	-2,29443	0,0527	237	-2,37624	0,05394	237	-2,6554	0,05461	237	-2,49411	0,05643	237	-2,27201	0,05729	237	-2,25324	0,05868	237	-2,03217	0,05842	237	-2,14816	0,05918	237	-1,92835	0,06011	237	-1,83906	0,06127	237	-1,74924	0,06309	237	-1,51299	0,06524	237	-1,60434	0,06648	237	-1,68997	0,06609	237	-1,56322	0,06813	237	-1,39369
236,8	-2,60135	0,05198	236,8	-2,429	0,05349	236,8	-2,514	0,05472	236,8	-2,81668	0,05544	236,8	-2,61608	0,05729	236,8	-2,41338	0,05816	236,8	-2,35754	0,05956	236,8	-2,16538	0,05933	236,8	-2,25964	0,0601	236,8	-2,04252	0,06103	236,8	-1,95243	0,06222	236,8	-1,82031	0,06405	236,8	-1,58171	0,0662	236,8	-1,68333	0,0675	236,8	-1,73702	0,0671	236,8	-1,61441	0,06908	236,8	-1,42002
236,6	-2,72356	0,05276	236,6	-2,58978	0,05431	236,6	-2,64564	0,05553	236,6	-2,97263	0,05628	236,6	-2,74934	0,05817	236,6	-2,55915	0,05906	236,6	-2,47215	0,0605	236,6	-2,29755	0,06027	236,6	-2,3762	0,06102	236,6	-2,14863	0,06196	236,6	-2,07434	0,06319	236,6	-1,89211	0,06506	236,6	-1,67958	0,0672	236,6	-1,75912	0,0685	236,6	-1,78004	0,06813	236,6	-1,66462	0,07009	236,6	-1,45379
236,4	-2,84838	0,0536	236,4	-2,76146	0,05515	236,4	-2,77751	0,05637	236,4	-3,12578	0,05715	236,4	-2,88987	0,05905	236,4	-2,72091	0,06001	236,4	-2,59563	0,06148	236,4	-2,42235	0,06122	236,4	-2,47922	0,062	236,4	-2,24224	0,06292	236,4	-2,19582	0,06421	236,4	-1,95739	0,06608	236,4	-1,78085	0,06825	236,4	-1,82274	0,06957	236,4	-1,81996	0,0692	236,4	-1,7053	0,07114	236,4	-1,48931
236,2	-2,99082	0,05446	236,2	-2,9559	0,05603	236,2	-2,92729	0,05724	236,2	-3,2841	0,05809	236,2	-3,03536	0,06001	236,2	-2,89142	0,06103	236,2	-2,72904	0,06249	236,2	-2,55158	0,0622	236,2	-2,60033	0,06304	236,2	-2,33535	0,06393	236,2	-2,32859	0,06524	236,2	-2,03151	0,06717	236,2	-1,88622	0,06932	236,2	-1,87901	0,07069	236,2	-1,86688	0,07032	236,2	-1,74922	0,07223	236,2	-1,52952
236	-3,14933	0,05538	236	-3,17258	0,05697	236	-3,09271	0,05817	236	-3,43991	0,05908	236	-3,18913	0,06102	236	-3,06589	0,06206	236	-2,87339	0,06356	236	-2,68711	0,06324	236	-2,72701	0,06412	236	-2,4343	0,06505	236	-2,46412	0,06637	236	-2,10619	0,06833	236	-1,99337	0,07048	236	-1,94338	0,07186	236	-1,91266	0,07146	236	-1,79286	0,07337	236	-1,56949
235,8	-3,31249	0,05635	235,8	-3,40094	0,05795	235,8	-3,26829	0,05914	235,8	-3,5996	0,06012	235,8	-3,35344	0,06205	235,8	-3,24628	0,06314	235,8	-3,03532	0,06462	235,8	-2,83999	0,0643	235,8	-2,85325	0,06522	235,8	-2,54101	0,06618	235,8	-2,58978	0,0675	235,8	-2,18815	0,06953	235,8	-2,10829	0,07167	235,8	-2,00952	0,07306	235,8	-1,97269	0,07265	235,8	-1,8433	0,07459	235,8	-1,6046
235,6	-3,49657	0,05732	235,6	-3,63912	0,05894	235,6	-3,45719	0,06014	235,6	-3,76452	0,06115	235,6	-3,52604	0,06308	235,6	-3,43369	0,06424	235,6	-3,21171	0,06572	235,6	-2,98929	0,0654	235,6	-2,98512	0,06635	235,6	-2,66618	0,06735	235,6	-2,71454	0,06868	235,6	-2,28114	0,07076	235,6	-2,23763	0,07287	235,6	-2,07591	0,0743	235,6	-2,03611	0,07388	235,6	-1,89646	0,07581	235,6	-1,6447
235,4	-3,68632	0,05829	235,4	-3,87027	0,06	235,4	-3,65295	0,06115	235,4	-3,94586	0,06224	235,4	-3,70903	0,06418	235,4	-3,62631	0,06538	235,4	-3,4031	0,06689	235,4	-3,14736	0,06655	235,4	-3,11327	0,0675	235,4	-2,79571	0,06855	235,4	-2,83588	0,06988	235,4	-2,38222	0,072	235,4	-2,36113	0,07412	235,4	-2,13739	0,07553	235,4	-2,09939	0,07514	235,4	-1,94225	0,07704	235,4	-1,68941
235,2	-3,88277	0,05934	235,2	-4,09901	0,06111	235,2	-3,85988	0,06225	235,2	-4,14034	0,06339	235,2	-3,90195	0,06536	235,2	-3,82695	0,0666	235,2	-3,59801	0,06808	235,2	-3,32083	0,06779	235,2	-3,24782	0,06874	235,2	-2,93634	0,06977	235,2	-2,95235	0,07116	235,2	-2,47865	0,0733	235,2	-2,48139	0,07544	235,2	-2,20959	0,07683	235,2	-2,16913	0,07644	235,2	-1,98348	0,07834	235,2	-1,73501
235	-4,09022	0,06046	235	-4,33063	0,06225	235	-4,07884	0,06341	235	-4,34182	0,06458	235	-4,10786	0,06659	235	-4,03104	0,0679	235	-3,77895	0,06934	235	-3,50375	0,06909	235	-3,40242	0,07006	235	-3,08725	0,07109	235	-3,07229	0,07253	235	-2,57562	0,07467	235	-2,59834	0,0768	235	-2,29926	0,07823	235	-2,24319	0,07782	235	-2,01499	0,07967	235	-1,76679
234,8	-4,30086	0,06162	234,8	-4,56105	0,06346	234,8	-4,3	0,06462	234,8	-4,54526	0,06583	234,8	-4,31791	0,06789	234,8	-4,23457	0,06925	234,8	-3,96021	0,07065	234,8	-3,68717	0,07042	234,8	-3,55363	0,07147	234,8	-3,23995	0,07249	234,8	-3,18851	0,07394	234,8	-2,66914	0,07614	234,8	-2,72447	0,07823	234,8	-2,39889	0,07966	234,8	-2,31781	0,07924	234,8	-2,0456	0,08108	234,8	-1,79006
234,6	-4,5132	0,06281	234,6	-4,79845	0,06469	234,6	-4,5281	0,06588	234,6	-4,7588	0,06711	234,6	-4,5324	0,06924	234,6	-4,43969	0,07063	234,6	-4,14888	0,07203	234,6	-3,86986	0,07181	234,6	-3,70234	0,07288	234,6	-3,38072	0,07389	234,6	-3,30556	0,07537	234,6	-2,76405	0,07761	234,6	-2,85385	0,0797	234,6	-2,51142	0,08114	234,6	-2,39569	0,08068	234,6	-2,07821	0,08257	234,6	-1,81607
234,4	-4,73323	0,06406	234,4	-5,03912	0,06596	234,4	-4,75467	0,06714	234,4	-4,97404	0,06843	234,4	-4,74362	0,07062	234,4	-4,64865	0,07206	234,4	-4,33777	0,07343	234,4	-4,03574	0,07321	234,4	-3,8612	0,07431	234,4	-3,52318	0,07537	234,4	-3,4235	0,07687	234,4	-2,86679	0,07916	234,4	-2,97492	0,0812	234,4	-2,62406	0,08267	234,4	-2,47893	0,08215	234,4	-2,10484	0,08408	234,4	-1,84374
234,2	-4,96224	0,06536	234,2	-5,28868	0,0673	234,2	-4,9854	0,0685	234,2	-5,19488	0,0698	234,2	-4,9547	0,07205	234,2	-4,86279	0,07356	234,2	-4,52879	0,07492	234,2	-4,2042	0,07468	234,2	-4,02793	0,07579	234,2	-3,67344	0,07692	234,2	-3,55597	0,07846	234,2	-2,97065	0,0808	234,2	-3,08658	0,08279	234,2	-2,73827	0,08427	234,2	-2,56144	0,08371	234,2	-2,14371	0,08567	234,2	-1,87845
234	-5,20899	0,06673	234	-5,55652	0,06867	234	-5,21962	0,06993	234	-5,4127	0,07123	234	-5,17429	0,07347	234	-5,08115	0,07509	234	-4,73134	0,07642	234	-4,37679	0,0762	234	-4,20402	0,07729	234	-3,83299	0,07851	234	-3,68736	0,08005	234	-3,07168	0,0824	234	-3,19145	0,0844	234	-2,86169	0,0859	234	-2,6457	0,08532	234	-2,19233	0,0873	234	-1,91955
233,8	-5,45958	0,0682	233,8	-5,82564	0,0701	233,8	-5,45752	0,07144	233,8	-5,63014	0,07272	233,8	-5,39296	0,07499	233,8	-5,30095	0,07668	233,8	-4,94567	0,07802	233,8	-4,54892	0,07779	233,8	-4,37775	0,07892	233,8	-3,98664	0,08017	233,8	-3,81546	0,08172	233,8	-3,16881	0,08409	233,8	-3,28046	0,08608	233,8	-2,98257	0,08761	233,8	-2,73794	0,08699	233,8	-2,25123	0,08901	233,8	-1,95913
233,6	-5,72121	0,06969	233,6	-6,10447	0,07158	233,6	-5,69747	0,07298	233,6	-5,84832	0,07427	233,6	-5,61428	0,07657	233,6	-5,52625	0,07834	233,6	-5,17778	0,07967	233,6	-4,73379	0,07943	233,6	-4,55581	0,08061	233,6	-4,14436	0,08186	233,6	-3,94463	0,08344	233,6	-3,27019	0,08584	233,6	-3,36751	0,08785	233,6	-3,1011	0,08934	233,6	-2,83416	0,08874	233,6	-2,33564	0,09079	233,6	-2,01556
233,4	-5,98899	0,07119	233,4	-6,37117	0,07312	233,4	-5,94189	0,07453	233,4	-6,07296	0,07587	233,4	-5,83745	0,07818	233,4	-5,74887	0,07999	233,4	-5,41861	0,08134	233,4	-4,92462	0,08112	233,4	-4,72956	0,08233	233,4	-4,3007	0,0836	233,4	-4,06755	0,08518	233,4	-3,37489	0,0876	233,4	-3,435	0,08962	233,4	-3,2093	0,09115	233,4	-2,9309	0,09051	233,4	-2,41444	0,0926	233,4	-2,08213
233,2	-6,26068	0,07276	233,2	-6,61524	0,07471	233,2	-6,1918	0,07617	233,2	-6,30267	0,07752	233,2	-6,05408	0,07986	233,2	-5,97294	0,08169	233,2	-5,6521	0,08306	233,2	-5,12246	0,08286	233,2	-4,9021	0,08417	233,2	-4,45906	0,08541	233,2	-4,16767	0,08701	233,2	-3,4759	0,08943	233,2	-3,48061	0,09148	233,2	-3,29364	0,09305	233,2	-3,02232	0,09238	233,2	-2,49169	0,09444	233,2	-2,13732
233	-6,54072	0,07435	233	-6,87064	0,07635	233	-6,44817	0,07782	233	-6,54454	0,07921	233	-6,27884	0,08159	233	-6,19606	0,08342	233	-5,89189	0,0848	233	-5,34265	0,08465	233	-5,08981	0,08601	233	-4,61738	0,08726	233	-4,26608	0,08888	233	-3,57444	0,09129	233	-3,54121	0,0934	233	-3,37465	0,09498	233	-3,11235	0,09428	233	-2,58808	0,09634	233	-2,20392
232,8	-6,80609	0,07599	232,8	-7,10356	0,07806	232,8	-6,70275	0,07952	232,8	-6,7759	0,08096	232,8	-6,50092	0,08336	232,8	-6,41517	0,0852	232,8	-6,13068	0,08658	232,8	-5,56311	0,0865	232,8	-5,26706	0,08786	232,8	-4,75489	0,08915	232,8	-4,3478	0,09079	232,8	-3,66758	0,0932	232,8	-3,5913	0,09535	232,8	-3,44856	0,09694	232,8	-3,19685	0,09622	232,8	-2,67596	0,09829	232,8	-2,26042
232,6	-7,05616	0,07769	232,6	-7,32477	0,07979	232,6	-6,96344	0,08123	232,6	-7,00636	0,08273	232,6	-6,71357	0,08518	232,6	-6,62814	0,08705	232,6	-6,3564	0,08844	232,6	-5,77835	0,08838	232,6	-5,43806	0,08976	232,6	-4,88376	0,09109	232,6	-4,4196	0,09276	232,6	-3,76081	0,09516	232,6	-3,63299	0,09735	232,6	-3,51197	0,09895	232,6	-3,28509	0,09821	232,6	-2,74869	0,10028	232,6	-2,30748
232,4	-7,30678	0,07946	232,4	-7,55009	0,08156	232,4	-7,22556	0,08304	232,4	-7,24567	0,08458	232,4	-6,91917	0,08706	232,4	-6,84202	0,08896	232,4	-6,56863	0,09039	232,4	-5,98824	0,09036	232,4	-5,60795	0,0917	232,4	-5,01754	0,09309	232,4	-4,49164	0,09481	232,4	-3,85817	0,09721	232,4	-3,674	0,09946	232,4	-3,56538	0,10105	232,4	-3,35441	0,1003	232,4	-2,80915	0,10234	232,4	-2,35258
232,2	-7,54934	0,08131	232,2	-7,76659	0,08346	232,2	-7,47936	0,0849	232,2	-7,48406	0,08653	232,2	-7,11739	0,08903	232,2	-7,048	0,09096	232,2	-6,76532	0,09239	232,2	-6,1805	0,09238	232,2	-5,75401	0,09375	232,2	-5,13749	0,09516	232,2	-4,5568	0,09696	232,2	-3,94838	0,09937	232,2	-3,71147	0,10164	232,2	-3,60351	0,10325	232,2	-3,41951	0,10245	232,2	-2,84074	0,10448	232,2	-2,38794
232	-7,79615	0,08325	232	-8,00005	0,08538	232	-7,74475	0,08685	232	-7,72113	0,08851	232	-7,31639	0,09103	232	-7,2626	0,093	232	-6,97127	0,09447	232	-6,36543	0,09444	232	-5,9071	0,09587	232	-5,26979	0,0973	232	-4,63236	0,09914	232	-4,03915	0,10157	232	-3,75988	0,10382	232	-3,64977	0,10549	232	-3,48294	0,10465	232	-2,87718	0,10665	232	-2,4191
231,8	-8,04926	0,08517	231,8	-8,2526	0,0873	231,8	-8,00898	0,08878	231,8	-7,96689	0,09049	231,8	-7,52723	0,09301	231,8	-7,47945	0,09503	231,8	-7,18821	0,09655	231,8	-6,55243	0,0965	231,8	-6,06571	0,09799	231,8	-5,41727	0,09946	231,8	-4,73767	0,10135	231,8	-4,14732	0,10382	231,8	-3,82961	0,10608	231,8	-3,69881	0,10775	231,8	-3,5584	0,1069	231,8	-2,91864	0,10889	231,8	-2,45253
231,6	-8,3053	0,08714	231,6	-8,49551	0,08932	231,6	-8,27308	0,09078	231,6	-8,20208	0,0925	231,6	-7,72672	0,09509	231,6	-7,69311	0,09713	231,6	-7,41266	0,09865	231,6	-6,7248	0,09861	231,6	-6,20399	0,10013	231,6	-5,55626	0,10164	231,6	-4,85636	0,10361	231,6	-4,25711	0,10607	231,6	-3,89491	0,10838	231,6	-3,73587	0,11007	231,6	-3,63707	0,10919	231,6	-2,94852	0,11117	231,6	-2,48233
231,4	-8,57762	0,08913	231,4	-8,75825	0,09134	231,4	-8,53891	0,0928	231,4	-8,44632	0,09453	231,4	-7,93937	0,09712	231,4	-7,92526	0,09924	231,4	-7,64735	0,10081	231,4	-6,90647	0,10076	231,4	-6,35122	0,1023	231,4	-5,70675	0,10388	231,4	-4,98618	0,10587	231,4	-4,37052	0,10836	231,4	-3,97264	0,1107	231,4	-3,7738	0,11243	231,4	-3,7289	0,11154	231,4	-2,97719	0,11346	231,4	-2,52595
231,2	-8,87805	0,09117	231,2	-9,03615	0,09338	231,2	-8,80057	0,09486	231,2	-8,69995	0,09663	231,2	-8,17031	0,09923	231,2	-8,17299	0,10138	231,2	-7,88975	0,103	231,2	-7,1019	0,10299	231,2	-6,51273	0,1045	231,2	-5,86894	0,10614	231,2	-5,1251	0,10818	231,2	-4,48946	0,11071	231,2	-4,07448	0,11311	231,2	-3,80097	0,1148	231,2	-3,82177	0,11394	231,2	-3,02276	0,1158	231,2	-2,58549
231	-9,18849	0,0932	231	-9,31765	0,0954	231	-9,07025	0,09695	231	-8,9439	0,09874	231	-8,41174	0,10138	231	-8,42419	0,10353	231	-8,13718	0,1052	231	-7,30169	0,1052	231	-6,66931	0,10675	231	-6,02286	0,10842	231	-5,26015	0,11048	231	-4,6082	0,11305	231	-4,18744	0,11552	231	-3,83326	0,11725	231	-3,91974	0,11637	231	-3,06857	0,11821	231	-2,64524
230,8	-9,50399	0,09526	230,8	-9,60635	0,09754	230,8	-9,35137	0,09911	230,8	-9,19849	0,10091	230,8	-8,66509	0,10357	230,8	-8,66676	0,10574	230,8	-8,39056	0,10746	230,8	-7,51507	0,10746	230,8	-6,84694	0,10908	230,8	-6,1765	0,11077	230,8	-5,39635	0,11286	230,8	-4,73632	0,1155	230,8	-4,3113	0,118	230,8	-3,8734	0,11976	230,8	-4,01834	0,1189	230,8	-3,12004	0,12063	230,8	-2,71818
230,6	-9,82789	0,09735	230,6	-9,89385	0,09969	230,6	-9,63017	0,10125	230,6	-9,46599	0,10309	230,6	-8,92727	0,10579	230,6	-8,91375	0,10796	230,6	-8,62274	0,10974	230,6	-7,74224	0,10977	230,6	-7,02674	0,11145	230,6	-6,31909	0,11315	230,6	-5,53811	0,11532	230,6	-4,88269	0,11801	230,6	-4,44543	0,12053	230,6	-3,90739	0,12231	230,6	-4,11626	0,12142	230,6	-3,16858	0,12312	230,6	-2,80034
230,4	-10,16199	0,09947	230,4	-10,18615	0,10186	230,4	-9,91187	0,10341	230,4	-9,72599	0,10528	230,4	-9,19619	0,10806	230,4	-9,15279	0,11022	230,4	-8,84405	0,11206	230,4	-7,96799	0,11206	230,4	-7,20655	0,11382	230,4	-6,46719	0,11559	230,4	-5,67381	0,11779	230,4	-5,02655	0,12053	230,4	-4,58692	0,12307	230,4	-3,94438	0,12492	230,4	-4,20865	0,12396	230,4	-3,20177	0,12566	230,4	-2,8918
230,2	-10,49499	0,10162	230,2	-10,47985	0,10405	230,2	-10,19617	0,10558	230,2	-9,99819	0,10746	230,2	-9,46919	0,1103	230,2	-9,403	0,11249	230,2	-9,04496	0,11439	230,2	-8,19571	0,11436	230,2	-7,38875	0,11618	230,2	-6,62336	0,11802	230,2	-5,80365	0,12029	230,2	-5,17041	0,12306	230,2	-4,73247	0,12565	230,2	-3,99551	0,12754	230,2	-4,29043	0,1265	230,2	-3,22403	0,12818	230,2	-2,9773
230	-10,84159	0,10384	230	-10,78245	0,10626	230	-10,48947	0,1078	230	-10,28219	0,10967	230	-9,74435	0,1126	230	-9,64398	0,11481	230	-9,24255	0,11674	230	-8,41908	0,11671	230	-7,58631	0,11856	230	-6,77999	0,12049	230	-5,94436	0,12286	230	-5,32127	0,12565	230	-4,88064	0,12829	230	-4,05947	0,13018	230	-4,36762	0,12907	230	-3,24825	0,13077	230	-3,05023
229,8	-11,17879	0,10603	229,8	-11,07415	0,10842	229,8	-10,79987	0,10997	229,8	-10,56649	0,11189	229,8	-10,01865	0,11488	229,8	-9,87577	0,11715	229,8	-9,42945	0,1191	229,8	-8,63343	0,11905	229,8	-7,7743	0,12093	229,8	-6,93748	0,12296	229,8	-6,09536	0,1254	229,8	-5,47351	0,12825	229,8	-5,02398	0,1309	229,8	-4,15148	0,13283	229,8	-4,43962	0,13163	229,8	-3,25894	0,13341	229,8	-3,12135
229,6	-11,50429	0,10826	229,6	-11,37495	0,11062	229,6	-11,11387	0,11217	229,6	-10,85369	0,11409	229,6	-10,29805	0,11719	229,6	-10,11437	0,11948	229,6	-9,60793	0,12148	229,6	-8,84574	0,12144	229,6	-7,95186	0,12338	229,6	-7,0967	0,12545	229,6	-6,25734	0,128	229,6	-5,63331	0,1309	229,6	-5,16715	0,13356	229,6	-4,25994	0,13553	229,6	-4,51524	0,13426	229,6	-3,26602	0,13604	229,6	-3,19075
229,4	-11,84679	0,11045	229,4	-11,69755	0,11284	229,4	-11,43027	0,1144	229,4	-11,15849	0,11632	229,4	-10,59465	0,11948	229,4	-10,38017	0,12182	229,4	-9,80233	0,12389	229,4	-9,06409	0,12382	229,4	-8,13814	0,12584	229,4	-7,27537	0,12796	229,4	-6,43719	0,13061	229,4	-5,80333	0,13355	229,4	-5,32312	0,13629	229,4	-4,3745	0,13824	229,4	-4,60209	0,1369	229,4	-3,29795	0,1387	229,4	-3,26928
229,2	-12,19629	0,11268	229,2	-12,02985	0,11503	229,2	-11,74247	0,11662	229,2	-11,46269	0,11856	229,2	-10,90615	0,12176	229,2	-10,64447	0,12417	229,2	-10,01988	0,12629	229,2	-9,2845	0,12622	229,2	-8,32373	0,1283	229,2	-7,46013	0,13047	229,2	-6,6147	0,13317	229,2	-5,96612	0,1362	229,2	-5,47619	0,139	229,2	-4,50027	0,14095	229,2	-4,67752	0,13957	229,2	-3,35442	0,14135	229,2	-3,35105
229	-12,53079	0,11489	229	-12,35315	0,11723	229	-12,04617	0,11889	229	-11,75369	0,1208	229	-11,20925	0,12406	229	-10,91467	0,12652	229	-10,24588	0,12869	229	-9,49444	0,12862	229	-8,50428	0,1308	229	-7,62646	0,13302	229	-6,78676	0,13578	229	-6,1016	0,13887	229	-5,60382	0,14169	229	-4,61428	0,14369	229	-4,74276	0,14223	229	-3,4142	0,14403	229	-3,42296
228,8	-12,85949	0,11708	228,8	-12,68205	0,1194	228,8	-12,33747	0,12111	228,8	-12,03659	0,123	228,8	-11,51085	0,12634	228,8	-11,16807	0,12882	228,8	-10,46458	0,13106	228,8	-9,71174	0,13103	228,8	-8,68758	0,13326	228,8	-7,7855	0,13554	228,8	-6,96567	0,13834	228,8	-6,21694	0,1415	228,8	-5,71899	0,14437	228,8	-4,72935	0,14642	228,8	-4,80287	0,14485	228,8	-3,48021	0,1467	228,8	-3,49846
228,6	-13,17679	0,1193	228,6	-13,00595	0,12155	228,6	-12,61427	0,12335	228,6	-12,31499	0,1252	228,6	-11,80985	0,12863	228,6	-11,42717	0,13117	228,6	-10,67428	0,13344	228,6	-9,92255	0,13345	228,6	-8,85605	0,13574	228,6	-7,93972	0,13805	228,6	-7,13289	0,14094	228,6	-6,32366	0,14418	228,6	-5,83169	0,14713	228,6	-4,83672	0,14916	228,6	-4,85386	0,14754	228,6	-3,55764	0,14937	228,6	-3,57276
228,4	-13,47949	0,12152	228,4	-13,32925	0,12375	228,4	-12,87587	0,12559	228,4	-12,58589	0,12745	228,4	-12,09615	0,13095	228,4	-11,69567	0,13354	228,4	-10,89258	0,13585	228,4	-10,12523	0,13589	228,4	-9,01643	0,13824	228,4	-8,07585	0,14062	228,4	-7,29413	0,14355	228,4	-6,42107	0,14685	228,4	-5,93151	0,14986	228,4	-4,93765	0,15194	228,4	-4,89553	0,15023	228,4	-3,65219	0,15208	228,4	-3,64882
228,2	-13,78629	0,12371	228,2	-13,64155	0,12591	228,2	-13,12387	0,12781	228,2	-12,87149	0,12969	228,2	-12,37305	0,13324	228,2	-11,95307	0,13587	228,2	-11,11398	0,13825	228,2	-10,33953	0,13829	228,2	-9,19644	0,14073	228,2	-8,21748	0,14318	228,2	-7,44901	0,14616	228,2	-6,51526	0,14956	228,2	-6,02288	0,1526	228,2	-5,02207	0,15469	228,2	-4,92381	0,15293	228,2	-3,75344	0,15477	228,2	-3,72538
228	-14,06929	0,12587	228	-13,91835	0,12803	228	-13,37297	0,12996	228	-13,14089	0,13187	228	-12,62005	0,13549	228	-12,18547	0,13815	228	-11,31898	0,14061	228	-10,53973	0,14066	228	-9,36189	0,14317	228	-8,34285	0,14568	228	-7,58103	0,14874	228	-6,59952	0,15218	228	-6,08883	0,15528	228	-5,10084	0,15739	228	-4,92891	0,15555	228	-3,83021	0,1574	228	-3,77328
227,8	-14,31629	0,12806	227,8	-14,16955	0,13019	227,8	-13,61667	0,13213	227,8	-13,38989	0,13407	227,8	-12,84065	0,13774	227,8	-12,40797	0,14044	227,8	-11,49068	0,14298	227,8	-10,73003	0,143	227,8	-9,51362	0,14561	227,8	-8,45155	0,14816	227,8	-7,71454	0,15133	227,8	-6,67084	0,15478	227,8	-6,13717	0,15794	227,8	-5,17754	0,16012	227,8	-4,93418	0,15817	227,8	-3,87948	0,16003	227,8	-3,8137
227,6	-14,55509	0,13027	227,6	-14,40975	0,13238	227,6	-13,85737	0,1343	227,6	-13,64379	0,13628	227,6	-13,06265	0,13996	227,6	-12,63207	0,14273	227,6	-11,65258	0,14533	227,6	-10,92613	0,14537	227,6	-9,66727	0,14805	227,6	-8,57021	0,15065	227,6	-7,85762	0,15395	227,6	-6,77133	0,15738	227,6	-6,19238	0,16061	227,6	-5,27971	0,16279	227,6	-4,93739	0,1608	227,6	-3,93591	0,16268	227,6	-3,85918
227,4	-14,78699	0,13248	227,4	-14,63385	0,1345	227,4	-14,10377	0,13642	227,4	-13,89009	0,13844	227,4	-13,28265	0,14219	227,4	-12,86147	0,14499	227,4	-11,83058	0,14764	227,4	-11,10713	0,14772	227,4	-9,81994	0,15047	227,4	-8,71099	0,15313	227,4	-7,99608	0,15649	227,4	-6,89508	0,15997	227,4	-6,25008	0,16325	227,4	-5,37651	0,16544	227,4	-4,94727	0,16335	227,4	-4,00072	0,16528	227,4	-3,9057
227,2	-15,02549	0,13466	227,2	-14,84775	0,13661	227,2	-14,35097	0,13857	227,2	-14,12179	0,14062	227,2	-13,48795	0,14438	227,2	-13,08147	0,14724	227,2	-12,00778	0,14997	227,2	-11,28983	0,15008	227,2	-9,96987	0,15284	227,2	-8,85909	0,15557	227,2	-8,12991	0,15899	227,2	-7,01576	0,16255	227,2	-6,30368	0,16583	227,2	-5,47184	0,16806	227,2	-4,96613	0,16591	227,2	-4,06046	0,16783	227,2	-3,95469
227	-15,27069	0,13678	227	-15,06065	0,13874	227	-14,59247	0,14069	227	-14,35309	0,14281	227	-13,69445	0,14653	227	-13,28707	0,14946	227	-12,18438	0,15228	227	-11,47613	0,15241	227	-10,12538	0,1552	227	-9,01286	0,15799	227	-8,26079	0,16146	227	-7,14066	0,16511	227	-6,36205	0,1684	227	-5,56211	0,17065	227	-4,98754	0,16846	227	-4,11322	0,17036	227	-3,98706
226,8	-15,50189	0,13889	226,8	-15,26295	0,14085	226,8	-14,82367	0,14278	226,8	-14,55929	0,14498	226,8	-13,89625	0,14869	226,8	-13,48297	0,15167	226,8	-12,35618	0,15456	226,8	-11,63323	0,15475	226,8	-10,26108	0,15761	226,8	-9,15777	0,1604	226,8	-8,39328	0,16392	226,8	-7,24434	0,16763	226,8	-6,4225	0,17098	226,8	-5,65326	0,17322	226,8	-5,0196	0,17101	226,8	-4,16182	0,17286	226,8	-4,02513
226,6	-15,72199	0,14096	226,6	-15,47425	0,14294	226,6	-15,04387	0,14488	226,6	-14,73949	0,14713	226,6	-14,09465	0,15082	226,6	-13,68577	0,15385	226,6	-12,51828	0,15681	226,6	-11,79523	0,15703	226,6	-10,38908	0,15993	226,6	-9,31198	0,1628	226,6	-8,52994	0,16635	226,6	-7,3443	0,17009	226,6	-6,50504	0,1735	226,6	-5,73673	0,17575	226,6	-5,05903	0,17351	226,6	-4,22999	0,17534	226,6	-4,08635
226,4	-15,95499	0,14299	226,4	-15,69055	0,14502	226,4	-15,24957	0,14697	226,4	-14,91649	0,14926	226,4	-14,29105	0,15293	226,4	-13,87407	0,15603	226,4	-12,68598	0,15906	226,4	-11,94713	0,15929	226,4	-10,52588	0,16222	226,4	-9,46836	0,16516	226,4	-8,65942	0,1687	226,4	-7,45609	0,17252	226,4	-6,58918	0,17596	226,4	-5,79834	0,17824	226,4	-5,09771	0,17594	226,4	-4,31771	0,17776	226,4	-4,14153
226,2	-16,18799	0,14503	226,2	-15,90665	0,14706	226,2	-15,44777	0,14905	226,2	-15,08799	0,15139	226,2	-14,47225	0,15502	226,2	-14,02737	0,15818	226,2	-12,85028	0,16127	226,2	-12,09653	0,1615	226,2	-10,65268	0,16453	226,2	-9,61837	0,16749	226,2	-8,78105	0,17103	226,2	-7,55919	0,17492	226,2	-6,66688	0,17841	226,2	-5,84853	0,18067	226,2	-5,13472	0,17832	226,2	-4,39967	0,18014	226,2	-4,19715
226	-16,41679	0,14705	226	-16,11475	0,14907	226	-15,63887	0,15109	226	-15,25769	0,15344	226	-14,63685	0,15711	226	-14,17687	0,16028	226	-13,00098	0,16343	226	-12,23923	0,16369	226	-10,77808	0,16674	226	-9,75102	0,16977	226	-8,89272	0,17333	226	-7,63958	0,17728	226	-6,73732	0,18074	226	-5,91658	0,18311	226	-5,17343	0,18067	226	-4,47097	0,18247	226	-4,24198
225,8	-16,62329	0,14905	225,8	-16,30875	0,15113	225,8	-15,82987	0,1531	225,8	-15,41029	0,15549	225,8	-14,78645	0,1592	225,8	-14,31657	0,16241	225,8	-13,14868	0,16562	225,8	-12,38263	0,16588	225,8	-10,90118	0,16897	225,8	-9,86549	0,17203	225,8	-9,00563	0,17562	225,8	-7,71969	0,17962	225,8	-6,81182	0,18313	225,8	-5,98116	0,18551	225,8	-5,21805	0,183	225,8	-4,53434	0,1848	225,8	-4,28036
225,6	-16,81109	0,15104	225,6	-16,49375	0,15313	225,6	-16,02387	0,15507	225,6	-15,55569	0,1575	225,6	-14,93515	0,16126	225,6	-14,45487	0,16448	225,6	-13,30228	0,16774	225,6	-12,51923	0,16802	225,6	-11,02108	0,17117	225,6	-9,98227	0,17425	225,6	-9,114	0,17786	225,6	-7,81368	0,1819	225,6	-6,90155	0,18543	225,6	-6,05006	0,18784	225,6	-5,27091	0,18529	225,6	-4,60012	0,18705	225,6	-4,32634
225,4	-17,00159	0,153	225,4	-16,66335	0,15512	225,4	-16,22287	0,15704	225,4	-15,69589	0,15948	225,4	-15,08525	0,16327	225,4	-14,58497	0,16652	225,4	-13,45998	0,16983	225,4	-12,66883	0,17009	225,4	-11,15078	0,1733	225,4	-10,09793	0,17644	225,4	-9,21496	0,18008	225,4	-7,91726	0,18415	225,4	-6,99309	0,1877	225,4	-6,1144	0,19011	225,4	-5,32078	0,18752	225,4	-4,673	0,18926	225,4	-4,36759
225,2	-17,19899	0,1549	225,2	-16,81925	0,15708	225,2	-16,40707	0,15896	225,2	-15,83009	0,16144	225,2	-15,23515	0,16523	225,2	-14,68917	0,16849	225,2	-13,60838	0,17186	225,2	-12,80203	0,17213	225,2	-11,27738	0,1754	225,2	-10,20792	0,17857	225,2	-9,30032	0,18222	225,2	-8,00746	0,18631	225,2	-7,06382	0,18991	225,2	-6,17228	0,19234	225,2	-5,37176	0,18968	225,2	-4,72747	0,19142	225,2	-4,39515
225	-17,39289	0,1568	225	-16,97105	0,15902	225	-16,59317	0,16085	225	-15,95309	0,16337	225	-15,39045	0,16716	225	-14,78837	0,17044	225	-13,75858	0,17383	225	-12,93043	0,17414	225	-11,39428	0,17745	225	-10,32852	0,18063	225	-9,38287	0,18431	225	-8,08909	0,18842	225	-7,13632	0,19205	225	-6,25369	0,1945	225	-5,44241	0,19178	225	-4,78185	0,19352	225	-4,417
224,8	-17,58719	0,15871	224,8	-17,11845	0,16093	224,8	-16,78257	0,16272	224,8	-16,07889	0,16526	224,8	-15,55025	0,16908	224,8	-14,91837	0,17237	224,8	-13,90028	0,17577	224,8	-13,04253	0,17613	224,8	-11,51838	0,17946	224,8	-10,45092	0,18265	224,8	-9,46071	0,18637	224,8	-8,17599	0,1905	224,8	-7,21651	0,19416	224,8	-6,34514	0,19664	224,8	-5,53481	0,19383	224,8	-4,8581	0,19558	224,8	-4,44949
224,6	-17,78169	0,16058	224,6	-17,27325	0,16285	224,6	-16,96107	0,16461	224,6	-16,19879	0,16713	224,6	-15,71185	0,17102	224,6	-15,04437	0,17432	224,6	-14,03728	0,17772	224,6	-13,14643	0,17811	224,6	-11,63688	0,1815	224,6	-10,56732	0,18466	224,6	-9,54527	0,18841	224,6	-8,26863	0,19258	224,6	-7,31047	0,19627	224,6	-6,42812	0,19875	224,6	-5,64007	0,19587	224,6	-4,94527	0,19761	224,6	-4,49555
224,4	-17,98419	0,1624	224,4	-17,43835	0,16471	224,4	-17,13057	0,16646	224,4	-16,34049	0,16898	224,4	-15,87655	0,17287	224,4	-15,15757	0,1762	224,4	-14,17758	0,17961	224,4	-13,23153	0,18004	224,4	-11,75528	0,18344	224,4	-10,68942	0,18664	224,4	-9,61927	0,19039	224,4	-8,35532	0,19459	224,4	-7,39292	0,19825	224,4	-6,50721	0,20079	224,4	-5,73914	0,19784	224,4	-5,04295	0,19955	224,4	-4,54257
224,2	-18,18599	0,16415	224,2	-17,60515	0,16651	224,2	-17,28417	0,16825	224,2	-16,48429	0,17074	224,2	-16,03885	0,17466	224,2	-15,25647	0,178	224,2	-14,29488	0,18144	224,2	-13,31363	0,18187	224,2	-11,86948	0,1853	224,2	-10,79632	0,18852	224,2	-9,69903	0,19229	224,2	-8,41714	0,19649	224,2	-7,44337	0,20018	224,2	-6,57476	0,20273	224,2	-5,84562	0,19968	224,2	-5,14573	0,20142	224,2	-4,58953
224	-18,36599	0,16592	224	-17,77885	0,16829	224	-17,42397	0,17002	224	-16,63209	0,17252	224	-16,19055	0,1765	224	-15,35417	0,17985	224	-14,39548	0,18329	224	-13,38433	0,1837	224	-11,96238	0,18717	224	-10,88432	0,1904	224	-9,76566	0,1942	224	-8,47603	0,19838	224	-7,48778	0,2021	224	-6,64657	0,20468	224	-5,95001	0,20156	224	-5,24688	0,20329	224	-4,62587
223,8	-18,50689	0,16761	223,8	-17,94065	0,17002	223,8	-17,55877	0,17175	223,8	-16,78139	0,17423	223,8	-16,31875	0,17825	223,8	-15,45177	0,18163	223,8	-14,49398	0,18504	223,8	-13,43633	0,18548	223,8	-12,03688	0,18893	223,8	-10,94672	0,19221	223,8	-9,83612	0,19604	223,8	-8,53325	0,20018	223,8	-7,52839	0,20396	223,8	-6,72685	0,20652	223,8	-6,04369	0,20337	223,8	-5,34279	0,20506	223,8	-4,66273
223,6	-18,61379	0,16936	223,6	-18,07745	0,17175	223,6	-17,68277	0,17348	223,6	-16,92049	0,17592	223,6	-16,41115	0,17997	223,6	-15,54047	0,18337	223,6	-14,58528	0,18679	223,6	-13,47913	0,18721	223,6	-12,08738	0,19071	223,6	-10,99212	0,19399	223,6	-9,89214	0,19787	223,6	-8,58601	0,20201	223,6	-7,55353	0,20582	223,6	-6,79176	0,20834	223,6	-6,11022	0,20517	223,6	-5,43298	0,20686	223,6	-4,69979
223,4	-18,69559	0,17106	223,4	-18,20095	0,17345	223,4	-17,79887	0,17517	223,4	-17,02449	0,17756	223,4	-16,48725	0,18169	223,4	-15,60697	0,18509	223,4	-14,68208	0,18852	223,4	-13,51313	0,18889	223,4	-12,13398	0,19243	223,4	-11,02682	0,19572	223,4	-9,93838	0,19964	223,4	-8,63647	0,20379	223,4	-7,566	0,2076	223,4	-6,83759	0,21012	223,4	-6,15362	0,20687	223,4	-5,5079	0,20855	223,4	-4,72383
223,2	-18,75269	0,17275	223,2	-18,31835	0,17511	223,2	-17,90407	0,17685	223,2	-17,12669	0,17918	223,2	-16,54715	0,18336	223,2	-15,65877	0,18677	223,2	-14,78128	0,19019	223,2	-13,54993	0,19059	223,2	-12,17468	0,19412	223,2	-11,04582	0,19741	223,2	-9,97507	0,20136	223,2	-8,67136	0,20552	223,2	-7,56156	0,20932	223,2	-6,89448	0,21187	223,2	-6,18649	0,20858	223,2	-5,56687	0,21021	223,2	-4,73075
223	-18,78539	0,17444	223	-18,41795	0,17677	223	-18,00007	0,17852	223	-17,20659	0,1808	223	-16,60985	0,18504	223	-15,71657	0,18842	223	-14,86708	0,19185	223	-13,58003	0,19225	223	-12,20018	0,19579	223	-11,04982	0,19908	223	-10,02289	0,20309	223	-8,69746	0,20724	223	-7,56365	0,21105	223	-6,96446	0,21359	223	-6,22897	0,21023	223	-5,61831	0,21189	223	-4,7482
222,8	-18,81999	0,17607	222,8	-18,48185	0,17842	222,8	-18,07177	0,18012	222,8	-17,25669	0,18237	222,8	-16,64355	0,18669	222,8	-15,77407	0,19006	222,8	-14,94638	0,19349	222,8	-13,59183	0,19386	222,8	-12,22338	0,1974	222,8	-11,05052	0,20072	222,8	-10,04893	0,20474	222,8	-8,71488	0,2089	222,8	-7,57255	0,2127	222,8	-7,02266	0,21526	222,8	-6,26436	0,21186	222,8	-5,65978	0,21349	222,8	-4,76842
222,6	-18,85409	0,17769	222,6	-18,53965	0,18001	222,6	-18,13707	0,18172	222,6	-17,29499	0,18398	222,6	-16,65685	0,18826	222,6	-15,81847	0,19169	222,6	-15,02118	0,19505	222,6	-13,58463	0,19546	222,6	-12,25158	0,19901	222,6	-11,05622	0,20235	222,6	-10,07936	0,20638	222,6	-8,73169	0,21053	222,6	-7,59363	0,21435	222,6	-7,06991	0,21688	222,6	-6,29581	0,21344	222,6	-5,68246	0,21507	222,6	-4,80514
222,4	-18,89509	0,17926	222,4	-18,60485	0,18158	222,4	-18,18767	0,18328	222,4	-17,32609	0,18554	222,4	-16,67125	0,18983	222,4	-15,86597	0,19325	222,4	-15,07708	0,19659	222,4	-13,57173	0,19703	222,4	-12,30318	0,20058	222,4	-11,08072	0,20393	222,4	-10,10118	0,20798	222,4	-8,74986	0,21212	222,4	-7,61397	0,21593	222,4	-7,12622	0,21844	222,4	-6,3436	0,21498	222,4	-5,70193	0,21662	222,4	-4,85116
222,2	-18,95249	0,18076	222,2	-18,67055	0,1831	222,2	-18,22267	0,18479	222,2	-17,36489	0,18707	222,2	-16,69585	0,19131	222,2	-15,92337	0,19476	222,2	-15,11818	0,19809	222,2	-13,55483	0,19854	222,2	-12,38438	0,20208	222,2	-11,10902	0,20543	222,2	-10,13091	0,20949	222,2	-8,77086	0,21367	222,2	-7,65699	0,21748	222,2	-7,17696	0,21995	222,2	-6,42505	0,21646	222,2	-5,72602	0,21809	222,2	-4,91839
222	-18,99399	0,18231	222	-18,72915	0,1846	222	-18,24907	0,18629	222	-17,42109	0,18856	222	-16,70525	0,19283	222	-15,96887	0,1963	222	-15,14108	0,1996	222	-13,53883	0,20005	222	-12,44608	0,20358	222	-11,12552	0,20694	222	-10,16339	0,211	222	-8,78278	0,21519	222	-7,69364	0,21901	222	-7,23224	0,22145	222	-6,51378	0,21794	222	-5,74627	0,21955	222	-4,98982
221,8	-19,02089	0,18379	221,8	-18,76055	0,18607	221,8	-18,27447	0,18778	221,8	-17,46009	0,19005	221,8	-16,70865	0,19433	221,8	-16,00597	0,19779	221,8	-15,13798	0,20109	221,8	-13,52173	0,20152	221,8	-12,49408	0,20504	221,8	-11,12602	0,20842	221,8	-10,18886	0,21244	221,8	-8,80295	0,21665	221,8	-7,72904	0,2205	221,8	-7,25561	0,2229	221,8	-6,59406	0,21936	221,8	-5,76545	0,22097	221,8	-5,07717
221,6	-19,02659	0,18525	221,6	-18,77645	0,18751	221,6	-18,27467	0,18925	221,6	-17,48199	0,19151	221,6	-16,69375	0,19578	221,6	-16,02247	0,19926	221,6	-15,12448	0,20258	221,6	-13,49673	0,20295	221,6	-12,53928	0,20647	221,6	-11,13102	0,20986	221,6	-10,18359	0,21387	221,6	-8,8196	0,21813	221,6	-7,75786	0,22192	221,6	-7,2554	0,22434	221,6	-6,65054	0,22075	221,6	-5,76843	0,22232	221,6	-5,16253
221,4	-18,99159	0,1867	221,4	-18,79715	0,18892	221,4	-18,27057	0,1907	221,4	-17,48109	0,19295	221,4	-16,67165	0,19723	221,4	-16,00457	0,20071	221,4	-15,11318	0,20404	221,4	-13,46353	0,20434	221,4	-12,56068	0,20788	221,4	-11,12502	0,21129	221,4	-10,16132	0,21527	221,4	-8,82021	0,21955	221,4	-7,78939	0,22333	221,4	-7,25095	0,22573	221,4	-6,69596	0,22212	221,4	-5,75843	0,22367	221,4	-5,23518
221,2	-18,94379	0,18814	221,2	-18,78395	0,19032	221,2	-18,25257	0,19211	221,2	-17,46109	0,19438	221,2	-16,65245	0,19868	221,2	-15,97887	0,20216	221,2	-15,09038	0,20548	221,2	-13,43483	0,20571	221,2	-12,57608	0,20927	221,2	-11,12162	0,21273	221,2	-10,13845	0,21668	221,2	-8,82818	0,22093	221,2	-7,80767	0,22477	221,2	-7,24719	0,22708	221,2	-6,74476	0,22346	221,2	-5,75502	0,22501	221,2	-5,29657
221	-18,88739	0,18956	221	-18,74595	0,19171	221	-18,21267	0,1935	221	-17,42539	0,19576	221	-16,61575	0,20008	221	-15,93027	0,20356	221	-15,06778	0,20686	221	-13,40803	0,20709	221	-12,55668	0,21066	221	-11,09572	0,21409	221	-10,10967	0,21803	221	-8,83013	0,22232	221	-7,83904	0,22614	221	-7,22048	0,22839	221	-6,77824	0,22477	221	-5,74945	0,22627	221	-5,34244
220,8	-18,82019	0,19097	220,8	-18,69445	0,19305	220,8	-18,16577	0,19487	220,8	-17,36539	0,19715	220,8	-16,54935	0,2015	220,8	-15,87047	0,20494	220,8	-15,04528	0,20823	220,8	-13,37333	0,20846	220,8	-12,50798	0,21203	220,8	-11,06302	0,21543	220,8	-10,06389	0,21936	220,8	-8,8276	0,22369	220,8	-7,86871	0,22748	220,8	-7,19709	0,2297	220,8	-6,7853	0,22605	220,8	-5,72635	0,22751	220,8	-5,36569
220,6	-18,75929	0,19239	220,6	-18,62075	0,19445	220,6	-18,09687	0,19625	220,6	-17,30649	0,19854	220,6	-16,47625	0,20287	220,6	-15,81027	0,20629	220,6	-15,02448	0,20962	220,6	-13,34353	0,2098	220,6	-12,45078	0,2134	220,6	-11,03962	0,21676	220,6	-10,00887	0,22067	220,6	-8,81601	0,22502	220,6	-7,90679	0,22883	220,6	-7,16805	0,23097	220,6	-6,79389	0,22731	220,6	-5,69903	0,22873	220,6	-5,39031
220,4	-18,71509	0,19377	220,4	-18,54975	0,19583	220,4	-18,02037	0,19763	220,4	-17,24929	0,19991	220,4	-16,40495	0,20425	220,4	-15,76687	0,20765	220,4	-15,00748	0,21099	220,4	-13,30683	0,21113	220,4	-12,40448	0,21476	220,4	-11,03212	0,21807	220,4	-9,95169	0,22195	220,4	-8,80789	0,22633	220,4	-7,95592	0,23011	220,4	-7,1467	0,23225	220,4	-6,81519	0,22852	220,4	-5,68945	0,22995	220,4	-5,4177
220,2	-18,68279	0,1951	220,2	-18,46955	0,19713	220,2	-17,94117	0,19893	220,2	-17,21279	0,20124	220,2	-16,33335	0,20563	220,2	-15,72637	0,20897	220,2	-14,98188	0,21231	220,2	-13,27063	0,21245	220,2	-12,35708	0,21603	220,2	-11,01632	0,21934	220,2	-9,90788	0,22316	220,2	-8,78833	0,22757	220,2	-8,00242	0,23134	220,2	-7,13503	0,23346	220,2	-6,85666	0,22969	220,2	-5,68612	0,2311	220,2	-5,45204
220	-18,68279	0,19642	220	-18,37645	0,19845	220	-17,86157	0,20026	220	-17,21259	0,20256	220	-16,26795	0,20694	220	-15,69767	0,21025	220	-14,93478	0,2136	220	-13,24323	0,21372	220	-12,31118	0,21728	220	-11,01042	0,2206	220	-9,89615	0,2244	220	-8,80326	0,22883	220	-8,05171	0,23257	220	-7,11851	0,23466	220	-6,90716	0,23084	220	-5,69408	0,23224	220	-5,49695
219,8	-18,67569	0,1977	219,8	-18,26555	0,19974	219,8	-17,76197	0,20154	219,8	-17,20899	0,20388	219,8	-16,19265	0,20824	219,8	-15,67137	0,21152	219,8	-14,88728	0,21486	219,8	-13,21203	0,21495	219,8	-12,26038	0,2185	219,8	-10,99542	0,22183	219,8	-9,87287	0,22559	219,8	-8,80939	0,23004	219,8	-8,09765	0,23376	219,8	-7,0888	0,23584	219,8	-6,95955	0,23196	219,8	-5,70388	0,23335	219,8	-5,53995
219,6	-18,65619	0,19898	219,6	-18,14105	0,20101	219,6	-17,67497	0,20283	219,6	-17,20589	0,20519	219,6	-16,12115	0,20951	219,6	-15,64387	0,21276	219,6	-14,84008	0,21613	219,6	-13,18193	0,2162	219,6	-12,21228	0,21971	219,6	-10,99572	0,22305	219,6	-9,83902	0,22676	219,6	-8,81082	0,23124	219,6	-8,13452	0,23494	219,6	-7,06659	0,23696	219,6	-7,02357	0,2331	219,6	-5,70822	0,23443	219,6	-5,5818
219,4	-18,59349	0,20028	219,4	-18,01845	0,20228	219,4	-17,59267	0,20414	219,4	-17,21329	0,20647	219,4	-16,07315	0,21077	219,4	-15,60277	0,214	219,4	-14,78978	0,2174	219,4	-13,16503	0,21745	219,4	-12,15108	0,22095	219,4	-10,98902	0,22425	219,4	-9,80804	0,22797	219,4	-8,80438	0,23241	219,4	-8,17231	0,23611	219,4	-7,05448	0,23811	219,4	-7,0931	0,23423	219,4	-5,72904	0,23552	219,4	-5,62677
219,2	-18,52549	0,20153	219,2	-17,89095	0,20354	219,2	-17,51327	0,20539	219,2	-17,20149	0,20771	219,2	-16,03875	0,21203	219,2	-15,55717	0,21522	219,2	-14,73468	0,21867	219,2	-13,13993	0,21865	219,2	-12,06938	0,22214	219,2	-10,96982	0,22541	219,2	-9,77966	0,22914	219,2	-8,7971	0,23356	219,2	-8,20544	0,23723	219,2	-7,03453	0,23926	219,2	-7,16359	0,23532	219,2	-5,77371	0,23657	219,2	-5,67242
219	-18,42199	0,20283	219	-17,73575	0,20483	219	-17,40677	0,20665	219	-17,16929	0,20899	219	-15,98185	0,21334	219	-15,47397	0,21645	219	-14,66488	0,21996	219	-13,10823	0,21989	219	-11,95868	0,22336	219	-10,94632	0,22659	219	-9,74754	0,23031	219	-8,78183	0,23471	219	-8,21952	0,23838	219	-7,01549	0,24042	219	-7,19905	0,23641	219	-5,80756	0,23763	219	-5,69958
218,8	-18,29729	0,20412	218,8	-17,57185	0,2061	218,8	-17,29747	0,20792	218,8	-17,09099	0,21026	218,8	-15,91325	0,21462	218,8	-15,37957	0,21769	218,8	-14,58338	0,22122	218,8	-13,07513	0,22111	218,8	-11,83768	0,22455	218,8	-10,93202	0,22777	218,8	-9,71803	0,23152	218,8	-8,78206	0,23583	218,8	-8,22165	0,23951	218,8	-6,99299	0,24156	218,8	-7,22017	0,23749	218,8	-5,83792	0,2387	218,8	-5,69642
218,6	-18,15649	0,20534	218,6	-17,39485	0,20735	218,6	-17,17297	0,20915	218,6	-16,98569	0,2115	218,6	-15,83145	0,21589	218,6	-15,28757	0,21889	218,6	-14,49388	0,22246	218,6	-13,02853	0,22228	218,6	-11,72508	0,2257	218,6	-10,91892	0,22888	218,6	-9,67365	0,23268	218,6	-8,77293	0,23696	218,6	-8,22196	0,2406	218,6	-6,99332	0,24265	218,6	-7,22609	0,23855	218,6	-5,8552	0,23971	218,6	-5,67563
218,4	-18,01329	0,20662	218,4	-17,23115	0,2086	218,4	-17,04867	0,21039	218,4	-16,88779	0,21276	218,4	-15,74705	0,21715	218,4	-15,19227	0,22013	218,4	-14,41428	0,2237	218,4	-12,97603	0,22348	218,4	-11,61378	0,2269	218,4	-10,91232	0,23004	218,4	-9,65228	0,23383	218,4	-8,75592	0,23812	218,4	-8,23174	0,24172	218,4	-7,02725	0,24376	218,4	-7,24152	0,23961	218,4	-5,88248	0,24074	218,4	-5,66217
218,2	-17,87699	0,20786	218,2	-17,07435	0,20987	218,2	-16,91067	0,21163	218,2	-16,78449	0,214	218,2	-15,64205	0,2184	218,2	-15,09747	0,22135	218,2	-14,32368	0,22494	218,2	-12,92983	0,22471	218,2	-11,50488	0,22809	218,2	-10,89782	0,23118	218,2	-9,66396	0,23497	218,2	-8,75193	0,23922	218,2	-8,25224	0,24285	218,2	-7,0547	0,24483	218,2	-7,2471	0,24063	218,2	-5,91849	0,24177	218,2	-5,64862
218	-17,77169	0,20912	218	-16,91245	0,21118	218	-16,77437	0,21287	218	-16,67219	0,21525	218	-15,52165	0,2196	218	-15,00757	0,22255	218	-14,22188	0,22618	218	-12,87833	0,22592	218	-11,41218	0,22924	218	-10,89342	0,23233	218	-9,69046	0,23608	218	-8,77336	0,24034	218	-8,2542	0,24393	218	-7,08887	0,24591	218	-7,25516	0,2417	218	-5,95028	0,24277	218	-5,64572
217,8	-17,66999	0,21041	217,8	-16,76895	0,21248	217,8	-16,62617	0,21416	217,8	-16,54789	0,21654	217,8	-15,38565	0,22085	217,8	-14,91157	0,22378	217,8	-14,12188	0,22745	217,8	-12,82083	0,22713	217,8	-11,36038	0,23043	217,8	-10,87812	0,2335	217,8	-9,71995	0,23724	217,8	-8,7945	0,24149	217,8	-8,26241	0,24502	217,8	-7,14709	0,24704	217,8	-7,25866	0,24277	217,8	-5,97654	0,24382	217,8	-5,65039
217,6	-17,58089	0,21169	217,6	-16,64175	0,21375	217,6	-16,51357	0,21543	217,6	-16,42319	0,21779	217,6	-15,27775	0,2221	217,6	-14,83457	0,22503	217,6	-14,03308	0,2287	217,6	-12,76473	0,22831	217,6	-11,33868	0,23162	217,6	-10,88212	0,23469	217,6	-9,76213	0,2384	217,6	-8,81933	0,2426	217,6	-8,2836	0,24616	217,6	-7,22821	0,24818	217,6	-7,29899	0,24385	217,6	-6,02444	0,24489	217,6	-5,6718
217,4	-17,48599	0,21297	217,4	-16,51705	0,21505	217,4	-16,39937	0,2167	217,4	-16,31679	0,21904	217,4	-15,16935	0,22335	217,4	-14,75127	0,2263	217,4	-13,95328	0,22993	217,4	-12,71423	0,22953	217,4	-11,33248	0,23281	217,4	-10,87722	0,23587	217,4	-9,80542	0,23957	217,4	-8,82833	0,24374	217,4	-8,31348	0,24727	217,4	-7,31752	0,24931	217,4	-7,34331	0,24491	217,4	-6,09234	0,24596	217,4	-5,71395
217,2	-17,37639	0,21428	217,2	-16,41265	0,21637	217,2	-16,29897	0,21798	217,2	-16,19419	0,2203	217,2	-15,07295	0,22463	217,2	-14,65757	0,22758	217,2	-13,88378	0,2312	217,2	-12,66983	0,23078	217,2	-11,32958	0,23398	217,2	-10,87502	0,2371	217,2	-9,86317	0,24077	217,2	-8,83941	0,24491	217,2	-8,34969	0,2484	217,2	-7,40599	0,25045	217,2	-7,39442	0,24599	217,2	-6,18567	0,24703	217,2	-5,77457
217	-17,26989	0,2156	217	-16,32795	0,2177	217	-16,21187	0,21929	217	-16,05529	0,22161	217	-15,00685	0,22593	217	-14,55157	0,22886	217	-13,81588	0,23247	217	-12,63733	0,23202	217	-11,33988	0,23521	217	-10,88032	0,23833	217	-9,90668	0,24199	217	-8,8761	0,24608	217	-8,38747	0,24956	217	-7,48228	0,25161	217	-7,4326	0,2471	217	-6,27402	0,24811	217	-5,84287
216,8	-17,17109	0,21694	216,8	-16,25295	0,21905	216,8	-16,14397	0,22064	216,8	-15,92139	0,22294	216,8	-14,96935	0,22723	216,8	-14,46507	0,23019	216,8	-13,77098	0,23378	216,8	-12,60803	0,2333	216,8	-11,35488	0,23647	216,8	-10,89132	0,23959	216,8	-9,94331	0,24321	216,8	-8,93185	0,24728	216,8	-8,41918	0,25072	216,8	-7,57252	0,25278	216,8	-7,47777	0,24826	216,8	-6,37548	0,24923	216,8	-5,93161
216,6	-17,05749	0,2183	216,6	-16,19615	0,22043	216,6	-16,06637	0,222	216,6	-15,77919	0,2243	216,6	-14,94175	0,22857	216,6	-14,36837	0,23151	216,6	-13,73168	0,2351	216,6	-12,56463	0,23461	216,6	-11,36288	0,23777	216,6	-10,89412	0,24085	216,6	-9,95492	0,24445	216,6	-8,94805	0,24848	216,6	-8,44861	0,2519	216,6	-7,67542	0,25394	216,6	-7,50611	0,24941	216,6	-6,47298	0,25033	216,6	-6,01137
216,4	-16,94009	0,21969	216,4	-16,13775	0,22182	216,4	-16,00587	0,22336	216,4	-15,65289	0,22564	216,4	-14,92025	0,22992	216,4	-14,26667	0,23287	216,4	-13,67708	0,23646	216,4	-12,52213	0,23591	216,4	-11,35078	0,23909	216,4	-10,91212	0,24215	216,4	-9,97952	0,2457	216,4	-8,97555	0,24968	216,4	-8,47661	0,25313	216,4	-7,77451	0,25512	216,4	-7,52777	0,25057	216,4	-6,56792	0,25146	216,4	-6,09054
216,2	-16,83099	0,22111	216,2	-16,09155	0,22325	216,2	-15,93237	0,22476	216,2	-15,53759	0,22705	216,2	-14,88545	0,23132	216,2	-14,16107	0,23427	216,2	-13,61138	0,23783	216,2	-12,48563	0,23725	216,2	-11,33248	0,24042	216,2	-10,92212	0,24346	216,2	-10,00869	0,24696	216,2	-8,99997	0,25092	216,2	-8,50489	0,25436	216,2	-7,84731	0,25635	216,2	-7,52712	0,25176	216,2	-6,64939	0,25261	216,2	-6,16619
216	-16,72869	0,22253	216	-16,05385	0,22467	216	-15,85457	0,22616	216	-15,43129	0,22846	216	-14,85455	0,23275	216	-14,06747	0,23568	216	-13,53768	0,23919	216	-12,43603	0,23861	216	-11,32838	0,24174	216	-10,94532	0,24475	216	-10,04852	0,24821	216	-9,04327	0,25218	216	-8,53603	0,25561	216	-7,93178	0,25752	216	-7,51306	0,2529	216	-6,72063	0,25376	216	-6,23486
215,8	-16,63499	0,224	215,8	-16,01845	0,22612	215,8	-15,78947	0,22762	215,8	-15,33709	0,22988	215,8	-14,80895	0,23417	215,8	-13,98737	0,23713	215,8	-13,45918	0,24061	215,8	-12,39603	0,24	215,8	-11,32198	0,24311	215,8	-10,97332	0,24609	215,8	-10,0658	0,24953	215,8	-9,0815	0,25349	215,8	-8,56149	0,25691	215,8	-8,03223	0,25872	215,8	-7,50685	0,25409	215,8	-6,78195	0,25497	215,8	-6,29425
215,6	-16,56379	0,22549	215,6	-15,98785	0,22756	215,6	-15,74287	0,22913	215,6	-15,26509	0,23134	215,6	-14,74185	0,23563	215,6	-13,93407	0,23862	215,6	-13,38218	0,24204	215,6	-12,36183	0,24138	215,6	-11,30378	0,24451	215,6	-10,98942	0,24748	215,6	-10,09732	0,25085	215,6	-9,12201	0,25485	215,6	-8,59678	0,25819	215,6	-8,13697	0,25999	215,6	-7,51668	0,2553	215,6	-6,86057	0,25618	215,6	-6,35084
215,4	-16,49979	0,22698	215,4	-15,97375	0,22908	215,4	-15,70077	0,2306	215,4	-15,20769	0,23282	215,4	-14,66625	0,23708	215,4	-13,89067	0,2401	215,4	-13,32918	0,24351	215,4	-12,34053	0,24277	215,4	-11,29078	0,24592	215,4	-10,99662	0,24887	215,4	-10,11558	0,25215	215,4	-9,16281	0,25619	215,4	-8,64176	0,2595	215,4	-8,26753	0,26124	215,4	-7,54502	0,25654	215,4	-6,95194	0,25737	215,4	-6,42915
215,2	-16,44959	0,22852	215,2	-15,95625	0,23062	215,2	-15,67437	0,23213	215,2	-15,15879	0,2343	215,2	-14,58355	0,23856	215,2	-13,86807	0,24163	215,2	-13,29458	0,24499	215,2	-12,34213	0,24425	215,2	-11,30418	0,2474	215,2	-11,02082	0,25031	215,2	-10,15638	0,25352	215,2	-9,24033	0,25757	215,2	-8,71696	0,26085	215,2	-8,36422	0,26253	215,2	-7,60274	0,25779	215,2	-7,04673	0,2586	215,2	-6,53035
215	-16,40549	0,23008	215	-15,94145	0,2322	215	-15,64817	0,2337	215	-15,10019	0,23587	215	-14,49705	0,2401	215	-13,85657	0,24318	215	-13,26518	0,24653	215	-12,34333	0,24575	215	-11,32108	0,24887	215	-11,04752	0,25179	215	-10,1713	0,25497	215	-9,32171	0,25897	215	-8,79196	0,26224	215	-8,4457	0,2639	215	-7,67083	0,2591	215	-7,12973	0,25991	215	-6,62141
214,8	-16,37219	0,23165	214,8	-15,92335	0,23376	214,8	-15,62197	0,23532	214,8	-15,06039	0,23747	214,8	-14,43505	0,24168	214,8	-13,85907	0,24476	214,8	-13,24778	0,24809	214,8	-12,34513	0,24727	214,8	-11,34908	0,2504	214,8	-11,07412	0,25329	214,8	-10,16824	0,25647	214,8	-9,40874	0,26039	214,8	-8,85935	0,26365	214,8	-8,54744	0,26527	214,8	-7,73956	0,26043	214,8	-7,20208	0,26121	214,8	-6,71647
214,6	-16,35999	0,23327	214,6	-15,91375	0,23537	214,6	-15,60307	0,23692	214,6	-15,02109	0,23904	214,6	-14,38915	0,2433	214,6	-13,86157	0,24637	214,6	-13,24578	0,24967	214,6	-12,36753	0,24884	214,6	-11,36248	0,25193	214,6	-11,10392	0,25479	214,6	-10,15664	0,25799	214,6	-9,4909	0,26182	214,6	-8,93822	0,2651	214,6	-8,63015	0,26668	214,6	-7,80862	0,26175	214,6	-7,27562	0,26256	214,6	-6,80566
214,4	-16,34519	0,23491	214,4	-15,90295	0,23702	214,4	-15,57377	0,23856	214,4	-15,00939	0,24068	214,4	-14,36005	0,24497	214,4	-13,86747	0,24802	214,4	-13,25068	0,2513	214,4	-12,39763	0,25046	214,4	-11,37168	0,25348	214,4	-11,12452	0,25634	214,4	-10,15194	0,25949	214,4	-9,57495	0,26333	214,4	-9,01681	0,26658	214,4	-8,70203	0,26811	214,4	-7,87355	0,26313	214,4	-7,35589	0,26393	214,4	-6,90442
214,2	-16,31569	0,23658	214,2	-15,87885	0,23874	214,2	-15,52347	0,24028	214,2	-14,99249	0,24241	214,2	-14,32145	0,24666	214,2	-13,86407	0,24971	214,2	-13,25358	0,25299	214,2	-12,43053	0,25212	214,2	-11,38038	0,25512	214,2	-11,14142	0,25792	214,2	-10,1292	0,26107	214,2	-9,65121	0,26487	214,2	-9,07728	0,26811	214,2	-8,76192	0,26959	214,2	-7,92398	0,26457	214,2	-7,41444	0,26535	214,2	-6,99262
214	-16,28609	0,2383	214	-15,84645	0,24047	214	-15,47177	0,24204	214	-14,95899	0,24415	214	-14,30775	0,24842	214	-13,84097	0,25147	214	-13,23008	0,25475	214	-12,44373	0,25381	214	-11,37908	0,25677	214	-11,16962	0,25956	214	-10,11695	0,26267	214	-9,71853	0,26643	214	-9,14017	0,2697	214	-8,81184	0,27112	214	-7,96398	0,26606	214	-7,45606	0,26683	214	-7,06874
213,8	-16,25169	0,24003	213,8	-15,80275	0,24221	213,8	-15,40917	0,24381	213,8	-14,94539	0,2459	213,8	-14,28795	0,25017	213,8	-13,81887	0,25324	213,8	-13,19378	0,25651	213,8	-12,43703	0,25551	213,8	-11,36588	0,25846	213,8	-11,18922	0,26123	213,8	-10,09762	0,26429	213,8	-9,76924	0,26805	213,8	-9,18849	0,27129	213,8	-8,88335	0,27267	213,8	-8,00044	0,26756	213,8	-7,47624	0,26829	213,8	-7,12176
213,6	-16,20719	0,24181	213,6	-15,75295	0,244	213,6	-15,35357	0,24559	213,6	-14,93319	0,2477	213,6	-14,26735	0,25197	213,6	-13,79997	0,25507	213,6	-13,17198	0,25832	213,6	-12,43953	0,25728	213,6	-11,36008	0,26024	213,6	-11,20442	0,26293	213,6	-10,10863	0,26596	213,6	-9,81096	0,26971	213,6	-9,24331	0,27292	213,6	-8,97591	0,27428	213,6	-8,03286	0,26907	213,6	-7,5179	0,26981	213,6	-7,17114
213,4	-16,15239	0,24363	213,4	-15,69785	0,24582	213,4	-15,31007	0,24743	213,4	-14,90959	0,24952	213,4	-14,24635	0,25379	213,4	-13,78697	0,25694	213,4	-13,15868	0,26019	213,4	-12,45673	0,25906	213,4	-11,35578	0,26203	213,4	-11,22232	0,26466	213,4	-10,1395	0,26771	213,4	-9,87095	0,2714	213,4	-9,32499	0,27459	213,4	-9,07323	0,2759	213,4	-8,09088	0,27063	213,4	-7,57809	0,27137	213,4	-7,22323
213,2	-16,10729	0,24549	213,2	-15,65445	0,24766	213,2	-15,27877	0,24929	213,2	-14,90519	0,25136	213,2	-14,21705	0,25568	213,2	-13,81097	0,25883	213,2	-13,16088	0,26208	213,2	-12,49563	0,26089	213,2	-11,38888	0,26383	213,2	-11,24022	0,26643	213,2	-10,17703	0,26948	213,2	-9,95564	0,27312	213,2	-9,42318	0,27631	213,2	-9,17732	0,27759	213,2	-8,18196	0,27225	213,2	-7,66173	0,27297	213,2	-7,3041
213	-16,07779	0,24741	213	-15,62155	0,24957	213	-15,26017	0,25119	213	-14,89129	0,25327	213	-14,17875	0,2576	213	-13,84587	0,26078	213	-13,18338	0,26402	213	-12,53023	0,26278	213	-11,44688	0,26573	213	-11,27162	0,26825	213	-10,22168	0,27132	213	-10,05344	0,27493	213	-9,53512	0,27806	213	-9,28313	0,27932	213	-8,28667	0,2739	213	-7,75052	0,2746	213	-7,39861
212,8	-16,06829	0,24936	212,8	-15,59945	0,25152	212,8	-15,26127	0,25313	212,8	-14,87329	0,2552	212,8	-14,14885	0,25957	212,8	-13,89287	0,26274	212,8	-13,22508	0,26603	212,8	-12,55333	0,26471	212,8	-11,51608	0,26766	212,8	-11,30982	0,27013	212,8	-10,29198	0,27322	212,8	-10,16794	0,27679	212,8	-9,65573	0,27988	212,8	-9,40486	0,28112	212,8	-8,40898	0,27562	212,8	-7,85743	0,27631	212,8	-7,52281
212,6	-16,07119	0,25134	212,6	-15,57625	0,25354	212,6	-15,28287	0,25516	212,6	-14,87649	0,25718	212,6	-14,12145	0,26158	212,6	-13,95277	0,26476	212,6	-13,28658	0,26806	212,6	-12,59953	0,2667	212,6	-11,61808	0,26962	212,6	-11,33582	0,27209	212,6	-10,39318	0,27517	212,6	-10,30574	0,27868	212,6	-9,76932	0,28175	212,6	-9,5218	0,28301	212,6	-8,54633	0,27741	212,6	-7,97878	0,27801	212,6	-7,65926
212,4	-16,09939	0,25335	212,4	-15,58905	0,25554	212,4	-15,33737	0,25718	212,4	-14,87889	0,25924	212,4	-14,14625	0,26363	212,4	-14,03167	0,26681	212,4	-13,37938	0,2701	212,4	-12,68913	0,26869	212,4	-11,74818	0,2716	212,4	-11,36832	0,27407	212,4	-10,53778	0,27711	212,4	-10,46104	0,28062	212,4	-9,90492	0,28362	212,4	-9,64022	0,2849	212,4	-8,69109	0,27921	212,4	-8,15551	0,27976	212,4	-7,81819
212,2	-16,12329	0,25544	212,2	-15,63805	0,25764	212,2	-15,39757	0,25928	212,2	-14,90879	0,26134	212,2	-14,20965	0,26578	212,2	-14,13207	0,26893	212,2	-13,48828	0,27222	212,2	-12,78953	0,27079	212,2	-11,89778	0,27366	212,2	-11,43222	0,27612	212,2	-10,69008	0,27911	212,2	-10,61314	0,28261	212,2	-10,06052	0,28559	212,2	-9,75207	0,28686	212,2	-8,85109	0,28107	212,2	-8,33824	0,2816	212,2	-7,98714
212	-16,16459	0,25758	212	-15,71015	0,25978	212	-15,45677	0,26145	212	-14,94809	0,26349	212	-14,27925	0,26796	212	-14,23307	0,27111	212	-13,60078	0,27439	212	-12,86973	0,27297	212	-12,04498	0,27575	212	-11,51112	0,27822	212	-10,84478	0,28119	212	-10,75214	0,28466	212	-10,19632	0,28764	212	-9,84926	0,28891	212	-8,99913	0,28302	212	-8,52576	0,28352	212	-8,14785
211,8	-16,20539	0,25979	211,8	-15,78085	0,26196	211,8	-15,52897	0,26367	211,8	-14,98549	0,26572	211,8	-14,37505	0,2702	211,8	-14,31397	0,27334	211,8	-13,70558	0,2766	211,8	-12,92883	0,27518	211,8	-12,15878	0,27791	211,8	-11,57752	0,2804	211,8	-11,01418	0,28333	211,8	-10,86474	0,2868	211,8	-10,31442	0,28973	211,8	-9,97041	0,29101	211,8	-9,1341	0,285	211,8	-8,70445	0,28548	211,8	-8,29472
211,6	-16,25679	0,26209	211,6	-15,85675	0,26423	211,6	-15,62427	0,26595	211,6	-15,03899	0,26796	211,6	-14,50125	0,27251	211,6	-14,41567	0,27565	211,6	-13,81508	0,2789	211,6	-13,00513	0,27749	211,6	-12,28188	0,28014	211,6	-11,64302	0,28263	211,6	-11,20738	0,28555	211,6	-10,98994	0,28905	211,6	-10,41442	0,29193	211,6	-10,09409	0,29317	211,6	-9,26297	0,28707	211,6	-8,88727	0,28753	211,6	-8,44117
211,4	-16,29659	0,26441	211,4	-15,95405	0,26654	211,4	-15,72417	0,26827	211,4	-15,11629	0,27028	211,4	-14,65835	0,27485	211,4	-14,52277	0,27801	211,4	-13,93628	0,28125	211,4	-13,10953	0,27983	211,4	-12,41728	0,28245	211,4	-11,72012	0,2849	211,4	-11,41718	0,28783	211,4	-11,09564	0,2913	211,4	-10,53052	0,29417	211,4	-10,21299	0,2954	211,4	-9,41797	0,2892	211,4	-9,09038	0,28963	211,4	-8,57848
211,2	-16,33579	0,2668	211,2	-16,07045	0,26893	211,2	-15,82507	0,27068	211,2	-15,20779	0,2727	211,2	-14,80155	0,27728	211,2	-14,64087	0,28044	211,2	-14,06498	0,28366	211,2	-13,23163	0,28221	211,2	-12,55098	0,28485	211,2	-11,81702	0,28728	211,2	-11,61688	0,29017	211,2	-11,18024	0,29367	211,2	-10,65252	0,29651	211,2	-10,32889	0,2977	211,2	-9,56902	0,29142	211,2	-9,28671	0,2918	211,2	-8,70565
211	-16,39459	0,26925	211	-16,19105	0,27136	211	-15,94227	0,27311	211	-15,30859	0,27513	211	-14,94795	0,27975	211	-14,76487	0,28293	211	-14,20888	0,28615	211	-13,33963	0,28467	211	-12,68958	0,28731	211	-11,94162	0,28972	211	-11,81868	0,29259	211	-11,26534	0,29611	211	-10,77602	0,29892	211	-10,44939	0,30006	211	-9,72342	0,29368	211	-9,46923	0,29405	211	-8,85945
210,8	-16,48419	0,27175	210,8	-16,30415	0,27385	210,8	-16,07357	0,27561	210,8	-15,41209	0,27765	210,8	-15,10415	0,28229	210,8	-14,90217	0,28548	210,8	-14,37038	0,28871	210,8	-13,46213	0,28721	210,8	-12,84198	0,28984	210,8	-12,05142	0,29223	210,8	-12,03378	0,29507	210,8	-11,36794	0,29862	210,8	-10,90312	0,30139	210,8	-10,58439	0,30251	210,8	-9,87607	0,29601	210,8	-9,64141	0,29636	210,8	-9,02896
210,6	-16,58739	0,27432	210,6	-16,42295	0,27641	210,6	-16,22437	0,27821	210,6	-15,55079	0,28025	210,6	-15,27115	0,28491	210,6	-15,06047	0,2881	210,6	-14,54538	0,29128	210,6	-13,62153	0,28981	210,6	-13,01828	0,29242	210,6	-12,15482	0,29481	210,6	-12,27958	0,29764	210,6	-11,48394	0,3012	210,6	-11,03652	0,3039	210,6	-10,71269	0,30503	210,6	-10,03888	0,29842	210,6	-9,81327	0,29873	210,6	-9,19945
210,4	-16,69929	0,27695	210,4	-16,55285	0,27901	210,4	-16,38907	0,28084	210,4	-15,69189	0,2829	210,4	-15,46585	0,28755	210,4	-15,23117	0,29079	210,4	-14,72978	0,29394	210,4	-13,81473	0,29248	210,4	-13,20868	0,29508	210,4	-12,29812	0,29743	210,4	-12,51528	0,30027	210,4	-11,61874	0,30385	210,4	-11,17622	0,30652	210,4	-10,81789	0,30763	210,4	-10,22258	0,30093	210,4	-9,99957	0,30121	210,4	-9,39292
210,2	-16,81739	0,27965	210,2	-16,70635	0,28174	210,2	-16,55047	0,28355	210,2	-15,85919	0,28562	210,2	-15,66905	0,29033	210,2	-15,38677	0,29353	210,2	-14,91108	0,29668	210,2	-14,03113	0,29522	210,2	-13,40108	0,2978	210,2	-12,47882	0,30017	210,2	-12,75038	0,303	210,2	-11,75764	0,30659	210,2	-11,34612	0,30921	210,2	-10,93539	0,31029	210,2	-10,43838	0,30354	210,2	-10,19707	0,30377	210,2	-9,59301
210	-16,94849	0,28245	210	-16,86535	0,28451	210	-16,70427	0,28633	210	-16,03639	0,2884	210	-15,86305	0,29317	210	-15,51967	0,29637	210	-15,08878	0,29949	210	-14,24323	0,29808	210	-13,58228	0,3006	210	-12,66942	0,303	210	-12,97128	0,3058	210	-11,89244	0,30944	210	-11,51142	0,31199	210	-11,06079	0,31303	210	-10,62928	0,30622	210	-10,37577	0,30643	210	-9,77676
209,8	-17,07059	0,28528	209,8	-17,02155	0,28737	209,8	-16,85577	0,28917	209,8	-16,21319	0,29126	209,8	-16,09385	0,29602	209,8	-15,63527	0,29929	209,8	-15,27038	0,30242	209,8	-14,43763	0,301	209,8	-13,74758	0,30349	209,8	-12,88182	0,30589	209,8	-13,19628	0,30869	209,8	-12,03564	0,31237	209,8	-11,67102	0,31486	209,8	-11,18809	0,31588	209,8	-10,80638	0,30899	209,8	-10,54627	0,30917	209,8	-9,93226
209,6	-17,16739	0,28817	209,6	-17,16435	0,29028	209,6	-17,00557	0,2921	209,6	-16,39269	0,29419	209,6	-16,31905	0,29897	209,6	-15,74387	0,30225	209,6	-15,42388	0,30538	209,6	-14,64763	0,30397	209,6	-13,90018	0,30644	209,6	-13,08082	0,30883	209,6	-13,40498	0,31163	209,6	-12,17384	0,31533	209,6	-11,81142	0,31781	209,6	-11,30589	0,3188	209,6	-10,96928	0,3118	209,6	-10,70127	0,31199	209,6	-10,03296
209,4	-17,26009	0,29114	209,4	-17,29885	0,29326	209,4	-17,14657	0,29509	209,4	-16,57409	0,2972	209,4	-16,52595	0,30203	209,4	-15,84387	0,30532	209,4	-15,55718	0,30841	209,4	-14,85553	0,30704	209,4	-14,03138	0,30949	209,4	-13,30642	0,31191	209,4	-13,57798	0,31465	209,4	-12,27394	0,31838	209,4	-11,93242	0,32083	209,4	-11,39939	0,32178	209,4	-11,12408	0,31474	209,4	-10,84207	0,3149	209,4	-10,09676
209,2	-17,34249	0,2942	209,2	-17,43435	0,29635	209,2	-17,26207	0,29816	209,2	-16,73599	0,30032	209,2	-16,71075	0,30517	209,2	-15,93857	0,30847	209,2	-15,68248	0,31159	209,2	-15,03813	0,31019	209,2	-14,14168	0,31264	209,2	-13,54742	0,31504	209,2	-13,73048	0,3178	209,2	-12,35974	0,32153	209,2	-12,04812	0,32395	209,2	-11,50169	0,32489	209,2	-11,27478	0,31777	209,2	-10,96037	0,31791	209,2	-10,15816
209	-17,43289	0,29734	209	-17,54115	0,29953	209	-17,34647	0,30132	209	-16,91059	0,30349	209	-16,85845	0,30839	209	-16,01877	0,31168	209	-15,79838	0,31483	209	-15,17733	0,31343	209	-14,23438	0,31588	209	-13,75662	0,31828	209	-13,86378	0,32108	209	-12,45194	0,32478	209	-12,15822	0,32721	209	-11,60119	0,32812	209	-11,38218	0,32091	209	-11,03507	0,32104	209	-10,20256
208,8	-17,52199	0,30056	208,8	-17,61405	0,30276	208,8	-17,44067	0,30458	208,8	-17,05969	0,30674	208,8	-16,97635	0,31167	208,8	-16,08347	0,31498	208,8	-15,89878	0,31814	208,8	-15,29183	0,31675	208,8	-14,32458	0,31922	208,8	-13,94232	0,3216	208,8	-13,98848	0,32444	208,8	-12,54904	0,32813	208,8	-12,25262	0,33055	208,8	-11,68289	0,33144	208,8	-11,45838	0,32411	208,8	-11,09357	0,32423	208,8	-10,23126
208,6	-17,59279	0,30381	208,6	-17,67315	0,30605	208,6	-17,54507	0,30785	208,6	-17,19769	0,31002	208,6	-17,10115	0,31501	208,6	-16,16357	0,31832	208,6	-15,98518	0,32153	208,6	-15,41173	0,32013	208,6	-14,42568	0,32262	208,6	-14,13882	0,32498	208,6	-14,11158	0,32791	208,6	-12,66164	0,33153	208,6	-12,35532	0,33396	208,6	-11,77429	0,33479	208,6	-11,52048	0,32742	208,6	-11,15047	0,32752	208,6	-10,26996
208,4	-17,66409	0,30712	208,4	-17,72695	0,30937	208,4	-17,63827	0,31118	208,4	-17,33679	0,31339	208,4	-17,20635	0,31839	208,4	-16,25467	0,32175	208,4	-16,05628	0,32502	208,4	-15,53453	0,32356	208,4	-14,53818	0,32609	208,4	-14,32542	0,32847	208,4	-14,21128	0,33142	208,4	-12,77574	0,335	208,4	-12,46672	0,33747	208,4	-11,87539	0,33826	208,4	-11,59178	0,33082	208,4	-11,22337	0,33089	208,4	-10,33746
208,2	-17,74309	0,31049	208,2	-17,77525	0,31275	208,2	-17,71247	0,31457	208,2	-17,47879	0,31684	208,2	-17,28815	0,32187	208,2	-16,33337	0,32527	208,2	-16,14548	0,32857	208,2	-15,63603	0,32705	208,2	-14,64668	0,32964	208,2	-14,50512	0,33203	208,2	-14,30278	0,33499	208,2	-12,89114	0,33854	208,2	-12,59582	0,34104	208,2	-11,98269	0,34183	208,2	-11,68718	0,3343	208,2	-11,30407	0,33433	208,2	-10,43326
208	-17,81499	0,31398	208	-17,81565	0,31624	208	-17,79187	0,31807	208	-17,61109	0,32038	208	-17,37015	0,32544	208	-16,38277	0,32887	208	-16,22038	0,33222	208	-15,73443	0,33067	208	-14,75548	0,3333	208	-14,65632	0,3357	208	-14,40288	0,33867	208	-13,03814	0,34225	208	-12,72792	0,34475	208	-12,10779	0,34552	208	-11,78438	0,3379	208	-11,40627	0,33793	208	-10,56996
207,8	-17,85879	0,31752	207,8	-17,84675	0,31978	207,8	-17,86517	0,32165	207,8	-17,72819	0,32397	207,8	-17,46015	0,32906	207,8	-16,42197	0,33254	207,8	-16,27768	0,33593	207,8	-15,82943	0,3344	207,8	-14,86338	0,33705	207,8	-14,78752	0,33946	207,8	-14,50068	0,34244	207,8	-13,19154	0,34597	207,8	-12,87692	0,34834	207,8	-12,24539	0,34908	207,8	-11,88998	0,34157	207,8	-11,50717	0,34157	207,8	-10,72996
207,6	-17,85549	0,32115	207,6	-17,86885	0,3234	207,6	-17,94727	0,32528	207,6	-17,83249	0,32767	207,6	-17,54435	0,3328	207,6	-16,46827	0,33632	207,6	-16,32358	0,33971	207,6	-15,95193	0,33819	207,6	-14,98808	0,3409	207,6	-14,93642	0,34331	207,6	-14,61158	0,34613	207,6	-13,33994	0,34953	207,6	-13,04602	0,35189	207,6	-12,39509	0,35266	207,6	-12,02708	0,34522	207,6	-11,62197	0,3452	207,6	-10,87746
207,4	-17,83349	0,32485	207,4	-17,88985	0,32708	207,4	-18,00837	0,32899	207,4	-17,91679	0,33139	207,4	-17,64015	0,33658	207,4	-16,50677	0,34017	207,4	-16,35698	0,34341	207,4	-16,06203	0,34196	207,4	-15,09568	0,34456	207,4	-15,08212	0,34693	207,4	-14,69988	0,34979	207,4	-13,46064	0,35317	207,4	-13,22262	0,35556	207,4	-12,53569	0,35634	207,4	-12,17558	0,34878	207,4	-11,72537	0,34873	207,4	-11,00696
207,2	-17,81069	0,32862	207,2	-17,89895	0,33087	207,2	-18,04977	0,33276	207,2	-17,95739	0,33522	207,2	-17,69495	0,34031	207,2	-16,53537	0,34375	207,2	-16,37218	0,34705	207,2	-16,14303	0,34559	207,2	-15,17938	0,34826	207,2	-15,19372	0,35063	207,2	-14,76048	0,35354	207,2	-13,57854	0,35694	207,2	-13,37962	0,35935	207,2	-12,66069	0,36011	207,2	-12,32168	0,35245	207,2	-11,81007	0,35241	207,2	-11,13036
207	-17,78629	0,33248	207	-17,90805	0,33473	207	-18,05517	0,33657	207	-17,97159	0,33897	207	-17,70685	0,34395	207	-16,54327	0,34746	207	-16,37418	0,35079	207	-16,20133	0,34934	207	-15,25748	0,35204	207	-15,26452	0,35451	207	-14,82888	0,3574	207	-13,68144	0,36083	207	-13,53092	0,36328	207	-12,76579	0,36407	207	-12,44548	0,35627	207	-11,86717	0,35624	207	-11,21866
206,8	-17,73719	0,33621	206,8	-17,90375	0,33834	206,8	-18,03387	0,34016	206,8	-17,94009	0,34264	206,8	-17,69175	0,34764	206,8	-16,54917	0,35123	206,8	-16,33218	0,35461	206,8	-16,22373	0,35314	206,8	-15,32138	0,3559	206,8	-15,29762	0,35839	206,8	-14,88208	0,36134	206,8	-13,75394	0,36481	206,8	-13,64502	0,36732	206,8	-12,86169	0,36813	206,8	-12,52028	0,36016	206,8	-11,88947	0,36014	206,8	-11,28776
206,6	-17,68439	0,33982	206,6	-17,88585	0,34198	206,6	-18,03617	0,34383	206,6	-17,89359	0,3464	206,6	-17,65745	0,35141	206,6	-16,58457	0,35505	206,6	-16,28498	0,35849	206,6	-16,22113	0,35702	206,6	-15,37608	0,35984	206,6	-15,33692	0,36237	206,6	-14,92848	0,36541	206,6	-13,81304	0,36889	206,6	-13,75712	0,37146	206,6	-12,94609	0,3723	206,6	-12,59888	0,36417	206,6	-11,91397	0,36414	206,6	-11,35886
206,4	-17,66169	0,34352	206,4	-17,83705	0,34572	206,4	-18,04447	0,34758	206,4	-17,83559	0,35023	206,4	-17,60845	0,35532	206,4	-16,61337	0,35901	206,4	-16,23498	0,3625	206,4	-16,22443	0,36102	206,4	-15,42318	0,36391	206,4	-15,34542	0,36654	206,4	-14,95988	0,36958	206,4	-13,86264	0,3731	206,4	-13,85322	0,37573	206,4	-13,00909	0,37659	206,4	-12,66618	0,36833	206,4	-11,97097	0,3683	206,4	-11,43906
206,2	-17,66419	0,3473	206,2	-17,80515	0,34952	206,2	-18,01727	0,35142	206,2	-17,74569	0,35414	206,2	-17,54795	0,35928	206,2	-16,61707	0,36305	206,2	-16,19388	0,36659	206,2	-16,21393	0,36512	206,2	-15,43848	0,36809	206,2	-15,32832	0,37077	206,2	-14,98578	0,37386	206,2	-13,91684	0,37745	206,2	-13,92912	0,38012	206,2	-13,07529	0,38104	206,2	-12,73858	0,37261	206,2	-12,05857	0,37253	206,2	-11,54336
206	-17,65139	0,35119	206	-17,76125	0,35339	206	-17,96677	0,35532	206	-17,65079	0,35811	206	-17,47475	0,3633	206	-16,60427	0,36717	206	-16,13658	0,37076	206	-16,21103	0,36932	206	-15,41858	0,37234	206	-15,28022	0,37509	206	-15,01428	0,37827	206	-13,99314	0,38192	206	-13,98592	0,38464	206	-13,15509	0,38558	206	-12,79888	0,377	206	-12,15587	0,37692	206	-11,66366
205,8	-17,61479	0,35516	205,8	-17,68835	0,35737	205,8	-17,93027	0,35934	205,8	-17,57569	0,3622	205,8	-17,41585	0,36743	205,8	-16,55967	0,37141	205,8	-16,09408	0,37505	205,8	-16,21653	0,37362	205,8	-15,41278	0,37675	205,8	-15,22962	0,37961	205,8	-15,04168	0,3828	205,8	-14,04444	0,38655	205,8	-14,02912	0,38931	205,8	-13,23019	0,39025	205,8	-12,87888	0,38153	205,8	-12,26247	0,38147	205,8	-11,79836
205,6	-17,54879	0,3592	205,6	-17,61625	0,36141	205,6	-17,88967	0,36343	205,6	-17,49919	0,36637	205,6	-17,36375	0,37166	205,6	-16,49987	0,37574	205,6	-16,04448	0,37943	205,6	-16,21843	0,37805	205,6	-15,38878	0,38125	205,6	-15,17872	0,38421	205,6	-15,07298	0,38743	205,6	-14,06724	0,39127	205,6	-14,05512	0,39406	205,6	-13,30419	0,39506	205,6	-12,97418	0,38618	205,6	-12,36597	0,38612	205,6	-11,94806
205,4	-17,49659	0,36334	205,4	-17,53845	0,36554	205,4	-17,82157	0,36762	205,4	-17,41699	0,37065	205,4	-17,33495	0,376	205,4	-16,42687	0,38021	205,4	-15,99278	0,38395	205,4	-16,22883	0,38258	205,4	-15,35338	0,38589	205,4	-15,14232	0,3889	205,4	-15,10378	0,39222	205,4	-14,10194	0,39612	205,4	-14,09942	0,39895	205,4	-13,36589	0,39999	205,4	-13,10358	0,39099	205,4	-12,47217	0,39092	205,4	-12,11936
205,2	-17,44349	0,36759	205,2	-17,45725	0,36984	205,2	-17,70417	0,37194	205,2	-17,34439	0,37505	205,2	-17,28365	0,38044	205,2	-16,34317	0,38481	205,2	-15,91738	0,38859	205,2	-16,22413	0,38725	205,2	-15,30928	0,39064	205,2	-15,07302	0,39374	205,2	-15,14898	0,39713	205,2	-14,13104	0,40111	205,2	-14,13192	0,404	205,2	-13,42839	0,40511	205,2	-13,24758	0,39592	205,2	-12,57097	0,39587	205,2	-12,29846
205	-17,36089	0,37192	205	-17,39045	0,37418	205	-17,58397	0,3764	205	-17,25089	0,37951	205	-17,21625	0,38499	205	-16,25467	0,38949	205	-15,83658	0,39332	205	-16,19763	0,39201	205	-15,24998	0,39549	205	-15,00692	0,39866	205	-15,21368	0,40213	205	-14,13254	0,40622	205	-14,17962	0,40913	205	-13,49769	0,41033	205	-13,39748	0,40097	205	-12,65537	0,40094	205	-12,45196
204,8	-17,24399	0,37637	204,8	-17,32355	0,37868	204,8	-17,47117	0,38095	204,8	-17,14509	0,38412	204,8	-17,13065	0,38968	204,8	-16,15397	0,39431	204,8	-15,73058	0,3982	204,8	-16,14683	0,39693	204,8	-15,18058	0,4005	204,8	-14,93112	0,40375	204,8	-15,26908	0,40733	204,8	-14,10514	0,4115	204,8	-14,20062	0,41446	204,8	-13,55539	0,41571	204,8	-13,51168	0,40619	204,8	-12,71147	0,40618	204,8	-12,57736
204,6	-17,10739	0,38089	204,6	-17,23945	0,38325	204,6	-17,34087	0,38559	204,6	-17,02719	0,38881	204,6	-17,01445	0,39446	204,6	-16,04397	0,3992	204,6	-15,63108	0,40317	204,6	-16,06063	0,40193	204,6	-15,09778	0,40558	204,6	-14,86902	0,40897	204,6	-15,29948	0,41264	204,6	-14,04024	0,41688	204,6	-14,21052	0,4199	204,6	-13,60319	0,42119	204,6	-13,58968	0,41153	204,6	-12,75277	0,41151	204,6	-12,68246
204,4	-16,99199	0,38556	204,4	-17,14305	0,38796	204,4	-17,18517	0,39037	204,4	-16,88089	0,39366	204,4	-16,87065	0,39938	204,4	-15,91317	0,40422	204,4	-15,50478	0,40828	204,4	-15,96003	0,40709	204,4	-14,98538	0,41079	204,4	-14,80422	0,41432	204,4	-15,29488	0,41808	204,4	-13,98444	0,42242	204,4	-14,22372	0,4255	204,4	-13,62949	0,42684	204,4	-13,63028	0,41704	204,4	-12,78027	0,41703	204,4	-12,76186
204,2	-16,87949	0,39034	204,2	-17,03395	0,39282	204,2	-17,02237	0,39528	204,2	-16,73119	0,39864	204,2	-16,70565	0,40442	204,2	-15,81147	0,40939	204,2	-15,36288	0,41354	204,2	-15,84643	0,41241	204,2	-14,84588	0,41618	204,2	-14,75352	0,4198	204,2	-15,26088	0,42366	204,2	-13,96624	0,42811	204,2	-14,23492	0,43126	204,2	-13,63709	0,43264	204,2	-13,66148	0,42271	204,2	-12,85437	0,42269	204,2	-12,85386
204	-16,72819	0,3952	204	-16,90925	0,39776	204	-16,87367	0,40028	204	-16,59079	0,40372	204	-16,49105	0,40959	204	-15,70527	0,41465	204	-15,20298	0,41891	204	-15,74083	0,4178	204	-14,70948	0,42169	204	-14,71462	0,42537	204	-15,21498	0,42935	204	-13,95204	0,43393	204	-14,25502	0,43715	204	-13,67329	0,43856	204	-13,67128	0,42848	204	-12,95857	0,42843	204	-12,94286
203,8	-16,53979	0,40022	203,8	-16,74855	0,40281	203,8	-16,71017	0,40541	203,8	-16,43649	0,40892	203,8	-16,25895	0,4149	203,8	-15,57697	0,42003	203,8	-15,03758	0,42443	203,8	-15,63683	0,42331	203,8	-14,56798	0,4273	203,8	-14,69442	0,43111	203,8	-15,11968	0,43522	203,8	-13,91884	0,43987	203,8	-14,28922	0,44316	203,8	-13,70779	0,44462	203,8	-13,66768	0,43439	203,8	-13,05377	0,43431	203,8	-13,00966
203,6	-16,32099	0,40536	203,6	-16,52965	0,40801	203,6	-16,52037	0,41067	203,6	-16,26729	0,41423	203,6	-16,00835	0,4203	203,6	-15,42247	0,42554	203,6	-14,84198	0,43009	203,6	-15,51203	0,42897	203,6	-14,40208	0,43307	203,6	-14,66872	0,43699	203,6	-14,95518	0,44119	203,6	-13,89244	0,44592	203,6	-14,29892	0,44931	203,6	-13,72529	0,45081	203,6	-13,66848	0,44042	203,6	-13,12817	0,44029	203,6	-13,07136
203,4	-16,10469	0,41065	203,4	-16,24055	0,41332	203,4	-16,28547	0,41604	203,4	-16,09879	0,41965	203,4	-15,73595	0,4259	203,4	-15,24947	0,43123	203,4	-14,62918	0,43589	203,4	-15,38533	0,43477	203,4	-14,20898	0,439	203,4	-14,63282	0,44303	203,4	-14,75728	0,44731	203,4	-13,86144	0,45213	203,4	-14,33002	0,45558	203,4	-13,73409	0,45715	203,4	-13,68448	0,4466	203,4	-13,18917	0,44644	203,4	-13,14816
203,2	-15,85579	0,41609	203,2	-15,94835	0,41877	203,2	-15,98687	0,42157	203,2	-15,90179	0,42522	203,2	-15,43125	0,43163	203,2	-15,05947	0,43705	203,2	-14,39288	0,4418	203,2	-15,25003	0,44073	203,2	-14,01148	0,44504	203,2	-14,56292	0,4492	203,2	-14,54938	0,45359	203,2	-13,82114	0,4585	203,2	-14,37222	0,462	203,2	-13,72749	0,46359	203,2	-13,70098	0,45291	203,2	-13,21097	0,45272	203,2	-13,21896
203	-15,54389	0,42171	203	-15,63415	0,42439	203	-15,63727	0,42726	203	-15,69169	0,43099	203	-15,10555	0,4375	203	-14,88697	0,44302	203	-14,13248	0,44791	203	-15,04763	0,44686	203	-13,78728	0,45125	203	-14,46572	0,45553	203	-14,35988	0,46003	203	-13,74584	0,46504	203	-14,38632	0,46861	203	-13,73059	0,47023	203	-13,71798	0,45936	203	-13,21087	0,45916	203	-13,29786
202,8	-15,20169	0,42748	202,8	-15,24025	0,4302	202,8	-15,27577	0,43313	202,8	-15,43129	0,43692	202,8	-14,76095	0,44355	202,8	-14,67647	0,44918	202,8	-13,85088	0,45418	202,8	-14,81753	0,45313	202,8	-13,60878	0,45765	202,8	-14,33562	0,46206	202,8	-14,17608	0,46665	202,8	-13,63534	0,47174	202,8	-14,39972	0,47537	202,8	-13,75199	0,47702	202,8	-13,72438	0,46598	202,8	-13,15587	0,46574	202,8	-13,35006
202,6	-14,83059	0,4334	202,6	-14,80575	0,43619	202,6	-14,87157	0,43916	202,6	-15,12659	0,44305	202,6	-14,41785	0,4498	202,6	-14,46227	0,45555	202,6	-13,56328	0,46064	202,6	-14,53983	0,45957	202,6	-13,41798	0,46424	202,6	-14,17622	0,46879	202,6	-13,96858	0,47345	202,6	-13,49654	0,4786	202,6	-14,38632	0,48228	202,6	-13,72629	0,48398	202,6	-13,71918	0,47276	202,6	-13,05557	0,47247	202,6	-13,38676
202,4	-14,41919	0,43947	202,4	-14,35285	0,44233	202,4	-14,40937	0,44533	202,4	-14,76539	0,4493	202,4	-14,02945	0,45618	202,4	-14,21437	0,46203	202,4	-13,21948	0,46723	202,4	-14,21573	0,4662	202,4	-13,18188	0,47097	202,4	-13,98672	0,47558	202,4	-13,73958	0,48036	202,4	-13,37374	0,48558	202,4	-14,33912	0,48933	202,4	-13,71699	0,49107	202,4	-13,67778	0,47965	202,4	-12,91697	0,47931	202,4	-13,39226
202,2	-13,96559	0,44573	202,2	-13,85545	0,44865	202,2	-13,89717	0,45171	202,2	-14,36759	0,45573	202,2	-13,61305	0,46277	202,2	-13,92617	0,46872	202,2	-12,86198	0,47403	202,2	-13,86953	0,473	202,2	-12,91578	0,47784	202,2	-13,75322	0,48257	202,2	-13,49178	0,48743	202,2	-13,24514	0,49275	202,2	-14,25142	0,49659	202,2	-13,71249	0,49833	202,2	-13,59558	0,48671	202,2	-12,75097	0,48631	202,2	-13,38066
202	-13,45179	0,45218	202	-13,33695	0,45514	202	-13,37727	0,45826	202	-13,92899	0,46234	202	-13,15075	0,46951	202	-13,59577	0,47554	202	-12,50718	0,48097	202	-13,49613	0,47993	202	-12,62748	0,48486	202	-13,47932	0,48974	202	-13,21488	0,49463	202	-13,07294	0,50005	202	-14,11492	0,50396	202	-13,70879	0,50571	202	-13,48628	0,49386	202	-12,56387	0,49344	202	-13,34936
201,8	-12,90099	0,45881	201,8	-12,78655	0,46178	201,8	-12,85457	0,46496	201,8	-13,45199	0,46911	201,8	-12,67925	0,47644	201,8	-13,22457	0,48252	201,8	-12,14758	0,48807	201,8	-13,10843	0,48704	201,8	-12,32258	0,49206	201,8	-13,18352	0,49702	201,8	-12,91708	0,50197	201,8	-12,89104	0,5075	201,8	-13,94072	0,51145	201,8	-13,70889	0,5132	201,8	-13,38218	0,50113	201,8	-12,39307	0,50066	201,8	-13,31576
201,6	-12,31929	0,46561	201,6	-12,20085	0,46865	201,6	-12,30637	0,47183	201,6	-12,94849	0,47606	201,6	-12,16835	0,48352	201,6	-12,81367	0,48969	201,6	-11,77348	0,49538	201,6	-12,72123	0,49433	201,6	-11,99278	0,49943	201,6	-12,86042	0,50448	201,6	-12,57628	0,50949	201,6	-12,71054	0,51509	201,6	-13,77282	0,51911	201,6	-13,67779	0,52082	201,6	-13,27688	0,50853	201,6	-12,22777	0,50801	201,6	-13,25936
201,4	-11,71149	0,47264	201,4	-11,59095	0,47571	201,4	-11,71657	0,4789	201,4	-12,41389	0,48322	201,4	-11,60565	0,49082	201,4	-12,40527	0,49706	201,4	-11,35368	0,50284	201,4	-12,27923	0,50178	201,4	-11,58698	0,50699	201,4	-12,48892	0,5121	201,4	-12,20438	0,51714	201,4	-12,50564	0,52283	201,4	-13,56432	0,52689	201,4	-13,64339	0,52858	201,4	-13,17758	0,51603	201,4	-12,06027	0,51547	201,4	-13,17026
201,2	-11,05869	0,47987	201,2	-10,94875	0,48293	201,2	-11,07797	0,48617	201,2	-11,85879	0,49055	201,2	-11,01035	0,49831	201,2	-11,93517	0,50461	201,2	-10,88038	0,51048	201,2	-11,78803	0,50941	201,2	-11,14948	0,5147	201,2	-12,06882	0,51986	201,2	-11,80978	0,52495	201,2	-12,27104	0,53072	201,2	-13,31212	0,53476	201,2	-13,58859	0,53647	201,2	-13,07888	0,52367	201,2	-11,90007	0,52303	201,2	-13,03926
201	-10,35479	0,48721	201	-10,26915	0,49034	201	-10,41267	0,4936	201	-11,24369	0,49802	201	-10,39375	0,50595	201	-11,40467	0,51233	201	-10,40088	0,51828	201	-11,26073	0,51715	201	-10,67728	0,52254	201	-11,60112	0,52773	201	-11,40788	0,5329	201	-11,98764	0,53869	201	-13,02342	0,54275	201	-13,49499	0,54444	201	-12,99668	0,53139	201	-11,73417	0,53066	201	-12,88706
200,8	-9,62609	0,4948	200,8	-9,56225	0,49795	200,8	-9,71217	0,50124	200,8	-10,57019	0,50572	200,8	-9,73755	0,51378	200,8	-10,81587	0,52023	200,8	-9,89384	0,52626	200,8	-10,67713	0,52507	200,8	-10,18808	0,53052	200,8	-11,10542	0,53577	200,8	-11,01918	0,54098	200,8	-11,62764	0,54681	200,8	-12,70712	0,55087	200,8	-13,36949	0,55251	200,8	-12,88708	0,53919	200,8	-11,57627	0,53847	200,8	-12,72696
200,6	-8,84123	0,50259	200,6	-8,82383	0,50576	200,6	-8,95086	0,50907	200,6	-9,83129	0,51363	200,6	-9,05426	0,52177	200,6	-10,18857	0,52832	200,6	-9,32845	0,5344	200,6	-9,994	0,5332	200,6	-9,64627	0,5387	200,6	-10,54422	0,54395	200,6	-10,63158	0,54919	200,6	-11,23104	0,55505	200,6	-12,34052	0,55909	200,6	-13,16949	0,56072	200,6	-12,74678	0,54711	200,6	-11,39777	0,54634	200,6	-12,56016
200,4	-8,02556	0,51052	200,4	-8,03745	0,51375	200,4	-8,15411	0,51707	200,4	-9,04014	0,52169	200,4	-8,30813	0,52991	200,4	-9,52365	0,53654	200,4	-8,72919	0,54265	200,4	-9,25708	0,54145	200,4	-9,09394	0,54698	200,4	-9,94409	0,55225	200,4	-10,26958	0,55747	200,4	-10,81674	0,56336	200,4	-11,93192	0,56742	200,4	-12,95079	0,569	200,4	-12,59268	0,55508	200,4	-11,19397	0,5543	200,4	-12,37716
200,2	-7,16585	0,51867	200,2	-7,20664	0,52192	200,2	-7,32033	0,52529	200,2	-8,18639	0,52998	200,2	-7,50683	0,53823	200,2	-8,80355	0,54492	200,2	-8,0737	0,55108	200,2	-8,46632	0,54985	200,2	-8,50875	0,55539	200,2	-9,32235	0,56064	200,2	-9,90773	0,5659	200,2	-10,37174	0,57183	200,2	-11,47452	0,57585	200,2	-12,70039	0,57737	200,2	-12,40648	0,56317	200,2	-10,97117	0,56234	200,2	-12,15276
200	-6,25317	0,52702	200	-6,33455	0,53026	200	-6,48701	0,53366	200	-7,28122	0,53836	200	-6,68413	0,54668	200	-8,00423	0,55345	200	-7,38277	0,55963	200	-7,65101	0,55837	200	-7,90208	0,56393	200	-8,71119	0,56917	200	-9,53182	0,57443	200	-9,94367	0,58039	200	-10,99182	0,58437	200	-12,39319	0,58585	200	-12,18258	0,5713	200	-10,72557	0,57039	200	-11,95196
199,8	-5,28143	0,53548	199,8	-5,39744	0,53875	199,8	-5,62604	0,54214	199,8	-6,33094	0,54687	199,8	-5,81779	0,55526	199,8	-7,15228	0,56207	199,8	-6,67515	0,5683	199,8	-6,85205	0,56695	199,8	-7,24411	0,57256	199,8	-8,0906	0,57778	199,8	-9,1474	0,58299	199,8	-9,51312	0,58895	199,8	-10,50202	0,59293	199,8	-12,08339	0,59431	199,8	-11,96048	0,57943	199,8	-10,47457	0,57848	199,8	-11,73976
199,6	-4,27237	0,54407	199,6	-4,39466	0,5474	199,6	-4,69719	0,55075	199,6	-5,3539	0,55551	199,6	-4,90232	0,56396	199,6	-6,2533	0,57081	199,6	-5,90888	0,57706	199,6	-6,03618	0,57566	199,6	-6,5402	0,58125	199,6	-7,42064	0,58643	199,6	-8,72133	0,59163	199,6	-9,05221	0,59755	199,6	-9,99572	0,60149	199,6	-11,71569	0,60284	199,6	-11,67118	0,58764	199,6	-10,18567	0,58663	199,6	-11,52306
199,4	-3,22253	0,55278	199,4	-3,39069	0,55613	199,4	-3,7052	0,55942	199,4	-4,34517	0,56419	199,4	-3,91954	0,57274	199,4	-5,30542	0,57962	199,4	-5,09123	0,5859	199,4	-5,18818	0,58442	199,4	-5,75005	0,58996	199,4	-6,70789	0,59509	199,4	-8,23297	0,60026	199,4	-8,61755	0,60614	199,4	-9,51849	0,61005	199,4	-11,30139	0,61133	199,4	-11,37928	0,59583	199,4	-9,88707	0,59475	199,4	-11,28006
199,2	-2,14937	0,56162	199,2	-2,34492	0,56493	199,2	-2,68162	0,56822	199,2	-3,32533	0,57293	199,2	-2,90434	0,58155	199,2	-4,30974	0,58841	199,2	-4,22344	0,59476	199,2	-4,34024	0,59317	199,2	-4,94956	0,59868	199,2	-6,01616	0,60373	199,2	-7,74023	0,60887	199,2	-8,21623	0,61474	199,2	-9,08697	0,6186	199,2	-10,89079	0,61979	199,2	-11,10238	0,60396	199,2	-9,6408	0,60283	199,2	-10,99786
199	-1,05126	0,57057	199	-1,23475	0,57387	199	-1,5954	0,57713	199	-2,29376	0,58183	199	-1,89196	0,59046	199	-3,28356	0,59732	199	-3,304	0,60368	199	-3,44674	0,60196	199	-4,11763	0,6075	199	-5,31527	0,61248	199	-7,20104	0,61758	199	-7,76736	0,62339	199	-8,69286	0,62715	199	-10,42409	0,62829	199	-10,82538	0,61215	199	-9,4189	0,61093	199	-10,71036
198,8	0,07997	0,57953	198,8	-0,12936	0,58284	198,8	-0,4767	0,58605	198,8	-1,24409	0,59073	198,8	-0,87608	0,59937	198,8	-2,24629	0,60623	198,8	-2,34133	0,61259	198,8	-2,55849	0,61078	198,8	-3,31624	0,61629	198,8	-4,61748	0,6212	198,8	-6,65828	0,62625	198,8	-7,29795	0,632	198,8	-8,33387	0,63564	198,8	-9,9354	0,63673	198,8	-10,52178	0,62027	198,8	-9,2259	0,61897	198,8	-10,43296
198,6	1,29489	0,58856	198,6	1,00917	0,59187	198,6	0,71653	0,595	198,6	-0,15388	0,59966	198,6	0,18139	0,60834	198,6	-1,15787	0,61515	198,6	-1,35208	0,62152	198,6	-1,65365	0,61962	198,6	-2,49276	0,62507	198,6	-3,84626	0,6299	198,6	-6,09143	0,6349	198,6	-6,77361	0,64061	198,6	-7,98131	0,64413	198,6	-9,44511	0,64515	198,6	-10,17698	0,62838	198,6	-9,01561	0,62697	198,6	-10,11366
198,4	2,54892	0,59762	198,4	2,18218	0,60093	198,4	1,97706	0,60401	198,4	1,01761	0,60864	198,4	1,31503	0,61732	198,4	-0,03483	0,62412	198,4	-0,31434	0,63047	198,4	-0,68739	0,62845	198,4	-1,64714	0,63384	198,4	-3,03545	0,63861	198,4	-5,47648	0,64356	198,4	-6,23879	0,6492	198,4	-7,60467	0,65259	198,4	-8,92307	0,65354	198,4	-9,7211	0,63648	198,4	-8,74821	0,63496	198,4	-9,76936
198,2	3,84155	0,60668	198,2	3,37856	0,60994	198,2	3,28907	0,61298	198,2	2,23172	0,61758	198,2	2,456	0,62627	198,2	1,12527	0,63306	198,2	0,75791	0,63937	198,2	0,30175	0,63727	198,2	-0,8106	0,64255	198,2	-2,24646	0,64725	198,2	-4,85699	0,65213	198,2	-5,73235	0,65771	198,2	-7,20238	0,66097	198,2	-8,40341	0,66188	198,2	-9,2639	0,64451	198,2	-8,49833	0,6429	198,2	-9,41295
198	5,19075	0,6157	198	4,66245	0,61892	198	4,62629	0,62188	198	3,48708	0,62646	198	3,58601	0,63514	198	2,30637	0,64189	198	1,83434	0,64818	198	1,28067	0,64599	198	-0,00221	0,65113	198	-1,50605	0,6558	198	-4,24072	0,66059	198	-5,2129	0,66611	198	-6,76434	0,66929	198	-7,8574	0,67012	198	-8,82359	0,65244	198	-8,22904	0,65077	198	-9,079
197,8	6,58135	0,62472	197,8	5,96262	0,62788	197,8	5,99758	0,63077	197,8	4,7668	0,63531	197,8	4,76133	0,64396	197,8	3,46507	0,65071	197,8	2,93404	0,65696	197,8	2,26193	0,65466	197,8	0,82935	0,65971	197,8	-0,77379	0,66429	197,8	-3,60035	0,66899	197,8	-4,65602	0,67446	197,8	-6,29537	0,67757	197,8	-7,30735	0,6783	197,8	-8,34003	0,66032	197,8	-7,87063	0,65861	197,8	-8,75188
197,6	7,98248	0,63366	197,6	7,24325	0,63673	197,6	7,3617	0,63958	197,6	6,05306	0,64408	197,6	5,95839	0,65269	197,6	4,61634	0,65942	197,6	4,05875	0,66568	197,6	3,25591	0,66325	197,6	1,68511	0,66819	197,6	-0,01754	0,6727	197,6	-2,92086	0,67728	197,6	-4,10216	0,68269	197,6	-5,78542	0,68574	197,6	-6,77546	0,68638	197,6	-7,80037	0,66807	197,6	-7,4664	0,66633	197,6	-8,39864
197,4	9,40102	0,64252	197,4	8,56584	0,64554	197,4	8,74891	0,64827	197,4	7,3299	0,65274	197,4	7,17933	0,66131	197,4	5,80205	0,66803	197,4	5,17884	0,67423	197,4	4,24613	0,67174	197,4	2,56965	0,67653	197,4	0,77522	0,681	197,4	-2,19132	0,68546	197,4	-3,571	0,69083	197,4	-5,22484	0,69379	197,4	-6,26659	0,69438	197,4	-7,26304	0,67573	197,4	-7,02352	0,67392	197,4	-8,01895
197,2	10,78181	0,65126	197,2	9,89648	0,65417	197,2	10,14224	0,65686	197,2	8,57925	0,66126	197,2	8,36758	0,66983	197,2	6,97294	0,67652	197,2	6,31228	0,68267	197,2	5,18465	0,68006	197,2	3,48025	0,68476	197,2	1,52048	0,68915	197,2	-1,43127	0,69355	197,2	-3,03904	0,69885	197,2	-4,6664	0,7017	197,2	-5,73713	0,70223	197,2	-6,762	0,68329	197,2	-6,60666	0,68143	197,2	-7,62811
197	12,16781	0,65986	197	11,21865	0,66267	197	11,51853	0,6653	197	9,78294	0,66966	197	9,50861	0,67818	197	8,16191	0,68486	197	7,45453	0,691	197	6,09851	0,68827	197	4,43524	0,69285	197	2,26919	0,69719	197	-0,66981	0,70152	197	-2,48088	0,70674	197	-4,11609	0,70951	197	-5,18435	0,70998	197	-6,30487	0,69074	197	-6,23364	0,68883	197	-7,24842
196,8	13,59831	0,66826	196,8	12,52555	0,67104	196,8	12,85923	0,67355	196,8	11,00611	0,67787	196,8	10,64015	0,68635	196,8	9,34024	0,69304	196,8	8,56193	0,69911	196,8	7,00789	0,69628	196,8	5,37459	0,70074	196,8	3,04053	0,70506	196,8	0,09448	0,70931	196,8	-1,89187	0,71447	196,8	-3,5704	0,71715	196,8	-4,62735	0,71754	196,8	-5,86319	0,69803	196,8	-5,87101	0,69608	196,8	-6,86502
196,6	15,04561	0,67651	196,6	13,79755	0,67922	196,6	14,20483	0,68162	196,6	12,22651	0,68592	196,6	11,76695	0,69436	196,6	10,50013	0,70104	196,6	9,68142	0,70708	196,6	7,94044	0,70412	196,6	6,31565	0,7085	196,6	3,85038	0,71276	196,6	0,90136	0,71692	196,6	-1,29684	0,72203	196,6	-2,99937	0,72461	196,6	-4,09306	0,72497	196,6	-5,37023	0,70518	196,6	-5,50079	0,70321	196,6	-6,45074
196,4	16,50781	0,68459	196,4	15,05555	0,68722	196,4	15,55483	0,68956	196,4	13,46401	0,69381	196,4	12,87085	0,70219	196,4	11,66473	0,70888	196,4	10,79382	0,71492	196,4	8,89385	0,71183	196,4	7,23817	0,7161	196,4	4,66559	0,7203	196,4	1,74031	0,72437	196,4	-0,7146	0,72947	196,4	-2,4301	0,73193	196,4	-3,56333	0,73226	196,4	-4,89316	0,71224	196,4	-5,13436	0,71025	196,4	-6,02285
196,2	17,95821	0,69248	196,2	16,31395	0,69502	196,2	16,87743	0,69733	196,2	14,67681	0,70152	196,2	13,97955	0,70984	196,2	12,81863	0,71653	196,2	11,86382	0,72252	196,2	9,79561	0,71934	196,2	8,16222	0,72351	196,2	5,42252	0,72767	196,2	2,54249	0,73163	196,2	-0,15188	0,73674	196,2	-1,87608	0,73912	196,2	-3,05142	0,73938	196,2	-4,46846	0,7191	196,2	-4,80432	0,71713	196,2	-5,62062
196	19,39821	0,70022	196	17,55205	0,70266	196	18,19143	0,70489	196	15,90011	0,70907	196	15,07575	0,71733	196	13,94063	0,724	196	12,90292	0,72996	196	10,70127	0,7267	196	9,10729	0,73078	196	6,1387	0,7349	196	3,31494	0,7388	196	0,45919	0,74387	196	-1,35299	0,74617	196	-2,52018	0,74638	196	-4,05738	0,72589	196	-4,49862	0,7239	196	-5,26512
195,8	20,82941	0,70777	195,8	18,75355	0,71012	195,8	19,49283	0,71227	195,8	17,14771	0,71644	195,8	16,20545	0,72471	195,8	15,04393	0,73135	195,8	13,90672	0,73729	195,8	11,59667	0,73396	195,8	10,05672	0,73791	195,8	6,87232	0,74198	195,8	4,1136	0,74582	195,8	1,11389	0,75083	195,8	-0,82205	0,75307	195,8	-1,99275	0,75326	195,8	-3,61738	0,73254	195,8	-4,14943	0,73061	195,8	-4,93825
195,6	22,23421	0,71512	195,6	19,95595	0,71741	195,6	20,71023	0,71948	195,6	18,36461	0,72362	195,6	17,33365	0,73185	195,6	16,11823	0,73851	195,6	14,86412	0,74441	195,6	12,47217	0,74102	195,6	10,96612	0,74485	195,6	7,5856	0,74886	195,6	4,90007	0,75262	195,6	1,77407	0,75765	195,6	-0,25952	0,75983	195,6	-1,4933	0,75994	195,6	-3,17888	0,73908	195,6	-3,80572	0,73718	195,6	-4,61936
195,4	23,52381	0,7223	195,4	21,15435	0,7245	195,4	21,88383	0,7265	195,4	19,50561	0,73063	195,4	18,44375	0,73881	195,4	17,15923	0,74546	195,4	15,77102	0,75135	195,4	13,35377	0,74787	195,4	11,92202	0,75165	195,4	8,25129	0,75558	195,4	5,68704	0,75928	195,4	2,43316	0,76431	195,4	0,32062	0,76644	195,4	-1,00373	0,76653	195,4	-2,74276	0,7455	195,4	-3,46588	0,74362	195,4	-4,29089
195,2	24,71351	0,72924	195,2	22,32635	0,73137	195,2	22,98743	0,73331	195,2	20,57631	0,7374	195,2	19,51685	0,74557	195,2	18,17673	0,7522	195,2	16,68412	0,75808	195,2	14,21717	0,75454	195,2	12,84162	0,75827	195,2	8,83093	0,76213	195,2	6,40352	0,76578	195,2	3,10644	0,77079	195,2	0,8541	0,77288	195,2	-0,48697	0,77296	195,2	-2,30774	0,75176	195,2	-3,17699	0,74995	195,2	-3,97273
195	25,82211	0,73596	195	23,49465	0,73804	195	24,06553	0,73988	195	21,59871	0,74397	195	20,54955	0,75211	195	19,18733	0,75871	195	17,54922	0,76461	195	15,03657	0,76099	195	13,73162	0,76467	195	9,39536	0,76847	195	7,08601	0,77207	195	3,83548	0,7771	195	1,37767	0,77916	195	0,01736	0,7792	195	-1,88957	0,7579	195	-2,90195	0,75614	195	-3,68577
194,8	26,91961	0,74246	194,8	24,60665	0,74448	194,8	25,10553	0,74627	194,8	22,63861	0,75033	194,8	21,55705	0,75842	194,8	20,17123	0,76502	194,8	18,40622	0,77092	194,8	15,87537	0,76722	194,8	14,58372	0,7709	194,8	9,98218	0,77464	194,8	7,76328	0,77822	194,8	4,6019	0,78325	194,8	1,90163	0,78527	194,8	0,55146	0,7853	194,8	-1,4243	0,76391	194,8	-2,57595	0,76221	194,8	-3,39282
194,6	27,95751	0,7487	194,6	25,62895	0,75067	194,6	26,07713	0,75242	194,6	23,65451	0,75644	194,6	22,54455	0,76449	194,6	21,15063	0,7711	194,6	19,22482	0,77701	194,6	16,68347	0,77328	194,6	15,41052	0,77691	194,6	10,60228	0,7806	194,6	8,41412	0,78418	194,6	5,31542	0,78919	194,6	2,42191	0,79117	194,6	1,06529	0,79122	194,6	-0,93092	0,76978	194,6	-2,2178	0,76812	194,6	-3,07143
194,4	28,96931	0,75469	194,4	26,64655	0,75662	194,4	26,98413	0,75833	194,4	24,60721	0,76233	194,4	23,45575	0,77032	194,4	22,12063	0,77693	194,4	19,98292	0,78283	194,4	17,46577	0,77911	194,4	16,15012	0,78268	194,4	11,20908	0,78634	194,4	9,01294	0,78992	194,4	5,9708	0,79495	194,4	2,93686	0,79688	194,4	1,57565	0,79698	194,4	-0,48393	0,77551	194,4	-1,91484	0,7739	194,4	-2,75139
194,2	29,92741	0,76042	194,2	27,58155	0,7623	194,2	27,92873	0,76395	194,2	25,56011	0,76794	194,2	24,33485	0,77588	194,2	23,05193	0,78248	194,2	20,73702	0,78843	194,2	18,22707	0,78469	194,2	16,85162	0,78822	194,2	11,77918	0,79187	194,2	9,5711	0,79544	194,2	6,5735	0,8005	194,2	3,41308	0,80238	194,2	2,06192	0,80255	194,2	-0,09318	0,78107	194,2	-1,60364	0,77954	194,2	-2,44937
194	30,88081	0,76585	194	28,42415	0,76766	194	28,84463	0,76932	194	26,50461	0,77325	194	25,21505	0,78121	194	23,94633	0,78779	194	21,51452	0,79379	194	18,93067	0,79004	194	17,48972	0,79354	194	12,37578	0,79715	194	10,09492	0,80073	194	7,17873	0,80579	194	3,86654	0,80769	194	2,51026	0,8079	194	0,27258	0,78645	194	-1,25409	0,78503	194	-2,16426
193,8	31,80831	0,77111	193,8	29,21715	0,77288	193,8	29,72343	0,77445	193,8	27,45261	0,77837	193,8	26,10745	0,78631	193,8	24,75503	0,79287	193,8	22,20382	0,79894	193,8	19,61487	0,79519	193,8	18,07972	0,79866	193,8	12,98558	0,80228	193,8	10,59442	0,80586	193,8	7,74991	0,81098	193,8	4,34573	0,81287	193,8	2,87746	0,81316	193,8	0,58817	0,79172	193,8	-0,85995	0,79045	193,8	-1,86046
193,6	32,66611	0,77616	193,6	29,97055	0,77785	193,6	30,51353	0,77942	193,6	28,36121	0,78327	193,6	26,98735	0,79119	193,6	25,48243	0,79782	193,6	22,86002	0,80392	193,6	20,25547	0,80016	193,6	18,60102	0,80362	193,6	13,57208	0,80725	193,6	11,06042	0,81083	193,6	8,24058	0,81603	193,6	4,83705	0,81792	193,6	3,18504	0,81828	193,6	0,94254	0,79689	193,6	-0,48711	0,79582	193,6	-1,56369
193,4	33,42841	0,781	193,4	30,66895	0,78262	193,4	31,28203	0,78419	193,4	29,15871	0,78802	193,4	27,80865	0,79596	193,4	26,16763	0,80259	193,4	23,50832	0,80875	193,4	20,83347	0,80499	193,4	19,08402	0,80843	193,4	14,15248	0,81209	193,4	11,50232	0,81567	193,4	8,72054	0,82093	193,4	5,31047	0,82287	193,4	3,43591	0,8233	193,4	1,25088	0,80202	193,4	-0,16336	0,80116	193,4	-1,26095
193,2	34,09871	0,78568	193,2	31,34965	0,78726	193,2	32,01393	0,78882	193,2	29,87411	0,79262	193,2	28,56325	0,80057	193,2	26,80273	0,8072	193,2	24,14922	0,81341	193,2	21,39787	0,80972	193,2	19,52612	0,81312	193,2	14,68228	0,81682	193,2	11,90012	0,82042	193,2	9,2191	0,82573	193,2	5,805	0,82777	193,2	3,64879	0,8283	193,2	1,48088	0,80712	193,2	0,12728	0,80651	193,2	-0,9824
193	34,66341	0,79017	193	31,96175	0,79174	193	32,67213	0,79324	193	30,57041	0,79705	193	29,31635	0,80499	193	27,41323	0,81164	193	24,78182	0,81793	193	21,97427	0,81426	193	19,96192	0,81769	193	15,17918	0,82141	193	12,24782	0,82507	193	9,70822	0,83045	193	6,29448	0,83256	193	3,84792	0,83322	193	1,73345	0,8122	193	0,42446	0,8118	193	-0,70576
192,8	35,18101	0,79438	192,8	32,54035	0,79595	192,8	33,19843	0,79746	192,8	31,24561	0,80126	192,8	30,02695	0,80919	192,8	27,95063	0,81589	192,8	25,36042	0,82226	192,8	22,55347	0,81863	192,8	20,35132	0,82208	192,8	15,67148	0,82589	192,8	12,59412	0,82958	192,8	10,19756	0,83505	192,8	6,80966	0,83722	192,8	4,06927	0,83805	192,8	2,0214	0,81724	192,8	0,79329	0,81706	192,8	-0,40613
192,6	35,64711	0,79833	192,6	33,11895	0,79988	192,6	33,62983	0,8014	192,6	31,83751	0,80521	192,6	30,63685	0,81312	192,6	28,43643	0,81992	192,6	25,88512	0,82632	192,6	23,12587	0,8228	192,6	20,68242	0,82625	192,6	16,10608	0,83014	192,6	12,90872	0,83387	192,6	10,60966	0,83949	192,6	7,35158	0,84173	192,6	4,28715	0,84277	192,6	2,30393	0,82216	192,6	1,14394	0,82227	192,6	-0,09688
192,4	36,02951	0,80194	192,4	33,61235	0,8035	192,4	34,03033	0,805	192,4	32,33751	0,80884	192,4	31,14945	0,81672	192,4	28,90523	0,82361	192,4	26,39572	0,83008	192,4	23,64037	0,82668	192,4	20,99052	0,83015	192,4	16,51038	0,83417	192,4	13,16872	0,83795	192,4	10,95176	0,84372	192,4	7,8739	0,84606	192,4	4,51048	0,8473	192,4	2,59007	0,82696	192,4	1,45172	0,82737	192,4	0,1817
192,2	36,40381	0,80512	192,2	33,98245	0,80669	192,2	34,40593	0,80822	192,2	32,82351	0,81209	192,2	31,60245	0,81999	192,2	29,35273	0,82694	192,2	26,88622	0,83353	192,2	24,09587	0,83026	192,2	21,28902	0,83373	192,2	16,89988	0,83793	192,2	13,41172	0,84177	192,2	11,27086	0,84768	192,2	8,36356	0,85018	192,2	4,74673	0,85165	192,2	2,81698	0,83157	192,2	1,78068	0,83236	192,2	0,45094
192	36,79261	0,808	192	34,34395	0,80957	192	34,74153	0,8111	192	33,34841	0,81503	192	32,03885	0,82294	192	29,78083	0,82996	192	27,35572	0,8367	192	24,52587	0,83358	192	21,58262	0,83704	192	17,28388	0,84143	192	13,65112	0,84537	192	11,54996	0,85141	192	8,88581	0,8541	192	4,98744	0,85581	192	3,05742	0,83605	192	2,1448	0,83724	192	0,72122
191,8	37,20881	0,81055	191,8	34,71425	0,81212	191,8	35,05073	0,81371	191,8	33,85721	0,81768	191,8	32,46215	0,82556	191,8	30,15043	0,83269	191,8	27,79112	0,83958	191,8	24,91067	0,83663	191,8	21,86872	0,84013	191,8	17,66758	0,84469	191,8	13,91592	0,84874	191,8	11,76816	0,85497	191,8	9,39591	0,85785	191,8	5,23748	0,85984	191,8	3,28222	0,84046	191,8	2,55495	0,84203	191,8	1,01831
191,6	37,59231	0,81287	191,6	35,08335	0,81441	191,6	35,32703	0,8161	191,6	34,27441	0,82009	191,6	32,81695	0,828	191,6	30,44063	0,83525	191,6	28,23332	0,84227	191,6	25,24167	0,83949	191,6	22,14832	0,84309	191,6	18,02228	0,84784	191,6	14,19532	0,85201	191,6	11,92916	0,85845	191,6	9,86726	0,86155	191,6	5,47624	0,86387	191,6	3,45178	0,84489	191,6	2,93913	0,84693	191,6	1,31669
191,4	37,93221	0,81503	191,4	35,42945	0,81661	191,4	35,56593	0,81833	191,4	34,58811	0,8224	191,4	33,09925	0,83035	191,4	30,73783	0,8377	191,4	28,64392	0,84491	191,4	25,47747	0,84231	191,4	22,40602	0,84599	191,4	18,36438	0,85095	191,4	14,43572	0,85527	191,4	12,06486	0,86195	191,4	10,22868	0,86529	191,4	5,66199	0,86799	191,4	3,57661	0,84943	191,4	3,23628	0,85198	191,4	1,54848
191,2	38,16211	0,81705	191,2	35,73305	0,81871	191,2	35,79293	0,82044	191,2	34,85581	0,82461	191,2	33,36375	0,83264	191,2	30,97553	0,84011	191,2	29,01262	0,8475	191,2	25,61447	0,84509	191,2	22,67032	0,84892	191,2	18,65938	0,85409	191,2	14,66222	0,85855	191,2	12,22116	0,86552	191,2	10,46208	0,86913	191,2	5,81345	0,87223	191,2	3,6779	0,85413	191,2	3,47372	0,85725	191,2	1,74786
191	38,38121	0,81901	191	36,00075	0,82073	191	35,94793	0,82249	191	35,12171	0,82678	191	33,64575	0,83489	191	31,19563	0,84252	191	29,32382	0,85009	191	25,72487	0,84785	191	22,94492	0,85188	191	18,96528	0,8573	191	14,90292	0,86195	191	12,37656	0,86918	191	10,62318	0,8731	191	5,94274	0,87664	191	3,79241	0,85906	191	3,73678	0,86278	191	1,94479
190,8	38,56151	0,82084	190,8	36,28185	0,82263	190,8	36,01533	0,82445	190,8	35,31401	0,82887	190,8	33,88745	0,83706	190,8	31,42793	0,84486	190,8	29,55922	0,85258	190,8	25,82497	0,85057	190,8	23,20892	0,85483	190,8	19,22858	0,86053	190,8	15,13142	0,86537	190,8	12,54436	0,87293	190,8	10,73548	0,8772	190,8	6,11811	0,88119	190,8	3,91273	0,86419	190,8	3,97245	0,86855	190,8	2,12828
190,6	38,67511	0,82243	190,6	36,53585	0,82433	190,6	36,01053	0,82623	190,6	35,40051	0,83078	190,6	34,02785	0,83904	190,6	31,64833	0,84701	190,6	29,71022	0,85496	190,6	25,89777	0,85319	190,6	23,41942	0,85768	190,6	19,37298	0,86368	190,6	15,37312	0,86875	190,6	12,66146	0,87669	190,6	10,74288	0,88129	190,6	6,30342	0,88577	190,6	4,0164	0,86946	190,6	4,16032	0,87452	190,6	2,23137
190,4	38,70761	0,8237	190,4	36,70005	0,82572	190,4	35,93873	0,82772	190,4	35,42971	0,83246	190,4	34,07325	0,84082	190,4	31,85983	0,84895	190,4	29,80672	0,8571	190,4	25,95057	0,85562	190,4	23,58572	0,86038	190,4	19,45858	0,8667	190,4	15,57492	0,87203	190,4	12,74006	0,88033	190,4	10,67128	0,88537	190,4	6,47048	0,89037	190,4	4,15577	0,87482	190,4	4,28606	0,88059	190,4	2,23951
190,2	38,74401	0,82453	190,2	36,78705	0,82673	190,2	35,88373	0,8288	190,2	35,45111	0,83371	190,2	34,10365	0,84219	190,2	32,06993	0,85049	190,2	29,82032	0,85889	190,2	26,02417	0,85776	190,2	23,74162	0,86277	190,2	19,49878	0,86943	190,2	15,74972	0,87512	190,2	12,85546	0,8838	190,2	10,57718	0,8893	190,2	6,61402	0,8949	190,2	4,29207	0,88014	190,2	4,44381	0,88665	190,2	2,23297
190	38,72191	0,82486	190	36,82895	0,82725	190	35,83353	0,82942	190	35,49251	0,83449	190	34,14395	0,84309	190	32,20993	0,8516	190	29,74952	0,86033	190	26,09477	0,85955	190	23,85152	0,86485	190	19,46288	0,87183	190	15,91842	0,87796	190	12,93866	0,88707	190	10,49598	0,89304	190	6,75501	0,89929	190	4,43817	0,8854	190	4,60284	0,89272	190	2,24332
189,8	38,71091	0,82472	189,8	36,81435	0,82727	189,8	35,72023	0,82958	189,8	35,50861	0,83486	189,8	34,15655	0,8436	189,8	32,31053	0,85236	189,8	29,59112	0,86137	189,8	26,15477	0,86103	189,8	23,87882	0,86661	189,8	19,41488	0,874	189,8	16,06942	0,88057	189,8	12,97116	0,89015	189,8	10,42228	0,89666	189,8	6,93563	0,90363	189,8	4,63611	0,89067	189,8	4,75208	0,89888	189,8	2,23978
189,6	38,69931	0,82414	189,6	36,74765	0,8269	189,6	35,59273	0,82941	189,6	35,42621	0,83484	189,6	34,10645	0,84377	189,6	32,35643	0,85281	189,6	29,44292	0,86214	189,6	26,14217	0,86229	189,6	23,83672	0,86821	189,6	19,33628	0,87599	189,6	16,20112	0,88306	189,6	13,02896	0,89315	189,6	10,35828	0,90028	189,6	7,10211	0,908	189,6	4,81858	0,89605	189,6	4,8763	0,9052	189,6	2,19797
189,4	38,63831	0,82333	189,4	36,62505	0,82631	189,4	35,52663	0,82904	189,4	35,31151	0,83464	189,4	34,03585	0,84383	189,4	32,35863	0,85313	189,4	29,29212	0,86284	189,4	26,12707	0,86346	189,4	23,78932	0,86977	189,4	19,25858	0,87794	189,4	16,31972	0,88557	189,4	13,05156	0,89626	189,4	10,27408	0,90405	189,4	7,22904	0,91254	189,4	4,9891	0,90172	189,4	4,97591	0,91191	189,4	2,19729
189,2	38,52121	0,82254	189,2	36,42355	0,82571	189,2	35,46203	0,82872	189,2	35,17661	0,83449	189,2	33,99445	0,84394	189,2	32,29553	0,85355	189,2	29,09412	0,86369	189,2	26,07787	0,86479	189,2	23,71412	0,8715	189,2	19,22588	0,88016	189,2	16,41022	0,88837	189,2	13,08896	0,8997	189,2	10,20338	0,90823	189,2	7,3153	0,9176	189,2	5,1668	0,90797	189,2	5,10217	0,91927	189,2	2,27461
189	38,40961	0,82182	189	36,20395	0,82519	189	35,35413	0,82851	189	35,01611	0,83448	189	33,93705	0,84421	189	32,17883	0,85417	189	28,85592	0,86475	189	26,01517	0,86635	189	23,58672	0,87352	189	19,20148	0,88268	189	16,49432	0,89155	189	13,13266	0,90359	189	10,14848	0,91291	189	7,39776	0,92321	189	5,33619	0,91489	189	5,25396	0,92737	189	2,40215
188,8	38,23071	0,82113	188,8	35,96675	0,82475	188,8	35,17033	0,82838	188,8	34,77731	0,83454	188,8	33,81075	0,8446	188,8	31,97743	0,85498	188,8	28,57952	0,86598	188,8	25,89817	0,86812	188,8	23,42382	0,87584	188,8	19,16378	0,88548	188,8	16,53122	0,8951	188,8	13,12956	0,9079	188,8	10,0365	0,91805	188,8	7,48977	0,92936	188,8	5,5448	0,92248	188,8	5,33559	0,93624	188,8	2,53418
188,6	38,00451	0,82035	188,6	35,66075	0,82424	188,6	34,92923	0,82819	188,6	34,44311	0,83461	188,6	33,63295	0,84505	188,6	31,71923	0,85582	188,6	28,27552	0,86728	188,6	25,75337	0,86996	188,6	23,23332	0,87828	188,6	19,11818	0,88858	188,6	16,51522	0,89891	188,6	13,05316	0,9126	188,6	9,89371	0,92363	188,6	7,56232	0,93605	188,6	5,7007	0,93069	188,6	5,40034	0,94585	188,6	2,67533
188,4	37,75451	0,81928	188,4	35,27415	0,82346	188,4	34,66033	0,82775	188,4	34,08951	0,83446	188,4	33,42415	0,84529	188,4	31,44863	0,8565	188,4	27,98632	0,86849	188,4	25,61247	0,87179	188,4	23,03242	0,8807	188,4	19,07678	0,89171	188,4	16,45532	0,90285	188,4	12,99616	0,91749	188,4	9,76157	0,92949	188,4	7,58865	0,94312	188,4	5,83099	0,93938	188,4	5,45951	0,95605	188,4	2,81709
188,2	37,43091	0,81759	188,2	34,84145	0,82217	188,2	34,36933	0,82677	188,2	33,70151	0,8338	188,2	33,17345	0,84504	188,2	31,14873	0,85674	188,2	27,63902	0,86931	188,2	25,51457	0,87327	188,2	22,80182	0,88289	188,2	18,99218	0,89463	188,2	16,41792	0,90667	188,2	12,96486	0,92233	188,2	9,67372	0,93537	188,2	7,61229	0,95029	188,2	5,99224	0,94836	188,2	5,5311	0,96663	188,2	3,00616
188	37,04041	0,81517	188	34,37235	0,82005	188	33,98843	0,82512	188	33,24591	0,83242	188	32,85755	0,84416	188	30,75263	0,85633	188	27,27022	0,86958	188	25,39597	0,87426	188	22,51492	0,88466	188	18,84418	0,89724	188	16,37122	0,91021	188	12,90996	0,92696	188	9,68102	0,94117	188	7,59543	0,95752	188	6,13958	0,95747	188	5,589	0,97752	188	3,1841
187,8	36,66671	0,81196	187,8	33,88365	0,81718	187,8	33,57963	0,82273	187,8	32,77551	0,83031	187,8	32,47635	0,8426	187,8	30,33973	0,85529	187,8	26,91302	0,86934	187,8	25,30287	0,87481	187,8	22,21062	0,88599	187,8	18,66038	0,89953	187,8	16,32342	0,91353	187,8	12,84356	0,93149	187,8	9,74765	0,94698	187,8	7,63169	0,96485	187,8	6,27267	0,96683	187,8	5,63389	0,98882	187,8	3,3705
187,6	36,22991	0,80807	187,6	33,41895	0,81369	187,6	33,21393	0,81979	187,6	32,29561	0,82767	187,6	32,05945	0,84055	187,6	29,88453	0,85383	187,6	26,56292	0,86874	187,6	25,21327	0,87511	187,6	21,88352	0,88713	187,6	18,40898	0,90168	187,6	16,29572	0,91683	187,6	12,79286	0,93618	187,6	9,84446	0,953	187,6	7,6816	0,97253	187,6	6,35257	0,97674	187,6	5,62314	1,00085	187,6	3,56401
187,4	35,76651	0,80384	187,4	32,93805	0,8099	187,4	32,85313	0,81656	187,4	31,79641	0,82477	187,4	31,61925	0,8383	187,4	29,40073	0,85225	187,4	26,18162	0,86808	187,4	25,09027	0,87543	187,4	21,52402	0,88839	187,4	18,13898	0,90402	187,4	16,26092	0,92042	187,4	12,67236	0,94124	187,4	10,03837	0,95963	187,4	7,73503	0,98095	187,4	6,38203	0,98755	187,4	5,64833	1,01398	187,4	3,80793
187,2	35,29031	0,79965	187,2	32,43955	0,80609	187,2	32,49813	0,81338	187,2	31,28801	0,82201	187,2	31,13295	0,83622	187,2	28,95763	0,85091	187,2	25,83732	0,86775	187,2	24,95607	0,87613	187,2	21,19402	0,89013	187,2	17,89768	0,90694	187,2	16,22082	0,92478	187,2	12,65286	0,94716	187,2	10,26368	0,96727	187,2	7,82065	0,99059	187,2	6,49278	0,99973	187,2	5,6656	1,02871	187,2	4,15042
187	34,74621	0,7955	187	31,95165	0,80243	187	32,12643	0,81039	187	30,73311	0,81951	187	30,57775	0,83448	187	28,47183	0,84998	187	25,47902	0,86783	187	24,78067	0,87734	187	20,86592	0,89251	187	17,64528	0,91058	187	16,19522	0,93	187	12,68096	0,95411	187	10,44048	0,97608	187	7,90085	1,0016	187	6,6074	1,01351	187	5,73112	1,04531	187	4,57656
186,8	34,18261	0,79142	186,8	31,47345	0,79885	186,8	31,73673	0,80752	186,8	30,17761	0,81721	186,8	29,95795	0,83297	186,8	27,96743	0,84939	186,8	25,12142	0,86831	186,8	24,53127	0,87901	186,8	20,54302	0,8955	186,8	17,39008	0,91501	186,8	16,09792	0,93608	186,8	12,66106	0,9621	186,8	10,55198	0,9861	186,8	7,99815	1,01404	186,8	6,70344	1,02896	186,8	5,7958	1,06386	186,8	5,02298
186,6	33,63171	0,78706	186,6	30,97045	0,79506	186,6	31,29973	0,80448	186,6	29,62901	0,81485	186,6	29,29345	0,83143	186,6	27,51223	0,84884	186,6	24,74462	0,86896	186,6	24,27987	0,88096	186,6	20,23872	0,8989	186,6	17,18508	0,92003	186,6	15,98192	0,94288	186,6	12,62996	0,97096	186,6	10,56768	0,99723	186,6	8,16328	1,02777	186,6	6,67368	1,046	186,6	5,87688	1,08422	186,6	5,52541
186,4	33,01771	0,78192	186,4	30,48345	0,79056	186,4	30,86233	0,80075	186,4	29,08921	0,81196	186,4	28,60715	0,82944	186,4	27,07633	0,84788	186,4	24,34542	0,86936	186,4	24,00997	0,88274	186,4	19,97212	0,90229	186,4	17,02428	0,92524	186,4	15,82402	0,95002	186,4	12,53426	0,98039	186,4	10,47098	1,00908	186,4	8,27547	1,04249	186,4	6,51828	1,06434	186,4	5,95394	1,10619	186,4	6,03123
186,2	32,38021	0,77564	186,2	29,94165	0,78493	186,2	30,35883	0,79604	186,2	28,46371	0,80809	186,2	27,89215	0,8266	186,2	26,64263	0,84613	186,2	23,88822	0,86919	186,2	23,63967	0,88408	186,2	19,70172	0,90538	186,2	16,89118	0,93042	186,2	15,57662	0,95723	186,2	12,40706	0,99008	186,2	10,34848	1,02154	186,2	8,28787	1,05813	186,2	6,30576	1,08386	186,2	5,98118	1,12965	186,2	6,5343
186	31,73761	0,76802	186	29,33335	0,77809	186	29,80453	0,79017	186	27,81191	0,80319	186	27,10765	0,82279	186	26,23543	0,84353	186	23,45762	0,86841	186	23,21417	0,88503	186	19,37372	0,90822	186	16,73368	0,93552	186	15,29462	0,96459	186	12,40096	1,0002	186	10,17958	1,03468	186	8,29931	1,07483	186	6,03877	1,10468	186	5,99579	1,1548	186	6,93883
185,8	31,10201	0,75935	185,8	28,70585	0,77029	185,8	29,22773	0,78334	185,8	27,17141	0,79743	185,8	26,32145	0,8183	185,8	25,77513	0,8404	185,8	23,01082	0,86727	185,8	22,78807	0,88576	185,8	18,93922	0,91112	185,8	16,59048	0,94096	185,8	14,94692	0,97251	185,8	12,36146	1,01112	185,8	10,00424	1,04893	185,8	8,29518	1,09296	185,8	5,72583	1,12734	185,8	6,06259	1,1801	185,8	7,16051
185,6	30,49941	0,75011	185,6	28,05465	0,76193	185,6	28,66143	0,7761	185,6	26,51661	0,79133	185,6	25,56105	0,81365	185,6	25,33053	0,83724	185,6	22,60472	0,86623	185,6	22,38187	0,88682	185,6	18,46322	0,91462	185,6	16,49568	0,94717	185,6	14,63362	0,98152	185,6	12,23716	1,02347	185,6	9,91072	1,06497	185,6	8,4087	1,1132	185,6	5,34951	1,1518	185,6	6,12394	1,20356	185,6	7,30823
185,4	29,98411	0,74069	185,4	27,50205	0,7535	185,4	28,15173	0,76886	185,4	25,95371	0,7854	185,4	24,92135	0,80928	185,4	24,96073	0,83457	185,4	22,24912	0,86582	185,4	22,04587	0,88876	185,4	18,03852	0,91925	185,4	16,44308	0,95468	185,4	14,37712	0,9922	185,4	12,11226	1,03785	185,4	9,84325	1,08336	185,4	8,50884	1,13465	185,4	4,93198	1,17335	185,4	6,16827	1,23058	185,4	7,40022
185,2	29,54841	0,73111	185,2	27,05595	0,74497	185,2	27,73843	0,76165	185,2	25,47111	0,7797	185,2	24,39565	0,80526	185,2	24,63053	0,83241	185,2	21,95392	0,86609	185,2	21,72887	0,89167	185,2	17,63802	0,92506	185,2	16,39848	0,96378	185,2	14,13732	1,00473	185,2	12,01436	1,05437	185,2	9,80392	1,104	185,2	8,56643	1,15392	185,2	4,63714	1,19825	185,2	6,20087	1,26148	185,2	7,41098
185	29,21531	0,72103	185	26,67805	0,73602	185	27,36403	0,75425	185	25,03911	0,77386	185	23,96755	0,80137	185	24,32593	0,83057	185	21,71942	0,8669	185	21,42947	0,89539	185	17,25212	0,93195	185	16,34188	0,9743	185	13,91012	1,01901	185	11,97466	1,07296	185	9,83094	1,12078	185	8,63204	1,17601	185	4,44292	1,22649	185	6,2058	1,29624	185	7,36097
Δ1-14Ex4-Tc5bER
5°C			10°C			15°C			20°C			25°C			30°C			35°C			40°C			45°C			50°C			55°C			60°C			65°C			70°C			75°C			80°C			85°C
wavelength (nm)	Ellipticity	Intensity	wavelength (nm)	Ellipticity	Intensity	wavelength (nm)	Ellipticity	Intensity	wavelength (nm)	Ellipticity	Intensity	wavelength (nm)	Ellipticity	Intensity	wavelength (nm)	Ellipticity	Intensity	wavelength (nm)	Ellipticity	Intensity	wavelength (nm)	Ellipticity	Intensity	wavelength (nm)	Ellipticity	Intensity	wavelength (nm)	Ellipticity	Intensity	wavelength (nm)	Ellipticity	Intensity	wavelength (nm)	Ellipticity	Intensity	wavelength (nm)	Ellipticity	Intensity	wavelength (nm)	Ellipticity	Intensity	wavelength (nm)	Ellipticity	Intensity	wavelength (nm)	Ellipticity	Intensity	wavelength (nm)	Ellipticity
260	0	0,00724	260	0	0,00791	260	0	0,00792	260	0	0,00883	260	0	0,01029	260	0	0,01024	260	0	0,01186	260	0	0,01817	260	0	0,01957	260	0	0,02319	260	0	0,02913	260	0	0,03162	260	0	0,03167	260	0	0,03881	260	0	0,03733	260	0	0,03909	260	0
259,8	-0,01426	0,00716	259,8	0,02848	0,00801	259,8	0,01352	0,008	259,8	0,01537	0,00894	259,8	0,0074	0,00998	259,8	0,02472	0,01017	259,8	0,03215	0,01164	259,8	0,00985	0,01814	259,8	0,01288	0,01942	259,8	0,01053	0,02307	259,8	0,01693	0,02919	259,8	0,00658	0,03162	259,8	0,01138	0,03169	259,8	-0,00334	0,03881	259,8	0,02104	0,03715	259,8	-0,00107	0,03901	259,8	0,00524
259,6	-0,02769	0,00713	259,6	0,06697	0,00813	259,6	0,02369	0,00804	259,6	0,02015	0,009	259,6	0,00455	0,00988	259,6	0,04144	0,01034	259,6	0,05335	0,01152	259,6	0,01083	0,01811	259,6	0,02246	0,01935	259,6	0,01032	0,02304	259,6	0,02702	0,02926	259,6	0,0036	0,0316	259,6	0,01218	0,03165	259,6	-0,01289	0,03869	259,6	0,02723	0,03703	259,6	-0,00297	0,03903	259,6	-0,00331
259,4	-0,04072	0,00719	259,4	0,10634	0,00821	259,4	0,02987	0,00809	259,4	0,02072	0,00891	259,4	-0,00361	0,00995	259,4	0,03527	0,01048	259,4	0,06633	0,01156	259,4	0,008	0,01802	259,4	0,02967	0,01931	259,4	0,01059	0,02298	259,4	0,03964	0,02932	259,4	-0,00372	0,03153	259,4	0,00637	0,0317	259,4	-0,0193	0,03869	259,4	0,02645	0,03696	259,4	-0,00681	0,03901	259,4	-0,01163
259,2	-0,04591	0,00711	259,2	0,12218	0,00814	259,2	0,01281	0,00807	259,2	0,0134	0,00874	259,2	0,00847	0,00994	259,2	0,01376	0,0105	259,2	0,07437	0,01158	259,2	0,00404	0,01785	259,2	0,02248	0,01923	259,2	0,01072	0,02288	259,2	0,05282	0,02931	259,2	-0,02073	0,03146	259,2	-0,00306	0,03166	259,2	-0,02836	0,03876	259,2	0,01973	0,0369	259,2	-0,02647	0,03909	259,2	-0,01906
259	-0,0444	0,00704	259	0,14205	0,00799	259	-0,03599	0,00787	259	0,00209	0,00859	259	0,01502	0,00993	259	-0,01771	0,01034	259	0,07354	0,01149	259	-0,00646	0,01777	259	-0,0038	0,01922	259	0,00374	0,02274	259	0,05401	0,02933	259	-0,02636	0,03142	259	-0,00564	0,03164	259	-0,03688	0,03891	259	0,01795	0,03698	259	-0,0455	0,03913	259	-0,02142
258,8	-0,04383	0,00682	258,8	0,14424	0,00777	258,8	-0,09061	0,00761	258,8	-0,00206	0,0084	258,8	0,02412	0,00986	258,8	-0,05122	0,00988	258,8	0,07463	0,01117	258,8	-0,01567	0,01774	258,8	-0,03728	0,01917	258,8	3,28E-4	0,02255	258,8	0,06365	0,02932	258,8	-0,02268	0,0314	258,8	-0,00816	0,03162	258,8	-0,0427	0,03899	258,8	0,02608	0,03696	258,8	-0,07412	0,03902	258,8	-0,00703
258,6	-0,04672	0,00657	258,6	0,12259	0,0075	258,6	-0,16995	0,00728	258,6	-0,00219	0,00816	258,6	0,03455	0,0096	258,6	-0,06573	0,00944	258,6	0,07498	0,01086	258,6	-0,01989	0,01766	258,6	-0,07284	0,01907	258,6	0,00543	0,02242	258,6	0,06414	0,02926	258,6	-0,00941	0,0314	258,6	-0,00692	0,03158	258,6	-0,0576	0,039	258,6	0,03273	0,03684	258,6	-0,11265	0,03893	258,6	0,01234
258,4	-0,05805	0,00645	258,4	0,11778	0,00716	258,4	-0,2196	0,00698	258,4	3,618E-4	0,00812	258,4	0,02845	0,00942	258,4	-0,08874	0,00921	258,4	0,06091	0,01061	258,4	-0,02882	0,01763	258,4	-0,10293	0,01913	258,4	0,01345	0,02251	258,4	0,05785	0,02925	258,4	0,01408	0,0315	258,4	-3,713E-4	0,0317	258,4	-0,06421	0,03905	258,4	0,03732	0,03689	258,4	-0,14093	0,039	258,4	0,03264
258,2	-0,07835	0,00634	258,2	0,10233	0,00679	258,2	-0,24749	0,00686	258,2	0,00355	0,00801	258,2	0,02232	0,0092	258,2	-0,11225	0,00913	258,2	0,04355	0,01048	258,2	-0,03097	0,01749	258,2	-0,11581	0,01908	258,2	0,02712	0,02248	258,2	0,05633	0,02925	258,2	0,03634	0,03153	258,2	-0,00822	0,03171	258,2	-0,0611	0,039	258,2	0,03093	0,03691	258,2	-0,15914	0,03908	258,2	0,05574
258	-0,09483	0,00632	258	0,08919	0,00651	258	-0,26215	0,00686	258	0,00168	0,00801	258	0,02349	0,00898	258	-0,13739	0,00919	258	0,0277	0,01052	258	-0,03141	0,01737	258	-0,12031	0,01902	258	0,0503	0,02239	258	0,05374	0,02927	258	0,05105	0,03154	258	-0,02716	0,03177	258	-0,04965	0,03901	258	0,00565	0,03692	258	-0,1583	0,0391	258	0,06876
257,8	-0,10932	0,00639	257,8	0,10069	0,00645	257,8	-0,22452	0,00694	257,8	-0,00914	0,0082	257,8	0,03717	0,00891	257,8	-0,17663	0,00936	257,8	0,01174	0,01066	257,8	-0,03817	0,0174	257,8	-0,13257	0,019	257,8	0,07497	0,02239	257,8	0,05775	0,02928	257,8	0,06303	0,03151	257,8	-0,05427	0,0318	257,8	-0,03007	0,03911	257,8	-0,01802	0,03701	257,8	-0,14711	0,03913	257,8	0,07607
257,6	-0,10873	0,00648	257,6	0,10395	0,00665	257,6	-0,17321	0,0071	257,6	-0,01463	0,00819	257,6	0,04934	0,00889	257,6	-0,20633	0,00957	257,6	0,01026	0,01087	257,6	-0,04298	0,01746	257,6	-0,15469	0,01905	257,6	0,09503	0,0224	257,6	0,06239	0,02933	257,6	0,06963	0,0315	257,6	-0,09489	0,03179	257,6	-0,01974	0,03901	257,6	-0,04939	0,03704	257,6	-0,14733	0,0391	257,6	0,07417
257,4	-0,09416	0,00656	257,4	0,11681	0,00711	257,4	-0,11491	0,00727	257,4	-0,01526	0,00815	257,4	0,06766	0,009	257,4	-0,2349	0,00971	257,4	0,01925	0,01108	257,4	-0,03816	0,01757	257,4	-0,18634	0,01918	257,4	0,12005	0,02251	257,4	0,07704	0,02937	257,4	0,06296	0,03154	257,4	-0,1256	0,0318	257,4	-0,02073	0,03894	257,4	-0,08251	0,03702	257,4	-0,16087	0,03904	257,4	0,06402
257,2	-0,07234	0,00668	257,2	0,15423	0,00757	257,2	-0,03895	0,0074	257,2	-0,00859	0,00801	257,2	0,08596	0,00913	257,2	-0,24775	0,00974	257,2	0,0375	0,01123	257,2	-0,03118	0,01759	257,2	-0,21447	0,01932	257,2	0,14407	0,02262	257,2	0,07759	0,0293	257,2	0,05322	0,03159	257,2	-0,14627	0,03189	257,2	-0,02487	0,03896	257,2	-0,10053	0,03703	257,2	-0,17909	0,03913	257,2	0,05561
257	-0,05509	0,00658	257	0,16227	0,00779	257	-0,00541	0,00739	257	0,00493	0,00771	257	0,07959	0,00913	257	-0,24697	0,00965	257	0,0598	0,01123	257	-0,02016	0,01752	257	-0,2228	0,0193	257	0,16079	0,02259	257	0,06225	0,02923	257	0,04557	0,03163	257	-0,15871	0,03188	257	-0,03268	0,03884	257	-0,10628	0,03702	257	-0,2094	0,03917	257	0,04832
256,8	-0,0418	0,00634	256,8	0,1787	0,00774	256,8	0,02452	0,00722	256,8	0,0058	0,00737	256,8	0,07474	0,00901	256,8	-0,25182	0,00945	256,8	0,08062	0,01103	256,8	-0,00623	0,01751	256,8	-0,21632	0,01914	256,8	0,17673	0,02248	256,8	0,04902	0,02913	256,8	0,04001	0,03149	256,8	-0,15769	0,03181	256,8	-0,04853	0,03878	256,8	-0,10553	0,03699	256,8	-0,23235	0,0392	256,8	0,05527
256,6	-0,05507	0,00612	256,6	0,1809	0,00751	256,6	0,03455	0,00693	256,6	-0,0023	0,00726	256,6	0,05857	0,00888	256,6	-0,2501	0,00931	256,6	0,09221	0,01091	256,6	-0,00175	0,01758	256,6	-0,197	0,019	256,6	0,18383	0,02242	256,6	0,02579	0,02896	256,6	0,05063	0,03133	256,6	-0,15013	0,03179	256,6	-0,05512	0,03872	256,6	-0,09207	0,03706	256,6	-0,23369	0,03923	256,6	0,07205
256,4	-0,08451	0,00596	256,4	0,15574	0,0072	256,4	-0,01229	0,00667	256,4	-0,00841	0,00719	256,4	0,03864	0,00874	256,4	-0,25073	0,00926	256,4	0,09845	0,01079	256,4	-0,00222	0,01774	256,4	-0,178	0,01885	256,4	0,1826	0,02244	256,4	0,01778	0,02885	256,4	0,05417	0,0312	256,4	-0,14724	0,03167	256,4	-0,06088	0,03871	256,4	-0,07716	0,03717	256,4	-0,23353	0,03926	256,4	0,08813
256,2	-0,12839	0,00591	256,2	0,13356	0,0069	256,2	-0,05292	0,00638	256,2	-0,01396	0,0071	256,2	0,02759	0,00863	256,2	-0,24966	0,00901	256,2	0,109	0,0106	256,2	-2,96E-4	0,01776	256,2	-0,14978	0,01889	256,2	0,1765	0,02246	256,2	0,02354	0,02872	256,2	0,05523	0,031	256,2	-0,13479	0,0316	256,2	-0,05891	0,0387	256,2	-0,07234	0,03721	256,2	-0,213	0,03913	256,2	0,11553
256	-0,17715	0,0061	256	0,11115	0,0068	256	-0,09603	0,00614	256	-0,00979	0,00731	256	0,02606	0,00861	256	-0,24056	0,00888	256	0,11007	0,01057	256	-0,00244	0,01786	256	-0,1337	0,01894	256	0,17116	0,0225	256	0,02946	0,02868	256	0,03599	0,031	256	-0,13008	0,03167	256	-0,04113	0,03879	256	-0,06984	0,0373	256	-0,18115	0,03906	256	0,13865
255,8	-0,22291	0,00616	255,8	0,08877	0,00653	255,8	-0,12454	0,00587	255,8	-0,00645	0,00733	255,8	0,0316	0,00846	255,8	-0,23268	0,00876	255,8	0,11205	0,01043	255,8	-0,00595	0,01783	255,8	-0,12602	0,01892	255,8	0,16092	0,02242	255,8	0,02177	0,02857	255,8	-0,00261	0,03099	255,8	-0,13069	0,03164	255,8	-0,02523	0,03879	255,8	-0,07414	0,03726	255,8	-0,1537	0,03892	255,8	0,15777
255,6	-0,2518	0,00604	255,6	0,08674	0,00619	255,6	-0,09604	0,00571	255,6	0,004	0,00737	255,6	0,05003	0,00826	255,6	-0,22995	0,00865	255,6	0,1097	0,01023	255,6	0,00144	0,01777	255,6	-0,1207	0,01891	255,6	0,15331	0,02231	255,6	0,00635	0,02851	255,6	-0,03902	0,03106	255,6	-0,13202	0,03157	255,6	-0,01495	0,03876	255,6	-0,07085	0,03716	255,6	-0,1157	0,03876	255,6	0,1729
255,4	-0,27863	0,00586	255,4	0,06728	0,00594	255,4	-0,07701	0,00574	255,4	0,01167	0,00739	255,4	0,07633	0,00806	255,4	-0,23858	0,00869	255,4	0,10027	0,01019	255,4	0,00174	0,01769	255,4	-0,12545	0,0188	255,4	0,15756	0,02221	255,4	-0,01487	0,02844	255,4	-0,07364	0,03107	255,4	-0,12514	0,03149	255,4	-0,005	0,03874	255,4	-0,05333	0,03707	255,4	-0,0883	0,03882	255,4	0,16935
255,2	-0,28592	0,00557	255,2	0,06008	0,00575	255,2	-0,05651	0,00595	255,2	0,02495	0,00722	255,2	0,0956	0,0081	255,2	-0,23526	0,00876	255,2	0,10151	0,01018	255,2	0,00407	0,0175	255,2	-0,11429	0,0188	255,2	0,16434	0,02217	255,2	-0,03538	0,02831	255,2	-0,09794	0,03094	255,2	-0,11358	0,03143	255,2	-0,00344	0,0387	255,2	-0,03277	0,03707	255,2	-0,07097	0,03886	255,2	0,15554
255	-0,28058	0,0054	255	0,08635	0,0058	255	-0,01981	0,0061	255	0,03543	0,007	255	0,11396	0,00812	255	-0,2257	0,00867	255	0,10471	0,0102	255	0,01187	0,0172	255	-0,10282	0,01867	255	0,16591	0,02205	255	-0,02984	0,02813	255	-0,11473	0,0307	255	-0,09296	0,03129	255	-0,00149	0,03857	255	-0,00316	0,037	255	-0,05823	0,03881	255	0,14027
254,8	-0,27207	0,00528	254,8	0,12464	0,00597	254,8	0,00155	0,00615	254,8	0,03902	0,00676	254,8	0,12833	0,00814	254,8	-0,21183	0,0086	254,8	0,1121	0,01026	254,8	0,01554	0,0169	254,8	-0,09742	0,01847	254,8	0,17082	0,02189	254,8	-0,00952	0,02796	254,8	-0,1287	0,03041	254,8	-0,07603	0,03109	254,8	3,6E-5	0,03847	254,8	0,00956	0,03691	254,8	-0,06322	0,03867	254,8	0,12627
254,6	-0,24848	0,00522	254,6	0,17425	0,00618	254,6	0,02519	0,00617	254,6	0,04741	0,00659	254,6	0,14286	0,00815	254,6	-0,18635	0,00856	254,6	0,13274	0,01017	254,6	0,01608	0,01674	254,6	-0,08886	0,01821	254,6	0,17692	0,02174	254,6	0,0081	0,02779	254,6	-0,13133	0,03015	254,6	-0,0625	0,03098	254,6	0,01015	0,03824	254,6	0,0152	0,03675	254,6	-0,06255	0,03846	254,6	0,11408
254,4	-0,2093	0,00521	254,4	0,21649	0,00644	254,4	0,01221	0,0062	254,4	0,05908	0,00666	254,4	0,17608	0,00823	254,4	-0,16071	0,00863	254,4	0,15949	0,01014	254,4	0,0189	0,01672	254,4	-0,08556	0,01806	254,4	0,19249	0,02164	254,4	0,02726	0,02779	254,4	-0,12496	0,03008	254,4	-0,05157	0,03082	254,4	0,02641	0,03811	254,4	0,01722	0,03669	254,4	-0,05494	0,03825	254,4	0,10236
254,2	-0,18238	0,00513	254,2	0,22199	0,0066	254,2	-0,04388	0,00619	254,2	0,06828	0,0069	254,2	0,21107	0,00829	254,2	-0,14586	0,00875	254,2	0,17856	0,01007	254,2	0,02228	0,01681	254,2	-0,07764	0,01794	254,2	0,21146	0,02165	254,2	0,02652	0,02787	254,2	-0,11334	0,0301	254,2	-0,04834	0,03085	254,2	0,04928	0,03816	254,2	0,00783	0,03662	254,2	-0,0496	0,0382	254,2	0,09599
254	-0,14083	0,00504	254	0,23241	0,00649	254	-0,09281	0,00613	254	0,07769	0,00702	254	0,23508	0,00833	254	-0,13222	0,00876	254	0,18878	0,00995	254	0,01792	0,01693	254	-0,07897	0,01785	254	0,23183	0,02165	254	0,02084	0,02798	254	-0,09838	0,03016	254	-0,04229	0,03089	254	0,06354	0,03818	254	-0,00637	0,03663	254	-0,04429	0,03829	254	0,09604
253,8	-0,10179	0,00507	253,8	0,24527	0,00623	253,8	-0,13602	0,00591	253,8	0,07149	0,00725	253,8	0,23739	0,0084	253,8	-0,12539	0,0087	253,8	0,18641	0,00989	253,8	0,0132	0,01707	253,8	-0,09066	0,01778	253,8	0,23212	0,02168	253,8	0,01462	0,02808	253,8	-0,09127	0,0302	253,8	-0,04858	0,03094	253,8	0,07656	0,03832	253,8	-0,02602	0,03672	253,8	-0,04372	0,03843	253,8	0,10737
253,6	-0,08442	0,00505	253,6	0,2635	0,00571	253,6	-0,16195	0,00545	253,6	0,06567	0,00731	253,6	0,21959	0,00823	253,6	-0,1273	0,00842	253,6	0,17346	0,00974	253,6	0,01655	0,017	253,6	-0,1058	0,01766	253,6	0,20994	0,02165	253,6	0,01731	0,02803	253,6	-0,09502	0,03027	253,6	-0,06411	0,03103	253,6	0,0839	0,03837	253,6	-0,0436	0,03663	253,6	-0,05074	0,03844	253,6	0,1233
253,4	-0,07055	0,00498	253,4	0,28518	0,00519	253,4	-0,15718	0,0051	253,4	0,06455	0,00708	253,4	0,1869	0,00804	253,4	-0,12181	0,00815	253,4	0,16315	0,00962	253,4	0,01519	0,01692	253,4	-0,11114	0,01761	253,4	0,1867	0,02162	253,4	0,02647	0,02799	253,4	-0,0901	0,03039	253,4	-0,06986	0,03098	253,4	0,0981	0,03838	253,4	-0,03917	0,03666	253,4	-0,04998	0,03844	253,4	0,13281
253,2	-0,07545	0,005	253,2	0,2902	0,00493	253,2	-0,1535	0,00492	253,2	0,06833	0,00688	253,2	0,14826	0,0079	253,2	-0,10778	0,00813	253,2	0,16644	0,00964	253,2	0,03558	0,01684	253,2	-0,10299	0,01764	253,2	0,16709	0,02157	253,2	0,0346	0,02793	253,2	-0,0756	0,0304	253,2	-0,08077	0,03096	253,2	0,11599	0,03839	253,2	-0,02588	0,03668	253,2	-0,04772	0,03839	253,2	0,12629
253	-0,08687	0,00486	253	0,2879	0,00491	253	-0,1347	0,00486	253	0,0785	0,00664	253	0,12944	0,00784	253	-0,09795	0,00831	253	0,1617	0,00977	253	0,05917	0,0167	253	-0,09524	0,01775	253	0,15947	0,0215	253	0,04496	0,02788	253	-0,06043	0,03045	253	-0,08114	0,03086	253	0,13179	0,03833	253	-0,0114	0,03657	253	-0,05459	0,03836	253	0,11405
252,8	-0,07182	0,00486	252,8	0,30158	0,00509	252,8	-0,08821	0,00513	252,8	0,08338	0,00645	252,8	0,12459	0,00789	252,8	-0,08438	0,00865	252,8	0,15373	0,01	252,8	0,0779	0,01667	252,8	-0,08313	0,01793	252,8	0,16217	0,02153	252,8	0,0468	0,02791	252,8	-0,04527	0,03049	252,8	-0,08485	0,03073	252,8	0,13493	0,0384	252,8	-0,01103	0,0366	252,8	-0,06494	0,0384	252,8	0,10011
252,6	-0,05521	0,00503	252,6	0,31616	0,00545	252,6	-0,04625	0,0056	252,6	0,08489	0,00657	252,6	0,11976	0,00813	252,6	-0,08455	0,00893	252,6	0,13445	0,01029	252,6	0,09496	0,01666	252,6	-0,08195	0,01808	252,6	0,16352	0,02154	252,6	0,04576	0,028	252,6	-0,03117	0,03059	252,6	-0,09573	0,03071	252,6	0,14119	0,03845	252,6	-0,03285	0,03667	252,6	-0,07524	0,03844	252,6	0,09332
252,4	-0,02581	0,00512	252,4	0,3376	0,00577	252,4	-0,01002	0,00601	252,4	0,09428	0,00673	252,4	0,11914	0,00822	252,4	-0,08488	0,00893	252,4	0,10825	0,01037	252,4	0,12506	0,01665	252,4	-0,08982	0,01812	252,4	0,17451	0,02161	252,4	0,06248	0,02809	252,4	-0,01919	0,03066	252,4	-0,09462	0,03071	252,4	0,15507	0,03846	252,4	-0,0591	0,03666	252,4	-0,0723	0,03836	252,4	0,09825
252,2	0,01547	0,00528	252,2	0,33476	0,00608	252,2	0,02908	0,00642	252,2	0,10187	0,00683	252,2	0,1073	0,0084	252,2	-0,08491	0,00883	252,2	0,08116	0,01035	252,2	0,15879	0,01678	252,2	-0,0945	0,01817	252,2	0,18656	0,02178	252,2	0,08365	0,02822	252,2	0,00183	0,03081	252,2	-0,07983	0,03079	252,2	0,18102	0,03854	252,2	-0,06492	0,0368	252,2	-0,04291	0,03844	252,2	0,10315
252	0,0446	0,00525	252	0,31883	0,0063	252	0,06404	0,00656	252	0,11923	0,00683	252	0,09428	0,00847	252	-0,0819	0,00874	252	0,07959	0,01014	252	0,19685	0,01686	252	-0,09302	0,01815	252	0,21043	0,02177	252	0,12296	0,0283	252	0,02994	0,0308	252	-0,05468	0,03081	252	0,22035	0,03854	252	-0,05493	0,03684	252	-0,012	0,03849	252	0,10688
251,8	0,07169	0,00515	251,8	0,30039	0,00639	251,8	0,0991	0,00649	251,8	0,14125	0,00679	251,8	0,10273	0,00843	251,8	-0,06616	0,00857	251,8	0,09449	0,00991	251,8	0,2479	0,01692	251,8	-0,08256	0,01813	251,8	0,25035	0,0217	251,8	0,16778	0,02836	251,8	0,0584	0,03071	251,8	-0,01533	0,03078	251,8	0,26094	0,03856	251,8	-0,0339	0,03676	251,8	0,02092	0,03854	251,8	0,10677
251,6	0,1058	0,00491	251,6	0,29384	0,00621	251,6	0,1522	0,00629	251,6	0,15856	0,00687	251,6	0,12274	0,00849	251,6	-0,05596	0,00834	251,6	0,12096	0,00966	251,6	0,27273	0,0168	251,6	-0,06495	0,01798	251,6	0,28599	0,02168	251,6	0,20295	0,02839	251,6	0,08579	0,03053	251,6	0,02273	0,03079	251,6	0,29743	0,03853	251,6	-0,00195	0,03665	251,6	0,04156	0,0386	251,6	0,09943
251,4	0,11574	0,00477	251,4	0,3059	0,00596	251,4	0,19772	0,00602	251,4	0,16714	0,00699	251,4	0,15135	0,00845	251,4	-0,04317	0,00813	251,4	0,15036	0,00938	251,4	0,28255	0,01664	251,4	-0,04198	0,01789	251,4	0,32241	0,02171	251,4	0,23746	0,02843	251,4	0,10233	0,0304	251,4	0,04623	0,03085	251,4	0,33109	0,03848	251,4	0,02817	0,0365	251,4	0,05567	0,03842	251,4	0,08565
251,2	0,11379	0,00465	251,2	0,32211	0,00555	251,2	0,23289	0,00568	251,2	0,16319	0,00708	251,2	0,18052	0,00839	251,2	-0,0309	0,00796	251,2	0,16446	0,00921	251,2	0,29719	0,01647	251,2	-0,03339	0,01779	251,2	0,34715	0,02173	251,2	0,25998	0,02839	251,2	0,11178	0,0303	251,2	0,0638	0,03089	251,2	0,35532	0,03839	251,2	0,0445	0,03646	251,2	0,07012	0,03831	251,2	0,0747
251	0,09913	0,00468	251	0,3223	0,00522	251	0,27353	0,00546	251	0,14941	0,00715	251	0,19966	0,00834	251	-0,03742	0,00793	251	0,1559	0,00923	251	0,28804	0,0165	251	-0,04127	0,0178	251	0,34975	0,02186	251	0,26845	0,02844	251	0,11764	0,03043	251	0,07132	0,03105	251	0,36152	0,03821	251	0,04996	0,03641	251	0,07594	0,03828	251	0,06347
250,8	0,08176	0,00488	250,8	0,33482	0,0051	250,8	0,29404	0,00528	250,8	0,14193	0,00693	250,8	0,20014	0,00824	250,8	-0,04999	0,0081	250,8	0,13633	0,00945	250,8	0,27283	0,01669	250,8	-0,06515	0,01789	250,8	0,33845	0,02194	250,8	0,26382	0,02843	250,8	0,12069	0,03056	250,8	0,06697	0,03105	250,8	0,3517	0,03816	250,8	0,04078	0,03641	250,8	0,08017	0,0382	250,8	0,05122
250,6	0,07027	0,00497	250,6	0,32618	0,00515	250,6	0,29877	0,00533	250,6	0,13995	0,00662	250,6	0,20266	0,00809	250,6	-0,06128	0,00834	250,6	0,10515	0,0098	250,6	0,25515	0,01681	250,6	-0,09388	0,01805	250,6	0,32307	0,02191	250,6	0,24222	0,02838	250,6	0,11478	0,0306	250,6	0,05397	0,0309	250,6	0,3345	0,03814	250,6	0,02215	0,03642	250,6	0,0761	0,03826	250,6	0,04474
250,4	0,06145	0,00497	250,4	0,32574	0,00539	250,4	0,27794	0,00557	250,4	0,14231	0,0063	250,4	0,2081	0,00804	250,4	-0,06169	0,00849	250,4	0,07394	0,01011	250,4	0,2241	0,01691	250,4	-0,12666	0,01806	250,4	0,30897	0,02189	250,4	0,2071	0,02828	250,4	0,09861	0,03053	250,4	0,03403	0,03085	250,4	0,31078	0,03808	250,4	0,0062	0,03635	250,4	0,06821	0,03826	250,4	0,03517
250,2	0,04727	0,00493	250,2	0,33039	0,0057	250,2	0,2293	0,00579	250,2	0,13115	0,006	250,2	0,2079	0,00802	250,2	-0,05764	0,00862	250,2	0,04521	0,01021	250,2	0,18082	0,01698	250,2	-0,15213	0,01795	250,2	0,29051	0,02184	250,2	0,16573	0,02811	250,2	0,08358	0,03041	250,2	0,01266	0,03068	250,2	0,29834	0,0381	250,2	0,00499	0,0363	250,2	0,05657	0,03823	250,2	0,0231
250	0,02116	0,00488	250	0,31696	0,00601	250	0,15869	0,00601	250	0,11241	0,006	250	0,2113	0,00811	250	-0,05864	0,00877	250	0,02384	0,01029	250	0,13767	0,01697	250	-0,16975	0,01796	250	0,27233	0,02174	250	0,13203	0,028	250	0,0599	0,03043	250	-6,918E-4	0,03058	250	0,28558	0,03804	250	0,01325	0,03633	250	0,03092	0,03826	250	0,00778
249,8	-0,01101	0,005	249,8	0,32512	0,00631	249,8	0,08951	0,00625	249,8	0,06989	0,00626	249,8	0,19798	0,00828	249,8	-0,05835	0,0089	249,8	0,01427	0,01048	249,8	0,09731	0,01707	249,8	-0,18495	0,01801	249,8	0,24577	0,02176	249,8	0,10703	0,02813	249,8	0,03606	0,03057	249,8	-0,00297	0,03062	249,8	0,27023	0,03804	249,8	0,01525	0,03636	249,8	-0,00392	0,03831	249,8	-0,00468
249,6	-0,03636	0,0052	249,6	0,34901	0,00646	249,6	0,02494	0,00642	249,6	0,02681	0,00668	249,6	0,17131	0,00845	249,6	-0,06966	0,00899	249,6	0,0159	0,01059	249,6	0,0581	0,0172	249,6	-0,18925	0,01825	249,6	0,20598	0,02188	249,6	0,0841	0,02828	249,6	0,01447	0,03083	249,6	-0,01147	0,0307	249,6	0,24944	0,03806	249,6	7,11E-4	0,03641	249,6	-0,05707	0,03847	249,6	-0,01029
249,4	-0,06767	0,00531	249,4	0,37022	0,00639	249,4	-0,02274	0,00651	249,4	-0,00539	0,00708	249,4	0,13721	0,00852	249,4	-0,08802	0,009	249,4	0,01839	0,01052	249,4	0,03704	0,01726	249,4	-0,19525	0,01853	249,4	0,17347	0,02191	249,4	0,07183	0,02841	249,4	-0,01124	0,03089	249,4	-0,02969	0,03068	249,4	0,20974	0,03813	249,4	-0,02754	0,03648	249,4	-0,10535	0,03858	249,4	-0,02306
249,2	-0,0955	0,00535	249,2	0,40995	0,0062	249,2	-0,03486	0,00641	249,2	-0,02631	0,00738	249,2	0,10529	0,00852	249,2	-0,09447	0,00882	249,2	0,02877	0,01017	249,2	0,02619	0,01728	249,2	-0,19714	0,01883	249,2	0,152	0,02188	249,2	0,0663	0,02848	249,2	-0,03386	0,03083	249,2	-0,05611	0,03077	249,2	0,16947	0,0383	249,2	-0,05557	0,03652	249,2	-0,13721	0,03863	249,2	-0,0351
249	-0,12831	0,00516	249	0,41562	0,00582	249	-0,02431	0,00613	249	-0,02684	0,00743	249	0,09045	0,00848	249	-0,09647	0,00861	249	0,05172	0,00963	249	0,00767	0,01721	249	-0,19326	0,01895	249	0,13077	0,02185	249	0,07081	0,02838	249	-0,06389	0,03071	249	-0,08767	0,0308	249	0,12349	0,03836	249	-0,08542	0,03658	249	-0,16237	0,03865	249	-0,05441
248,8	-0,15407	0,00508	248,8	0,4024	0,0055	248,8	0,00618	0,00573	248,8	-0,02981	0,00725	248,8	0,08712	0,00831	248,8	-0,10415	0,00842	248,8	0,06488	0,00941	248,8	-0,01164	0,01714	248,8	-0,19787	0,01902	248,8	0,10691	0,02171	248,8	0,07648	0,02832	248,8	-0,08841	0,03062	248,8	-0,10559	0,03077	248,8	0,0911	0,03838	248,8	-0,11333	0,03669	248,8	-0,17242	0,03857	248,8	-0,07906
248,6	-0,15419	0,00522	248,6	0,39365	0,00531	248,6	0,05612	0,00554	248,6	-0,04023	0,00711	248,6	0,10818	0,00821	248,6	-0,10124	0,00834	248,6	0,08182	0,00951	248,6	-0,02064	0,01712	248,6	-0,17939	0,01909	248,6	0,09465	0,02172	248,6	0,09562	0,02834	248,6	-0,09971	0,03065	248,6	-0,11783	0,0308	248,6	0,07167	0,03841	248,6	-0,13987	0,03682	248,6	-0,19001	0,03854	248,6	-0,09498
248,4	-0,13338	0,00546	248,4	0,35477	0,00524	248,4	0,08	0,00559	248,4	-0,05225	0,00682	248,4	0,10996	0,00833	248,4	-0,10024	0,00855	248,4	0,09956	0,01	248,4	-0,02133	0,01715	248,4	-0,15896	0,01915	248,4	0,08425	0,02197	248,4	0,1241	0,02843	248,4	-0,10256	0,03072	248,4	-0,12427	0,03093	248,4	0,06947	0,03841	248,4	-0,16517	0,03699	248,4	-0,21568	0,03861	248,4	-0,10431
248,2	-0,09053	0,00574	248,2	0,32051	0,00536	248,2	0,11197	0,00566	248,2	-0,0591	0,00655	248,2	0,11182	0,00841	248,2	-0,09801	0,0089	248,2	0,12172	0,01066	248,2	-0,01726	0,01725	248,2	-0,1377	0,0192	248,2	0,08832	0,02214	248,2	0,15548	0,02846	248,2	-0,08382	0,03079	248,2	-0,12067	0,03092	248,2	0,08173	0,03844	248,2	-0,18193	0,03705	248,2	-0,24759	0,03858	248,2	-0,10604
248	-0,05429	0,00586	248	0,26763	0,00556	248	0,12873	0,00589	248	-0,04112	0,00648	248	0,12336	0,00853	248	-0,09087	0,00925	248	0,14888	0,01106	248	0,00507	0,01734	248	-0,11129	0,01937	248	0,11271	0,0223	248	0,19643	0,02846	248	-0,0554	0,03085	248	-0,1146	0,03097	248	0,09026	0,03847	248	-0,19213	0,03705	248	-0,29565	0,03863	248	-0,117
247,8	-0,02767	0,00584	247,8	0,18961	0,00592	247,8	0,11555	0,00612	247,8	-0,01569	0,0066	247,8	0,13166	0,00869	247,8	-0,08118	0,00958	247,8	0,17677	0,01132	247,8	0,03377	0,01752	247,8	-0,10184	0,01954	247,8	0,13523	0,02246	247,8	0,21501	0,02848	247,8	-0,02895	0,03091	247,8	-0,10937	0,03115	247,8	0,10086	0,03854	247,8	-0,19343	0,03714	247,8	-0,33421	0,03875	247,8	-0,13475
247,6	0,00826	0,00572	247,6	0,1644	0,00631	247,6	0,13026	0,00618	247,6	0,02171	0,00678	247,6	0,15711	0,00869	247,6	-0,08539	0,00958	247,6	0,17495	0,01138	247,6	0,04574	0,01769	247,6	-0,11359	0,01954	247,6	0,14524	0,02255	247,6	0,2068	0,02836	247,6	-0,02505	0,03089	247,6	-0,1086	0,03116	247,6	0,10515	0,03849	247,6	-0,20824	0,03714	247,6	-0,36459	0,03878	247,6	-0,15135
247,4	0,01368	0,00561	247,4	0,12797	0,00667	247,4	0,13035	0,0064	247,4	0,04053	0,00718	247,4	0,17053	0,00878	247,4	-0,10358	0,00948	247,4	0,13579	0,01127	247,4	0,04304	0,01786	247,4	-0,14466	0,01948	247,4	0,14666	0,02263	247,4	0,17777	0,0283	247,4	-0,03682	0,03095	247,4	-0,11122	0,03128	247,4	0,09996	0,03849	247,4	-0,23069	0,03721	247,4	-0,37875	0,0389	247,4	-0,16263
247,2	0,01652	0,00549	247,2	0,09541	0,00684	247,2	0,11007	0,00652	247,2	0,04078	0,00749	247,2	0,17436	0,00889	247,2	-0,11216	0,00933	247,2	0,08628	0,01113	247,2	0,03118	0,01787	247,2	-0,17254	0,01935	247,2	0,14047	0,02258	247,2	0,13344	0,02825	247,2	-0,05448	0,03096	247,2	-0,14268	0,0314	247,2	0,09266	0,03851	247,2	-0,24623	0,03719	247,2	-0,36965	0,03893	247,2	-0,17051
247	-0,00513	0,00538	247	0,07337	0,00689	247	0,09216	0,00644	247	0,03381	0,00765	247	0,15619	0,00902	247	-0,13036	0,00915	247	0,03344	0,01095	247	0,00229	0,01793	247	-0,20711	0,01919	247	0,12659	0,02255	247	0,08379	0,02822	247	-0,0749	0,03102	247	-0,17484	0,0314	247	0,08724	0,03853	247	-0,25386	0,03711	247	-0,3505	0,03893	247	-0,17861
246,8	-0,05409	0,00536	246,8	0,01809	0,00675	246,8	0,03233	0,00646	246,8	0,01874	0,00782	246,8	0,11969	0,00921	246,8	-0,14524	0,00916	246,8	-0,01543	0,01076	246,8	-0,02205	0,01799	246,8	-0,23607	0,01918	246,8	0,11781	0,02243	246,8	0,0371	0,02829	246,8	-0,08795	0,03108	246,8	-0,20422	0,03147	246,8	0,08575	0,03859	246,8	-0,26011	0,03706	246,8	-0,33615	0,03886	246,8	-0,20399
246,6	-0,08457	0,00543	246,6	-0,01676	0,00662	246,6	-0,0414	0,00637	246,6	0,01025	0,00785	246,6	0,08755	0,00922	246,6	-0,14946	0,00917	246,6	-0,03782	0,0107	246,6	-0,02605	0,01797	246,6	-0,23903	0,01912	246,6	0,12141	0,02231	246,6	0,00464	0,02836	246,6	-0,10235	0,03105	246,6	-0,24023	0,03147	246,6	0,08535	0,03863	246,6	-0,26141	0,03702	246,6	-0,32826	0,03881	246,6	-0,23526
246,4	-0,11257	0,00556	246,4	-0,02921	0,00646	246,4	-0,11886	0,00624	246,4	-5,998E-4	0,0078	246,4	0,05122	0,00918	246,4	-0,16169	0,00923	246,4	-0,04154	0,01085	246,4	-0,03339	0,01808	246,4	-0,25274	0,0192	246,4	0,11247	0,02247	246,4	-0,03613	0,02842	246,4	-0,11678	0,03106	246,4	-0,26385	0,03147	246,4	0,0869	0,0387	246,4	-0,27058	0,03712	246,4	-0,32545	0,03885	246,4	-0,26959
246,2	-0,15329	0,00582	246,2	-0,0645	0,00626	246,2	-0,21024	0,00624	246,2	-0,01056	0,00774	246,2	0,03192	0,00911	246,2	-0,1886	0,00946	246,2	-0,04726	0,01118	246,2	-0,04915	0,0181	246,2	-0,27741	0,01931	246,2	0,0929	0,02259	246,2	-0,08043	0,02849	246,2	-0,14309	0,03114	246,2	-0,29862	0,03168	246,2	0,06725	0,0388	246,2	-0,29042	0,03722	246,2	-0,3391	0,03894	246,2	-0,30537
246	-0,16442	0,00601	246	-0,08667	0,00612	246	-0,2683	0,00625	246	-0,02231	0,00764	246	0,01786	0,00898	246	-0,21616	0,00978	246	-0,05567	0,01155	246	-0,05835	0,01806	246	-0,29456	0,01938	246	0,0672	0,02261	246	-0,10912	0,02851	246	-0,17632	0,03118	246	-0,33548	0,03182	246	0,03594	0,03886	246	-0,30313	0,03723	246	-0,34766	0,03911	246	-0,32436
245,8	-0,19168	0,00617	245,8	-0,12582	0,00618	245,8	-0,30291	0,00642	245,8	-0,04662	0,00776	245,8	0,00358	0,00905	245,8	-0,2514	0,01013	245,8	-0,06702	0,01184	245,8	-0,08868	0,01819	245,8	-0,32072	0,01968	245,8	0,02314	0,02276	245,8	-0,14686	0,02866	245,8	-0,22044	0,0313	245,8	-0,37735	0,03202	245,8	-0,00361	0,03894	245,8	-0,32413	0,03731	245,8	-0,34976	0,03935	245,8	-0,34542
245,6	-0,20167	0,00652	245,6	-0,15557	0,0065	245,6	-0,3166	0,00696	245,6	-0,08473	0,00811	245,6	-0,02021	0,00935	245,6	-0,29204	0,01052	245,6	-0,09537	0,01214	245,6	-0,13266	0,01841	245,6	-0,35324	0,02007	245,6	-0,02408	0,02301	245,6	-0,17485	0,02902	245,6	-0,28062	0,03159	245,6	-0,43132	0,03229	245,6	-0,06116	0,03905	245,6	-0,36092	0,03753	245,6	-0,35819	0,03965	245,6	-0,36811
245,4	-0,202	0,00687	245,4	-0,15915	0,00704	245,4	-0,30171	0,0076	245,4	-0,13223	0,0087	245,4	-0,04305	0,00974	245,4	-0,32106	0,01086	245,4	-0,12	0,01248	245,4	-0,16833	0,01869	245,4	-0,37146	0,02048	245,4	-0,05872	0,02325	245,4	-0,19328	0,02938	245,4	-0,34258	0,03192	245,4	-0,46967	0,03248	245,4	-0,11328	0,03926	245,4	-0,39724	0,03785	245,4	-0,34831	0,03988	245,4	-0,38684
245,2	-0,22559	0,00707	245,2	-0,17227	0,00757	245,2	-0,27848	0,00816	245,2	-0,18772	0,00923	245,2	-0,06441	0,01019	245,2	-0,34964	0,01097	245,2	-0,12854	0,01267	245,2	-0,19874	0,01888	245,2	-0,39524	0,02088	245,2	-0,09628	0,02357	245,2	-0,20509	0,02971	245,2	-0,39998	0,03221	245,2	-0,49837	0,03269	245,2	-0,16104	0,03951	245,2	-0,4359	0,03802	245,2	-0,34978	0,04004	245,2	-0,4182
245	-0,25699	0,00725	245	-0,18056	0,00789	245	-0,26342	0,00853	245	-0,23832	0,0096	245	-0,08651	0,01049	245	-0,38515	0,01118	245	-0,14711	0,01281	245	-0,22181	0,01901	245	-0,43029	0,02107	245	-0,13478	0,02384	245	-0,21797	0,03002	245	-0,44353	0,03242	245	-0,51956	0,03282	245	-0,20759	0,03972	245	-0,45495	0,03817	245	-0,36496	0,04012	245	-0,45059
244,8	-0,29226	0,00725	244,8	-0,20606	0,00802	244,8	-0,25754	0,00864	244,8	-0,27282	0,0098	244,8	-0,09914	0,01061	244,8	-0,42818	0,01128	244,8	-0,18578	0,01275	244,8	-0,223	0,01906	244,8	-0,46242	0,02106	244,8	-0,1712	0,02394	244,8	-0,23159	0,03019	244,8	-0,47232	0,03238	244,8	-0,53814	0,03285	244,8	-0,23767	0,03978	244,8	-0,4642	0,03804	244,8	-0,38549	0,04014	244,8	-0,48282
244,6	-0,35069	0,00722	244,6	-0,23555	0,00802	244,6	-0,29475	0,00861	244,6	-0,30413	0,00986	244,6	-0,11353	0,01057	244,6	-0,48049	0,01128	244,6	-0,23473	0,01244	244,6	-0,22626	0,01908	244,6	-0,50815	0,02097	244,6	-0,20651	0,02402	244,6	-0,23785	0,03017	244,6	-0,48772	0,03224	244,6	-0,54313	0,0328	244,6	-0,25314	0,03968	244,6	-0,47808	0,03791	244,6	-0,42985	0,0401	244,6	-0,51228
244,4	-0,40319	0,00733	244,4	-0,24781	0,00812	244,4	-0,36647	0,00856	244,4	-0,32221	0,00995	244,4	-0,12327	0,01066	244,4	-0,52749	0,01118	244,4	-0,29734	0,01221	244,4	-0,23765	0,01918	244,4	-0,55192	0,02086	244,4	-0,23724	0,0242	244,4	-0,24886	0,03025	244,4	-0,49581	0,03235	244,4	-0,54754	0,03284	244,4	-0,2733	0,03963	244,4	-0,50247	0,03796	244,4	-0,47408	0,04013	244,4	-0,52805
244,2	-0,45789	0,00756	244,2	-0,25977	0,00816	244,2	-0,43785	0,00858	244,2	-0,33501	0,01001	244,2	-0,1348	0,01074	244,2	-0,57361	0,01112	244,2	-0,36384	0,0123	244,2	-0,24661	0,01936	244,2	-0,59203	0,0208	244,2	-0,26241	0,02433	244,2	-0,25324	0,03036	244,2	-0,51334	0,03249	244,2	-0,56013	0,03302	244,2	-0,29633	0,03966	244,2	-0,53716	0,03807	244,2	-0,52315	0,04028	244,2	-0,54263
244	-0,51867	0,00763	244	-0,26753	0,00808	244	-0,50274	0,00852	244	-0,35576	0,00992	244	-0,16039	0,01081	244	-0,61089	0,01113	244	-0,39969	0,01243	244	-0,25663	0,0194	244	-0,62728	0,0208	244	-0,27485	0,02445	244	-0,25198	0,03024	244	-0,53728	0,03257	244	-0,57672	0,03304	244	-0,3252	0,03975	244	-0,5834	0,0382	244	-0,58397	0,04041	244	-0,55969
243,8	-0,55338	0,00779	243,8	-0,26142	0,00802	243,8	-0,53383	0,00859	243,8	-0,37198	0,00986	243,8	-0,18876	0,01104	243,8	-0,64618	0,01142	243,8	-0,42599	0,01279	243,8	-0,27757	0,01949	243,8	-0,65481	0,02095	243,8	-0,29713	0,02465	243,8	-0,26641	0,03037	243,8	-0,56308	0,03271	243,8	-0,60812	0,03323	243,8	-0,35755	0,03995	243,8	-0,62363	0,03839	243,8	-0,64151	0,04067	243,8	-0,57404
243,6	-0,5762	0,00801	243,6	-0,25021	0,00803	243,6	-0,53384	0,00867	243,6	-0,39799	0,00989	243,6	-0,2349	0,01124	243,6	-0,68668	0,01195	243,6	-0,45597	0,01325	243,6	-0,30866	0,01973	243,6	-0,68527	0,02116	243,6	-0,33326	0,02491	243,6	-0,28104	0,03057	243,6	-0,58906	0,03278	243,6	-0,64538	0,03337	243,6	-0,39338	0,04013	243,6	-0,6598	0,0385	243,6	-0,7002	0,04094	243,6	-0,59342
243,4	-0,5823	0,0082	243,4	-0,23287	0,00834	243,4	-0,5412	0,00883	243,4	-0,40911	0,01002	243,4	-0,2916	0,01154	243,4	-0,73172	0,01253	243,4	-0,47718	0,01367	243,4	-0,33598	0,02005	243,4	-0,71381	0,02151	243,4	-0,37379	0,0252	243,4	-0,30611	0,03083	243,4	-0,60981	0,03298	243,4	-0,66673	0,03356	243,4	-0,42403	0,04034	243,4	-0,69307	0,03864	243,4	-0,74681	0,04117	243,4	-0,60999
243,2	-0,59741	0,00859	243,2	-0,21502	0,00883	243,2	-0,53177	0,0092	243,2	-0,40064	0,01037	243,2	-0,34124	0,01196	243,2	-0,77042	0,01294	243,2	-0,50816	0,01411	243,2	-0,35872	0,02054	243,2	-0,73482	0,02203	243,2	-0,42376	0,02555	243,2	-0,32695	0,03128	243,2	-0,61228	0,03336	243,2	-0,66188	0,03388	243,2	-0,44675	0,04061	243,2	-0,70739	0,03901	243,2	-0,78069	0,04148	243,2	-0,62624
243	-0,62151	0,00896	243	-0,21398	0,0094	243	-0,52355	0,00956	243	-0,36638	0,01074	243	-0,38696	0,01232	243	-0,79401	0,0131	243	-0,53772	0,01457	243	-0,36711	0,02096	243	-0,73036	0,0224	243	-0,46021	0,02589	243	-0,3372	0,03168	243	-0,60903	0,03377	243	-0,64504	0,03428	243	-0,46294	0,0409	243	-0,7221	0,03935	243	-0,79956	0,04172	243	-0,63531
242,8	-0,64274	0,00913	242,8	-0,23267	0,00989	242,8	-0,51261	0,00989	242,8	-0,32314	0,01104	242,8	-0,43064	0,01264	242,8	-0,80711	0,01319	242,8	-0,55475	0,01484	242,8	-0,35372	0,02121	242,8	-0,70928	0,02265	242,8	-0,4806	0,02607	242,8	-0,34212	0,03197	242,8	-0,61071	0,034	242,8	-0,64019	0,03459	242,8	-0,47551	0,04121	242,8	-0,74217	0,03965	242,8	-0,81599	0,04192	242,8	-0,6434
242,6	-0,66755	0,00928	242,6	-0,2652	0,01021	242,6	-0,49598	0,01034	242,6	-0,30101	0,01132	242,6	-0,46493	0,01297	242,6	-0,80633	0,01328	242,6	-0,56947	0,01498	242,6	-0,35688	0,0215	242,6	-0,68218	0,02297	242,6	-0,49287	0,02625	242,6	-0,3423	0,03222	242,6	-0,60115	0,0342	242,6	-0,64577	0,03496	242,6	-0,47796	0,04147	242,6	-0,76717	0,04009	242,6	-0,81216	0,04229	242,6	-0,65412
242,4	-0,68146	0,00942	242,4	-0,3002	0,0106	242,4	-0,49867	0,01077	242,4	-0,28656	0,01179	242,4	-0,49119	0,01332	242,4	-0,79308	0,01348	242,4	-0,57994	0,01514	242,4	-0,36317	0,02185	242,4	-0,64356	0,02338	242,4	-0,4936	0,02662	242,4	-0,34935	0,03253	242,4	-0,58856	0,0346	242,4	-0,6609	0,03536	242,4	-0,48774	0,04179	242,4	-0,81249	0,04056	242,4	-0,79931	0,04273	242,4	-0,66616
242,2	-0,70113	0,00966	242,2	-0,34747	0,01085	242,2	-0,51611	0,01111	242,2	-0,30691	0,01232	242,2	-0,5281	0,01374	242,2	-0,79608	0,0137	242,2	-0,59654	0,01522	242,2	-0,39785	0,02223	242,2	-0,63596	0,02386	242,2	-0,51627	0,02699	242,2	-0,36914	0,03285	242,2	-0,58654	0,035	242,2	-0,69382	0,03574	242,2	-0,51889	0,04219	242,2	-0,85481	0,04094	242,2	-0,80652	0,0432	242,2	-0,6839
242	-0,73147	0,00997	242	-0,38192	0,01097	242	-0,52708	0,01142	242	-0,35256	0,01268	242	-0,57545	0,01405	242	-0,81161	0,01401	242	-0,63585	0,01554	242	-0,47405	0,02253	242	-0,65106	0,02436	242	-0,56728	0,02739	242	-0,40984	0,03308	242	-0,59567	0,03539	242	-0,72121	0,03613	242	-0,56167	0,0425	242	-0,88172	0,04133	242	-0,8082	0,0436	242	-0,70462
241,8	-0,76792	0,01027	241,8	-0,42765	0,01102	241,8	-0,54258	0,01156	241,8	-0,39749	0,01295	241,8	-0,61354	0,0142	241,8	-0,82607	0,01434	241,8	-0,69085	0,01599	241,8	-0,55685	0,02269	241,8	-0,68255	0,02472	241,8	-0,62683	0,02776	241,8	-0,46562	0,03329	241,8	-0,60908	0,03565	241,8	-0,74477	0,03639	241,8	-0,60814	0,04244	241,8	-0,89534	0,04148	241,8	-0,82044	0,04348	241,8	-0,72108
241,6	-0,833	0,0107	241,6	-0,49417	0,01106	241,6	-0,55717	0,01175	241,6	-0,44815	0,01317	241,6	-0,64917	0,01441	241,6	-0,84745	0,01491	241,6	-0,74814	0,01661	241,6	-0,63036	0,02289	241,6	-0,72499	0,02507	241,6	-0,68783	0,02803	241,6	-0,51051	0,03361	241,6	-0,62581	0,03588	241,6	-0,77541	0,03681	241,6	-0,65656	0,04243	241,6	-0,90061	0,04143	241,6	-0,84103	0,04339	241,6	-0,73793
241,4	-0,8936	0,01102	241,4	-0,55353	0,01108	241,4	-0,59243	0,01182	241,4	-0,48057	0,01318	241,4	-0,67425	0,01456	241,4	-0,85477	0,01545	241,4	-0,80545	0,01717	241,4	-0,68799	0,02308	241,4	-0,76224	0,02526	241,4	-0,73658	0,02815	241,4	-0,55599	0,03369	241,4	-0,6379	0,03606	241,4	-0,79652	0,03691	241,4	-0,69815	0,04226	241,4	-0,91434	0,04137	241,4	-0,85477	0,04323	241,4	-0,76008
241,2	-0,94023	0,01131	241,2	-0,61924	0,01126	241,2	-0,64591	0,01195	241,2	-0,50687	0,01315	241,2	-0,68595	0,01485	241,2	-0,86435	0,01591	241,2	-0,86167	0,01759	241,2	-0,73775	0,02334	241,2	-0,79876	0,02545	241,2	-0,78207	0,02829	241,2	-0,59688	0,03369	241,2	-0,6505	0,03589	241,2	-0,8185	0,03671	241,2	-0,74254	0,04208	241,2	-0,92772	0,04125	241,2	-0,86686	0,04304	241,2	-0,77882
241	-0,99516	0,01166	241	-0,68827	0,0116	241	-0,71611	0,01226	241	-0,53299	0,01331	241	-0,72004	0,0153	241	-0,89396	0,01625	241	-0,91082	0,01794	241	-0,79444	0,0237	241	-0,83775	0,02582	241	-0,82592	0,0286	241	-0,63284	0,03351	241	-0,67925	0,03589	241	-0,85011	0,03665	241	-0,78257	0,04197	241	-0,95264	0,04125	241	-0,88768	0,04304	241	-0,81288
240,8	-1,02072	0,01182	240,8	-0,74774	0,012	240,8	-0,78631	0,01264	240,8	-0,57567	0,01361	240,8	-0,76851	0,01578	240,8	-0,94138	0,01639	240,8	-0,97851	0,01815	240,8	-0,88435	0,02403	240,8	-0,9081	0,02606	240,8	-0,89757	0,02884	240,8	-0,69766	0,03329	240,8	-0,7251	0,03585	240,8	-0,89094	0,03649	240,8	-0,81198	0,0418	240,8	-0,97832	0,04115	240,8	-0,91598	0,04295	240,8	-0,8519
240,6	-1,04156	0,01206	240,6	-0,81917	0,01265	240,6	-0,85339	0,01319	240,6	-0,63113	0,01413	240,6	-0,81104	0,01631	240,6	-1,01731	0,01664	240,6	-1,04138	0,01848	240,6	-0,98986	0,02435	240,6	-0,99566	0,02631	240,6	-0,97495	0,02901	240,6	-0,76157	0,03323	240,6	-0,79137	0,03578	240,6	-0,94493	0,0364	240,6	-0,84853	0,04177	240,6	-1,00247	0,04109	240,6	-0,94826	0,04292	240,6	-0,89543
240,4	-1,06917	0,01225	240,4	-0,87743	0,01312	240,4	-0,9296	0,01375	240,4	-0,69384	0,01471	240,4	-0,85154	0,01674	240,4	-1,0982	0,01693	240,4	-1,08735	0,01873	240,4	-1,09088	0,02468	240,4	-1,09297	0,02624	240,4	-1,04778	0,02896	240,4	-0,83255	0,03324	240,4	-0,87126	0,03572	240,4	-1,00429	0,03638	240,4	-0,89027	0,04173	240,4	-1,03061	0,04102	240,4	-0,99167	0,04286	240,4	-0,94668
240,2	-1,06886	0,01235	240,2	-0,91889	0,01349	240,2	-0,98824	0,01411	240,2	-0,7727	0,01511	240,2	-0,89896	0,01703	240,2	-1,18594	0,01709	240,2	-1,1472	0,01894	240,2	-1,19643	0,02456	240,2	-1,19934	0,02607	240,2	-1,13482	0,0287	240,2	-0,92318	0,03311	240,2	-0,95537	0,03562	240,2	-1,05667	0,03619	240,2	-0,93839	0,04157	240,2	-1,06382	0,04085	240,2	-1,04069	0,04274	240,2	-0,9976
240	-1,09456	0,01258	240	-0,96485	0,01386	240	-1,0328	0,01428	240	-0,86267	0,01542	240	-0,9391	0,01723	240	-1,26639	0,01731	240	-1,20438	0,01916	240	-1,28135	0,02449	240	-1,29338	0,02597	240	-1,1971	0,02857	240	-1,01142	0,03303	240	-1,03795	0,03553	240	-1,10552	0,03609	240	-1,00873	0,04145	240	-1,0994	0,04076	240	-1,09778	0,04271	240	-1,03909
239,8	-1,1535	0,01289	239,8	-1,02139	0,01407	239,8	-1,08482	0,01444	239,8	-0,94216	0,01571	239,8	-0,97706	0,01724	239,8	-1,32409	0,01741	239,8	-1,24981	0,0191	239,8	-1,34027	0,02449	239,8	-1,36655	0,02591	239,8	-1,23006	0,02862	239,8	-1,08992	0,03295	239,8	-1,11128	0,0354	239,8	-1,14979	0,03609	239,8	-1,06833	0,04134	239,8	-1,11895	0,04065	239,8	-1,15333	0,04269	239,8	-1,07397
239,6	-1,2366	0,01337	239,6	-1,09137	0,01428	239,6	-1,15251	0,01448	239,6	-1,0077	0,0158	239,6	-1,02508	0,01709	239,6	-1,38624	0,01752	239,6	-1,29662	0,01926	239,6	-1,39291	0,02459	239,6	-1,41648	0,02598	239,6	-1,25915	0,02882	239,6	-1,15261	0,033	239,6	-1,17358	0,03547	239,6	-1,18183	0,03628	239,6	-1,1101	0,0414	239,6	-1,13101	0,04064	239,6	-1,18671	0,04282	239,6	-1,1124
239,4	-1,33986	0,01366	239,4	-1,16695	0,01439	239,4	-1,22942	0,01457	239,4	-1,07155	0,01597	239,4	-1,07652	0,0171	239,4	-1,44814	0,01783	239,4	-1,33069	0,01965	239,4	-1,42544	0,02477	239,4	-1,45296	0,02614	239,4	-1,27762	0,0291	239,4	-1,20224	0,03321	239,4	-1,22534	0,03562	239,4	-1,21783	0,03646	239,4	-1,14528	0,04161	239,4	-1,14956	0,04076	239,4	-1,21979	0,04299	239,4	-1,14551
239,2	-1,44037	0,01394	239,2	-1,2369	0,01432	239,2	-1,33671	0,01464	239,2	-1,14048	0,01603	239,2	-1,14003	0,01715	239,2	-1,51274	0,01819	239,2	-1,35343	0,01993	239,2	-1,45102	0,02482	239,2	-1,48893	0,02623	239,2	-1,31006	0,02926	239,2	-1,24761	0,03328	239,2	-1,28961	0,03565	239,2	-1,26039	0,03653	239,2	-1,18401	0,04166	239,2	-1,18062	0,04081	239,2	-1,24918	0,04301	239,2	-1,1887
239	-1,50339	0,01414	239	-1,29828	0,01432	239	-1,44179	0,01467	239	-1,22484	0,01595	239	-1,21158	0,01732	239	-1,57768	0,01841	239	-1,38088	0,02006	239	-1,48323	0,02476	239	-1,52703	0,02635	239	-1,35177	0,02922	239	-1,28866	0,03335	239	-1,36334	0,03576	239	-1,29949	0,03651	239	-1,23489	0,04166	239	-1,23342	0,04076	239	-1,27354	0,04301	239	-1,24328
238,8	-1,55825	0,01436	238,8	-1,34687	0,0144	238,8	-1,54176	0,01482	238,8	-1,3401	0,01589	238,8	-1,2828	0,01768	238,8	-1,63386	0,01845	238,8	-1,4274	0,0201	238,8	-1,5134	0,02474	238,8	-1,58108	0,02645	238,8	-1,4034	0,02913	238,8	-1,34064	0,03348	238,8	-1,45126	0,03586	238,8	-1,34579	0,03651	238,8	-1,2996	0,04163	238,8	-1,28839	0,04075	238,8	-1,30544	0,04306	238,8	-1,30442
238,6	-1,60691	0,01446	238,6	-1,39422	0,01444	238,6	-1,65261	0,01489	238,6	-1,45673	0,01591	238,6	-1,34776	0,01796	238,6	-1,67324	0,01842	238,6	-1,47165	0,02006	238,6	-1,54122	0,02479	238,6	-1,63658	0,02646	238,6	-1,44278	0,02915	238,6	-1,38722	0,03359	238,6	-1,54339	0,03581	238,6	-1,39369	0,0366	238,6	-1,36473	0,04157	238,6	-1,3585	0,04076	238,6	-1,34478	0,04315	238,6	-1,38076
238,4	-1,66131	0,01483	238,4	-1,44081	0,01501	238,4	-1,76047	0,01544	238,4	-1,57242	0,01643	238,4	-1,42415	0,0185	238,4	-1,71849	0,01882	238,4	-1,53803	0,02039	238,4	-1,60402	0,02528	238,4	-1,69855	0,02685	238,4	-1,48887	0,02953	238,4	-1,45081	0,03401	238,4	-1,62762	0,03617	238,4	-1,43293	0,03704	238,4	-1,41864	0,04195	238,4	-1,41724	0,04111	238,4	-1,38587	0,04363	238,4	-1,45147
238,2	-1,74567	0,01513	238,2	-1,48177	0,01558	238,2	-1,85699	0,0161	238,2	-1,68531	0,01708	238,2	-1,52029	0,01896	238,2	-1,78826	0,01925	238,2	-1,62978	0,02075	238,2	-1,6774	0,02578	238,2	-1,77022	0,02723	238,2	-1,55919	0,02992	238,2	-1,52276	0,03451	238,2	-1,71041	0,03656	238,2	-1,47997	0,03758	238,2	-1,48227	0,04236	238,2	-1,47403	0,04152	238,2	-1,43806	0,04424	238,2	-1,50539
238	-1,86027	0,01535	238	-1,54907	0,0161	238	-1,95694	0,01654	238	-1,80141	0,01772	238	-1,61793	0,01929	238	-1,88099	0,01973	238	-1,71381	0,02117	238	-1,75736	0,02618	238	-1,84441	0,0276	238	-1,63034	0,03033	238	-1,58926	0,03503	238	-1,79046	0,03696	238	-1,53012	0,03801	238	-1,53282	0,04285	238	-1,53365	0,04198	238	-1,49673	0,04477	238	-1,5434
237,8	-2,00224	0,01564	237,8	-1,65274	0,01662	237,8	-2,04416	0,01695	237,8	-1,90081	0,01833	237,8	-1,71795	0,01963	237,8	-1,98184	0,02022	237,8	-1,80071	0,02162	237,8	-1,84214	0,02658	237,8	-1,9178	0,02805	237,8	-1,70069	0,03079	237,8	-1,64999	0,03555	237,8	-1,86583	0,03748	237,8	-1,58122	0,03852	237,8	-1,56812	0,04343	237,8	-1,57147	0,04252	237,8	-1,55093	0,04535	237,8	-1,55896
237,6	-2,16159	0,01611	237,6	-1,77756	0,01704	237,6	-2,13289	0,0174	237,6	-2,00367	0,01889	237,6	-1,81406	0,02005	237,6	-2,08449	0,02069	237,6	-1,89176	0,02218	237,6	-1,9054	0,0271	237,6	-1,9882	0,02872	237,6	-1,78209	0,03137	237,6	-1,70137	0,03613	237,6	-1,93304	0,0381	237,6	-1,64358	0,03912	237,6	-1,60944	0,04407	237,6	-1,59242	0,0432	237,6	-1,60228	0,04605	237,6	-1,56472
237,4	-2,32731	0,01661	237,4	-1,92355	0,0174	237,4	-2,22976	0,01785	237,4	-2,12092	0,01933	237,4	-1,90649	0,02041	237,4	-2,17635	0,02112	237,4	-1,98647	0,02277	237,4	-1,96122	0,02762	237,4	-2,06144	0,02939	237,4	-1,86634	0,03198	237,4	-1,7528	0,03672	237,4	-1,98815	0,03875	237,4	-1,70464	0,03977	237,4	-1,63636	0,04468	237,4	-1,60411	0,0439	237,4	-1,64642	0,04668	237,4	-1,5773
237,2	-2,46917	0,01719	237,2	-2,08147	0,01785	237,2	-2,29618	0,01844	237,2	-2,22449	0,01972	237,2	-2,00026	0,02093	237,2	-2,26008	0,02169	237,2	-2,09228	0,02344	237,2	-2,03327	0,02822	237,2	-2,14227	0,03007	237,2	-1,96009	0,03272	237,2	-1,80809	0,03726	237,2	-2,04208	0,0394	237,2	-1,77741	0,04044	237,2	-1,66244	0,04537	237,2	-1,63082	0,04469	237,2	-1,6885	0,04741	237,2	-1,5896
237	-2,58682	0,01779	237	-2,23119	0,01827	237	-2,35381	0,0191	237	-2,33425	0,02014	237	-2,0966	0,02154	237	-2,3531	0,02235	237	-2,21803	0,02413	237	-2,12727	0,02881	237	-2,2388	0,03079	237	-2,06282	0,03351	237	-1,8655	0,03781	237	-2,08902	0,04002	237	-1,85673	0,04107	237	-1,70165	0,04603	237	-1,68978	0,04543	237	-1,7337	0,04813	237	-1,62752
236,8	-2,67081	0,01839	236,8	-2,37795	0,01886	236,8	-2,40005	0,01975	236,8	-2,44753	0,02071	236,8	-2,18425	0,02235	236,8	-2,45313	0,02311	236,8	-2,3489	0,02478	236,8	-2,23096	0,02946	236,8	-2,3366	0,03146	236,8	-2,15399	0,03428	236,8	-1,91961	0,0385	236,8	-2,14944	0,0408	236,8	-1,93788	0,04176	236,8	-1,75781	0,04668	236,8	-1,77739	0,04611	236,8	-1,78271	0,04886	236,8	-1,67545
236,6	-2,71773	0,01904	236,6	-2,51102	0,01962	236,6	-2,43705	0,02041	236,6	-2,56102	0,02137	236,6	-2,28139	0,02325	236,6	-2,57346	0,02394	236,6	-2,4732	0,02547	236,6	-2,34892	0,0302	236,6	-2,44504	0,03214	236,6	-2,2352	0,03504	236,6	-1,97081	0,03919	236,6	-2,23392	0,04156	236,6	-2,04459	0,04243	236,6	-1,83257	0,04738	236,6	-1,88333	0,04692	236,6	-1,84837	0,04964	236,6	-1,72394
236,4	-2,77151	0,01979	236,4	-2,6081	0,02048	236,4	-2,52599	0,02107	236,4	-2,70301	0,0221	236,4	-2,39885	0,02414	236,4	-2,72587	0,02475	236,4	-2,60849	0,02626	236,4	-2,48275	0,03093	236,4	-2,56263	0,03299	236,4	-2,32558	0,03583	236,4	-2,03342	0,04	236,4	-2,31877	0,04235	236,4	-2,14462	0,04319	236,4	-1,90092	0,04819	236,4	-1,97217	0,04773	236,4	-1,9237	0,05043	236,4	-1,78677
236,2	-2,85707	0,02055	236,2	-2,707	0,02139	236,2	-2,64423	0,02185	236,2	-2,83694	0,0229	236,2	-2,50912	0,02498	236,2	-2,8723	0,02566	236,2	-2,73784	0,02706	236,2	-2,60253	0,0319	236,2	-2,6687	0,03385	236,2	-2,40678	0,03662	236,2	-2,08806	0,04086	236,2	-2,39981	0,04331	236,2	-2,24094	0,04412	236,2	-1,96485	0,04907	236,2	-2,04479	0,04867	236,2	-2,00537	0,05136	236,2	-1,84352
236	-2,98012	0,02136	236	-2,84587	0,02226	236	-2,79505	0,0228	236	-2,97814	0,02382	236	-2,62909	0,02573	236	-3,00263	0,02641	236	-2,85971	0,02793	236	-2,71961	0,03287	236	-2,77452	0,03476	236	-2,48028	0,03746	236	-2,14583	0,04178	236	-2,47013	0,04423	236	-2,33552	0,04505	236	-2,01491	0,05	236	-2,09235	0,04963	236	-2,07451	0,05236	236	-1,90703
235,8	-3,15099	0,02225	235,8	-2,9849	0,02314	235,8	-2,99952	0,02374	235,8	-3,10162	0,02475	235,8	-2,75125	0,02657	235,8	-3,11868	0,02717	235,8	-2,96988	0,02893	235,8	-2,83181	0,03386	235,8	-2,87979	0,03561	235,8	-2,56481	0,03844	235,8	-2,21522	0,04278	235,8	-2,51793	0,04516	235,8	-2,41552	0,04607	235,8	-2,06062	0,05098	235,8	-2,1419	0,05056	235,8	-2,12549	0,05329	235,8	-1,97424
235,6	-3,32937	0,02318	235,6	-3,13783	0,0239	235,6	-3,20483	0,02473	235,6	-3,20241	0,02577	235,6	-2,8864	0,0274	235,6	-3,22208	0,02794	235,6	-3,0768	0,02981	235,6	-2,9387	0,03486	235,6	-2,98762	0,03653	235,6	-2,66481	0,03945	235,6	-2,29438	0,04374	235,6	-2,55791	0,04617	235,6	-2,49745	0,0471	235,6	-2,11549	0,05181	235,6	-2,20154	0,0516	235,6	-2,16805	0,05431	235,6	-2,04232
235,4	-3,49925	0,02414	235,4	-3,29165	0,02471	235,4	-3,4213	0,02571	235,4	-3,32243	0,02677	235,4	-3,0604	0,02825	235,4	-3,34363	0,0287	235,4	-3,19592	0,03076	235,4	-3,06263	0,03579	235,4	-3,11745	0,03762	235,4	-2,76711	0,04044	235,4	-2,38537	0,04473	235,4	-2,60364	0,04712	235,4	-2,59372	0,04801	235,4	-2,20315	0,05262	235,4	-2,2682	0,05262	235,4	-2,20755	0,05536	235,4	-2,09758
235,2	-3,68702	0,02509	235,2	-3,43247	0,02568	235,2	-3,64301	0,02657	235,2	-3,44194	0,02769	235,2	-3,25128	0,02919	235,2	-3,48426	0,02979	235,2	-3,33295	0,03187	235,2	-3,21995	0,03675	235,2	-3,26604	0,0387	235,2	-2,88363	0,04147	235,2	-2,49442	0,0457	235,2	-2,67459	0,04814	235,2	-2,70408	0,049	235,2	-2,32835	0,0536	235,2	-2,36299	0,05366	235,2	-2,2684	0,05645	235,2	-2,14445
235	-3,877	0,02604	235	-3,59732	0,02652	235	-3,81127	0,02735	235	-3,60676	0,02866	235	-3,46769	0,03012	235	-3,65231	0,03104	235	-3,51616	0,03292	235	-3,41383	0,03766	235	-3,43351	0,03978	235	-3,01293	0,04246	235	-2,63624	0,04659	235	-2,76096	0,04912	235	-2,80917	0,05003	235	-2,44519	0,05463	235	-2,45527	0,05464	235	-2,33504	0,05751	235	-2,20446
234,8	-4,07842	0,02693	234,8	-3,79118	0,02743	234,8	-3,99055	0,0282	234,8	-3,79899	0,02971	234,8	-3,67474	0,03123	234,8	-3,84141	0,03238	234,8	-3,71498	0,03407	234,8	-3,61002	0,03874	234,8	-3,57845	0,0408	234,8	-3,12797	0,04351	234,8	-2,77508	0,04752	234,8	-2,88373	0,05014	234,8	-2,9257	0,05111	234,8	-2,57793	0,0558	234,8	-2,56336	0,05571	234,8	-2,42211	0,05869	234,8	-2,27428
234,6	-4,29347	0,02781	234,6	-3,98578	0,0285	234,6	-4,19668	0,02908	234,6	-4,01374	0,03074	234,6	-3,894	0,03246	234,6	-4,04799	0,03367	234,6	-3,92563	0,03532	234,6	-3,82022	0,03983	234,6	-3,73634	0,04182	234,6	-3,27611	0,04468	234,6	-2,94133	0,04855	234,6	-3,02603	0,05124	234,6	-3,03768	0,05227	234,6	-2,7253	0,05702	234,6	-2,67735	0,05687	234,6	-2,5213	0,05985	234,6	-2,35551
234,4	-4,50071	0,02864	234,4	-4,21456	0,02954	234,4	-4,40263	0,03002	234,4	-4,24244	0,03165	234,4	-4,1086	0,03372	234,4	-4,2647	0,03486	234,4	-4,14025	0,03648	234,4	-4,03435	0,0409	234,4	-3,89525	0,04288	234,4	-3,45409	0,04574	234,4	-3,12495	0,04964	234,4	-3,1749	0,05233	234,4	-3,14832	0,05346	234,4	-2,85875	0,05819	234,4	-2,76799	0,05807	234,4	-2,62368	0,06093	234,4	-2,45889
234,2	-4,72158	0,02946	234,2	-4,4845	0,03061	234,2	-4,64142	0,03108	234,2	-4,45854	0,03262	234,2	-4,30937	0,03493	234,2	-4,46465	0,03586	234,2	-4,34053	0,03759	234,2	-4,2231	0,04202	234,2	-4,04236	0,04393	234,2	-3,62673	0,04678	234,2	-3,28907	0,05074	234,2	-3,31833	0,05342	234,2	-3,27786	0,05463	234,2	-2,99429	0,05931	234,2	-2,84977	0,05921	234,2	-2,7325	0,06204	234,2	-2,56179
234	-4,97142	0,0303	234	-4,77246	0,03176	234	-4,9003	0,03218	234	-4,69662	0,03364	234	-4,53189	0,03598	234	-4,65513	0,03692	234	-4,54163	0,03871	234	-4,41379	0,04317	234	-4,21377	0,0451	234	-3,82894	0,04785	234	-3,46549	0,05189	234	-3,44484	0,05456	234	-3,39987	0,05579	234	-3,11631	0,06038	234	-2,9165	0,06033	234	-2,83725	0,06323	234	-2,65779
233,8	-5,23605	0,03139	233,8	-5,07669	0,03281	233,8	-5,14285	0,03335	233,8	-4,93479	0,03474	233,8	-4,74872	0,03702	233,8	-4,85689	0,03805	233,8	-4,74513	0,03977	233,8	-4,60784	0,04432	233,8	-4,40119	0,04628	233,8	-4,02964	0,04894	233,8	-3,65213	0,05299	233,8	-3,56755	0,05568	233,8	-3,53204	0,05698	233,8	-3,23715	0,06148	233,8	-2,98031	0,06146	233,8	-2,93398	0,06441	233,8	-2,7537
233,6	-5,50344	0,03265	233,6	-5,38931	0,03379	233,6	-5,40596	0,0347	233,6	-5,18878	0,03597	233,6	-4,98274	0,03813	233,6	-5,06818	0,03915	233,6	-4,95944	0,04084	233,6	-4,8016	0,04556	233,6	-4,59901	0,04754	233,6	-4,21719	0,05015	233,6	-3,83635	0,05412	233,6	-3,69266	0,0569	233,6	-3,67951	0,05819	233,6	-3,3738	0,06272	233,6	-3,0617	0,06274	233,6	-3,03255	0,06576	233,6	-2,82108
233,4	-5,77359	0,03398	233,4	-5,68017	0,03494	233,4	-5,67867	0,0361	233,4	-5,47232	0,03731	233,4	-5,2337	0,03923	233,4	-5,3059	0,04022	233,4	-5,1869	0,04205	233,4	-5,02237	0,04687	233,4	-4,81427	0,04896	233,4	-4,41264	0,05153	233,4	-4,03392	0,05549	233,4	-3,83466	0,05832	233,4	-3,81784	0,05954	233,4	-3,52817	0,0641	233,4	-3,16427	0,06418	233,4	-3,14227	0,06724	233,4	-2,87979
233,2	-6,02272	0,03527	233,2	-5,95913	0,03614	233,2	-5,91862	0,03743	233,2	-5,73644	0,03865	233,2	-5,46832	0,0404	233,2	-5,55321	0,04138	233,2	-5,40986	0,0434	233,2	-5,24896	0,04817	233,2	-5,03888	0,0503	233,2	-4,59325	0,05288	233,2	-4,23412	0,05693	233,2	-3,99362	0,05972	233,2	-3,95752	0,06091	233,2	-3,69145	0,06553	233,2	-3,27096	0,06569	233,2	-3,25237	0,06868	233,2	-2,942
233	-6,27321	0,03648	233	-6,24188	0,03736	233	-6,17709	0,0387	233	-6,00111	0,04009	233	-5,70614	0,04163	233	-5,79092	0,04252	233	-5,63735	0,04479	233	-5,45862	0,04948	233	-5,25094	0,05155	233	-4,7692	0,05418	233	-4,4174	0,05835	233	-4,17015	0,06114	233	-4,10855	0,06234	233	-3,85403	0,06697	233	-3,38473	0,06709	233	-3,37694	0,0701	233	-3,00311
232,8	-6,54418	0,03765	232,8	-6,48925	0,03874	232,8	-6,42796	0,03992	232,8	-6,26431	0,04162	232,8	-5,9346	0,043	232,8	-6,03984	0,04386	232,8	-5,86053	0,04624	232,8	-5,65998	0,05081	232,8	-5,45124	0,05279	232,8	-4,96165	0,05562	232,8	-4,59583	0,05982	232,8	-4,35189	0,06249	232,8	-4,25299	0,06382	232,8	-3,98863	0,06839	232,8	-3,49855	0,06847	232,8	-3,49251	0,07163	232,8	-3,07954
232,6	-6,80806	0,03894	232,6	-6,72171	0,04014	232,6	-6,66369	0,04114	232,6	-6,51749	0,04311	232,6	-6,17684	0,04454	232,6	-6,27558	0,04538	232,6	-6,07638	0,04794	232,6	-5,85929	0,05217	232,6	-5,66709	0,05412	232,6	-5,15853	0,0572	232,6	-4,7859	0,06135	232,6	-4,51757	0,06387	232,6	-4,38917	0,06534	232,6	-4,10325	0,06992	232,6	-3,60772	0,07	232,6	-3,59091	0,07328	232,6	-3,15676
232,4	-7,10492	0,04044	232,4	-6,97657	0,04153	232,4	-6,95129	0,04255	232,4	-6,76355	0,04457	232,4	-6,44166	0,04623	232,4	-6,50043	0,04706	232,4	-6,29202	0,04963	232,4	-6,0614	0,05358	232,4	-5,86789	0,05567	232,4	-5,3436	0,0588	232,4	-4,96722	0,06286	232,4	-4,67011	0,06545	232,4	-4,53243	0,06696	232,4	-4,22044	0,07152	232,4	-3,72721	0,07162	232,4	-3,68632	0,07499	232,4	-3,23054
232,2	-7,40625	0,04191	232,2	-7,23109	0,04299	232,2	-7,22106	0,04412	232,2	-7,01177	0,04604	232,2	-6,71478	0,04786	232,2	-6,72626	0,04892	232,2	-6,49981	0,05128	232,2	-6,26944	0,05519	232,2	-6,06496	0,05736	232,2	-5,50991	0,06047	232,2	-5,14839	0,06455	232,2	-4,80511	0,06716	232,2	-4,65525	0,06861	232,2	-4,31594	0,07322	232,2	-3,83369	0,07329	232,2	-3,76077	0,07677	232,2	-3,29397
232	-7,68812	0,04346	232	-7,49183	0,04446	232	-7,46542	0,0457	232	-7,23714	0,04757	232	-6,98196	0,0494	232	-6,94275	0,05078	232	-6,69026	0,0529	232	-6,46034	0,05686	232	-6,25999	0,0591	232	-5,65115	0,06204	232	-5,31682	0,06622	232	-4,92387	0,0689	232	-4,7664	0,07037	232	-4,40802	0,07489	232	-3,92575	0,07512	232	-3,83463	0,07843	232	-3,35652
231,8	-7,99689	0,04496	231,8	-7,765	0,04593	231,8	-7,71318	0,04744	231,8	-7,4534	0,04903	231,8	-7,23976	0,051	231,8	-7,17615	0,0525	231,8	-6,86917	0,05446	231,8	-6,63644	0,05857	231,8	-6,44675	0,06087	231,8	-5,78991	0,06366	231,8	-5,46716	0,06786	231,8	-5,0508	0,07066	231,8	-4,89128	0,0721	231,8	-4,5135	0,07657	231,8	-4,0195	0,07684	231,8	-3,91736	0,08009	231,8	-3,41252
231,6	-8,29964	0,04667	231,6	-7,97326	0,04758	231,6	-7,93195	0,04922	231,6	-7,68554	0,05065	231,6	-7,49247	0,0527	231,6	-7,42107	0,05423	231,6	-7,04403	0,05594	231,6	-6,82307	0,06038	231,6	-6,62536	0,06263	231,6	-5,94125	0,06549	231,6	-5,61174	0,06959	231,6	-5,1885	0,07238	231,6	-5,00478	0,07394	231,6	-4,6108	0,07837	231,6	-4,09841	0,07856	231,6	-4,00259	0,08192	231,6	-3,46021
231,4	-8,58527	0,04842	231,4	-8,16947	0,04938	231,4	-8,16849	0,05092	231,4	-7,91192	0,05231	231,4	-7,73803	0,0544	231,4	-7,66582	0,05577	231,4	-7,22877	0,0575	231,4	-7,0191	0,06216	231,4	-6,79034	0,06441	231,4	-6,11446	0,0673	231,4	-5,75486	0,07133	231,4	-5,32789	0,07413	231,4	-5,11323	0,07574	231,4	-4,70318	0,0801	231,4	-4,18163	0,08042	231,4	-4,07636	0,08382	231,4	-3,52149
231,2	-8,89534	0,05015	231,2	-8,39898	0,05111	231,2	-8,43881	0,05277	231,2	-8,14455	0,05402	231,2	-7,97682	0,05613	231,2	-7,89815	0,05725	231,2	-7,41896	0,0593	231,2	-7,22243	0,06393	231,2	-6,9493	0,0662	231,2	-6,30692	0,06927	231,2	-5,88501	0,07315	231,2	-5,46926	0,076	231,2	-5,22567	0,0776	231,2	-4,78338	0,08192	231,2	-4,28439	0,08226	231,2	-4,14752	0,08576	231,2	-3,59368
231	-9,17367	0,05193	231	-8,61947	0,05293	231	-8,70678	0,05444	231	-8,40384	0,05587	231	-8,21919	0,0578	231	-8,11469	0,05881	231	-7,62532	0,06109	231	-7,44087	0,06566	231	-7,10074	0,06796	231	-6,51343	0,07121	231	-6,01009	0,07496	231	-5,60902	0,07777	231	-5,32448	0,07953	231	-4,83729	0,08378	231	-4,37642	0,08409	231	-4,20172	0,0877	231	-3,6758
230,8	-9,44205	0,05353	230,8	-8,88824	0,05466	230,8	-8,98647	0,05609	230,8	-8,68191	0,05773	230,8	-8,4572	0,05953	230,8	-8,34106	0,06042	230,8	-7,829	0,06295	230,8	-7,64433	0,0674	230,8	-7,26596	0,06974	230,8	-6,71678	0,07305	230,8	-6,14379	0,07679	230,8	-5,74094	0,07963	230,8	-5,4378	0,08142	230,8	-4,88488	0,08558	230,8	-4,45187	0,08602	230,8	-4,24925	0,08967	230,8	-3,76751
230,6	-9,7222	0,05519	230,6	-9,19938	0,05634	230,6	-9,25154	0,05784	230,6	-8,9668	0,05953	230,6	-8,70093	0,06137	230,6	-8,55234	0,06218	230,6	-8,02173	0,06492	230,6	-7,82021	0,06916	230,6	-7,44187	0,07158	230,6	-6,89654	0,07492	230,6	-6,2653	0,0786	230,6	-5,88635	0,08144	230,6	-5,58655	0,08334	230,6	-4,95438	0,08748	230,6	-4,53398	0,08804	230,6	-4,32091	0,09164	230,6	-3,85551
230,4	-9,99219	0,05697	230,4	-9,50173	0,05815	230,4	-9,51964	0,0595	230,4	-9,28434	0,0614	230,4	-8,97153	0,06331	230,4	-8,79674	0,06416	230,4	-8,24289	0,06692	230,4	-7,99782	0,07096	230,4	-7,63278	0,07343	230,4	-7,0854	0,07684	230,4	-6,4113	0,08043	230,4	-6,02566	0,08328	230,4	-5,71421	0,08527	230,4	-5,03605	0,08948	230,4	-4,59328	0,09001	230,4	-4,37654	0,09374	230,4	-3,93814
230,2	-10,28209	0,05863	230,2	-9,85795	0,05981	230,2	-9,79829	0,0611	230,2	-9,60489	0,06316	230,2	-9,2076	0,0652	230,2	-9,04419	0,06612	230,2	-8,45976	0,06873	230,2	-8,15473	0,07277	230,2	-7,81414	0,07529	230,2	-7,2568	0,07855	230,2	-6,55855	0,08222	230,2	-6,15442	0,08523	230,2	-5,829	0,08709	230,2	-5,12584	0,09131	230,2	-4,65495	0,09201	230,2	-4,44554	0,09579	230,2	-4,03093
230	-10,60609	0,06033	230	-10,23903	0,06148	230	-10,10068	0,06279	230	-9,89975	0,06484	230	-9,43554	0,06702	230	-9,27149	0,068	230	-8,68628	0,07053	230	-8,29688	0,07461	230	-7,98367	0,07709	230	-7,41638	0,08043	230	-6,69208	0,08405	230	-6,29035	0,0872	230	-5,93867	0,08908	230	-5,22029	0,09326	230	-4,72604	0,094	230	-4,51392	0,0978	230	-4,12128
229,8	-10,91539	0,06198	229,8	-10,59143	0,06323	229,8	-10,40178	0,06446	229,8	-10,20658	0,06644	229,8	-9,67419	0,06875	229,8	-9,51478	0,06974	229,8	-8,93459	0,07238	229,8	-8,47207	0,07644	229,8	-8,16118	0,07891	229,8	-7,6067	0,08241	229,8	-6,83921	0,08595	229,8	-6,42715	0,08917	229,8	-6,02564	0,09108	229,8	-5,30004	0,0953	229,8	-4,79525	0,09602	229,8	-4,57038	0,09988	229,8	-4,20972
229,6	-11,19919	0,06356	229,6	-10,92403	0,06491	229,6	-10,70088	0,06617	229,6	-10,51218	0,06797	229,6	-9,90702	0,07048	229,6	-9,73939	0,0714	229,6	-9,17413	0,07405	229,6	-8,65807	0,07824	229,6	-8,33772	0,0808	229,6	-7,77848	0,08432	229,6	-6,98661	0,08783	229,6	-6,58201	0,09113	229,6	-6,13004	0,09301	229,6	-5,37579	0,09721	229,6	-4,87536	0,09804	229,6	-4,64263	0,10197	229,6	-4,28196
229,4	-11,48449	0,06522	229,4	-11,22573	0,06661	229,4	-11,01158	0,06799	229,4	-10,80178	0,06965	229,4	-10,16934	0,07226	229,4	-9,95532	0,07319	229,4	-9,42085	0,07574	229,4	-8,84783	0,08015	229,4	-8,50844	0,08267	229,4	-7,94239	0,0863	229,4	-7,13474	0,0898	229,4	-6,75486	0,09301	229,4	-6,25299	0,09488	229,4	-5,45174	0,09923	229,4	-4,96068	0,10006	229,4	-4,70356	0,10407	229,4	-4,33772
229,2	-11,75189	0,06699	229,2	-11,49073	0,06834	229,2	-11,33558	0,06981	229,2	-11,09868	0,07146	229,2	-10,43324	0,07398	229,2	-10,17735	0,0751	229,2	-9,66075	0,07757	229,2	-9,0374	0,08203	229,2	-8,69203	0,0846	229,2	-8,09148	0,08828	229,2	-7,27617	0,09171	229,2	-6,91808	0,09483	229,2	-6,35311	0,09672	229,2	-5,50915	0,10118	229,2	-5,04576	0,10212	229,2	-4,75508	0,10615	229,2	-4,39006
229	-12,01029	0,06883	229	-11,73943	0,06994	229	-11,66868	0,07148	229	-11,38228	0,07332	229	-10,69284	0,07556	229	-10,40205	0,07697	229	-9,88877	0,07943	229	-9,19665	0,08388	229	-8,85195	0,08646	229	-8,20484	0,09016	229	-7,41692	0,09363	229	-7,07219	0,09671	229	-6,45431	0,09862	229	-5,56468	0,103	229	-5,14373	0,10411	229	-4,81271	0,1082	229	-4,43025
228,8	-12,28699	0,07067	228,8	-11,98963	0,07154	228,8	-11,98528	0,07316	228,8	-11,63108	0,07517	228,8	-10,94374	0,07715	228,8	-10,64425	0,07876	228,8	-10,10537	0,08127	228,8	-9,34991	0,08578	228,8	-8,99385	0,08834	228,8	-8,31719	0,09204	228,8	-7,56745	0,09549	228,8	-7,20208	0,09853	228,8	-6,54337	0,10056	228,8	-5,62001	0,10492	228,8	-5,23851	0,10609	228,8	-4,88657	0,1102	228,8	-4,48175
228,6	-12,56069	0,07244	228,6	-12,21063	0,07327	228,6	-12,23918	0,07485	228,6	-11,86598	0,07694	228,6	-11,18044	0,07892	228,6	-10,87515	0,08036	228,6	-10,32007	0,08324	228,6	-9,49285	0,08757	228,6	-9,13438	0,09024	228,6	-8,43522	0,09394	228,6	-7,70171	0,09739	228,6	-7,32067	0,10049	228,6	-6,62098	0,10265	228,6	-5,68169	0,107	228,6	-5,31444	0,10819	228,6	-4,9685	0,11225	228,6	-4,54059
228,4	-12,84609	0,07405	228,4	-12,43183	0,07505	228,4	-12,43918	0,07651	228,4	-12,08258	0,0786	228,4	-11,40924	0,0807	228,4	-11,09835	0,08189	228,4	-10,51917	0,08511	228,4	-9,66346	0,08935	228,4	-9,25387	0,09206	228,4	-8,56433	0,09574	228,4	-7,84992	0,0993	228,4	-7,43947	0,10248	228,4	-6,7007	0,10469	228,4	-5,75563	0,10903	228,4	-5,40096	0,11024	228,4	-5,05828	0,11442	228,4	-4,60419
228,2	-13,15449	0,07552	228,2	-12,67443	0,07678	228,2	-12,60608	0,07823	228,2	-12,25898	0,08021	228,2	-11,61024	0,08252	228,2	-11,29315	0,08348	228,2	-10,68517	0,08678	228,2	-9,83807	0,09107	228,2	-9,36024	0,09377	228,2	-8,69179	0,09749	228,2	-7,9795	0,10113	228,2	-7,56175	0,10432	228,2	-6,77621	0,10659	228,2	-5,83993	0,11093	228,2	-5,49725	0,1122	228,2	-5,14671	0,11645	228,2	-4,67157
228	-13,45489	0,07711	228	-12,88253	0,07857	228	-12,76608	0,07999	228	-12,42798	0,08196	228	-11,83274	0,08437	228	-11,48425	0,0852	228	-10,84217	0,08843	228	-10,01803	0,09278	228	-9,48194	0,09554	228	-8,83055	0,09934	228	-8,09527	0,10289	228	-7,68011	0,10625	228	-6,82492	0,10862	228	-5,91048	0,11284	228	-5,57882	0,11425	228	-5,20697	0,11847	228	-4,73957
227,8	-13,75479	0,07885	227,8	-13,10023	0,08031	227,8	-12,92338	0,0817	227,8	-12,59968	0,08365	227,8	-12,07394	0,08614	227,8	-11,69575	0,08719	227,8	-10,98507	0,09011	227,8	-10,22633	0,09451	227,8	-9,62288	0,09731	227,8	-8,98017	0,10116	227,8	-8,23872	0,10478	227,8	-7,78687	0,10822	227,8	-6,87315	0,11062	227,8	-5,95523	0,11483	227,8	-5,66733	0,11621	227,8	-5,2706	0,12051	227,8	-4,80413
227,6	-14,02959	0,08063	227,6	-13,33303	0,08205	227,6	-13,08598	0,08345	227,6	-12,76968	0,08531	227,6	-12,31604	0,08794	227,6	-11,89905	0,08925	227,6	-11,11667	0,09189	227,6	-10,41573	0,09633	227,6	-9,77121	0,09909	227,6	-9,11139	0,10296	227,6	-8,37802	0,10668	227,6	-7,89374	0,11016	227,6	-6,94113	0,11259	227,6	-6,00463	0,11681	227,6	-5,74691	0,11822	227,6	-5,32597	0,12241	227,6	-4,86471
227,4	-14,29449	0,08245	227,4	-13,56743	0,08379	227,4	-13,26828	0,08524	227,4	-12,93648	0,087	227,4	-12,56894	0,08978	227,4	-12,10625	0,09124	227,4	-11,26627	0,09368	227,4	-10,59553	0,09809	227,4	-9,92284	0,10101	227,4	-9,24033	0,10478	227,4	-8,4979	0,10851	227,4	-7,97901	0,11212	227,4	-7,0155	0,11455	227,4	-6,03613	0,11881	227,4	-5,80538	0,12029	227,4	-5,38423	0,12436	227,4	-4,92476
227,2	-14,53799	0,08413	227,2	-13,82023	0,08543	227,2	-13,44828	0,08696	227,2	-13,09868	0,08862	227,2	-12,76884	0,09155	227,2	-12,28765	0,09312	227,2	-11,42657	0,09548	227,2	-10,76623	0,09983	227,2	-10,07666	0,10275	227,2	-9,35465	0,10656	227,2	-8,60465	0,11047	227,2	-8,05667	0,11399	227,2	-7,10311	0,11636	227,2	-6,08861	0,12064	227,2	-5,86629	0,1222	227,2	-5,46288	0,12625	227,2	-4,98008
227	-14,76939	0,08582	227	-14,06673	0,0871	227	-13,65398	0,08878	227	-13,26538	0,0904	227	-12,94794	0,09321	227	-12,44765	0,09496	227	-11,59627	0,0974	227	-10,92853	0,10168	227	-10,21686	0,10459	227	-9,46063	0,10857	227	-8,70224	0,11237	227	-8,13133	0,11591	227	-7,19743	0,11825	227	-6,19212	0,12249	227	-5,93783	0,12413	227	-5,54017	0,12828	227	-5,0308
226,8	-15,01159	0,08743	226,8	-14,28943	0,08872	226,8	-13,86388	0,09045	226,8	-13,43808	0,09214	226,8	-13,13444	0,09466	226,8	-12,61975	0,09663	226,8	-11,77737	0,09919	226,8	-11,10183	0,10333	226,8	-10,37716	0,10634	226,8	-9,57985	0,11043	226,8	-8,79758	0,11409	226,8	-8,19791	0,1177	226,8	-7,27088	0,12006	226,8	-6,30079	0,12426	226,8	-6,00138	0,1259	226,8	-5,61611	0,1302	226,8	-5,06792
226,6	-15,25819	0,08912	226,6	-14,49913	0,09026	226,6	-14,07468	0,09216	226,6	-13,62628	0,09398	226,6	-13,30694	0,0963	226,6	-12,77665	0,09827	226,6	-11,94857	0,10102	226,6	-11,27703	0,10517	226,6	-10,53386	0,10813	226,6	-9,69339	0,11237	226,6	-8,88666	0,11601	226,6	-8,27106	0,11952	226,6	-7,34577	0,12197	226,6	-6,44217	0,12624	226,6	-6,05835	0,12775	226,6	-5,69257	0,13227	226,6	-5,10528
226,4	-15,50819	0,09071	226,4	-14,70803	0,09181	226,4	-14,29898	0,09382	226,4	-13,82228	0,09575	226,4	-13,50084	0,09796	226,4	-12,94705	0,09988	226,4	-12,09907	0,10284	226,4	-11,47153	0,10693	226,4	-10,68536	0,10989	226,4	-9,81838	0,11416	226,4	-8,99913	0,11781	226,4	-8,34277	0,12137	226,4	-7,43138	0,12389	226,4	-6,59612	0,12822	226,4	-6,1156	0,12967	226,4	-5,74733	0,13426	226,4	-5,13809
226,2	-15,76549	0,09214	226,2	-14,89003	0,09328	226,2	-14,49298	0,09527	226,2	-14,01278	0,0972	226,2	-13,69044	0,09951	226,2	-13,12425	0,10132	226,2	-12,24147	0,10434	226,2	-11,65033	0,1084	226,2	-10,84446	0,11141	226,2	-9,93798	0,11556	226,2	-9,08262	0,11944	226,2	-8,42536	0,12301	226,2	-7,53396	0,12561	226,2	-6,73792	0,12989	226,2	-6,16234	0,13145	226,2	-5,78804	0,13596	226,2	-5,17286
226	-16,00409	0,09357	226	-15,07613	0,09468	226	-14,68348	0,09667	226	-14,20818	0,09862	226	-13,87884	0,10116	226	-13,30245	0,10263	226	-12,38597	0,10581	226	-11,81333	0,10995	226	-10,99436	0,11301	226	-10,05298	0,11703	226	-9,14731	0,12108	226	-8,51373	0,12464	226	-7,64051	0,12733	226	-6,88882	0,13153	226	-6,23132	0,13321	226	-5,82481	0,13768	226	-5,21583
225,8	-16,20039	0,09501	225,8	-15,27293	0,09611	225,8	-14,86878	0,09802	225,8	-14,39708	0,10006	225,8	-14,06084	0,10273	225,8	-13,47775	0,10405	225,8	-12,52447	0,10726	225,8	-11,96173	0,11144	225,8	-11,14996	0,11455	225,8	-10,16418	0,11847	225,8	-9,21727	0,12272	225,8	-8,5857	0,12629	225,8	-7,74675	0,12897	225,8	-7,0237	0,13309	225,8	-6,29931	0,13482	225,8	-5,8506	0,1394	225,8	-5,25335
225,6	-16,38849	0,09645	225,6	-15,47693	0,09764	225,6	-15,04358	0,09934	225,6	-14,56218	0,10159	225,6	-14,21654	0,10432	225,6	-13,62375	0,10563	225,6	-12,66397	0,10884	225,6	-12,06373	0,11294	225,6	-11,29276	0,1162	225,6	-10,27298	0,12003	225,6	-9,26209	0,12439	225,6	-8,6547	0,12793	225,6	-7,83884	0,13056	225,6	-7,12613	0,13475	225,6	-6,36295	0,13646	225,6	-5,88431	0,14113	225,6	-5,29268
225,4	-16,53729	0,098	225,4	-15,70623	0,09911	225,4	-15,24628	0,10078	225,4	-14,70988	0,10321	225,4	-14,35504	0,10593	225,4	-13,76245	0,10725	225,4	-12,80357	0,1104	225,4	-12,15393	0,11449	225,4	-11,42396	0,11786	225,4	-10,38058	0,1217	225,4	-9,31535	0,12603	225,4	-8,70263	0,12954	225,4	-7,90627	0,13223	225,4	-7,20561	0,13655	225,4	-6,41614	0,13815	225,4	-5,91147	0,14287	225,4	-5,32031
225,2	-16,64949	0,0995	225,2	-15,92043	0,10078	225,2	-15,41788	0,10244	225,2	-14,82828	0,10481	225,2	-14,44964	0,10755	225,2	-13,88155	0,10909	225,2	-12,91077	0,11199	225,2	-12,21863	0,11611	225,2	-11,53216	0,11943	225,2	-10,47478	0,12344	225,2	-9,37893	0,12769	225,2	-8,7285	0,13118	225,2	-7,96161	0,13394	225,2	-7,26765	0,13827	225,2	-6,44544	0,13983	225,2	-5,91881	0,14459	225,2	-5,33838
225	-16,78769	0,10089	225	-16,10153	0,10239	225	-15,59798	0,10413	225	-14,92698	0,10633	225	-14,53764	0,10898	225	-13,98115	0,11085	225	-12,98417	0,11359	225	-12,26923	0,11767	225	-11,61066	0,121	225	-10,56598	0,12507	225	-9,42902	0,12924	225	-8,75619	0,1328	225	-8,00368	0,13557	225	-7,32396	0,13987	225	-6,46634	0,14155	225	-5,93052	0,14626	225	-5,34838
224,8	-16,89899	0,10234	224,8	-16,24423	0,10385	224,8	-15,77378	0,10577	224,8	-15,01888	0,1077	224,8	-14,61924	0,11035	224,8	-14,08195	0,11235	224,8	-13,03987	0,11507	224,8	-12,31813	0,11922	224,8	-11,68626	0,1225	224,8	-10,65218	0,12654	224,8	-9,4688	0,13075	224,8	-8,79514	0,13437	224,8	-8,04003	0,13721	224,8	-7,41088	0,14139	224,8	-6,48076	0,1432	224,8	-5,92965	0,14796	224,8	-5,37349
224,6	-16,97829	0,10382	224,6	-16,32713	0,10538	224,6	-15,90488	0,10739	224,6	-15,10928	0,10916	224,6	-14,68894	0,11172	224,6	-14,15535	0,11381	224,6	-13,07647	0,11664	224,6	-12,36353	0,12081	224,6	-11,73826	0,124	224,6	-10,72328	0,128	224,6	-9,50418	0,1323	224,6	-8,84582	0,13605	224,6	-8,07756	0,13879	224,6	-7,49146	0,14292	224,6	-6,49596	0,14478	224,6	-5,92567	0,14962	224,6	-5,39662
224,4	-17,09999	0,10526	224,4	-16,37043	0,10684	224,4	-16,05348	0,10885	224,4	-15,19068	0,11078	224,4	-14,75804	0,11307	224,4	-14,21485	0,1152	224,4	-13,11767	0,11828	224,4	-12,40303	0,12237	224,4	-11,78926	0,1255	224,4	-10,79088	0,12947	224,4	-9,54311	0,13394	224,4	-8,9052	0,13771	224,4	-8,12824	0,14026	224,4	-7,53778	0,14452	224,4	-6,53176	0,14633	224,4	-5,95007	0,15124	224,4	-5,42638
224,2	-17,19679	0,1067	224,2	-16,41313	0,10826	224,2	-16,17838	0,11016	224,2	-15,27138	0,11226	224,2	-14,81294	0,11449	224,2	-14,29245	0,11648	224,2	-13,18537	0,11977	224,2	-12,45533	0,12376	224,2	-11,84636	0,12697	224,2	-10,85158	0,13096	224,2	-9,58987	0,13537	224,2	-8,96537	0,13919	224,2	-8,19479	0,14168	224,2	-7,55946	0,14606	224,2	-6,5866	0,14781	224,2	-5,99784	0,15274	224,2	-5,4515
224	-17,29779	0,10812	224	-16,43863	0,10963	224	-16,24128	0,11145	224	-15,34298	0,1137	224	-14,86604	0,11592	224	-14,36475	0,11775	224	-13,26247	0,12123	224	-12,49353	0,1251	224	-11,89626	0,12836	224	-10,89758	0,13246	224	-9,64567	0,13665	224	-9,03501	0,1406	224	-8,25864	0,14305	224	-7,54763	0,14743	224	-6,66729	0,14917	224	-6,06296	0,15411	224	-5,46579
223,8	-17,43809	0,1094	223,8	-16,51013	0,11093	223,8	-16,31148	0,11263	223,8	-15,38638	0,115	223,8	-14,89914	0,11726	223,8	-14,42445	0,11899	223,8	-13,32687	0,12261	223,8	-12,52213	0,12637	223,8	-11,94506	0,12965	223,8	-10,93088	0,13388	223,8	-9,69301	0,13792	223,8	-9,10737	0,14183	223,8	-8,30786	0,14441	223,8	-7,51738	0,14869	223,8	-6,74161	0,15061	223,8	-6,13524	0,15544	223,8	-5,49451
223,6	-17,51789	0,11078	223,6	-16,57283	0,11207	223,6	-16,33418	0,1139	223,6	-15,42858	0,11634	223,6	-14,91804	0,11873	223,6	-14,46735	0,12033	223,6	-13,38867	0,12394	223,6	-12,56713	0,1277	223,6	-11,96986	0,13099	223,6	-10,96138	0,13533	223,6	-9,73947	0,13923	223,6	-9,18634	0,14321	223,6	-8,34805	0,14593	223,6	-7,504	0,15001	223,6	-6,80341	0,15211	223,6	-6,19912	0,15687	223,6	-5,53028
223,4	-17,57729	0,11214	223,4	-16,65383	0,11323	223,4	-16,35048	0,11526	223,4	-15,49718	0,11768	223,4	-14,94294	0,12014	223,4	-14,50875	0,12168	223,4	-13,44587	0,12524	223,4	-12,62813	0,12904	223,4	-11,99166	0,13232	223,4	-10,98658	0,13668	223,4	-9,77107	0,14058	223,4	-9,26709	0,14464	223,4	-8,37333	0,14742	223,4	-7,5062	0,15136	223,4	-6,84097	0,15354	223,4	-6,25026	0,15827	223,4	-5,5731
223,2	-17,63699	0,11341	223,2	-16,74423	0,11447	223,2	-16,40538	0,11659	223,2	-15,57158	0,1189	223,2	-14,95744	0,12143	223,2	-14,54405	0,12309	223,2	-13,48487	0,12649	223,2	-12,71483	0,1304	223,2	-12,00596	0,1336	223,2	-11,01808	0,13795	223,2	-9,79717	0,14186	223,2	-9,33738	0,14591	223,2	-8,41013	0,14876	223,2	-7,52633	0,15274	223,2	-6,86374	0,15487	223,2	-6,30191	0,15955	223,2	-5,62826
223	-17,68189	0,11467	223	-16,83083	0,11584	223	-16,46668	0,11802	223	-15,67818	0,12019	223	-14,97744	0,12276	223	-14,59815	0,12455	223	-13,53657	0,12775	223	-12,82923	0,13177	223	-12,01856	0,13492	223	-11,06388	0,13923	223	-9,84777	0,1432	223	-9,38897	0,14724	223	-8,4529	0,14992	223	-7,57116	0,15412	223	-6,87454	0,1562	223	-6,33212	0,16086	223	-5,68434
222,8	-17,74389	0,11586	222,8	-16,91503	0,11721	222,8	-16,54938	0,11934	222,8	-15,79178	0,12131	222,8	-15,01944	0,12398	222,8	-14,67005	0,12585	222,8	-13,58947	0,12898	222,8	-12,92983	0,13299	222,8	-12,05176	0,13618	222,8	-11,11358	0,14038	222,8	-9,89827	0,14444	222,8	-9,43682	0,14846	222,8	-8,5147	0,15097	222,8	-7,62734	0,15531	222,8	-6,90974	0,15733	222,8	-6,37571	0,16204	222,8	-5,75212
222,6	-17,80049	0,11711	222,6	-16,97353	0,11846	222,6	-16,64038	0,12051	222,6	-15,88208	0,12237	222,6	-15,07794	0,12505	222,6	-14,73785	0,12703	222,6	-13,65417	0,13019	222,6	-13,02123	0,13422	222,6	-12,09496	0,13736	222,6	-11,17028	0,14145	222,6	-9,98107	0,1455	222,6	-9,49613	0,14957	222,6	-8,58275	0,15213	222,6	-7,69793	0,15645	222,6	-6,97196	0,1585	222,6	-6,43389	0,16319	222,6	-5,82016
222,4	-17,82259	0,11829	222,4	-17,00223	0,11963	222,4	-16,70968	0,12164	222,4	-15,95558	0,12345	222,4	-15,12904	0,12608	222,4	-14,80505	0,12802	222,4	-13,71007	0,13127	222,4	-13,08413	0,13529	222,4	-12,13976	0,13842	222,4	-11,22708	0,14245	222,4	-10,06977	0,14663	222,4	-9,5608	0,15074	222,4	-8,64465	0,15332	222,4	-7,76199	0,15749	222,4	-7,0445	0,15958	222,4	-6,49822	0,16438	222,4	-5,89036
222,2	-17,86069	0,11942	222,2	-17,03763	0,12077	222,2	-16,76378	0,12283	222,2	-16,03968	0,12464	222,2	-15,20174	0,12707	222,2	-14,89395	0,12908	222,2	-13,76627	0,13241	222,2	-13,13833	0,13632	222,2	-12,21726	0,1396	222,2	-11,29588	0,14359	222,2	-10,16487	0,14768	222,2	-9,61825	0,15183	222,2	-8,69268	0,15452	222,2	-7,78069	0,15856	222,2	-7,1438	0,16064	222,2	-6,5892	0,16555	222,2	-5,95294
222	-17,90499	0,12048	222	-17,06753	0,12182	222	-16,79618	0,12388	222	-16,08588	0,12573	222	-15,25154	0,12799	222	-14,95315	0,13012	222	-13,80177	0,13354	222	-13,18613	0,13734	222	-12,27486	0,14065	222	-11,34098	0,14467	222	-10,24537	0,14864	222	-9,66275	0,15275	222	-8,72732	0,15561	222	-7,77053	0,15951	222	-7,22662	0,16168	222	-6,6739	0,1666	222	-6,00944
221,8	-17,98109	0,12159	221,8	-17,14193	0,12296	221,8	-16,80458	0,12499	221,8	-16,10448	0,12694	221,8	-15,25644	0,12917	221,8	-14,98565	0,1313	221,8	-13,80407	0,13465	221,8	-13,22843	0,13843	221,8	-12,30756	0,14171	221,8	-11,36838	0,14577	221,8	-10,29767	0,14983	221,8	-9,66421	0,15376	221,8	-8,72575	0,15658	221,8	-7,7367	0,16052	221,8	-7,24231	0,16277	221,8	-6,71357	0,16771	221,8	-6,08739
221,6	-18,04099	0,12267	221,6	-17,19883	0,12419	221,6	-16,77298	0,12604	221,6	-16,10748	0,12817	221,6	-15,24104	0,1304	221,6	-14,99765	0,13256	221,6	-13,79747	0,1358	221,6	-13,25423	0,13963	221,6	-12,31206	0,14276	221,6	-11,36888	0,14699	221,6	-10,33187	0,15097	221,6	-9,64423	0,15486	221,6	-8,70629	0,15764	221,6	-7,70712	0,1616	221,6	-7,24674	0,16386	221,6	-6,7335	0,16874	221,6	-6,16586
221,4	-18,03649	0,12373	221,4	-17,19913	0,12518	221,4	-16,69678	0,12696	221,4	-16,07648	0,12921	221,4	-15,20654	0,13156	221,4	-14,97675	0,1336	221,4	-13,78407	0,13677	221,4	-13,26053	0,1407	221,4	-12,29406	0,1437	221,4	-11,34678	0,14799	221,4	-10,33297	0,15199	221,4	-9,60821	0,15596	221,4	-8,71797	0,15872	221,4	-7,7028	0,16266	221,4	-7,23896	0,16494	221,4	-6,73983	0,16965	221,4	-6,23112
221,2	-17,99859	0,12478	221,2	-17,17433	0,12612	221,2	-16,60348	0,12796	221,2	-16,04148	0,13021	221,2	-15,16404	0,13276	221,2	-14,94725	0,13456	221,2	-13,77587	0,13763	221,2	-13,25573	0,14179	221,2	-12,27256	0,14468	221,2	-11,32418	0,14893	221,2	-10,35667	0,15302	221,2	-9,58116	0,15702	221,2	-8,74149	0,1598	221,2	-7,72983	0,16383	221,2	-7,22737	0,16596	221,2	-6,75573	0,17065	221,2	-6,29592
221	-17,93029	0,12573	221	-17,10323	0,12703	221	-16,52348	0,12894	221	-16,01528	0,13119	221	-15,14234	0,13383	221	-14,91145	0,13543	221	-13,78827	0,13856	221	-13,21973	0,14272	221	-12,26576	0,14566	221	-11,31228	0,14988	221	-10,39037	0,15393	221	-9,57464	0,15803	221	-8,77467	0,16088	221	-7,76391	0,16492	221	-7,25723	0,16689	221	-6,79043	0,17163	221	-6,3326
220,8	-17,84559	0,12664	220,8	-17,05783	0,12806	220,8	-16,46448	0,13007	220,8	-15,98158	0,13223	220,8	-15,14764	0,13489	220,8	-14,85825	0,13645	220,8	-13,81607	0,13957	220,8	-13,18653	0,14363	220,8	-12,28646	0,14668	220,8	-11,33348	0,15083	220,8	-10,40467	0,15484	220,8	-9,58355	0,15904	220,8	-8,84852	0,16191	220,8	-7,78404	0,16595	220,8	-7,3099	0,16778	220,8	-6,8368	0,17255	220,8	-6,36822
220,6	-17,79799	0,12762	220,6	-17,04523	0,12911	220,6	-16,44308	0,13113	220,6	-15,94958	0,13326	220,6	-15,15524	0,13603	220,6	-14,81745	0,13755	220,6	-13,84097	0,14068	220,6	-13,16393	0,14462	220,6	-12,31226	0,14774	220,6	-11,35818	0,15184	220,6	-10,44417	0,15594	220,6	-9,61168	0,15996	220,6	-8,88984	0,1629	220,6	-7,78839	0,16691	220,6	-7,35618	0,16868	220,6	-6,87926	0,17354	220,6	-6,41395
220,4	-17,73809	0,12872	220,4	-17,00833	0,13029	220,4	-16,43108	0,13224	220,4	-15,91808	0,13432	220,4	-15,13714	0,13712	220,4	-14,77675	0,13869	220,4	-13,83267	0,14179	220,4	-13,13693	0,14566	220,4	-12,32026	0,1488	220,4	-11,37588	0,15299	220,4	-10,43557	0,15699	220,4	-9,62723	0,16102	220,4	-8,91618	0,1639	220,4	-7,77047	0,16784	220,4	-7,39499	0,16962	220,4	-6,91849	0,1746	220,4	-6,44437
220,2	-17,67819	0,12983	220,2	-16,99583	0,13142	220,2	-16,42518	0,13343	220,2	-15,88738	0,13524	220,2	-15,09434	0,13804	220,2	-14,74475	0,13979	220,2	-13,80297	0,14284	220,2	-13,12383	0,14668	220,2	-12,31256	0,14992	220,2	-11,38988	0,15405	220,2	-10,39267	0,15792	220,2	-9,63015	0,16198	220,2	-8,93779	0,16479	220,2	-7,75618	0,16867	220,2	-7,4175	0,17055	220,2	-6,96163	0,17552	220,2	-6,48709
220	-17,64629	0,13094	220	-16,98503	0,13233	220	-16,45668	0,1344	220	-15,83188	0,13616	220	-15,01474	0,13882	220	-14,70495	0,14072	220	-13,75447	0,14386	220	-13,11623	0,14765	220	-12,25936	0,15099	220	-11,37158	0,15493	220	-10,33147	0,1588	220	-9,61837	0,16268	220	-8,93161	0,16562	220	-7,7375	0,16954	220	-7,42953	0,17146	220	-7,01064	0,17644	220	-6,52978
219,8	-17,62609	0,13204	219,8	-16,95203	0,13316	219,8	-16,48718	0,13542	219,8	-15,77518	0,13715	219,8	-14,91794	0,13968	219,8	-14,63945	0,14162	219,8	-13,68277	0,14483	219,8	-13,08643	0,14867	219,8	-12,19126	0,15195	219,8	-11,33298	0,15573	219,8	-10,23977	0,15965	219,8	-9,59609	0,16345	219,8	-8,94325	0,16646	219,8	-7,7354	0,17047	219,8	-7,45696	0,17238	219,8	-7,05555	0,17733	219,8	-6,56891
219,6	-17,61249	0,13305	219,6	-16,93863	0,13404	219,6	-16,48118	0,13635	219,6	-15,73318	0,13815	219,6	-14,86114	0,14062	219,6	-14,57615	0,14256	219,6	-13,63097	0,1458	219,6	-13,04143	0,14953	219,6	-12,14236	0,15284	219,6	-11,31708	0,15656	219,6	-10,17607	0,16041	219,6	-9,57393	0,16419	219,6	-8,95385	0,16733	219,6	-7,75637	0,17137	219,6	-7,47376	0,17329	219,6	-7,07014	0,17817	219,6	-6,61394
219,4	-17,57529	0,13404	219,4	-16,84593	0,13503	219,4	-16,43308	0,13721	219,4	-15,67518	0,13927	219,4	-14,80764	0,14162	219,4	-14,49825	0,14359	219,4	-13,56467	0,14681	219,4	-12,98893	0,15046	219,4	-12,08406	0,15368	219,4	-11,31368	0,15743	219,4	-10,11967	0,16127	219,4	-9,55706	0,16511	219,4	-8,96391	0,16833	219,4	-7,79346	0,17231	219,4	-7,49124	0,17426	219,4	-7,07711	0,17919	219,4	-6,64163
219,2	-17,49499	0,13489	219,2	-16,71113	0,13592	219,2	-16,33548	0,13806	219,2	-15,61078	0,14025	219,2	-14,74934	0,14265	219,2	-14,41915	0,14452	219,2	-13,48527	0,14772	219,2	-12,90663	0,15129	219,2	-12,03566	0,15442	219,2	-11,29388	0,15827	219,2	-10,07887	0,16212	219,2	-9,55317	0,16607	219,2	-8,96793	0,16921	219,2	-7,85381	0,17307	219,2	-7,52532	0,17514	219,2	-7,08718	0,18012	219,2	-6,67332
219	-17,38149	0,13565	219	-16,51393	0,13682	219	-16,20618	0,13898	219	-15,50118	0,14121	219	-14,66464	0,1437	219	-14,32265	0,14538	219	-13,39527	0,14862	219	-12,80273	0,15203	219	-11,96966	0,15522	219	-11,26548	0,15921	219	-10,02497	0,16299	219	-9,55419	0,16708	219	-8,96483	0,17008	219	-7,9093	0,17388	219	-7,53627	0,1761	219	-7,09426	0,18095	219	-6,70638
218,8	-17,23589	0,13649	218,8	-16,26113	0,13777	218,8	-16,08148	0,14	218,8	-15,35668	0,14211	218,8	-14,52584	0,14467	218,8	-14,20575	0,14634	218,8	-13,28987	0,14949	218,8	-12,68923	0,15292	218,8	-11,87496	0,15608	218,8	-11,19868	0,16005	218,8	-9,94677	0,16394	218,8	-9,57275	0,16808	218,8	-8,93997	0,171	218,8	-7,95801	0,17468	218,8	-7,5491	0,17703	218,8	-7,12202	0,18181	218,8	-6,73817
218,6	-17,06699	0,13731	218,6	-16,04503	0,13864	218,6	-15,91818	0,14099	218,6	-15,21218	0,14299	218,6	-14,37494	0,14563	218,6	-14,10265	0,14718	218,6	-13,18207	0,1503	218,6	-12,58183	0,15387	218,6	-11,78076	0,15697	218,6	-11,10678	0,16092	218,6	-9,88857	0,16483	218,6	-9,5835	0,16895	218,6	-8,91547	0,1719	218,6	-7,9999	0,17551	218,6	-7,56757	0,17791	218,6	-7,14925	0,18264	218,6	-6,77581
218,4	-16,90119	0,13814	218,4	-15,83153	0,13957	218,4	-15,76028	0,14191	218,4	-15,07248	0,14378	218,4	-14,22044	0,14649	218,4	-13,99555	0,14805	218,4	-13,07527	0,15107	218,4	-12,48173	0,15477	218,4	-11,68616	0,15786	218,4	-11,02198	0,16183	218,4	-9,84607	0,16575	218,4	-9,56822	0,16978	218,4	-8,88927	0,17271	218,4	-8,01269	0,17641	218,4	-7,56483	0,17881	218,4	-7,16414	0,18349	218,4	-6,77404
218,2	-16,75899	0,13919	218,2	-15,65853	0,14065	218,2	-15,62778	0,14289	218,2	-14,94028	0,14463	218,2	-14,07754	0,14733	218,2	-13,87335	0,14902	218,2	-12,96887	0,15195	218,2	-12,37033	0,15581	218,2	-11,59296	0,15888	218,2	-10,94748	0,16281	218,2	-9,81307	0,16679	218,2	-9,53019	0,17076	218,2	-8,83487	0,17356	218,2	-8,01938	0,17736	218,2	-7,55309	0,17971	218,2	-7,17789	0,1845	218,2	-6,75071
218	-16,62899	0,14022	218	-15,52813	0,14166	218	-15,52628	0,14384	218	-14,80398	0,14564	218	-13,98094	0,14815	218	-13,74815	0,14993	218	-12,86487	0,15297	218	-12,27283	0,15685	218	-11,50466	0,1599	218	-10,88928	0,16373	218	-9,79627	0,16776	218	-9,45254	0,17166	218	-8,78298	0,17451	218	-8,0163	0,17829	218	-7,53243	0,18054	218	-7,17596	0,18545	218	-6,71826
217,8	-16,50419	0,14124	217,8	-15,38103	0,14264	217,8	-15,45238	0,14491	217,8	-14,66438	0,14675	217,8	-13,90074	0,14906	217,8	-13,59015	0,151	217,8	-12,74437	0,15411	217,8	-12,14523	0,15787	217,8	-11,41606	0,16094	217,8	-10,83128	0,16469	217,8	-9,76167	0,16874	217,8	-9,3843	0,17254	217,8	-8,72482	0,17539	217,8	-7,99963	0,17921	217,8	-7,52446	0,18148	217,8	-7,17001	0,18633	217,8	-6,67638
217,6	-16,37149	0,14235	217,6	-15,27453	0,14363	217,6	-15,37718	0,14596	217,6	-14,53578	0,14784	217,6	-13,83544	0,15009	217,6	-13,42605	0,15208	217,6	-12,63357	0,15524	217,6	-12,00133	0,15884	217,6	-11,34336	0,16204	217,6	-10,78148	0,16552	217,6	-9,71244	0,16971	217,6	-9,32955	0,17345	217,6	-8,65659	0,17635	217,6	-7,98584	0,18014	217,6	-7,51754	0,18236	217,6	-7,15039	0,18723	217,6	-6,65624
217,4	-16,23319	0,14325	217,4	-15,18563	0,14449	217,4	-15,24968	0,1468	217,4	-14,39528	0,14875	217,4	-13,75694	0,15104	217,4	-13,27585	0,15301	217,4	-12,52387	0,15617	217,4	-11,87263	0,15966	217,4	-11,27896	0,16293	217,4	-10,72308	0,16632	217,4	-9,65582	0,17034	217,4	-9,29935	0,17422	217,4	-8,60565	0,17722	217,4	-7,98414	0,18092	217,4	-7,5162	0,18313	217,4	-7,1275	0,18801	217,4	-6,63524
217,2	-16,10729	0,14414	217,2	-15,08743	0,14535	217,2	-15,10848	0,14771	217,2	-14,28898	0,14972	217,2	-13,69604	0,15215	217,2	-13,15675	0,15401	217,2	-12,44857	0,15713	217,2	-11,76503	0,1606	217,2	-11,27036	0,16387	217,2	-10,66558	0,16732	217,2	-9,6195	0,1712	217,2	-9,29135	0,17513	217,2	-8,55073	0,17809	217,2	-7,97212	0,18187	217,2	-7,51034	0,18401	217,2	-7,11253	0,18894	217,2	-6,62954
217	-15,98569	0,14503	217	-15,03013	0,14639	217	-14,97778	0,14854	217	-14,19908	0,15054	217	-13,63854	0,15311	217	-13,07445	0,1549	217	-12,40567	0,15803	217	-11,69503	0,16148	217	-11,28896	0,16475	217	-10,64078	0,16826	217	-9,59746	0,17209	217	-9,29244	0,17607	217	-8,49888	0,17902	217	-7,95459	0,18283	217	-7,48724	0,18491	217	-7,11203	0,18986	217	-6,63301
216,8	-15,87329	0,14577	216,8	-14,94383	0,14746	216,8	-14,85788	0,14944	216,8	-14,11468	0,15153	216,8	-13,56764	0,15404	216,8	-13,01085	0,1557	216,8	-12,36087	0,15898	216,8	-11,64663	0,16239	216,8	-11,32586	0,16553	216,8	-10,61308	0,16928	216,8	-9,58884	0,17293	216,8	-9,30655	0,17698	216,8	-8,47126	0,17991	216,8	-7,94861	0,18376	216,8	-7,47235	0,18587	216,8	-7,14191	0,19068	216,8	-6,61475
216,6	-15,78709	0,14662	216,6	-14,84553	0,14853	216,6	-14,77338	0,15056	216,6	-14,06178	0,15277	216,6	-13,54934	0,15513	216,6	-12,98585	0,15672	216,6	-12,32147	0,16006	216,6	-11,63493	0,16348	216,6	-11,37586	0,16649	216,6	-10,61718	0,17027	216,6	-9,59452	0,17395	216,6	-9,34228	0,17794	216,6	-8,45805	0,18093	216,6	-7,94374	0,18471	216,6	-7,47448	0,18691	216,6	-7,19989	0,19166	216,6	-6,61498
216,4	-15,70319	0,14758	216,4	-14,76503	0,14963	216,4	-14,65428	0,15158	216,4	-14,00928	0,15388	216,4	-13,53334	0,15617	216,4	-12,93505	0,15771	216,4	-12,25907	0,16106	216,4	-11,61873	0,1644	216,4	-11,39706	0,16742	216,4	-10,61558	0,17119	216,4	-9,58068	0,17482	216,4	-9,38367	0,1789	216,4	-8,45915	0,18182	216,4	-7,95533	0,18557	216,4	-7,48753	0,18779	216,4	-7,26245	0,19258	216,4	-6,60369
216,2	-15,64229	0,14852	216,2	-14,69283	0,15055	216,2	-14,51688	0,15254	216,2	-13,93488	0,15486	216,2	-13,49714	0,15711	216,2	-12,86515	0,15865	216,2	-12,18197	0,16194	216,2	-11,60853	0,16528	216,2	-11,40386	0,16827	216,2	-10,59158	0,17211	216,2	-9,5326	0,17569	216,2	-9,41353	0,17971	216,2	-8,48161	0,18256	216,2	-7,97498	0,18633	216,2	-7,52948	0,18862	216,2	-7,3216	0,19342	216,2	-6,60059
216	-15,58249	0,14964	216	-14,65783	0,15149	216	-14,43128	0,15357	216	-13,86558	0,15581	216	-13,48774	0,15809	216	-12,81255	0,15975	216	-12,15247	0,16293	216	-11,63173	0,16631	216	-11,40846	0,16934	216	-10,56968	0,17308	216	-9,5108	0,17668	216	-9,42708	0,18059	216	-8,49761	0,1835	216	-7,99181	0,18719	216	-7,58233	0,18951	216	-7,35623	0,19444	216	-6,62795
215,8	-15,48039	0,15076	215,8	-14,62783	0,15242	215,8	-14,34918	0,15455	215,8	-13,79808	0,15679	215,8	-13,42144	0,1591	215,8	-12,75355	0,16078	215,8	-12,13857	0,16396	215,8	-11,61953	0,16732	215,8	-11,41536	0,17036	215,8	-10,52548	0,17404	215,8	-9,50315	0,17761	215,8	-9,42562	0,18146	215,8	-8,50852	0,18436	215,8	-8,02424	0,18814	215,8	-7,63407	0,19037	215,8	-7,38274	0,19542	215,8	-6,65285
215,6	-15,36329	0,15181	215,6	-14,61283	0,15332	215,6	-14,29568	0,15559	215,6	-13,72648	0,1577	215,6	-13,32174	0,15997	215,6	-12,72235	0,16178	215,6	-12,14357	0,165	215,6	-11,60433	0,16826	215,6	-11,42736	0,17135	215,6	-10,49238	0,17492	215,6	-9,51961	0,17848	215,6	-9,42447	0,18234	215,6	-8,52101	0,18534	215,6	-8,05008	0,18904	215,6	-7,68667	0,19136	215,6	-7,41121	0,19624	215,6	-6,68509
215,4	-15,22519	0,15278	215,4	-14,58803	0,15427	215,4	-14,24938	0,15667	215,4	-13,66768	0,15869	215,4	-13,22414	0,16097	215,4	-12,71775	0,16278	215,4	-12,17937	0,16597	215,4	-11,58643	0,16925	215,4	-11,42386	0,17238	215,4	-10,47108	0,17582	215,4	-9,56734	0,17936	215,4	-9,46608	0,18325	215,4	-8,53354	0,18633	215,4	-8,07493	0,18993	215,4	-7,72655	0,19234	215,4	-7,45863	0,19712	215,4	-6,73404
215,2	-15,07659	0,15393	215,2	-14,56963	0,15533	215,2	-14,16818	0,15778	215,2	-13,62218	0,15986	215,2	-13,12634	0,16214	215,2	-12,71495	0,16389	215,2	-12,19677	0,16704	215,2	-11,55513	0,1703	215,2	-11,41566	0,17342	215,2	-10,44518	0,17694	215,2	-9,61818	0,18035	215,2	-9,52157	0,18432	215,2	-8,5591	0,18735	215,2	-8,11608	0,19094	215,2	-7,75583	0,19335	215,2	-7,52366	0,1981	215,2	-6,77056
215	-14,99719	0,15503	215	-14,55033	0,15652	215	-14,11058	0,15888	215	-13,55838	0,16084	215	-13,04274	0,16325	215	-12,70485	0,16495	215	-12,19127	0,16811	215	-11,54093	0,17127	215	-11,40156	0,1744	215	-10,43578	0,17808	215	-9,68047	0,18138	215	-9,5869	0,18532	215	-8,6168	0,18839	215	-8,15129	0,19189	215	-7,78253	0,19426	215	-7,61264	0,19904	215	-6,82609
214,8	-14,94579	0,15618	214,8	-14,49543	0,15788	214,8	-14,06008	0,16006	214,8	-13,50228	0,16195	214,8	-12,97454	0,16449	214,8	-12,69075	0,16612	214,8	-12,18517	0,16918	214,8	-11,54713	0,17243	214,8	-11,38376	0,17553	214,8	-10,42968	0,17933	214,8	-9,73463	0,18262	214,8	-9,6477	0,18636	214,8	-8,70794	0,18952	214,8	-8,18024	0,19307	214,8	-7,81944	0,19526	214,8	-7,71153	0,20019	214,8	-6,90301
214,6	-14,92439	0,15747	214,6	-14,42823	0,15927	214,6	-14,00628	0,16134	214,6	-13,48628	0,16326	214,6	-12,94934	0,16587	214,6	-12,68415	0,16738	214,6	-12,18137	0,17038	214,6	-11,57603	0,17366	214,6	-11,36446	0,1768	214,6	-10,42828	0,18062	214,6	-9,78967	0,18385	214,6	-9,66934	0,1876	214,6	-8,80982	0,19069	214,6	-8,23221	0,19426	214,6	-7,85646	0,19634	214,6	-7,82496	0,20147	214,6	-6,97702
214,4	-14,96469	0,15847	214,4	-14,37183	0,16053	214,4	-13,97278	0,16253	214,4	-13,47818	0,16441	214,4	-12,92814	0,16711	214,4	-12,67635	0,1685	214,4	-12,17627	0,17151	214,4	-11,60833	0,17474	214,4	-11,35406	0,17801	214,4	-10,42918	0,18177	214,4	-9,84307	0,18498	214,4	-9,68111	0,18875	214,4	-8,92813	0,19179	214,4	-8,29666	0,19533	214,4	-7,91042	0,19739	214,4	-7,95912	0,20258	214,4	-7,07113
214,2	-14,98199	0,15955	214,2	-14,32503	0,16168	214,2	-13,91838	0,16373	214,2	-13,48908	0,16568	214,2	-12,90744	0,16829	214,2	-12,67235	0,16971	214,2	-12,19337	0,17265	214,2	-11,63873	0,17596	214,2	-11,33266	0,17926	214,2	-10,43278	0,183	214,2	-9,88417	0,18604	214,2	-9,68664	0,18999	214,2	-9,04078	0,19289	214,2	-8,35821	0,19648	214,2	-7,97472	0,19862	214,2	-8,07676	0,20378	214,2	-7,16441
214	-15,00309	0,16089	214	-14,35703	0,16288	214	-13,87878	0,16503	214	-13,52518	0,16706	214	-12,91414	0,16952	214	-12,68165	0,17104	214	-12,23337	0,17402	214	-11,66993	0,17725	214	-11,31186	0,18048	214	-10,44808	0,18434	214	-9,93277	0,1872	214	-9,68319	0,19129	214	-9,14401	0,19416	214	-8,44574	0,19764	214	-8,0222	0,19996	214	-8,1783	0,20503	214	-7,26709
213,8	-15,03299	0,16218	213,8	-14,41513	0,16405	213,8	-13,85788	0,16619	213,8	-13,53238	0,16831	213,8	-12,89914	0,17069	213,8	-12,67565	0,17232	213,8	-12,25537	0,17537	213,8	-11,67503	0,17842	213,8	-11,29846	0,18163	213,8	-10,45358	0,18552	213,8	-9,96647	0,18838	213,8	-9,69225	0,19245	213,8	-9,23664	0,1954	213,8	-8,53757	0,19882	213,8	-8,09013	0,20122	213,8	-8,27916	0,20622	213,8	-7,34401
213,6	-15,01259	0,1636	213,6	-14,47713	0,16526	213,6	-13,86548	0,16758	213,6	-13,52168	0,16967	213,6	-12,92154	0,17192	213,6	-12,65905	0,1737	213,6	-12,28857	0,17673	213,6	-11,71253	0,17982	213,6	-11,28426	0,18292	213,6	-10,48778	0,18668	213,6	-9,98937	0,18972	213,6	-9,70356	0,19374	213,6	-9,32673	0,19671	213,6	-8,63482	0,20018	213,6	-8,1562	0,20256	213,6	-8,34936	0,2075	213,6	-7,41613
213,4	-14,98349	0,16509	213,4	-14,54923	0,16646	213,4	-13,88318	0,16901	213,4	-13,53058	0,17105	213,4	-12,98454	0,17322	213,4	-12,65495	0,17503	213,4	-12,34507	0,17803	213,4	-11,77793	0,18121	213,4	-11,28566	0,18426	213,4	-10,54388	0,18788	213,4	-10,02557	0,1911	213,4	-9,71054	0,19506	213,4	-9,40116	0,19806	213,4	-8,7055	0,20144	213,4	-8,20306	0,20397	213,4	-8,42646	0,20875	213,4	-7,5032
213,2	-14,97279	0,1664	213,2	-14,59543	0,16765	213,2	-13,90148	0,17031	213,2	-13,53638	0,17242	213,2	-13,04044	0,17448	213,2	-12,64155	0,17624	213,2	-12,37567	0,17929	213,2	-11,83343	0,18249	213,2	-11,29276	0,18549	213,2	-10,60678	0,18905	213,2	-10,05837	0,19242	213,2	-9,73821	0,19629	213,2	-9,46544	0,19935	213,2	-8,75303	0,20268	213,2	-8,26489	0,20527	213,2	-8,49746	0,21003	213,2	-7,58015
213	-14,97229	0,16766	213	-14,60643	0,169	213	-13,95558	0,17167	213	-13,54618	0,17383	213	-13,10524	0,17586	213	-12,63075	0,17761	213	-12,42257	0,18063	213	-11,89463	0,18379	213	-11,29426	0,18688	213	-10,68498	0,1904	213	-10,08347	0,19379	213	-9,78523	0,19761	213	-9,53593	0,20063	213	-8,79889	0,20399	213	-8,32542	0,20657	213	-8,55403	0,2114	213	-7,68334
212,8	-14,99439	0,16898	212,8	-14,54333	0,17045	212,8	-13,98598	0,17299	212,8	-13,59618	0,17529	212,8	-13,15794	0,17742	212,8	-12,64045	0,17909	212,8	-12,48427	0,18205	212,8	-11,96183	0,18521	212,8	-11,30516	0,18828	212,8	-10,74478	0,19182	212,8	-10,12577	0,19523	212,8	-9,84332	0,19902	212,8	-9,61861	0,20192	212,8	-8,84917	0,20539	212,8	-8,42034	0,20795	212,8	-8,6146	0,21282	212,8	-7,79131
212,6	-15,02469	0,17024	212,6	-14,40983	0,17203	212,6	-13,97098	0,17423	212,6	-13,61578	0,17677	212,6	-13,19364	0,17888	212,6	-12,65175	0,1805	212,6	-12,51387	0,18347	212,6	-11,99143	0,18659	212,6	-11,31306	0,18961	212,6	-10,78008	0,19318	212,6	-10,17227	0,19664	212,6	-9,94587	0,20032	212,6	-9,71743	0,20335	212,6	-8,92031	0,2068	212,6	-8,54867	0,20921	212,6	-8,70488	0,2143	212,6	-7,88786
212,4	-15,04509	0,17165	212,4	-14,28013	0,17367	212,4	-13,94438	0,17556	212,4	-13,61618	0,17817	212,4	-13,25094	0,18045	212,4	-12,69345	0,18198	212,4	-12,54807	0,18493	212,4	-12,04153	0,18803	212,4	-11,36776	0,1911	212,4	-10,83538	0,19454	212,4	-10,23407	0,19808	212,4	-10,05477	0,2018	212,4	-9,82087	0,20466	212,4	-9,01335	0,20827	212,4	-8,68175	0,21061	212,4	-8,80368	0,21584	212,4	-7,98096
212,2	-15,03539	0,17326	212,2	-14,13003	0,17529	212,2	-13,87598	0,17717	212,2	-13,63718	0,17976	212,2	-13,29214	0,18213	212,2	-12,75875	0,18368	212,2	-12,59257	0,18654	212,2	-12,11033	0,18972	212,2	-11,45296	0,19269	212,2	-10,89878	0,19622	212,2	-10,33897	0,19974	212,2	-10,15887	0,20341	212,2	-9,91767	0,20622	212,2	-9,12048	0,20991	212,2	-8,8004	0,21227	212,2	-8,90129	0,21748	212,2	-8,07124
212	-15,04259	0,17498	212	-14,04003	0,17696	212	-13,84598	0,17878	212	-13,64318	0,1814	212	-13,30594	0,18381	212	-12,84705	0,18537	212	-12,62117	0,18818	212	-12,15083	0,19135	212	-11,54376	0,19425	212	-10,98068	0,198	212	-10,44747	0,20132	212	-10,28147	0,205	212	-10,00775	0,20792	212	-9,22773	0,2115	212	-8,89128	0,21386	212	-8,98855	0,21914	212	-8,16418
211,8	-15,05239	0,17682	211,8	-14,03263	0,17862	211,8	-13,86838	0,18056	211,8	-13,66118	0,18311	211,8	-13,33554	0,18559	211,8	-12,95005	0,18714	211,8	-12,66977	0,18988	211,8	-12,18303	0,19298	211,8	-11,64196	0,196	211,8	-11,07138	0,19976	211,8	-10,55637	0,20308	211,8	-10,39737	0,20665	211,8	-10,09445	0,20961	211,8	-9,32712	0,21329	211,8	-8,96498	0,2156	211,8	-9,06638	0,22095	211,8	-8,2723
211,6	-15,05929	0,17871	211,6	-14,05053	0,18027	211,6	-13,87728	0,18254	211,6	-13,71078	0,18497	211,6	-13,35954	0,18733	211,6	-13,05285	0,1889	211,6	-12,71727	0,19167	211,6	-12,23143	0,19474	211,6	-11,72476	0,19778	211,6	-11,15928	0,20159	211,6	-10,65567	0,2049	211,6	-10,52527	0,20836	211,6	-10,17195	0,21141	211,6	-9,43253	0,21512	211,6	-9,04431	0,21735	211,6	-9,12783	0,22287	211,6	-8,39256
211,4	-15,12759	0,18037	211,4	-14,16163	0,18192	211,4	-13,92638	0,18432	211,4	-13,77338	0,18666	211,4	-13,38314	0,18892	211,4	-13,17205	0,1904	211,4	-12,75447	0,19335	211,4	-12,27313	0,1964	211,4	-11,79946	0,19946	211,4	-11,25188	0,20322	211,4	-10,73747	0,20653	211,4	-10,67037	0,21002	211,4	-10,26235	0,2131	211,4	-9,526	0,21682	211,4	-9,14311	0,21901	211,4	-9,19908	0,22472	211,4	-8,52111
211,2	-15,18329	0,18206	211,2	-14,30923	0,18356	211,2	-14,01488	0,18615	211,2	-13,84878	0,18839	211,2	-13,43344	0,19055	211,2	-13,30505	0,19205	211,2	-12,79597	0,19515	211,2	-12,32963	0,19818	211,2	-11,88756	0,20123	211,2	-11,35728	0,20493	211,2	-10,81917	0,20828	211,2	-10,83087	0,21185	211,2	-10,38095	0,21493	211,2	-9,62262	0,21852	211,2	-9,25584	0,22094	211,2	-9,28155	0,2266	211,2	-8,66286
211	-15,26719	0,18382	211	-14,42943	0,18534	211	-14,12038	0,18802	211	-13,96538	0,1902	211	-13,49644	0,19238	211	-13,48235	0,19388	211	-12,84987	0,19703	211	-12,44803	0,20012	211	-12,01166	0,20312	211	-11,48798	0,20687	211	-10,94337	0,21013	211	-11,00027	0,21378	211	-10,49975	0,2168	211	-9,72959	0,22032	211	-9,37543	0,22292	211	-9,37778	0,22855	211	-8,80524
210,8	-15,41709	0,18576	210,8	-14,60983	0,18737	210,8	-14,27858	0,18996	210,8	-14,12118	0,19211	210,8	-13,57334	0,1945	210,8	-13,67905	0,19593	210,8	-12,92627	0,19902	210,8	-12,60003	0,2021	210,8	-12,17896	0,20516	210,8	-11,63848	0,209	210,8	-11,11497	0,21217	210,8	-11,18237	0,21589	210,8	-10,66175	0,21888	210,8	-9,88723	0,22227	210,8	-9,51641	0,225	210,8	-9,50132	0,23045	210,8	-8,94614
210,6	-15,55959	0,18772	210,6	-14,78323	0,18933	210,6	-14,45318	0,19188	210,6	-14,28508	0,19403	210,6	-13,67294	0,19661	210,6	-13,87715	0,1981	210,6	-13,02807	0,20105	210,6	-12,75823	0,20405	210,6	-12,35356	0,20722	210,6	-11,80318	0,21111	210,6	-11,28167	0,21426	210,6	-11,35237	0,21794	210,6	-10,85825	0,221	210,6	-10,07953	0,22428	210,6	-9,6673	0,22714	210,6	-9,6491	0,23249	210,6	-9,08288
210,4	-15,73219	0,18969	210,4	-14,95193	0,1913	210,4	-14,60288	0,19383	210,4	-14,50378	0,19601	210,4	-13,81344	0,19868	210,4	-14,07165	0,20005	210,4	-13,15967	0,2031	210,4	-12,93453	0,20606	210,4	-12,53646	0,20928	210,4	-11,99408	0,21314	210,4	-11,45867	0,21634	210,4	-11,49857	0,21998	210,4	-11,04055	0,22309	210,4	-10,25893	0,22637	210,4	-9,81996	0,22927	210,4	-9,80421	0,23471	210,4	-9,22424
210,2	-15,95109	0,19166	210,2	-15,14963	0,19333	210,2	-14,77438	0,19585	210,2	-14,72268	0,198	210,2	-13,95144	0,20071	210,2	-14,21495	0,20198	210,2	-13,29677	0,20518	210,2	-13,08793	0,20811	210,2	-12,66236	0,21134	210,2	-12,16548	0,21519	210,2	-11,59917	0,21847	210,2	-11,63787	0,22214	210,2	-11,23665	0,22521	210,2	-10,45083	0,22855	210,2	-9,97444	0,23143	210,2	-9,97515	0,23698	210,2	-9,37936
210	-16,14779	0,19354	210	-15,32553	0,19538	210	-14,95578	0,19784	210	-14,90148	0,20009	210	-14,10974	0,2028	210	-14,33195	0,20401	210	-13,45087	0,20735	210	-13,22063	0,21028	210	-12,73306	0,21347	210	-12,33018	0,21725	210	-11,69747	0,22053	210	-11,73777	0,22431	210	-11,40365	0,22733	210	-10,63353	0,23067	210	-10,11694	0,23369	210	-10,10969	0,23932	210	-9,52552
209,8	-16,35699	0,19576	209,8	-15,48583	0,19752	209,8	-15,12218	0,20009	209,8	-15,07788	0,20243	209,8	-14,29144	0,20514	209,8	-14,42795	0,20617	209,8	-13,62157	0,20955	209,8	-13,35443	0,21256	209,8	-12,81726	0,21576	209,8	-12,47458	0,21947	209,8	-11,81057	0,22278	209,8	-11,85407	0,22663	209,8	-11,54055	0,22969	209,8	-10,81703	0,23302	209,8	-10,26804	0,23606	209,8	-10,23139	0,24187	209,8	-9,6806
209,6	-16,55749	0,19805	209,6	-15,66893	0,19974	209,6	-15,29338	0,20239	209,6	-15,23038	0,20473	209,6	-14,45534	0,20747	209,6	-14,53375	0,20845	209,6	-13,78927	0,21176	209,6	-13,51513	0,21487	209,6	-12,91736	0,21815	209,6	-12,62838	0,22178	209,6	-11,94447	0,22515	209,6	-11,99457	0,229	209,6	-11,66925	0,2321	209,6	-11,02633	0,23545	209,6	-10,42784	0,23847	209,6	-10,34419	0,2444	209,6	-9,81805
209,4	-16,71489	0,20033	209,4	-15,85473	0,20206	209,4	-15,44148	0,20465	209,4	-15,40008	0,2071	209,4	-14,63694	0,20979	209,4	-14,68175	0,21082	209,4	-13,99507	0,21403	209,4	-13,68453	0,21716	209,4	-13,06466	0,22057	209,4	-12,82078	0,2242	209,4	-12,11307	0,22747	209,4	-12,12987	0,23137	209,4	-11,78975	0,23454	209,4	-11,23083	0,23789	209,4	-10,59844	0,24094	209,4	-10,41709	0,24691	209,4	-9,93811
209,2	-16,84919	0,2027	209,2	-16,04613	0,2043	209,2	-15,59488	0,20703	209,2	-15,60258	0,20949	209,2	-14,82064	0,21211	209,2	-14,84105	0,21324	209,2	-14,22817	0,21635	209,2	-13,87153	0,2195	209,2	-13,25646	0,22297	209,2	-13,01268	0,22663	209,2	-12,31297	0,22988	209,2	-12,28607	0,23384	209,2	-11,93225	0,23711	209,2	-11,43953	0,24053	209,2	-10,78174	0,2435	209,2	-10,47269	0,24958	209,2	-10,07821
209	-16,95589	0,20501	209	-16,20773	0,20669	209	-15,77448	0,20957	209	-15,78828	0,212	209	-14,98304	0,21436	209	-14,98835	0,21578	209	-14,44577	0,21892	209	-14,06683	0,22204	209	-13,45026	0,2255	209	-13,19808	0,22924	209	-12,51067	0,23249	209	-12,44957	0,23646	209	-12,09115	0,2397	209	-11,62523	0,24322	209	-10,96304	0,24632	209	-10,54239	0,25232	209	-10,22311
208,8	-17,03369	0,20737	208,8	-16,38783	0,20917	208,8	-15,97328	0,2121	208,8	-15,94908	0,21461	208,8	-15,15894	0,21683	208,8	-15,10095	0,21837	208,8	-14,67907	0,22152	208,8	-14,23473	0,22469	208,8	-13,63386	0,22807	208,8	-13,36738	0,23179	208,8	-12,67827	0,23507	208,8	-12,60047	0,23911	208,8	-12,26995	0,24231	208,8	-11,80763	0,24595	208,8	-11,16344	0,24918	208,8	-10,62549	0,25521	208,8	-10,38211
208,6	-17,13029	0,20979	208,6	-16,57073	0,21159	208,6	-16,16118	0,21472	208,6	-16,08448	0,21718	208,6	-15,32884	0,21936	208,6	-15,18375	0,22101	208,6	-14,89987	0,22417	208,6	-14,39033	0,22735	208,6	-13,81126	0,23062	208,6	-13,51768	0,23432	208,6	-12,81147	0,23776	208,6	-12,74287	0,24185	208,6	-12,44965	0,24507	208,6	-11,98143	0,2488	208,6	-11,36484	0,25208	208,6	-10,72299	0,25821	208,6	-10,54371
208,4	-17,25469	0,21229	208,4	-16,75043	0,21411	208,4	-16,37748	0,2173	208,4	-16,16968	0,21967	208,4	-15,48734	0,22194	208,4	-15,27005	0,22361	208,4	-15,08777	0,22676	208,4	-14,52243	0,23006	208,4	-13,97596	0,23321	208,4	-13,67048	0,23698	208,4	-12,93247	0,24055	208,4	-12,88827	0,24463	208,4	-12,61605	0,2479	208,4	-12,13233	0,25167	208,4	-11,55494	0,25504	208,4	-10,83749	0,26131	208,4	-10,69221
208,2	-17,41159	0,21491	208,2	-16,92883	0,21681	208,2	-16,60168	0,21983	208,2	-16,23288	0,22209	208,2	-15,62924	0,22461	208,2	-15,38915	0,22621	208,2	-15,28277	0,22935	208,2	-14,65033	0,23273	208,2	-14,14746	0,23589	208,2	-13,81828	0,23969	208,2	-13,06367	0,24338	208,2	-13,01847	0,24746	208,2	-12,75075	0,25085	208,2	-12,25453	0,25461	208,2	-11,73464	0,25798	208,2	-10,95289	0,26439	208,2	-10,84011
208	-17,59619	0,21761	208	-17,09153	0,21957	208	-16,82738	0,22249	208	-16,30608	0,22463	208	-15,75524	0,22737	208	-15,54195	0,22905	208	-15,44957	0,23215	208	-14,78313	0,23542	208	-14,32826	0,23869	208	-13,97168	0,24256	208	-13,20987	0,24631	208	-13,13147	0,25036	208	-12,83775	0,25391	208	-12,33253	0,25766	208	-11,88114	0,26102	208	-11,03339	0,2676	208	-10,98581
207,8	-17,77269	0,22045	207,8	-17,23723	0,22248	207,8	-17,02008	0,22526	207,8	-16,36238	0,22738	207,8	-15,84144	0,23029	207,8	-15,68525	0,23201	207,8	-15,55897	0,23512	207,8	-14,89853	0,23829	207,8	-14,50696	0,24173	207,8	-14,09868	0,24565	207,8	-13,35897	0,24937	207,8	-13,25827	0,2534	207,8	-12,92785	0,25707	207,8	-12,41823	0,26084	207,8	-12,02454	0,26432	207,8	-11,11559	0,27094	207,8	-11,12181
207,6	-17,90679	0,22338	207,6	-17,38263	0,22548	207,6	-17,16328	0,22814	207,6	-16,43128	0,2303	207,6	-15,91814	0,23326	207,6	-15,82765	0,23499	207,6	-15,64347	0,23811	207,6	-15,03133	0,2412	207,6	-14,67526	0,24481	207,6	-14,21868	0,24868	207,6	-13,49227	0,25246	207,6	-13,39217	0,25652	207,6	-13,00375	0,2603	207,6	-12,51213	0,26404	207,6	-12,16924	0,26776	207,6	-11,17429	0,27436	207,6	-11,23351
207,4	-18,00169	0,22631	207,4	-17,49143	0,22847	207,4	-17,21368	0,23107	207,4	-16,52548	0,23341	207,4	-16,00414	0,23638	207,4	-15,95035	0,23801	207,4	-15,71287	0,24121	207,4	-15,14593	0,24438	207,4	-14,81856	0,24796	207,4	-14,31318	0,25185	207,4	-13,61357	0,25569	207,4	-13,53487	0,25984	207,4	-13,12195	0,26364	207,4	-12,62573	0,26743	207,4	-12,32264	0,27129	207,4	-11,24349	0,27797	207,4	-11,34111
207,2	-18,04849	0,22928	207,2	-17,56593	0,23151	207,2	-17,23348	0,23402	207,2	-16,61638	0,23655	207,2	-16,09494	0,23949	207,2	-16,05295	0,24093	207,2	-15,73907	0,24433	207,2	-15,25043	0,24758	207,2	-14,93366	0,25109	207,2	-14,37428	0,25508	207,2	-13,72757	0,25901	207,2	-13,67587	0,26327	207,2	-13,26065	0,26703	207,2	-12,74163	0,27093	207,2	-12,47624	0,27486	207,2	-11,33909	0,28162	207,2	-11,44581
207	-18,08469	0,23233	207	-17,64833	0,23448	207	-17,22148	0,23704	207	-16,71598	0,23974	207	-16,19674	0,24266	207	-16,17105	0,24396	207	-15,74417	0,24748	207	-15,35403	0,25081	207	-15,05216	0,25434	207	-14,43948	0,25836	207	-13,82487	0,26247	207	-13,80347	0,26673	207	-13,41205	0,27047	207	-12,84263	0,27453	207	-12,62684	0,27842	207	-11,46829	0,28543	207	-11,56611
206,8	-18,13479	0,23542	206,8	-17,75263	0,23755	206,8	-17,16248	0,24029	206,8	-16,81938	0,24307	206,8	-16,30404	0,24587	206,8	-16,28485	0,24716	206,8	-15,75127	0,25089	206,8	-15,45403	0,25417	206,8	-15,15696	0,25769	206,8	-14,51678	0,26179	206,8	-13,90987	0,26602	206,8	-13,90627	0,27021	206,8	-13,58405	0,27403	206,8	-12,92943	0,27826	206,8	-12,76384	0,28209	206,8	-11,66439	0,2893	206,8	-11,6924
206,6	-18,18549	0,23859	206,6	-17,84943	0,24073	206,6	-17,13128	0,24358	206,6	-16,89358	0,24638	206,6	-16,42044	0,24911	206,6	-16,38815	0,25045	206,6	-15,73927	0,25427	206,6	-15,57303	0,25747	206,6	-15,26226	0,26112	206,6	-14,59928	0,26526	206,6	-13,99547	0,26957	206,6	-13,98557	0,27377	206,6	-13,73135	0,27762	206,6	-13,01383	0,28197	206,6	-12,88134	0,28586	206,6	-11,87649	0,29319	206,6	-11,82961
206,4	-18,25929	0,24186	206,4	-17,97093	0,24389	206,4	-17,14318	0,24692	206,4	-16,92768	0,2497	206,4	-16,52664	0,25236	206,4	-16,47495	0,25385	206,4	-15,71967	0,25767	206,4	-15,66803	0,26092	206,4	-15,33346	0,26461	206,4	-14,68388	0,26884	206,4	-14,08797	0,27325	206,4	-14,04497	0,27737	206,4	-13,85135	0,28136	206,4	-13,12493	0,28575	206,4	-12,99344	0,28975	206,4	-12,09439	0,29718	206,4	-11,94231
206,2	-18,32979	0,2451	206,2	-18,07363	0,2472	206,2	-17,17968	0,25038	206,2	-16,99048	0,25301	206,2	-16,62144	0,25571	206,2	-16,51795	0,25738	206,2	-15,71647	0,26118	206,2	-15,73773	0,26448	206,2	-15,37076	0,26813	206,2	-14,75648	0,2725	206,2	-14,17987	0,27699	206,2	-14,10637	0,28119	206,2	-13,94805	0,28518	206,2	-13,22733	0,28962	206,2	-13,10074	0,29378	206,2	-12,29859	0,30129	206,2	-12,04741
206	-18,38499	0,24844	206	-18,09133	0,25059	206	-17,26038	0,25383	206	-17,06818	0,25637	206	-16,70864	0,25909	206	-16,56295	0,2609	206	-15,71527	0,26464	206	-15,80683	0,26807	206	-15,40466	0,2718	206	-14,82218	0,27612	206	-14,28047	0,28074	206	-14,16427	0,28511	206	-14,00015	0,28911	206	-13,33493	0,29354	206	-13,19684	0,29788	206	-12,46809	0,30552	206	-12,14771
205,8	-18,46539	0,25195	205,8	-18,08513	0,25401	205,8	-17,33328	0,25735	205,8	-17,17458	0,2599	205,8	-16,77224	0,26256	205,8	-16,59095	0,2645	205,8	-15,73247	0,26829	205,8	-15,84933	0,27169	205,8	-15,42206	0,27555	205,8	-14,88858	0,27979	205,8	-14,38207	0,28462	205,8	-14,23307	0,2891	205,8	-14,03425	0,29318	205,8	-13,42633	0,29767	205,8	-13,28084	0,30213	205,8	-12,61369	0,31007	205,8	-12,21351
205,6	-18,55879	0,2556	205,6	-18,00203	0,25759	205,6	-17,39768	0,26086	205,6	-17,33768	0,26348	205,6	-16,83384	0,26624	205,6	-16,62855	0,26819	205,6	-15,78187	0,27204	205,6	-15,88803	0,27539	205,6	-15,46016	0,27937	205,6	-14,96478	0,28362	205,6	-14,48287	0,2885	205,6	-14,31777	0,29319	205,6	-14,07935	0,29738	205,6	-13,49293	0,30199	205,6	-13,36604	0,30659	205,6	-12,73649	0,31475	205,6	-12,27011
205,4	-18,59879	0,2593	205,4	-17,83143	0,2613	205,4	-17,45878	0,26437	205,4	-17,46298	0,26716	205,4	-16,89854	0,26988	205,4	-16,68425	0,27179	205,4	-15,83907	0,27583	205,4	-15,94973	0,27927	205,4	-15,49946	0,28333	205,4	-15,02608	0,28758	205,4	-14,59647	0,29245	205,4	-14,42027	0,29733	205,4	-14,16075	0,30177	205,4	-13,58233	0,30645	205,4	-13,44634	0,31115	205,4	-12,87209	0,31944	205,4	-12,30761
205,2	-18,59749	0,26299	205,2	-17,69243	0,26503	205,2	-17,48308	0,26795	205,2	-17,49628	0,27094	205,2	-16,92814	0,27365	205,2	-16,72255	0,27555	205,2	-15,87157	0,27973	205,2	-15,97233	0,28328	205,2	-15,51586	0,2874	205,2	-15,07158	0,2917	205,2	-14,68767	0,29666	205,2	-14,51737	0,30165	205,2	-14,25725	0,30623	205,2	-13,68903	0,31106	205,2	-13,50444	0,3158	205,2	-13,01009	0,32427	205,2	-12,32671
205	-18,55649	0,26662	205	-17,50023	0,26883	205	-17,43738	0,27171	205	-17,43358	0,27475	205	-16,92014	0,27755	205	-16,73085	0,27946	205	-15,90487	0,28366	205	-15,94423	0,28742	205	-15,52616	0,29154	205	-15,09078	0,29599	205	-14,76777	0,30103	205	-14,57607	0,3061	205	-14,33775	0,31074	205	-13,76733	0,3158	205	-13,54964	0,32057	205	-13,14319	0,32917	205	-12,37201
204,8	-18,47759	0,27028	204,8	-17,29673	0,27268	204,8	-17,32888	0,27566	204,8	-17,28008	0,27879	204,8	-16,85694	0,28147	204,8	-16,68895	0,28347	204,8	-15,93587	0,28766	204,8	-15,88323	0,29161	204,8	-15,50256	0,29593	204,8	-15,07378	0,30042	204,8	-14,80787	0,30557	204,8	-14,60977	0,3107	204,8	-14,37845	0,31538	204,8	-13,81243	0,32052	204,8	-13,55224	0,32543	204,8	-13,24009	0,3342	204,8	-12,42141
204,6	-18,40289	0,27419	204,6	-17,16603	0,27651	204,6	-17,19098	0,27972	204,6	-17,08418	0,28304	204,6	-16,75014	0,28558	204,6	-16,61635	0,28766	204,6	-15,94787	0,29185	204,6	-15,76643	0,29584	204,6	-15,45366	0,30029	204,6	-15,02628	0,30491	204,6	-14,80917	0,31015	204,6	-14,59527	0,31535	204,6	-14,38505	0,32019	204,6	-13,83263	0,32535	204,6	-13,52164	0,3304	204,6	-13,27869	0,33936	204,6	-12,46771
204,4	-18,30969	0,2783	204,4	-17,00833	0,28053	204,4	-17,04418	0,28388	204,4	-16,86648	0,28739	204,4	-16,57974	0,28985	204,4	-16,49675	0,29188	204,4	-15,93337	0,29616	204,4	-15,62073	0,30025	204,4	-15,37566	0,30471	204,4	-14,94948	0,30959	204,4	-14,77817	0,31475	204,4	-14,56797	0,32012	204,4	-14,35165	0,32512	204,4	-13,79843	0,33034	204,4	-13,48214	0,33562	204,4	-13,28089	0,34462	204,4	-12,52321
204,2	-18,15039	0,28243	204,2	-16,88443	0,28465	204,2	-16,87688	0,28803	204,2	-16,68808	0,29163	204,2	-16,37324	0,29425	204,2	-16,37395	0,29621	204,2	-15,88837	0,30059	204,2	-15,48923	0,30479	204,2	-15,29276	0,30922	204,2	-14,85218	0,31439	204,2	-14,72017	0,31943	204,2	-14,56147	0,32505	204,2	-14,29125	0,33009	204,2	-13,74203	0,33535	204,2	-13,44534	0,34091	204,2	-13,25919	0,34997	204,2	-12,56811
204	-17,95609	0,28663	204	-16,77473	0,28888	204	-16,66518	0,29229	204	-16,49008	0,29583	204	-16,15964	0,29868	204	-16,26245	0,30075	204	-15,77587	0,30517	204	-15,36643	0,3095	204	-15,20996	0,31378	204	-14,72548	0,31918	204	-14,64237	0,32429	204	-14,54917	0,33014	204	-14,22385	0,3353	204	-13,68653	0,3406	204	-13,42324	0,34629	204	-13,26159	0,35546	204	-12,59511
203,8	-17,74249	0,29092	203,8	-16,58203	0,2933	203,8	-16,41768	0,29675	203,8	-16,23788	0,30007	203,8	-15,91174	0,30335	203,8	-16,07905	0,30541	203,8	-15,61327	0,30987	203,8	-15,20563	0,31426	203,8	-15,09266	0,31861	203,8	-14,56448	0,32407	203,8	-14,52907	0,32936	203,8	-14,52357	0,33538	203,8	-14,16185	0,34065	203,8	-13,62583	0,34617	203,8	-13,39474	0,35189	203,8	-13,26149	0,36123	203,8	-12,61691
203,6	-17,49719	0,29527	203,6	-16,38363	0,29779	203,6	-16,15638	0,30132	203,6	-15,92818	0,30442	203,6	-15,67224	0,30801	203,6	-15,87185	0,31025	203,6	-15,41617	0,31463	203,6	-15,03193	0,31907	203,6	-14,96836	0,32361	203,6	-14,38198	0,32906	203,6	-14,39537	0,33462	203,6	-14,46497	0,34073	203,6	-14,09525	0,34616	203,6	-13,56923	0,35183	203,6	-13,33984	0,35756	203,6	-13,25799	0,36712	203,6	-12,61341
203,4	-17,30499	0,29985	203,4	-16,17923	0,30232	203,4	-15,91968	0,30603	203,4	-15,54408	0,3091	203,4	-15,43644	0,31275	203,4	-15,62635	0,31506	203,4	-15,17127	0,31955	203,4	-14,83353	0,32401	203,4	-14,82996	0,3287	203,4	-14,18248	0,33417	203,4	-14,22677	0,34002	203,4	-14,35947	0,34614	203,4	-14,01865	0,35181	203,4	-13,52103	0,35757	203,4	-13,26024	0,36334	203,4	-13,24809	0,3732	203,4	-12,56101
203,2	-17,09609	0,30446	203,2	-15,98683	0,30691	203,2	-15,72878	0,31078	203,2	-15,16198	0,31396	203,2	-15,17754	0,31757	203,2	-15,34285	0,31981	203,2	-14,90487	0,32456	203,2	-14,56383	0,32903	203,2	-14,65366	0,33395	203,2	-13,98028	0,33943	203,2	-14,03947	0,34552	203,2	-14,21827	0,35155	203,2	-13,92805	0,35738	203,2	-13,49553	0,36339	203,2	-13,14584	0,36918	203,2	-13,21729	0,37925	203,2	-12,48651
203	-16,82499	0,30921	203	-15,82473	0,31174	203	-15,54648	0,31571	203	-14,82788	0,31906	203	-14,89994	0,32248	203	-15,05605	0,32481	203	-14,63737	0,32984	203	-14,26223	0,33433	203	-14,49936	0,33934	203	-13,77518	0,34496	203	-13,85457	0,35118	203	-14,06417	0,35726	203	-13,80865	0,36307	203	-13,46843	0,36929	203	-12,98724	0,37526	203	-13,16829	0,38546	203	-12,40341
202,8	-16,55419	0,31412	202,8	-15,62303	0,3168	202,8	-15,36308	0,32081	202,8	-14,55128	0,32433	202,8	-14,59714	0,32758	202,8	-14,76385	0,33007	202,8	-14,35227	0,33527	202,8	-13,95163	0,33974	202,8	-14,34826	0,34484	202,8	-13,56278	0,35061	202,8	-13,64837	0,35695	202,8	-13,88967	0,36316	202,8	-13,62945	0,36908	202,8	-13,42613	0,37543	202,8	-12,82704	0,38142	202,8	-13,09569	0,39184	202,8	-12,31851
202,6	-16,17249	0,31919	202,6	-15,36083	0,32195	202,6	-15,16698	0,32591	202,6	-14,30198	0,32961	202,6	-14,26844	0,33279	202,6	-14,45075	0,33548	202,6	-14,04017	0,34066	202,6	-13,61453	0,34521	202,6	-14,15316	0,35044	202,6	-13,34018	0,35636	202,6	-13,47097	0,36282	202,6	-13,69367	0,36907	202,6	-13,43425	0,37511	202,6	-13,35123	0,38169	202,6	-12,67984	0,38773	202,6	-13,01479	0,39835	202,6	-12,24141
202,4	-15,74859	0,32438	202,4	-15,04693	0,32724	202,4	-14,91718	0,33114	202,4	-14,03668	0,33487	202,4	-13,91844	0,33819	202,4	-14,10535	0,3411	202,4	-13,73077	0,34602	202,4	-13,29913	0,35088	202,4	-13,95406	0,35601	202,4	-13,10528	0,3623	202,4	-13,30817	0,36873	202,4	-13,49867	0,37514	202,4	-13,23285	0,38132	202,4	-13,26533	0,38799	202,4	-12,52424	0,39417	202,4	-12,93069	0,40499	202,4	-12,17191
202,2	-15,32099	0,32956	202,2	-14,66183	0,33252	202,2	-14,65658	0,33644	202,2	-13,75158	0,34023	202,2	-13,58184	0,34371	202,2	-13,77885	0,34666	202,2	-13,39337	0,35154	202,2	-12,99533	0,3566	202,2	-13,71246	0,36172	202,2	-12,88468	0,36824	202,2	-13,14797	0,37483	202,2	-13,27217	0,38125	202,2	-13,03315	0,3876	202,2	-13,16153	0,39438	202,2	-12,40554	0,4007	202,2	-12,88209	0,41167	202,2	-12,10211
202	-14,82749	0,33487	202	-14,22963	0,33793	202	-14,34398	0,34189	202	-13,40068	0,34574	202	-13,22444	0,3494	202	-13,42405	0,35224	202	-13,01817	0,35715	202	-12,67033	0,3624	202	-13,43296	0,36759	202	-12,66928	0,37431	202	-12,97057	0,38111	202	-13,05777	0,38755	202	-12,85865	0,39398	202	-13,00843	0,40083	202	-12,27294	0,40735	202	-12,86259	0,41849	202	-12,00711
201,8	-14,32969	0,34031	201,8	-13,74083	0,34355	201,8	-13,96328	0,34748	201,8	-13,00638	0,3514	201,8	-12,82934	0,35528	201,8	-13,05995	0,35796	201,8	-12,67167	0,36309	201,8	-12,34063	0,3684	201,8	-13,14516	0,37366	201,8	-12,48078	0,38056	201,8	-12,75717	0,38749	201,8	-12,81477	0,39403	201,8	-12,67935	0,40052	201,8	-12,85673	0,40748	201,8	-12,12854	0,41419	201,8	-12,79679	0,4254	201,8	-11,90651
201,6	-13,86429	0,34613	201,6	-13,20973	0,34946	201,6	-13,56138	0,35344	201,6	-12,61078	0,35738	201,6	-12,40764	0,36139	201,6	-12,67625	0,36406	201,6	-12,28577	0,3694	201,6	-12,01443	0,3746	201,6	-12,81296	0,38008	201,6	-12,28818	0,38695	201,6	-12,50287	0,39413	201,6	-12,52607	0,4008	201,6	-12,49285	0,40741	201,6	-12,69563	0,41449	201,6	-11,98954	0,42126	201,6	-12,71089	0,43263	201,6	-11,79071
201,4	-13,38179	0,35216	201,4	-12,66363	0,35548	201,4	-13,07978	0,35963	201,4	-12,19468	0,36364	201,4	-11,92604	0,36764	201,4	-12,25215	0,3704	201,4	-11,88887	0,37581	201,4	-11,64343	0,381	201,4	-12,46726	0,38666	201,4	-12,06698	0,39351	201,4	-12,21247	0,40084	201,4	-12,22317	0,40772	201,4	-12,27385	0,41449	201,4	-12,51983	0,42172	201,4	-11,83364	0,42845	201,4	-12,57349	0,44014	201,4	-11,62241
201,2	-12,94969	0,35829	201,2	-12,09843	0,36166	201,2	-12,56208	0,36589	201,2	-11,78528	0,3699	201,2	-11,43504	0,37397	201,2	-11,79645	0,37681	201,2	-11,50397	0,38229	201,2	-11,29663	0,3876	201,2	-12,08436	0,39329	201,2	-11,80308	0,40019	201,2	-11,92807	0,40759	201,2	-11,91037	0,41457	201,2	-12,00845	0,42153	201,2	-12,31533	0,429	201,2	-11,66594	0,43576	201,2	-12,38309	0,44759	201,2	-11,43941
201	-12,51689	0,36444	201	-11,51753	0,36793	201	-12,02188	0,37224	201	-11,34538	0,37632	201	-10,92564	0,38044	201	-11,30745	0,38344	201	-11,07737	0,38895	201	-10,95633	0,39429	201	-11,68216	0,40013	201	-11,47658	0,40694	201	-11,63247	0,41457	201	-11,58817	0,42165	201	-11,72225	0,42879	201	-12,06693	0,4363	201	-11,48504	0,44314	201	-12,16369	0,45515	201	-11,23221
200,8	-12,00469	0,37073	200,8	-10,90713	0,37447	200,8	-11,42018	0,37881	200,8	-10,87218	0,3829	200,8	-10,37824	0,38706	200,8	-10,78445	0,39025	200,8	-10,61177	0,39571	200,8	-10,60753	0,40101	200,8	-11,26256	0,40705	200,8	-11,10248	0,41393	200,8	-11,29807	0,42174	200,8	-11,29857	0,4289	200,8	-11,44015	0,43617	200,8	-11,73803	0,44367	200,8	-11,27474	0,45066	200,8	-11,93179	0,46269	200,8	-11,00771
200,6	-11,43029	0,37717	200,6	-10,30363	0,3812	200,6	-10,77758	0,38546	200,6	-10,35788	0,38952	200,6	-9,81076	0,39387	200,6	-10,24315	0,39711	200,6	-10,10137	0,40255	200,6	-10,29383	0,40784	200,6	-10,81306	0,41402	200,6	-10,71178	0,42111	200,6	-10,92817	0,42897	200,6	-10,96517	0,43622	200,6	-11,13175	0,44357	200,6	-11,33633	0,45108	200,6	-11,01624	0,45826	200,6	-11,63999	0,47025	200,6	-10,76351
200,4	-10,78379	0,38402	200,4	-9,7113	0,38807	200,4	-10,08618	0,3924	200,4	-9,78092	0,39654	200,4	-9,19938	0,40093	200,4	-9,67688	0,40422	200,4	-9,5216	0,40964	200,4	-9,92393	0,41489	200,4	-10,34536	0,42131	200,4	-10,30328	0,42852	200,4	-10,50077	0,43645	200,4	-10,59367	0,44382	200,4	-10,79625	0,45114	200,4	-10,93243	0,45875	200,4	-10,73844	0,46606	200,4	-11,34419	0,47805	200,4	-10,48801
200,2	-10,08599	0,39104	200,2	-9,13398	0,395	200,2	-9,3802	0,3994	200,2	-9,16526	0,4037	200,2	-8,5451	0,40811	200,2	-9,08787	0,41125	200,2	-8,86548	0,41668	200,2	-9,46251	0,42205	200,2	-9,81603	0,42856	200,2	-9,85128	0,43593	200,2	-10,00997	0,44386	200,2	-10,19717	0,45139	200,2	-10,42425	0,45862	200,2	-10,50673	0,46643	200,2	-10,44264	0,47377	200,2	-11,03379	0,48588	200,2	-10,18511
200	-9,34063	0,39818	200	-8,53285	0,40185	200	-8,65437	0,40634	200	-8,51116	0,41087	200	-7,87863	0,41521	200	-8,4949	0,41816	200	-8,18558	0,42383	200	-8,9151	0,42934	200	-9,25568	0,43578	200	-9,3337	0,44327	200	-9,48272	0,45129	200	-9,7439	0,45883	200	-9,99555	0,46607	200	-10,06803	0,47404	200	-10,09744	0,48138	200	-10,68229	0,49374	200	-9,90251
199,8	-8,58546	0,40549	199,8	-7,91464	0,40891	199,8	-7,92777	0,41351	199,8	-7,78004	0,41817	199,8	-7,24463	0,42241	199,8	-7,84895	0,42531	199,8	-7,49983	0,43117	199,8	-8,30018	0,4368	199,8	-8,63313	0,44311	199,8	-8,72922	0,45074	199,8	-8,92159	0,4589	199,8	-9,29213	0,46644	199,8	-9,55861	0,47382	199,8	-9,63419	0,48177	199,8	-9,75307	0,48914	199,8	-10,34949	0,50172	199,8	-9,61746
199,6	-7,75892	0,41281	199,6	-7,21674	0,41619	199,6	-7,14968	0,42079	199,6	-7,01384	0,42555	199,6	-6,615	0,42968	199,6	-7,13002	0,43265	199,6	-6,76689	0,43862	199,6	-7,62964	0,44424	199,6	-7,98875	0,45051	199,6	-8,05764	0,45825	199,6	-8,35908	0,46645	199,6	-8,84537	0,47408	199,6	-9,12702	0,48158	199,6	-9,18835	0,48947	199,6	-9,38118	0,49689	199,6	-9,97424	0,5097	199,6	-9,35465
199,4	-6,89616	0,4204	199,4	-6,45639	0,42386	199,4	-6,28802	0,4284	199,4	-6,2112	0,43309	199,4	-5,96882	0,43723	199,4	-6,37742	0,44024	199,4	-6,00971	0,44633	199,4	-6,93835	0,45194	199,4	-7,35621	0,45821	199,4	-7,39673	0,46596	199,4	-7,78102	0,47429	199,4	-8,34384	0,48198	199,4	-8,67926	0,48958	199,4	-8,75491	0,49743	199,4	-8,99502	0,50498	199,4	-9,56331	0,51785	199,4	-9,07073
199,2	-6,04038	0,42806	199,2	-5,59224	0,43167	199,2	-5,41778	0,43623	199,2	-5,3549	0,4408	199,2	-5,27578	0,44509	199,2	-5,59796	0,44808	199,2	-5,22925	0,45414	199,2	-6,2294	0,45973	199,2	-6,74133	0,4661	199,2	-6,7558	0,47377	199,2	-7,17409	0,48233	199,2	-7,85738	0,48998	199,2	-8,21831	0,49771	199,2	-8,34986	0,50558	199,2	-8,59646	0,51332	199,2	-9,18567	0,52614	199,2	-8,73499
199	-5,15277	0,43572	199	-4,57785	0,43943	199	-4,51281	0,44403	199	-4,49187	0,44852	199	-4,4891	0,45288	199	-4,81982	0,4558	199	-4,43844	0,46194	199	-5,46284	0,4674	199	-6,14039	0,47398	199	-6,15046	0,48149	199	-6,5527	0,49019	199	-7,32302	0,49789	199	-7,67993	0,50577	199	-7,92406	0,5137	199	-8,16699	0,52155	199	-8,75417	0,53443	199	-8,39052
198,8	-4,20436	0,4434	198,8	-3,45342	0,44727	198,8	-3,5245	0,45178	198,8	-3,58261	0,45631	198,8	-3,5947	0,46066	198,8	-3,9878	0,4636	198,8	-3,64426	0,46974	198,8	-4,62386	0,47523	198,8	-5,50854	0,48193	198,8	-5,52146	0,48935	198,8	-5,85068	0,49822	198,8	-6,72724	0,50589	198,8	-7,11154	0,51388	198,8	-7,45339	0,52197	198,8	-7,71265	0,52981	198,8	-8,28541	0,54282	198,8	-8,01756
198,6	-3,20379	0,4509	198,6	-2,31832	0,45483	198,6	-2,62116	0,45941	198,6	-2,60423	0,46396	198,6	-2,6487	0,46822	198,6	-3,10331	0,47135	198,6	-2,83767	0,47738	198,6	-3,7391	0,48292	198,6	-4,78566	0,48958	198,6	-4,83847	0,49725	198,6	-5,11135	0,50621	198,6	-6,11109	0,51376	198,6	-6,54774	0,52195	198,6	-6,99286	0,53013	198,6	-7,25429	0,53785	198,6	-7,84694	0,55108	198,6	-7,64977
198,4	-2,05337	0,45846	198,4	-1,12052	0,46241	198,4	-1,63737	0,46708	198,4	-1,6028	0,47169	198,4	-1,6719	0,4758	198,4	-2,16205	0,47903	198,4	-2,00417	0,48507	198,4	-2,78688	0,49069	198,4	-3,96779	0,49738	198,4	-4,16631	0,50514	198,4	-4,3627	0,51409	198,4	-5,46159	0,52168	198,4	-5,9766	0,52992	198,4	-6,52574	0,53816	198,4	-6,77558	0,54585	198,4	-7,40605	0,55927	198,4	-7,26682
198,2	-0,8488	0,46611	198,2	0,11891	0,47015	198,2	-0,62129	0,4748	198,2	-0,57836	0,47944	198,2	-0,66677	0,48347	198,2	-1,19034	0,48672	198,2	-1,17689	0,49275	198,2	-1,86457	0,49862	198,2	-3,0947	0,50524	198,2	-3,4529	0,5131	198,2	-3,59148	0,52205	198,2	-4,78312	0,5297	198,2	-5,41975	0,53796	198,2	-6,05353	0,54629	198,2	-6,29724	0,55403	198,2	-6,95224	0,56744	198,2	-6,84881
198	0,33043	0,47379	198	1,25217	0,47773	198	0,37943	0,48233	198	0,49354	0,48706	198	0,3342	0,491	198	-0,23444	0,49434	198	-0,35359	0,50025	198	-0,98523	0,50634	198	-2,23891	0,51288	198	-2,73552	0,52088	198	-2,83776	0,52987	198	-4,14153	0,53762	198	-4,87069	0,54587	198	-5,56991	0,55416	198	-5,84097	0,56212	198	-6,58802	0,5755	198	-6,44658
197,8	1,57643	0,48157	197,8	2,39931	0,48542	197,8	1,52627	0,49005	197,8	1,56539	0,49478	197,8	1,39764	0,49865	197,8	0,74249	0,502	197,8	0,44531	0,50792	197,8	-0,13333	0,5141	197,8	-1,40961	0,52069	197,8	-2,02952	0,52867	197,8	-2,12345	0,53766	197,8	-3,50336	0,54565	197,8	-4,31817	0,5539	197,8	-5,02772	0,56221	197,8	-5,37623	0,57025	197,8	-6,22577	0,58369	197,8	-6,04866
197,6	2,78961	0,48933	197,6	3,48184	0,49312	197,6	2,73767	0,49779	197,6	2,63222	0,5025	197,6	2,55899	0,50628	197,6	1,71032	0,5097	197,6	1,23876	0,5156	197,6	0,68788	0,52189	197,6	-0,60437	0,52845	197,6	-1,27764	0,53648	197,6	-1,42633	0,54555	197,6	-2,8479	0,55369	197,6	-3,79881	0,56197	197,6	-4,46789	0,5704	197,6	-4,88001	0,57847	197,6	-5,86912	0,59202	197,6	-5,66697
197,4	4,04466	0,49682	197,4	4,51069	0,50053	197,4	3,96946	0,50527	197,4	3,71401	0,50999	197,4	3,76295	0,51378	197,4	2,69211	0,51717	197,4	2,06197	0,52313	197,4	1,52852	0,52929	197,4	0,21888	0,53601	197,4	-0,51279	0,54403	197,4	-0,7376	0,55331	197,4	-2,23886	0,56149	197,4	-3,27989	0,56976	197,4	-3,91442	0,57838	197,4	-4,37689	0,5864	197,4	-5,52591	0,60025	197,4	-5,29533
197,2	5,37424	0,50408	197,2	5,71308	0,50768	197,2	5,30372	0,51273	197,2	4,79983	0,51726	197,2	4,98055	0,52125	197,2	3,65662	0,52444	197,2	2,91272	0,53058	197,2	2,40991	0,53659	197,2	1,10177	0,54343	197,2	0,32374	0,55141	197,2	-0,04827	0,56091	197,2	-1,59446	0,5691	197,2	-2,72332	0,57749	197,2	-3,38727	0,58622	197,2	-3,86915	0,59431	197,2	-5,14931	0,6083	197,2	-4,93088
197	6,66358	0,51123	197	6,97036	0,5148	197	6,5877	0,52002	197	5,88268	0,52436	197	6,16559	0,52858	197	4,5878	0,53166	197	3,80571	0,53791	197	3,29933	0,54376	197	2,04453	0,55065	197	1,19676	0,55878	197	0,60285	0,56846	197	-0,91799	0,57653	197	-2,08378	0,58514	197	-2,88923	0,5939	197	-3,35126	0,60225	197	-4,74303	0,61627	197	-4,58146
196,8	7,967	0,5183	196,8	8,24479	0,52194	196,8	7,82753	0,52711	196,8	7,05789	0,5313	196,8	7,32007	0,53575	196,8	5,54573	0,53889	196,8	4,77307	0,54513	196,8	4,23311	0,55077	196,8	3,02686	0,55777	196,8	2,12344	0,5661	196,8	1,2847	0,57597	196,8	-0,24438	0,58393	196,8	-1,39169	0,5928	196,8	-2,40246	0,60154	196,8	-2,8723	0,61003	196,8	-4,33464	0,62426	196,8	-4,24211
196,6	9,26833	0,52544	196,6	9,58228	0,52914	196,6	9,00636	0,53421	196,6	8,2798	0,53838	196,6	8,4241	0,54288	196,6	6,46885	0,54617	196,6	5,77997	0,55229	196,6	5,13377	0,55789	196,6	3,98288	0,5649	196,6	3,02681	0,57356	196,6	1,95873	0,58344	196,6	0,49515	0,59145	196,6	-0,6937	0,60057	196,6	-1,87178	0,60933	196,6	-2,40664	0,61791	196,6	-3,89706	0,63232	196,6	-3,88667
196,4	10,56711	0,53248	196,4	10,84077	0,53627	196,4	10,04592	0,54119	196,4	9,49193	0,54546	196,4	9,51034	0,54995	196,4	7,42007	0,55336	196,4	6,80183	0,55937	196,4	6,0088	0,56512	196,4	4,87074	0,5721	196,4	3,858	0,58102	196,4	2,60674	0,59091	196,4	1,21539	0,59898	196,4	-0,04584	0,60828	196,4	-1,34167	0,61711	196,4	-1,95041	0,62587	196,4	-3,44411	0,64044	196,4	-3,51825
196,2	11,88041	0,5393	196,2	12,09497	0,54322	196,2	11,03342	0,54801	196,2	10,71812	0,55241	196,2	10,57146	0,55689	196,2	8,39931	0,56032	196,2	7,81722	0,56633	196,2	6,8634	0,57222	196,2	5,6879	0,57934	196,2	4,69274	0,58823	196,2	3,3114	0,59828	196,2	1,91716	0,60648	196,2	0,57657	0,61585	196,2	-0,78981	0,62483	196,2	-1,48349	0,63367	196,2	-2,97276	0,6484	196,2	-3,0935
196	13,16761	0,54597	196	13,34847	0,54968	196	11,98652	0,55463	196	11,92012	0,55918	196	11,58666	0,56365	196	9,35866	0,56687	196	8,83243	0,57303	196	7,7231	0,57916	196	6,47888	0,58639	196	5,51328	0,5952	196	4,0565	0,60531	196	2,61597	0,61383	196	1,18962	0,6232	196	-0,17404	0,63245	196	-0,97565	0,64141	196	-2,45242	0,65617	196	-2,65934
195,8	14,44241	0,55239	195,8	14,47327	0,55599	195,8	12,95472	0,56097	195,8	13,04552	0,56578	195,8	12,61306	0,57015	195,8	10,33015	0,57336	195,8	9,86311	0,57971	195,8	8,6313	0,58606	195,8	7,3029	0,59334	195,8	6,3784	0,60223	195,8	4,79242	0,61235	195,8	3,30852	0,6211	195,8	1,81521	0,63046	195,8	0,44918	0,63999	195,8	-0,43728	0,64913	195,8	-1,922	0,66401	195,8	-2,23028
195,6	15,69081	0,55864	195,6	15,52907	0,56229	195,6	14,02702	0,56723	195,6	14,13372	0,57219	195,6	13,60196	0,57651	195,6	11,32815	0,5798	195,6	10,92383	0,58635	195,6	9,58949	0,59273	195,6	8,15645	0,60016	195,6	7,22974	0,6092	195,6	5,54404	0,61942	195,6	4,0245	0,62838	195,6	2,49204	0,63781	195,6	1,0501	0,64754	195,6	0,11265	0,65682	195,6	-1,38695	0,67185	195,6	-1,75639
195,4	16,86871	0,56472	195,4	16,54417	0,56844	195,4	15,17882	0,57329	195,4	15,15882	0,57841	195,4	14,57016	0,58277	195,4	12,29895	0,58609	195,4	11,98083	0,59279	195,4	10,59467	0,59926	195,4	9,03753	0,60676	195,4	8,01045	0,61604	195,4	6,29706	0,62637	195,4	4,77232	0,63554	195,4	3,18523	0,64519	195,4	1,60113	0,65511	195,4	0,65043	0,66451	195,4	-0,83665	0,67975	195,4	-1,28433
195,2	17,99931	0,5707	195,2	17,58207	0,57451	195,2	16,44302	0,57927	195,2	16,14252	0,58449	195,2	15,54616	0,58885	195,2	13,29285	0,59233	195,2	13,00823	0,59913	195,2	11,60337	0,60572	195,2	9,88451	0,61326	195,2	8,7635	0,62278	195,2	7,04303	0,63329	195,2	5,52116	0,64267	195,2	3,88897	0,65255	195,2	2,09923	0,6627	195,2	1,15369	0,67223	195,2	-0,28958	0,68775	195,2	-0,82795
195	19,04391	0,57651	195	18,67197	0,58039	195	17,76492	0,58512	195	17,13682	0,59026	195	16,50036	0,5948	195	14,34115	0,59844	195	13,94743	0,6053	195	12,57537	0,61195	195	10,66314	0,6197	195	9,42188	0,62935	195	7,79071	0,64011	195	6,19951	0,64974	195	4,58957	0,65984	195	2,57583	0,67017	195	1,61658	0,67991	195	0,24902	0,69562	195	-0,36797
194,8	20,03931	0,58224	194,8	19,78087	0,58606	194,8	19,02302	0,59087	194,8	18,15432	0,59603	194,8	17,46866	0,60071	194,8	15,41235	0,60438	194,8	14,81813	0,61131	194,8	13,52277	0,61818	194,8	11,39934	0,62614	194,8	10,11458	0,63591	194,8	8,55983	0,64687	194,8	6,90031	0,6568	194,8	5,26282	0,66703	194,8	3,06424	0,67768	194,8	2,04549	0,68757	194,8	0,78084	0,70354	194,8	0,06737
194,6	20,98271	0,58788	194,6	20,87397	0,59167	194,6	20,22662	0,59658	194,6	19,15442	0,60177	194,6	18,45156	0,60652	194,6	16,49655	0,61035	194,6	15,66403	0,61743	194,6	14,44707	0,62443	194,6	12,07504	0,63263	194,6	10,81462	0,64258	194,6	9,30785	0,65367	194,6	7,57753	0,66398	194,6	5,89576	0,67425	194,6	3,62275	0,68519	194,6	2,54147	0,69524	194,6	1,31783	0,71158	194,6	0,49192
194,4	21,81711	0,59321	194,4	21,98377	0,59713	194,4	21,35612	0,60225	194,4	20,13752	0,60734	194,4	19,40376	0,61224	194,4	17,57245	0,61622	194,4	16,49233	0,62344	194,4	15,37117	0,63065	194,4	12,78524	0,63914	194,4	11,50752	0,64922	194,4	10,00196	0,66048	194,4	8,21006	0,67105	194,4	6,49245	0,68149	194,4	4,2089	0,69262	194,4	3,05278	0,70292	194,4	1,81675	0,7196	194,4	0,94922
194,2	22,54861	0,59852	194,2	23,03617	0,60261	194,2	22,31772	0,60795	194,2	21,09072	0,61297	194,2	20,32946	0,61807	194,2	18,60945	0,62219	194,2	17,31723	0,62946	194,2	16,25057	0,63693	194,2	13,52744	0,64559	194,2	12,25532	0,65591	194,2	10,68983	0,66741	194,2	8,86185	0,67812	194,2	7,0776	0,68883	194,2	4,81005	0,7002	194,2	3,63311	0,71061	194,2	2,31159	0,72771	194,2	1,44511
194	23,30641	0,60369	194	24,04267	0,60793	194	23,19542	0,61351	194	22,01362	0,61848	194	21,23056	0,6239	194	19,62515	0,62816	194	18,14173	0,63553	194	17,08787	0,64316	194	14,28404	0,65194	194	13,03082	0,66242	194	11,32183	0,67424	194	9,47438	0,68517	194	7,61189	0,69618	194	5,38147	0,70773	194	4,21601	0,71835	194	2,80411	0,73576	194	1,93008
193,8	24,14801	0,60875	193,8	25,07087	0,61315	193,8	23,97922	0,61896	193,8	22,90062	0,62396	193,8	22,07776	0,62958	193,8	20,59265	0,63397	193,8	18,90983	0,6415	193,8	17,90167	0,64935	193,8	15,02684	0,65829	193,8	13,79462	0,66894	193,8	11,87733	0,68106	193,8	10,05708	0,6921	193,8	8,135	0,70349	193,8	5,93091	0,71529	193,8	4,79242	0,7263	193,8	3,26985	0,74392	193,8	2,41844
193,6	25,04361	0,61372	193,6	26,02797	0,61828	193,6	24,72652	0,62415	193,6	23,74732	0,62933	193,6	22,89836	0,63515	193,6	21,53475	0,63963	193,6	19,62523	0,64744	193,6	18,63627	0,65526	193,6	15,73514	0,66454	193,6	14,48972	0,67544	193,6	12,44443	0,68782	193,6	10,59883	0,69908	193,6	8,63879	0,71073	193,6	6,4533	0,72295	193,6	5,31962	0,73423	193,6	3,68115	0,75219	193,6	2,92552
193,4	25,98331	0,61858	193,4	26,88657	0,62323	193,4	25,49932	0,62912	193,4	24,59082	0,63461	193,4	23,72486	0,64053	193,4	22,39915	0,64511	193,4	20,32313	0,6532	193,4	19,31467	0,66106	193,4	16,41984	0,67071	193,4	15,15222	0,68189	193,4	12,98923	0,69449	193,4	11,13983	0,70608	193,4	9,14069	0,71798	193,4	6,94002	0,73062	193,4	5,79324	0,74227	193,4	4,07791	0,76065	193,4	3,40026
193,2	26,91261	0,62311	193,2	27,76797	0,62785	193,2	26,25702	0,63388	193,2	25,45352	0,63961	193,2	24,50936	0,64561	193,2	23,19235	0,65032	193,2	21,03543	0,65858	193,2	19,98547	0,6667	193,2	17,09204	0,67673	193,2	15,75232	0,68823	193,2	13,56243	0,70103	193,2	11,62633	0,71307	193,2	9,61781	0,72518	193,2	7,43568	0,7383	193,2	6,23089	0,75029	193,2	4,44475	0,76908	193,2	3,85453
193	27,79791	0,62734	193	28,54927	0,63216	193	26,99332	0,6383	193	26,29212	0,64421	193	25,23546	0,65036	193	23,87435	0,65535	193	21,73373	0,6637	193	20,58337	0,67213	193	17,79504	0,68241	193	16,27832	0,69441	193	14,17133	0,70754	193	12,08673	0,72004	193	10,06545	0,73236	193	7,90559	0,74606	193	6,6592	0,75828	193	4,77847	0,77753	193	4,2992
192,8	28,74761	0,63128	192,8	29,36827	0,63614	192,8	27,72102	0,64235	192,8	27,06902	0,64847	192,8	25,91206	0,65488	192,8	24,48395	0,66005	192,8	22,45573	0,66852	192,8	21,19177	0,67753	192,8	18,44574	0,68791	192,8	16,84702	0,70036	192,8	14,73763	0,71404	192,8	12,59173	0,72696	192,8	10,45765	0,73953	192,8	8,34634	0,7537	192,8	7,1075	0,76636	192,8	5,14909	0,78606	192,8	4,68332
192,6	29,68091	0,63494	192,6	30,17987	0,63992	192,6	28,43042	0,64623	192,6	27,76512	0,65257	192,6	26,49446	0,65912	192,6	25,03855	0,66453	192,6	23,15993	0,67328	192,6	21,76097	0,68285	192,6	19,07094	0,69347	192,6	17,38742	0,70629	192,6	15,30513	0,72054	192,6	13,09273	0,73387	192,6	10,80615	0,74675	192,6	8,79574	0,76146	192,6	7,5812	0,77469	192,6	5,51634	0,79472	192,6	5,04584
192,4	30,54461	0,63858	192,4	30,91477	0,64382	192,4	29,17242	0,65004	192,4	28,34392	0,65665	192,4	27,04586	0,66343	192,4	25,54245	0,66907	192,4	23,76373	0,67823	192,4	22,24747	0,68814	192,4	19,67354	0,69909	192,4	17,85202	0,71234	192,4	15,84973	0,72711	192,4	13,60263	0,7409	192,4	11,15695	0,75409	192,4	9,20724	0,76945	192,4	8,05334	0,78319	192,4	5,90597	0,80364	192,4	5,41244
192,2	31,31071	0,64241	192,2	31,60557	0,648	192,2	29,90662	0,65417	192,2	28,79272	0,66112	192,2	27,60866	0,66802	192,2	26,07125	0,67383	192,2	24,29693	0,68337	192,2	22,67627	0,69364	192,2	20,19834	0,70508	192,2	18,30432	0,71858	192,2	16,38333	0,73397	192,2	14,06713	0,74813	192,2	11,49225	0,76171	192,2	9,63242	0,77764	192,2	8,47574	0,7918	192,2	6,27885	0,81283	192,2	5,76012
192	31,94091	0,64658	192	32,22407	0,65248	192	30,59082	0,65888	192	29,23212	0,66607	192	28,11906	0,67304	192	26,54845	0,6792	192	24,79063	0,68911	192	23,03147	0,69965	192	20,69584	0,7115	192	18,67462	0,72539	192	16,87763	0,74126	192	14,47113	0,75583	192	11,84895	0,76976	192	10,04326	0,78621	192	8,83312	0,80081	192	6,61552	0,8224	192	6,1092
191,8	32,40191	0,65089	191,8	32,69957	0,65713	191,8	31,20932	0,66372	191,8	29,64012	0,67116	191,8	28,64276	0,67839	191,8	26,94455	0,68492	191,8	25,25413	0,69516	191,8	23,39787	0,706	191,8	21,11754	0,71803	191,8	19,01022	0,73256	191,8	17,34843	0,74877	191,8	14,85423	0,76366	191,8	12,16455	0,7781	191,8	10,46047	0,7949	191,8	9,15262	0,80999	191,8	6,92273	0,83218	191,8	6,48979
191,6	32,81061	0,65513	191,6	33,05397	0,66176	191,6	31,73212	0,66863	191,6	30,04512	0,67624	191,6	29,13936	0,68379	191,6	27,32505	0,69063	191,6	25,69693	0,7012	191,6	23,77567	0,71243	191,6	21,45254	0,7248	191,6	19,34572	0,7397	191,6	17,80623	0,75644	191,6	15,18753	0,7716	191,6	12,47635	0,78654	191,6	10,87947	0,80373	191,6	9,37537	0,81943	191,6	7,21463	0,84209	191,6	6,84148
191,4	33,09481	0,65914	191,4	33,21217	0,66606	191,4	32,16402	0,67321	191,4	30,49202	0,68103	191,4	29,57756	0,68905	191,4	27,65525	0,69617	191,4	26,13173	0,70708	191,4	24,15067	0,71873	191,4	21,74244	0,7315	191,4	19,64582	0,7468	191,4	18,21103	0,76399	191,4	15,47513	0,77957	191,4	12,78805	0,79504	191,4	11,31077	0,8128	191,4	9,61772	0,82905	191,4	7,48736	0,85226	191,4	7,17371
191,2	33,35031	0,66268	191,2	33,21547	0,66976	191,2	32,49772	0,67719	191,2	30,89112	0,68527	191,2	29,95986	0,69377	191,2	27,97005	0,70126	191,2	26,50283	0,71239	191,2	24,47447	0,72465	191,2	21,94744	0,73787	191,2	19,92062	0,75364	191,2	18,62523	0,77132	191,2	15,71353	0,78746	191,2	13,05675	0,80352	191,2	11,73137	0,82191	191,2	9,81225	0,83874	191,2	7,73946	0,86249	191,2	7,50821
191	33,58871	0,66559	191	33,15917	0,67271	191	32,68042	0,68053	191	31,22872	0,68892	191	30,29016	0,6979	191	28,32875	0,70568	191	26,74613	0,71705	191	24,67897	0,72996	191	22,07954	0,74378	191	20,15922	0,76002	191	18,95183	0,77842	191	15,93663	0,79519	191	13,33005	0,81186	191	12,11157	0,83104	191	10,01065	0,84835	191	7,98887	0,87263	191	7,77948
190,8	33,79001	0,66778	190,8	33,13787	0,67494	190,8	32,79342	0,68312	190,8	31,50192	0,69196	190,8	30,61656	0,70127	190,8	28,68075	0,70941	190,8	26,98353	0,72119	190,8	24,85127	0,73485	190,8	22,17784	0,74914	190,8	20,43622	0,76612	190,8	19,17963	0,78525	190,8	16,13933	0,80269	190,8	13,53915	0,82007	190,8	12,39867	0,84017	190,8	10,24426	0,85795	190,8	8,19152	0,88287	190,8	7,97078
190,6	33,98311	0,66933	190,6	33,22927	0,67652	190,6	32,83572	0,68519	190,6	31,70722	0,69445	190,6	30,93086	0,704	190,6	28,95835	0,71261	190,6	27,19073	0,72487	190,6	24,96867	0,73942	190,6	22,26254	0,75416	190,6	20,66392	0,77199	190,6	19,38333	0,79208	190,6	16,36543	0,81001	190,6	13,75445	0,82812	190,6	12,61457	0,84925	190,6	10,47066	0,86769	190,6	8,45047	0,89328	190,6	8,11811
190,4	34,21851	0,67053	190,4	33,36727	0,67793	190,4	32,91192	0,68706	190,4	31,89262	0,6967	190,4	31,25966	0,70662	190,4	29,17695	0,71565	190,4	27,38443	0,72849	190,4	25,08057	0,74392	190,4	22,37754	0,75911	190,4	20,83332	0,77774	190,4	19,55653	0,79894	190,4	16,58033	0,8173	190,4	13,94715	0,83621	190,4	12,77477	0,85858	190,4	10,68336	0,8777	190,4	8,73982	0,90408	190,4	8,2371
190,2	34,41681	0,67209	190,2	33,52377	0,67999	190,2	33,00212	0,68947	190,2	32,05832	0,69954	190,2	31,48966	0,70964	190,2	29,30195	0,7193	190,2	27,58813	0,73271	190,2	25,21887	0,749	190,2	22,51724	0,76459	190,2	21,01552	0,78406	190,2	19,72463	0,8064	190,2	16,68753	0,82525	190,2	14,14145	0,84489	190,2	12,95307	0,86851	190,2	10,85696	0,8884	190,2	8,97014	0,91561	190,2	8,33782
190	34,60691	0,67465	190	33,67467	0,68303	190	33,15042	0,69289	190	32,21232	0,70345	190	31,61996	0,71379	190	29,34425	0,72408	190	27,71933	0,73792	190	25,33477	0,75503	190	22,63994	0,77112	190	21,12602	0,79146	190	19,85683	0,81478	190	16,73953	0,83422	190	14,33965	0,85459	190	13,17127	0,87912	190	10,97206	0,89988	190	9,19266	0,92777	190	8,43943
189,8	34,73131	0,67838	189,8	33,75747	0,68714	189,8	33,32922	0,69739	189,8	32,31192	0,7084	189,8	31,66776	0,71926	189,8	29,39795	0,73	189,8	27,74723	0,74439	189,8	25,48037	0,76211	189,8	22,76014	0,77877	189,8	21,27332	0,79988	189,8	19,94623	0,82393	189,8	16,84033	0,84415	189,8	14,49155	0,86523	189,8	13,41087	0,89038	189,8	11,03456	0,91212	189,8	9,3594	0,94018	189,8	8,58356
189,6	34,74811	0,68293	189,6	33,81657	0,6922	189,6	33,50192	0,70273	189,6	32,33642	0,71425	189,6	31,65236	0,72563	189,6	29,43575	0,73679	189,6	27,67043	0,75195	189,6	25,62217	0,77013	189,6	22,86184	0,78742	189,6	21,41172	0,80917	189,6	19,95723	0,83371	189,6	16,92613	0,85491	189,6	14,62055	0,87665	189,6	13,62897	0,90232	189,6	11,09416	0,925	189,6	9,48708	0,95332	189,6	8,71205
189,4	34,69251	0,68756	189,4	33,83527	0,69731	189,4	33,58222	0,70814	189,4	32,26462	0,72025	189,4	31,63186	0,73227	189,4	29,46935	0,74381	189,4	27,53173	0,75974	189,4	25,70987	0,77836	189,4	22,94344	0,79644	189,4	21,50062	0,81872	189,4	19,91403	0,84367	189,4	17,03593	0,86591	189,4	14,70975	0,88838	189,4	13,78017	0,91461	189,4	11,17626	0,93747	189,4	9,63997	0,96688	189,4	8,85758
189,2	34,65131	0,69158	189,2	33,76757	0,70173	189,2	33,67212	0,71307	189,2	32,13472	0,7256	189,2	31,56566	0,73838	189,2	29,49345	0,75046	189,2	27,33433	0,76704	189,2	25,74497	0,78624	189,2	23,01494	0,8051	189,2	21,57282	0,82801	189,2	19,91513	0,85348	189,2	17,16553	0,87669	189,2	14,77755	0,90001	189,2	13,84397	0,92694	189,2	11,25816	0,95011	189,2	9,80795	0,98061	189,2	9,03604
189	34,53351	0,69446	189	33,68897	0,70515	189	33,68052	0,71693	189	32,01002	0,72991	189	31,46406	0,74334	189	29,46235	0,75616	189	27,14113	0,77331	189	25,75307	0,79328	189	23,03574	0,81292	189	21,56292	0,83672	189	19,89913	0,86295	189	17,20783	0,88705	189	14,78815	0,91132	189	13,83167	0,93862	189	11,34726	0,96277	189	10,00681	0,99435	189	9,16879
188,8	34,42051	0,69592	188,8	33,62447	0,70714	188,8	33,61042	0,71941	188,8	31,83412	0,73297	188,8	31,30876	0,74699	188,8	29,36375	0,76045	188,8	26,99623	0,77816	188,8	25,73207	0,79917	188,8	22,99124	0,81973	188,8	21,53042	0,84466	188,8	19,85733	0,87198	188,8	17,26763	0,89689	188,8	14,81365	0,92181	188,8	13,75577	0,95011	188,8	11,39516	0,9753	188,8	10,18661	1,00805	188,8	9,26697
188,6	34,29101	0,69614	188,6	33,60757	0,70774	188,6	33,54352	0,72058	188,6	31,70572	0,73471	188,6	31,10256	0,74938	188,6	29,25165	0,7634	188,6	26,82623	0,78176	188,6	25,71337	0,80406	188,6	22,92314	0,8256	188,6	21,47482	0,85174	188,6	19,86863	0,88059	188,6	17,35013	0,90634	188,6	14,81975	0,93126	188,6	13,67347	0,9614	188,6	11,41886	0,98787	188,6	10,27421	1,02191	188,6	9,30031
188,4	34,01231	0,69558	188,4	33,64687	0,70765	188,4	33,32342	0,72102	188,4	31,58192	0,73568	188,4	30,86586	0,75103	188,4	29,13685	0,76562	188,4	26,66833	0,78475	188,4	25,67517	0,80855	188,4	22,87144	0,83101	188,4	21,39732	0,85852	188,4	19,81023	0,88907	188,4	17,41823	0,91495	188,4	14,79515	0,94074	188,4	13,57197	0,97302	188,4	11,41876	1,00076	188,4	10,32601	1,03617	188,4	9,28582
188,2	33,68281	0,69502	188,2	33,62267	0,70754	188,2	33,02192	0,72141	188,2	31,38012	0,73674	188,2	30,59026	0,75274	188,2	28,99855	0,76801	188,2	26,45293	0,78792	188,2	25,60597	0,8133	188,2	22,77964	0,83674	188,2	21,28642	0,86555	188,2	19,71243	0,89767	188,2	17,43593	0,92383	188,2	14,81405	0,95075	188,2	13,48277	0,98529	188,2	11,36506	1,01439	188,2	10,30451	1,05126	188,2	9,26041
188	33,36541	0,69549	188	33,49557	0,70859	188	32,72332	0,72297	188	31,13702	0,73885	188	30,26706	0,75572	188	28,83495	0,77183	188	26,18813	0,79241	188	25,44597	0,81927	188	22,60834	0,8437	188	21,09112	0,87373	188	19,59303	0,90662	188	17,41853	0,93402	188	14,78605	0,96214	188	13,38617	0,9987	188	11,34356	1,02924	188	10,20601	1,06773	188	9,2256
187,8	33,05741	0,69768	187,8	33,29127	0,71143	187,8	32,33682	0,72642	187,8	30,87182	0,74291	187,8	29,85856	0,76066	187,8	28,61565	0,77784	187,8	25,94693	0,79899	187,8	25,22527	0,82707	187,8	22,36074	0,85255	187,8	20,85142	0,8835	187,8	19,33073	0,91713	187,8	17,34333	0,94579	187,8	14,74965	0,97527	187,8	13,30167	1,01368	187,8	11,32896	1,04574	187,8	10,11481	1,08587	187,8	9,21213
187,6	32,74311	0,70172	187,6	32,98197	0,71622	187,6	31,93152	0,73191	187,6	30,58072	0,74912	187,6	29,42266	0,76775	187,6	28,28835	0,78593	187,6	25,72073	0,80782	187,6	24,99597	0,83677	187,6	21,98944	0,86343	187,6	20,46262	0,89452	187,6	18,97823	0,92937	187,6	17,26213	0,95938	187,6	14,66795	0,99023	187,6	13,16507	1,03021	187,6	11,25546	1,06399	187,6	10,01201	1,10585	187,6	9,21356
187,4	32,33751	0,70693	187,4	32,53487	0,72223	187,4	31,51892	0,73869	187,4	30,25522	0,75669	187,4	28,96416	0,77624	187,4	27,94785	0,79534	187,4	25,53333	0,81813	187,4	24,64997	0,84771	187,4	21,59074	0,87553	187,4	20,06562	0,90682	187,4	18,64483	0,94277	187,4	17,18513	0,97428	187,4	14,51895	1,00658	187,4	13,01467	1,04796	187,4	11,17856	1,08347	187,4	9,83859	1,12731	187,4	9,31227
187,2	31,87051	0,71211	187,2	32,01707	0,72809	187,2	31,02092	0,74538	187,2	29,97402	0,76438	187,2	28,46876	0,7847	187,2	27,58805	0,8048	187,2	25,41993	0,82852	187,2	24,30847	0,85879	187,2	21,28084	0,88694	187,2	19,68312	0,91946	187,2	18,26363	0,9566	187,2	17,00923	0,98956	187,2	14,35015	1,02357	187,2	12,82617	1,06637	187,2	11,11666	1,10376	187,2	9,61064	1,14977	187,2	9,40945
187	31,29561	0,71576	187	31,43147	0,73236	187	30,63292	0,7505	187	29,57912	0,77043	187	27,98836	0,79157	187	27,15355	0,81258	187	25,28783	0,83742	187	23,95607	0,86869	187	21,07464	0,89716	187	19,28792	0,93123	187	17,94213	0,96993	187	16,79103	1,0044	187	14,16125	1,04025	187	12,60467	1,08487	187	10,99846	1,12431	187	9,36036	1,17258	187	9,37141
186,8	30,72291	0,71696	186,8	30,81277	0,73406	186,8	30,25342	0,753	186,8	29,10402	0,77385	186,8	27,52366	0,79584	186,8	26,74765	0,81785	186,8	25,11113	0,84378	186,8	23,56827	0,87577	186,8	20,93054	0,90556	186,8	19,01272	0,94151	186,8	17,79063	0,98229	186,8	16,52403	1,01843	186,8	13,85915	1,05618	186,8	12,42617	1,10324	186,8	10,86126	1,14492	186,8	9,06621	1,19558	186,8	9,26947
186,6	30,23521	0,7156	186,6	30,20657	0,73334	186,6	29,83672	0,7531	186,6	28,63192	0,77478	186,6	27,08676	0,79757	186,6	26,32965	0,8206	186,6	24,95013	0,84748	186,6	23,20007	0,881	186,6	20,82584	0,91224	186,6	18,75682	0,95043	186,6	17,61723	0,9939	186,6	16,22613	1,03179	186,6	13,53945	1,07161	186,6	12,18097	1,12194	186,6	10,73716	1,1661	186,6	8,79419	1,21922	186,6	9,05554
186,4	29,64111	0,71248	186,4	29,65067	0,73085	186,4	29,38752	0,75148	186,4	28,07122	0,77396	186,4	26,66126	0,79758	186,4	25,85385	0,82171	186,4	24,67773	0,84897	186,4	22,71887	0,88511	186,4	20,66714	0,91806	186,4	18,46512	0,95882	186,4	17,41673	1,00536	186,4	15,95753	1,04532	186,4	13,18145	1,0873	186,4	11,96227	1,14167	186,4	10,68476	1,18844	186,4	8,43885	1,24421	186,4	8,79317
186,2	29,12161	0,7092	186,2	29,09347	0,72833	186,2	28,82942	0,74987	186,2	27,57272	0,7733	186,2	26,22936	0,79774	186,2	25,41345	0,82192	186,2	24,32053	0,85072	186,2	22,24507	0,88982	186,2	20,42444	0,92466	186,2	18,24342	0,96805	186,2	17,17123	1,01798	186,2	15,69383	1,0603	186,2	12,74875	1,1046	186,2	11,77007	1,16332	186,2	10,72306	1,21304	186,2	8,11362	1,27164	186,2	8,52846
186	28,64281	0,7077	186	28,56567	0,72762	186	28,28062	0,75021	186	27,07692	0,77468	186	25,82996	0,79927	186	25,00345	0,82444	186	23,98683	0,85493	186	21,76197	0,89685	186	20,10324	0,93375	186	18,00192	0,97973	186	16,82913	1,0331	186	15,41103	1,07795	186	12,35225	1,12484	186	11,57157	1,18791	186	10,80756	1,24085	186	7,85797	1,30271	186	8,25583
185,8	28,12211	0,70919	185,8	28,08377	0,73006	185,8	27,70592	0,75372	185,8	26,64552	0,7788	185,8	25,50806	0,80437	185,8	24,66345	0,8308	185,8	23,69733	0,863	185,8	21,34117	0,9074	185,8	19,85154	0,94643	185,8	17,82222	0,99489	185,8	16,48993	1,05137	185,8	15,12753	1,09894	185,8	11,95955	1,14871	185,8	11,38187	1,21585	185,8	10,90686	1,2722	185,8	7,62386	1,33789	185,8	7,93688
185,6	27,71711	0,71354	185,6	27,58667	0,7355	185,6	27,09032	0,76021	185,6	26,25602	0,78566	185,6	25,28656	0,81306	185,6	24,36315	0,8408	185,6	23,43133	0,87473	185,6	20,98207	0,92134	185,6	19,66974	0,96251	185,6	17,69982	1,01331	185,6	16,29793	1,07268	185,6	14,87913	1,12305	185,6	11,54905	1,17606	185,6	11,22997	1,24684	185,6	11,01876	1,30697	185,6	7,46112	1,37682	185,6	7,61486
185,4	27,37901	0,7192	185,4	27,16957	0,74232	185,4	26,54652	0,76725	185,4	25,87652	0,79406	185,4	25,14756	0,82344	185,4	24,11785	0,85273	185,4	23,21043	0,88845	185,4	20,63677	0,937	185,4	19,56434	0,98051	185,4	17,66452	1,0337	185,4	16,23223	1,09588	185,4	14,64123	1,14912	185,4	11,15665	1,20569	185,4	11,09887	1,28005	185,4	11,07166	1,34412	185,4	7,3151	1,41849	185,4	7,29505
185,2	26,99211	0,72331	185,2	26,81087	0,74687	185,2	26,06272	0,77286	185,2	25,57202	0,80116	185,2	25,03386	0,83247	185,2	23,87375	0,86361	185,2	23,00903	0,90127	185,2	20,37787	0,95203	185,2	19,51124	0,99801	185,2	17,60842	1,05394	185,2	16,18573	1,11917	185,2	14,44463	1,17564	185,2	10,75775	1,23593	185,2	10,98877	1,31423	185,2	11,09506	1,38259	185,2	7,12145	1,4616	185,2	7,01001
185	26,69891	0,72242	185	26,48087	0,7467	185	25,69822	0,77407	185	25,26862	0,80399	185	24,95366	0,83714	185	23,64305	0,87045	185	22,78143	0,91015	185	20,10867	0,96389	185	19,39204	1,01268	185	17,53242	1,07199	185	16,19673	1,14132	185	14,27363	1,20144	185	10,40285	1,26538	185	10,92317	1,34866	185	11,16696	1,42164	185	6,95746	1,50558	185	6,73368
Δ1-14Ex4-Tc5bQR
5°C			10°C			15°C			20°C			25°C			30°C			35°C			40°C			45°C			50°C			55°C			60°C			65°C			70°C			75°C			80°C			85°C
wavelength (nm)	Ellipticity	Intensity	wavelength (nm)	Ellipticity	Intensity	wavelength (nm)	Ellipticity	Intensity	wavelength (nm)	Ellipticity	Intensity	wavelength (nm)	Ellipticity	Intensity	wavelength (nm)	Ellipticity	Intensity	wavelength (nm)	Ellipticity	Intensity	wavelength (nm)	Ellipticity	Intensity	wavelength (nm)	Ellipticity	Intensity	wavelength (nm)	Ellipticity	Intensity	wavelength (nm)	Ellipticity	Intensity	wavelength (nm)	Ellipticity	Intensity	wavelength (nm)	Ellipticity	Intensity	wavelength (nm)	Ellipticity	Intensity	wavelength (nm)	Ellipticity	Intensity	wavelength (nm)	Ellipticity	Intensity	wavelength (nm)	Ellipticity
260	0	0,01754	260	0	0,01761	260	0	0,01798	260	0	0,01878	260	0	0,01931	260	0	0,02011	260	0	0,02026	260	0	0,02053	260	0	0,0215	260	0	0,02122	260	0	0,02155	260	0	0,02112	260	0	0,02128	260	0	0,02104	260	0	0,02144	260	0	0,02231	260	0
259,8	0,01134	0,01744	259,8	0,00284	0,01757	259,8	0,02519	0,01792	259,8	0,01232	0,01861	259,8	0,00724	0,01923	259,8	0,01234	0,02007	259,8	0,02492	0,02017	259,8	0,02578	0,02048	259,8	0,00342	0,02149	259,8	0,00409	0,02112	259,8	0,01318	0,02147	259,8	-0,01649	0,02103	259,8	0,01105	0,02124	259,8	0,00827	0,02096	259,8	-0,00227	0,02138	259,8	-0,00196	0,02222	259,8	-0,004
259,6	0,02996	0,0173	259,6	0,01278	0,01747	259,6	0,05914	0,01785	259,6	0,03117	0,01846	259,6	0,01722	0,01921	259,6	0,02736	0,01998	259,6	0,0651	0,02012	259,6	0,05887	0,02042	259,6	0,00917	0,02144	259,6	0,01239	0,02104	259,6	0,03158	0,02132	259,6	-0,02775	0,02097	259,6	0,02271	0,02117	259,6	0,02092	0,02088	259,6	0,00316	0,02135	259,6	-0,00535	0,02216	259,6	0,00301
259,4	0,05095	0,01721	259,4	0,0281	0,01746	259,4	0,10463	0,0178	259,4	0,05538	0,01837	259,4	0,03219	0,01922	259,4	0,04692	0,01992	259,4	0,10861	0,0201	259,4	0,09911	0,02037	259,4	0,02068	0,02139	259,4	0,02426	0,02101	259,4	0,05311	0,02119	259,4	-0,028	0,02095	259,4	0,03243	0,02112	259,4	0,03577	0,02086	259,4	0,01491	0,02131	259,4	-0,00999	0,02212	259,4	0,01947
259,2	0,0846	0,0171	259,2	0,05834	0,01743	259,2	0,16141	0,01772	259,2	0,09418	0,01834	259,2	0,05542	0,01923	259,2	0,07439	0,01986	259,2	0,15593	0,02006	259,2	0,14579	0,02036	259,2	0,03657	0,02142	259,2	0,04631	0,02097	259,2	0,08297	0,02113	259,2	-0,00888	0,02092	259,2	0,04725	0,02108	259,2	0,0587	0,02084	259,2	0,03511	0,02128	259,2	-0,00604	0,0221	259,2	0,03424
259	0,12181	0,01707	259	0,09287	0,01731	259	0,21618	0,01772	259	0,13617	0,01832	259	0,08444	0,01921	259	0,09885	0,01977	259	0,1948	0,02003	259	0,18277	0,02036	259	0,05639	0,02137	259	0,07235	0,02091	259	0,10899	0,02109	259	0,01094	0,02088	259	0,05542	0,02102	259	0,08649	0,02082	259	0,05063	0,02128	259	-0,00131	0,02212	259	0,05192
258,8	0,15187	0,01704	258,8	0,13326	0,01721	258,8	0,26978	0,01763	258,8	0,17116	0,01822	258,8	0,11204	0,0192	258,8	0,11438	0,01966	258,8	0,22425	0,01999	258,8	0,20834	0,02034	258,8	0,07546	0,02129	258,8	0,10025	0,02084	258,8	0,1288	0,02104	258,8	0,03141	0,02088	258,8	0,05969	0,021	258,8	0,11027	0,0208	258,8	0,07142	0,02129	258,8	-0,00173	0,02215	258,8	0,06278
258,6	0,18293	0,01705	258,6	0,18575	0,01713	258,6	0,32668	0,01762	258,6	0,21307	0,01814	258,6	0,15221	0,01915	258,6	0,13192	0,01962	258,6	0,25525	0,01996	258,6	0,23499	0,02036	258,6	0,09839	0,02124	258,6	0,13054	0,02085	258,6	0,14627	0,02101	258,6	0,05378	0,02087	258,6	0,06467	0,02096	258,6	0,13736	0,02076	258,6	0,0981	0,0213	258,6	0,011	0,02215	258,6	0,08207
258,4	0,21077	0,01702	258,4	0,23974	0,01698	258,4	0,37743	0,01753	258,4	0,25837	0,01812	258,4	0,19849	0,01915	258,4	0,14422	0,01957	258,4	0,27507	0,01994	258,4	0,26232	0,02031	258,4	0,11855	0,02116	258,4	0,16414	0,02079	258,4	0,1618	0,02092	258,4	0,08461	0,02081	258,4	0,06507	0,02086	258,4	0,16773	0,02071	258,4	0,12239	0,02127	258,4	0,03163	0,02213	258,4	0,10302
258,2	0,23119	0,0169	258,2	0,2823	0,0169	258,2	0,42611	0,01749	258,2	0,30092	0,01808	258,2	0,24015	0,01912	258,2	0,15726	0,01944	258,2	0,27377	0,01989	258,2	0,28527	0,02026	258,2	0,13977	0,02111	258,2	0,19523	0,02073	258,2	0,17467	0,02081	258,2	0,11416	0,02079	258,2	0,06926	0,02079	258,2	0,19471	0,02062	258,2	0,14103	0,02126	258,2	0,04763	0,02214	258,2	0,11554
258	0,24672	0,01679	258	0,3242	0,01686	258	0,46919	0,01743	258	0,34926	0,01787	258	0,28214	0,01902	258	0,17034	0,01927	258	0,26812	0,01981	258	0,31054	0,02016	258	0,16139	0,02095	258	0,2221	0,02061	258	0,18691	0,02068	258	0,13567	0,02076	258	0,07811	0,02075	258	0,21983	0,02046	258	0,15209	0,02114	258	0,06885	0,02208	258	0,12203
257,8	0,24844	0,01674	257,8	0,34698	0,01676	257,8	0,4939	0,01745	257,8	0,37837	0,01784	257,8	0,31716	0,01891	257,8	0,17964	0,01918	257,8	0,25549	0,0198	257,8	0,32485	0,02014	257,8	0,17443	0,02085	257,8	0,23644	0,02061	257,8	0,18946	0,02064	257,8	0,13625	0,02072	257,8	0,07787	0,02073	257,8	0,2344	0,02043	257,8	0,15174	0,02111	257,8	0,07784	0,02204	257,8	0,12909
257,6	0,24891	0,01668	257,6	0,36303	0,01663	257,6	0,51082	0,01745	257,6	0,39569	0,01776	257,6	0,34106	0,01878	257,6	0,18762	0,01914	257,6	0,23533	0,01982	257,6	0,33524	0,02014	257,6	0,18135	0,02082	257,6	0,24467	0,02057	257,6	0,18591	0,02058	257,6	0,14115	0,02068	257,6	0,07644	0,0207	257,6	0,23946	0,02039	257,6	0,1501	0,02105	257,6	0,08256	0,02198	257,6	0,13296
257,4	0,25327	0,01661	257,4	0,3781	0,01657	257,4	0,52634	0,01741	257,4	0,41716	0,01762	257,4	0,36866	0,01874	257,4	0,20161	0,01904	257,4	0,22446	0,01976	257,4	0,35244	0,02014	257,4	0,19812	0,02072	257,4	0,24891	0,02049	257,4	0,18624	0,02046	257,4	0,15461	0,0206	257,4	0,08806	0,02066	257,4	0,2442	0,02035	257,4	0,15007	0,021	257,4	0,0922	0,02195	257,4	0,14774
257,2	0,26175	0,01652	257,2	0,38603	0,01653	257,2	0,53818	0,01737	257,2	0,43419	0,01753	257,2	0,38869	0,01871	257,2	0,21932	0,01894	257,2	0,20774	0,01968	257,2	0,36773	0,02011	257,2	0,21588	0,02061	257,2	0,25697	0,02044	257,2	0,19114	0,02037	257,2	0,17899	0,02061	257,2	0,09893	0,02055	257,2	0,24471	0,02031	257,2	0,14992	0,02094	257,2	0,10112	0,02188	257,2	0,16654
257	0,26509	0,01645	257	0,38693	0,01653	257	0,55	0,01728	257	0,4384	0,01744	257	0,40052	0,01862	257	0,23652	0,01885	257	0,18879	0,0196	257	0,37367	0,02007	257	0,23338	0,02054	257	0,26538	0,02038	257	0,19322	0,02025	257	0,20179	0,02059	257	0,10967	0,02045	257	0,24415	0,02027	257	0,151	0,02087	257	0,10353	0,02177	257	0,18545
256,8	0,26405	0,01636	256,8	0,39667	0,01648	256,8	0,5657	0,01716	256,8	0,44176	0,01736	256,8	0,41556	0,01851	256,8	0,25184	0,0188	256,8	0,18062	0,01958	256,8	0,37903	0,02002	256,8	0,25371	0,02051	256,8	0,27228	0,0203	256,8	0,19745	0,02015	256,8	0,22932	0,02058	256,8	0,11676	0,02043	256,8	0,2417	0,02022	256,8	0,1561	0,02086	256,8	0,11215	0,02172	256,8	0,20771
256,6	0,26557	0,01628	256,6	0,40816	0,0165	256,6	0,57536	0,01696	256,6	0,43429	0,01728	256,6	0,42865	0,01838	256,6	0,25841	0,01874	256,6	0,17332	0,01954	256,6	0,37295	0,01996	256,6	0,26655	0,02048	256,6	0,28172	0,02026	256,6	0,20002	0,02012	256,6	0,25625	0,02058	256,6	0,1194	0,02035	256,6	0,24117	0,0202	256,6	0,16066	0,02086	256,6	0,12007	0,02166	256,6	0,23097
256,4	0,26949	0,01624	256,4	0,42283	0,01657	256,4	0,58586	0,01687	256,4	0,43475	0,01725	256,4	0,44073	0,01828	256,4	0,25039	0,01878	256,4	0,16281	0,01951	256,4	0,36106	0,01994	256,4	0,28311	0,02038	256,4	0,29453	0,02022	256,4	0,19692	0,0201	256,4	0,28817	0,02055	256,4	0,12354	0,02027	256,4	0,23968	0,02016	256,4	0,16178	0,02082	256,4	0,13394	0,02161	256,4	0,25499
256,2	0,26837	0,01623	256,2	0,42798	0,01654	256,2	0,59105	0,01677	256,2	0,44081	0,01722	256,2	0,45131	0,0182	256,2	0,23549	0,01874	256,2	0,15156	0,01941	256,2	0,34409	0,01987	256,2	0,29965	0,02034	256,2	0,31304	0,02016	256,2	0,19375	0,0201	256,2	0,30705	0,02047	256,2	0,12385	0,02019	256,2	0,2408	0,02009	256,2	0,1612	0,02075	256,2	0,14952	0,02151	256,2	0,26988
256	0,26097	0,01627	256	0,4184	0,01649	256	0,58699	0,01672	256	0,44146	0,01723	256	0,44534	0,01813	256	0,21481	0,01864	256	0,13196	0,01934	256	0,31716	0,01978	256	0,30636	0,02029	256	0,32503	0,02009	256	0,18334	0,02013	256	0,30976	0,02041	256	0,11339	0,02014	256	0,23711	0,02002	256	0,14955	0,02072	256	0,15552	0,02147	256	0,2678
255,8	0,24336	0,01632	255,8	0,39886	0,0165	255,8	0,57366	0,01665	255,8	0,43118	0,01721	255,8	0,43734	0,01807	255,8	0,19262	0,0186	255,8	0,11712	0,0193	255,8	0,28328	0,01971	255,8	0,30736	0,0203	255,8	0,3309	0,02006	255,8	0,17158	0,02019	255,8	0,30123	0,02043	255,8	0,10722	0,02016	255,8	0,22893	0,01999	255,8	0,1374	0,02072	255,8	0,15866	0,02145	255,8	0,2643
255,6	0,23408	0,01618	255,6	0,37448	0,01647	255,6	0,55445	0,01656	255,6	0,41966	0,0171	255,6	0,42463	0,01799	255,6	0,17331	0,01856	255,6	0,11139	0,01926	255,6	0,25015	0,01961	255,6	0,30454	0,02023	255,6	0,32191	0,01997	255,6	0,16559	0,02018	255,6	0,29538	0,02035	255,6	0,10545	0,02014	255,6	0,21629	0,01989	255,6	0,12182	0,02062	255,6	0,16544	0,02134	255,6	0,26047
255,4	0,22906	0,0161	255,4	0,34074	0,01648	255,4	0,52515	0,01657	255,4	0,40949	0,0172	255,4	0,40321	0,01796	255,4	0,15528	0,01858	255,4	0,10531	0,01929	255,4	0,21946	0,01964	255,4	0,30162	0,02023	255,4	0,30835	0,01997	255,4	0,16007	0,02018	255,4	0,27995	0,02028	255,4	0,10532	0,02014	255,4	0,2047	0,01991	255,4	0,09635	0,02062	255,4	0,17374	0,02132	255,4	0,25255
255,2	0,22118	0,01599	255,2	0,29548	0,01645	255,2	0,49636	0,01652	255,2	0,39907	0,01722	255,2	0,3749	0,0179	255,2	0,14313	0,01857	255,2	0,10351	0,01927	255,2	0,19356	0,01964	255,2	0,29237	0,02021	255,2	0,2919	0,01993	255,2	0,15546	0,02015	255,2	0,2654	0,02024	255,2	0,11013	0,02015	255,2	0,1911	0,01989	255,2	0,07453	0,0206	255,2	0,17925	0,02135	255,2	0,24321
255	0,20677	0,01592	255	0,24371	0,01648	255	0,4776	0,01647	255	0,38884	0,01718	255	0,34035	0,01779	255	0,14016	0,0185	255	0,11633	0,0192	255	0,18029	0,01965	255	0,27452	0,02016	255	0,27267	0,01987	255	0,15313	0,0201	255	0,25056	0,02019	255	0,11752	0,02015	255	0,17833	0,01983	255	0,05901	0,02054	255	0,18818	0,02131	255	0,23369
254,8	0,20342	0,01593	254,8	0,20095	0,01641	254,8	0,46181	0,01641	254,8	0,37987	0,01722	254,8	0,30784	0,01772	254,8	0,1375	0,01847	254,8	0,14281	0,01914	254,8	0,17205	0,01961	254,8	0,26335	0,02013	254,8	0,25549	0,01986	254,8	0,15274	0,02006	254,8	0,24757	0,02015	254,8	0,12936	0,02016	254,8	0,16879	0,01982	254,8	0,04761	0,02053	254,8	0,19838	0,02128	254,8	0,23454
254,6	0,20342	0,01585	254,6	0,16572	0,01631	254,6	0,45528	0,01632	254,6	0,37407	0,01729	254,6	0,27927	0,01765	254,6	0,13392	0,01848	254,6	0,17119	0,01904	254,6	0,1672	0,01959	254,6	0,25624	0,02008	254,6	0,24751	0,01984	254,6	0,15298	0,02002	254,6	0,25615	0,02007	254,6	0,1397	0,0201	254,6	0,1628	0,01982	254,6	0,04279	0,02054	254,6	0,206	0,02126	254,6	0,23702
254,4	0,21015	0,01577	254,4	0,14555	0,01633	254,4	0,46261	0,01624	254,4	0,3763	0,01721	254,4	0,2488	0,01764	254,4	0,12465	0,0185	254,4	0,19638	0,01897	254,4	0,16482	0,01957	254,4	0,25434	0,02005	254,4	0,24358	0,01981	254,4	0,15716	0,01998	254,4	0,2757	0,02007	254,4	0,15326	0,02009	254,4	0,16218	0,01978	254,4	0,0364	0,02052	254,4	0,21647	0,02132	254,4	0,23513
254,2	0,20934	0,01574	254,2	0,13497	0,01634	254,2	0,46992	0,01614	254,2	0,38741	0,01716	254,2	0,22443	0,01766	254,2	0,10726	0,01849	254,2	0,2201	0,01891	254,2	0,16166	0,01955	254,2	0,25205	0,02002	254,2	0,24517	0,01983	254,2	0,15732	0,01999	254,2	0,2836	0,02008	254,2	0,15977	0,02012	254,2	0,16073	0,01979	254,2	0,03089	0,02051	254,2	0,22076	0,02133	254,2	0,22946
254	0,20371	0,01572	254	0,13047	0,01634	254	0,46778	0,01608	254	0,38721	0,01713	254	0,20319	0,01765	254	0,07647	0,01852	254	0,23509	0,01897	254	0,14862	0,01953	254	0,23408	0,02001	254	0,24429	0,01982	254	0,14901	0,02	254	0,27917	0,02008	254	0,16039	0,02009	254	0,1544	0,01981	254	0,02486	0,02049	254	0,21808	0,02134	254	0,21697
253,8	0,20394	0,01571	253,8	0,13776	0,01632	253,8	0,45681	0,01603	253,8	0,38726	0,01712	253,8	0,19139	0,01762	253,8	0,03988	0,01849	253,8	0,24492	0,01896	253,8	0,13327	0,01946	253,8	0,21691	0,01996	253,8	0,23907	0,01975	253,8	0,13668	0,01998	253,8	0,26538	0,02	253,8	0,15966	0,02007	253,8	0,14653	0,01982	253,8	0,01665	0,02046	253,8	0,20686	0,02141	253,8	0,20537
253,6	0,21046	0,01581	253,6	0,15118	0,01635	253,6	0,43772	0,01602	253,6	0,37993	0,01712	253,6	0,18293	0,01763	253,6	0,00221	0,01854	253,6	0,24712	0,01898	253,6	0,11481	0,01949	253,6	0,20513	0,01995	253,6	0,23138	0,01977	253,6	0,12327	0,01998	253,6	0,23846	0,01994	253,6	0,15636	0,0201	253,6	0,14102	0,01986	253,6	0,00624	0,02049	253,6	0,18445	0,02147	253,6	0,19773
253,4	0,21484	0,01582	253,4	0,164	0,01629	253,4	0,41955	0,01593	253,4	0,37309	0,01715	253,4	0,17106	0,01752	253,4	-0,03096	0,01846	253,4	0,23764	0,01894	253,4	0,09954	0,01946	253,4	0,18893	0,01986	253,4	0,21956	0,01973	253,4	0,10825	0,01998	253,4	0,20262	0,01985	253,4	0,15886	0,0201	253,4	0,13694	0,01984	253,4	-0,00228	0,02043	253,4	0,155	0,02142	253,4	0,18781
253,2	0,21357	0,01588	253,2	0,17703	0,01622	253,2	0,40197	0,01594	253,2	0,37168	0,01716	253,2	0,15779	0,0175	253,2	-0,06124	0,01845	253,2	0,23029	0,01893	253,2	0,08868	0,01952	253,2	0,17255	0,01987	253,2	0,19928	0,01974	253,2	0,09503	0,02	253,2	0,15932	0,01981	253,2	0,16915	0,02011	253,2	0,12925	0,01988	253,2	-0,00892	0,02043	253,2	0,13512	0,02146	253,2	0,18587
253	0,21535	0,01586	253	0,18942	0,01612	253	0,38222	0,01593	253	0,37194	0,01719	253	0,15453	0,01754	253	-0,08057	0,01835	253	0,22703	0,0189	253	0,08403	0,01954	253	0,15545	0,01988	253	0,17629	0,01972	253	0,0871	0,01996	253	0,11063	0,0198	253	0,18196	0,02008	253	0,12644	0,01991	253	-0,00908	0,0204	253	0,11107	0,02149	253	0,1864
252,8	0,21947	0,01582	252,8	0,20386	0,01605	252,8	0,37293	0,01598	252,8	0,36965	0,01719	252,8	0,15138	0,01752	252,8	-0,09528	0,01835	252,8	0,22179	0,01893	252,8	0,09011	0,01957	252,8	0,14042	0,01985	252,8	0,15426	0,01976	252,8	0,08129	0,01995	252,8	0,07048	0,0198	252,8	0,20476	0,02014	252,8	0,12724	0,01991	252,8	-0,00353	0,02042	252,8	0,09236	0,02153	252,8	0,1967
252,6	0,22886	0,01573	252,6	0,22378	0,01596	252,6	0,37922	0,01597	252,6	0,3814	0,01722	252,6	0,15947	0,01753	252,6	-0,09802	0,01843	252,6	0,22575	0,01897	252,6	0,10694	0,01961	252,6	0,13811	0,01983	252,6	0,14227	0,0198	252,6	0,07732	0,01997	252,6	0,04457	0,0198	252,6	0,23611	0,02016	252,6	0,13801	0,0199	252,6	0,00991	0,02041	252,6	0,08634	0,02154	252,6	0,21658
252,4	0,23459	0,01565	252,4	0,24167	0,01594	252,4	0,40227	0,01602	252,4	0,39359	0,01725	252,4	0,15839	0,0175	252,4	-0,09944	0,01838	252,4	0,22627	0,01896	252,4	0,12714	0,01968	252,4	0,14266	0,0198	252,4	0,13207	0,01982	252,4	0,06776	0,01994	252,4	0,026	0,01981	252,4	0,25726	0,02017	252,4	0,15016	0,01987	252,4	0,0209	0,02039	252,4	0,08342	0,02152	252,4	0,22267
252,2	0,23818	0,01563	252,2	0,25741	0,01598	252,2	0,43387	0,01602	252,2	0,40725	0,01736	252,2	0,15936	0,01754	252,2	-0,10548	0,01837	252,2	0,21824	0,01892	252,2	0,14393	0,01979	252,2	0,14883	0,01984	252,2	0,12802	0,01982	252,2	0,0556	0,01994	252,2	0,01749	0,01983	252,2	0,27309	0,02018	252,2	0,15848	0,01988	252,2	0,03302	0,02044	252,2	0,07941	0,02155	252,2	0,22688
252	0,24045	0,01565	252	0,27334	0,01597	252	0,4653	0,01599	252	0,40781	0,01733	252	0,16416	0,0176	252	-0,10765	0,0183	252	0,20984	0,01889	252	0,16048	0,01979	252	0,15636	0,01986	252	0,12432	0,01983	252	0,04884	0,01993	252	0,01871	0,01983	252	0,28038	0,02018	252	0,16165	0,01988	252	0,04719	0,02038	252	0,07588	0,02151	252	0,22911
251,8	0,25017	0,01569	251,8	0,29556	0,01599	251,8	0,48868	0,01598	251,8	0,39567	0,01728	251,8	0,17694	0,01762	251,8	-0,10795	0,01835	251,8	0,19377	0,01892	251,8	0,17285	0,01976	251,8	0,16588	0,01992	251,8	0,12439	0,01988	251,8	0,04699	0,01999	251,8	0,0172	0,01988	251,8	0,2825	0,02021	251,8	0,16057	0,01993	251,8	0,05879	0,02042	251,8	0,06416	0,02156	251,8	0,22287
251,6	0,25152	0,01569	251,6	0,3184	0,01596	251,6	0,50005	0,01599	251,6	0,37891	0,01729	251,6	0,17911	0,01769	251,6	-0,11155	0,01848	251,6	0,17493	0,01898	251,6	0,17733	0,01978	251,6	0,17133	0,02001	251,6	0,11877	0,01991	251,6	0,03688	0,02006	251,6	0,00801	0,01994	251,6	0,27205	0,02023	251,6	0,15243	0,02	251,6	0,06741	0,02048	251,6	0,05064	0,02161	251,6	0,21307
251,4	0,25319	0,0157	251,4	0,3353	0,01605	251,4	0,50179	0,01609	251,4	0,35969	0,01729	251,4	0,18476	0,01782	251,4	-0,10995	0,01858	251,4	0,16161	0,01906	251,4	0,17663	0,01986	251,4	0,17247	0,02008	251,4	0,11476	0,01995	251,4	0,02113	0,02014	251,4	-0,00682	0,02005	251,4	0,25557	0,02027	251,4	0,14485	0,02008	251,4	0,07309	0,02057	251,4	0,03895	0,02167	251,4	0,20138
251,2	0,25995	0,01574	251,2	0,34712	0,01613	251,2	0,49574	0,01615	251,2	0,33559	0,0173	251,2	0,18378	0,01795	251,2	-0,10883	0,01859	251,2	0,14524	0,01909	251,2	0,1752	0,01986	251,2	0,1646	0,0201	251,2	0,1036	0,01992	251,2	0,0052	0,02016	251,2	-0,02295	0,02013	251,2	0,23256	0,02032	251,2	0,12998	0,0201	251,2	0,07315	0,02058	251,2	0,02364	0,02165	251,2	0,18591
251	0,26419	0,01573	251	0,35808	0,01621	251	0,47507	0,01619	251	0,3163	0,01728	251	0,18469	0,018	251	-0,10317	0,01858	251	0,14005	0,01905	251	0,17344	0,01982	251	0,15519	0,02008	251	0,09398	0,01985	251	-0,00206	0,02016	251	-0,03951	0,02012	251	0,21904	0,02029	251	0,11675	0,02004	251	0,0727	0,02059	251	0,01498	0,02163	251	0,18212
250,8	0,26491	0,01577	250,8	0,37002	0,01632	250,8	0,44686	0,01624	250,8	0,30123	0,01734	250,8	0,18964	0,01803	250,8	-0,08378	0,0186	250,8	0,14584	0,01906	250,8	0,17072	0,01983	250,8	0,14319	0,02008	250,8	0,08122	0,01988	250,8	1,59E-4	0,02019	250,8	-0,05904	0,02013	250,8	0,21451	0,02033	250,8	0,10632	0,02	250,8	0,07362	0,02063	250,8	0,00917	0,0217	250,8	0,17513
250,6	0,25336	0,01574	250,6	0,37112	0,01632	250,6	0,42106	0,01628	250,6	0,29921	0,01738	250,6	0,19187	0,01804	250,6	-0,06358	0,01865	250,6	0,15889	0,01904	250,6	0,16931	0,01985	250,6	0,12628	0,02011	250,6	0,05719	0,01992	250,6	-0,00947	0,02022	250,6	-0,08553	0,02014	250,6	0,20863	0,02035	250,6	0,09206	0,01995	250,6	0,05837	0,02066	250,6	0,00279	0,02173	250,6	0,1661
250,4	0,23564	0,01568	250,4	0,3685	0,01628	250,4	0,40743	0,01633	250,4	0,30967	0,01742	250,4	0,19287	0,01803	250,4	-0,04366	0,01859	250,4	0,17566	0,01899	250,4	0,17291	0,01985	250,4	0,11126	0,02018	250,4	0,03834	0,01992	250,4	-0,02108	0,02022	250,4	-0,10082	0,02016	250,4	0,20528	0,02033	250,4	0,08477	0,01989	250,4	0,03537	0,02066	250,4	0,00198	0,02169	250,4	0,15861
250,2	0,22293	0,01561	250,2	0,36132	0,01631	250,2	0,39876	0,0164	250,2	0,32996	0,01743	250,2	0,19951	0,01808	250,2	-0,03267	0,01864	250,2	0,19995	0,01897	250,2	0,1818	0,01984	250,2	0,09716	0,02022	250,2	0,02531	0,01991	250,2	-0,03397	0,02025	250,2	-0,10502	0,02018	250,2	0,20084	0,02032	250,2	0,0809	0,01987	250,2	0,00885	0,02065	250,2	0,00172	0,02169	250,2	0,15071
250	0,20647	0,01561	250	0,34661	0,01627	250	0,38809	0,01654	250	0,35108	0,01748	250	0,20508	0,01818	250	-0,02777	0,01874	250	0,21226	0,01899	250	0,18298	0,0199	250	0,08181	0,02026	250	0,01141	0,01999	250	-0,04661	0,02029	250	-0,10409	0,02023	250	0,18866	0,02034	250	0,07079	0,0199	250	-0,02436	0,02074	250	-0,00545	0,02176	250	0,13664
249,8	0,1865	0,01563	249,8	0,32953	0,01628	249,8	0,37952	0,01667	249,8	0,3671	0,01753	249,8	0,21376	0,01821	249,8	-0,02135	0,01876	249,8	0,21744	0,01902	249,8	0,17913	0,01994	249,8	0,064	0,02026	249,8	0,00506	0,02005	249,8	-0,05854	0,02029	249,8	-0,10009	0,02027	249,8	0,16622	0,02038	249,8	0,05961	0,01994	249,8	-0,05972	0,02081	249,8	-0,02192	0,02177	249,8	0,11763
249,6	0,16186	0,01566	249,6	0,30944	0,01624	249,6	0,37656	0,01674	249,6	0,37058	0,01751	249,6	0,2242	0,01818	249,6	-0,02303	0,01877	249,6	0,2117	0,01901	249,6	0,16621	0,01994	249,6	0,04225	0,02027	249,6	-0,001	0,02005	249,6	-0,07823	0,02032	249,6	-0,0984	0,02027	249,6	0,13152	0,02033	249,6	0,0413	0,01995	249,6	-0,096	0,02083	249,6	-0,04485	0,02172	249,6	0,0899
249,4	0,13738	0,01564	249,4	0,29006	0,01633	249,4	0,37313	0,01678	249,4	0,36776	0,01744	249,4	0,23051	0,01816	249,4	-0,02613	0,01871	249,4	0,19612	0,01899	249,4	0,14957	0,01993	249,4	0,01745	0,02025	249,4	-0,00609	0,02005	249,4	-0,10092	0,02031	249,4	-0,09694	0,02029	249,4	0,08935	0,02028	249,4	0,01724	0,02002	249,4	-0,13225	0,02085	249,4	-0,07212	0,02169	249,4	0,05678
249,2	0,12035	0,01574	249,2	0,27639	0,0165	249,2	0,36381	0,01686	249,2	0,35545	0,01749	249,2	0,23581	0,01822	249,2	-0,03055	0,01878	249,2	0,16811	0,01905	249,2	0,13261	0,02001	249,2	-0,00981	0,0203	249,2	-0,00338	0,02012	249,2	-0,11044	0,02035	249,2	-0,09183	0,02034	249,2	0,04777	0,0203	249,2	-0,00725	0,0202	249,2	-0,15964	0,02096	249,2	-0,09762	0,02177	249,2	0,02962
249	0,10788	0,0159	249	0,26504	0,01655	249	0,34772	0,01693	249	0,33903	0,01753	249	0,24856	0,01828	249	-0,02878	0,01888	249	0,14934	0,01918	249	0,11599	0,02007	249	-0,03633	0,02036	249	0,00112	0,02022	249	-0,11553	0,0204	249	-0,08253	0,02035	249	0,01106	0,02031	249	-0,03142	0,02033	249	-0,17949	0,02106	249	-0,1234	0,02189	249	0,01568
248,8	0,0873	0,01595	248,8	0,25736	0,01656	248,8	0,32902	0,01694	248,8	0,32015	0,01756	248,8	0,26567	0,0183	248,8	-0,01717	0,01893	248,8	0,12868	0,01927	248,8	0,0935	0,02005	248,8	-0,06028	0,02041	248,8	0,00769	0,0203	248,8	-0,11139	0,02046	248,8	-0,07544	0,02044	248,8	-0,021	0,0204	248,8	-0,05678	0,0204	248,8	-0,19999	0,02115	248,8	-0,143	0,02196	248,8	0,00627
248,6	0,06238	0,01602	248,6	0,25217	0,01658	248,6	0,31071	0,01698	248,6	0,30346	0,01759	248,6	0,27556	0,01831	248,6	-0,01148	0,019	248,6	0,11143	0,01938	248,6	0,06504	0,02013	248,6	-0,08451	0,02044	248,6	0,009	0,02036	248,6	-0,10431	0,02051	248,6	-0,0727	0,02055	248,6	-0,05459	0,02049	248,6	-0,08155	0,02043	248,6	-0,2203	0,02123	248,6	-0,16303	0,02199	248,6	-0,00323
248,4	0,04376	0,01613	248,4	0,25122	0,01674	248,4	0,297	0,01715	248,4	0,29616	0,0177	248,4	0,28467	0,01838	248,4	-0,00337	0,01904	248,4	0,10336	0,01946	248,4	0,04148	0,02027	248,4	-0,09892	0,02047	248,4	0,0144	0,02041	248,4	-0,08811	0,02057	248,4	-0,06997	0,02063	248,4	-0,07521	0,0206	248,4	-0,10033	0,02048	248,4	-0,2295	0,02128	248,4	-0,17589	0,02199	248,4	-0,00433
248,2	0,0219	0,01623	248,2	0,24587	0,01687	248,2	0,28519	0,01722	248,2	0,29689	0,01778	248,2	0,2931	0,01834	248,2	0,00769	0,01908	248,2	0,09302	0,01953	248,2	0,01799	0,02035	248,2	-0,10871	0,02051	248,2	0,01564	0,02043	248,2	-0,07043	0,02062	248,2	-0,06655	0,02065	248,2	-0,08283	0,02069	248,2	-0,11816	0,02051	248,2	-0,23768	0,02133	248,2	-0,18806	0,02203	248,2	-0,00302
248	0,00344	0,01631	248	0,24867	0,01687	248	0,28325	0,01731	248	0,30326	0,01784	248	0,30604	0,01829	248	0,02008	0,01909	248	0,09048	0,01961	248	0,00809	0,0204	248	-0,09869	0,02056	248	0,01604	0,02043	248	-0,04517	0,02065	248	-0,05179	0,02069	248	-0,08015	0,02072	248	-0,12921	0,02054	248	-0,23647	0,02136	248	-0,18605	0,02208	248	0,00935
247,8	-0,0168	0,0164	247,8	0,24658	0,01692	247,8	0,2828	0,01735	247,8	0,31496	0,01785	247,8	0,3189	0,01823	247,8	0,03444	0,0192	247,8	0,09815	0,01972	247,8	-0,0073	0,02048	247,8	-0,07904	0,02067	247,8	0,01923	0,02057	247,8	-0,02242	0,02072	247,8	-0,043	0,02075	247,8	-0,07568	0,02079	247,8	-0,13962	0,02068	247,8	-0,22406	0,02142	247,8	-0,18899	0,02218	247,8	0,02186
247,6	-0,03556	0,01654	247,6	0,23603	0,01699	247,6	0,28484	0,01744	247,6	0,32543	0,01793	247,6	0,3203	0,0183	247,6	0,03284	0,01926	247,6	0,09184	0,01984	247,6	-0,02367	0,0206	247,6	-0,06232	0,02079	247,6	0,01797	0,02066	247,6	-0,00666	0,02083	247,6	-0,03876	0,02084	247,6	-0,07917	0,02087	247,6	-0,14379	0,02079	247,6	-0,21162	0,02147	247,6	-0,19738	0,0222	247,6	0,02843
247,4	-0,04254	0,01673	247,4	0,21863	0,01709	247,4	0,29041	0,01757	247,4	0,32267	0,01808	247,4	0,30664	0,01843	247,4	0,02344	0,01939	247,4	0,07528	0,02	247,4	-0,04244	0,02075	247,4	-0,04338	0,02092	247,4	0,01853	0,02078	247,4	0,00143	0,02093	247,4	-0,02933	0,021	247,4	-0,08659	0,02099	247,4	-0,14306	0,02095	247,4	-0,19522	0,02158	247,4	-0,21201	0,02229	247,4	0,0317
247,2	-0,04212	0,01683	247,2	0,20769	0,01718	247,2	0,29622	0,01764	247,2	0,31429	0,01814	247,2	0,29746	0,01855	247,2	0,0254	0,01951	247,2	0,05902	0,02018	247,2	-0,06038	0,02084	247,2	-0,01804	0,02102	247,2	0,02423	0,02089	247,2	0,01533	0,02098	247,2	-0,0156	0,0211	247,2	-0,08259	0,02114	247,2	-0,13998	0,02111	247,2	-0,16501	0,02167	247,2	-0,21748	0,02242	247,2	0,03429
247	-0,05464	0,01693	247	0,18541	0,0173	247	0,29445	0,01781	247	0,29689	0,01832	247	0,28419	0,01868	247	0,02229	0,01964	247	0,04061	0,02031	247	-0,08903	0,02099	247	0,00209	0,02111	247	0,02104	0,02108	247	0,02145	0,02111	247	-0,00226	0,02126	247	-0,08153	0,02131	247	-0,13996	0,02128	247	-0,13666	0,02186	247	-0,2208	0,02265	247	0,02751
246,8	-0,06116	0,01702	246,8	0,16648	0,01739	246,8	0,29165	0,018	246,8	0,27173	0,01839	246,8	0,26796	0,01877	246,8	0,02866	0,01972	246,8	0,01867	0,02045	246,8	-0,11543	0,0211	246,8	0,02022	0,02122	246,8	0,01952	0,0212	246,8	0,03613	0,0212	246,8	0,00964	0,02138	246,8	-0,08543	0,02142	246,8	-0,14357	0,02139	246,8	-0,1083	0,022	246,8	-0,22118	0,02281	246,8	0,02396
246,6	-0,07713	0,01716	246,6	0,14293	0,0175	246,6	0,27961	0,01796	246,6	0,24444	0,01848	246,6	0,238	0,01885	246,6	0,03299	0,01979	246,6	-4,343E-4	0,02055	246,6	-0,14534	0,02114	246,6	0,02899	0,02129	246,6	0,00867	0,02122	246,6	0,04235	0,02127	246,6	0,01483	0,0215	246,6	-0,09184	0,02153	246,6	-0,15501	0,02148	246,6	-0,08654	0,02207	246,6	-0,23029	0,0229	246,6	0,01643
246,4	-0,09607	0,0173	246,4	0,12423	0,01771	246,4	0,26256	0,01803	246,4	0,21376	0,01863	246,4	0,20071	0,01896	246,4	0,03382	0,01989	246,4	-0,02603	0,02069	246,4	-0,16781	0,02119	246,4	0,03694	0,0214	246,4	-0,01754	0,02134	246,4	0,0446	0,02137	246,4	0,02242	0,02161	246,4	-0,0987	0,0217	246,4	-0,16319	0,02162	246,4	-0,07287	0,02217	246,4	-0,23805	0,02307	246,4	0,00897
246,2	-0,11802	0,0175	246,2	0,11003	0,01787	246,2	0,23531	0,01816	246,2	0,18466	0,01889	246,2	0,15868	0,01914	246,2	0,04025	0,0201	246,2	-0,04899	0,02087	246,2	-0,18919	0,02134	246,2	0,03646	0,02158	246,2	-0,04843	0,02153	246,2	0,04438	0,02156	246,2	0,02363	0,02181	246,2	-0,10387	0,02196	246,2	-0,18173	0,02185	246,2	-0,05832	0,02239	246,2	-0,24038	0,02331	246,2	0,00662
246	-0,14492	0,01767	246	0,10601	0,01795	246	0,21236	0,01837	246	0,16692	0,01904	246	0,12454	0,01924	246	0,047	0,02025	246	-0,06317	0,02104	246	-0,20156	0,02146	246	0,03296	0,02176	246	-0,09084	0,02164	246	0,04276	0,02173	246	0,01984	0,02193	246	-0,10048	0,02212	246	-0,20567	0,02194	246	-0,04783	0,02254	246	-0,24634	0,02349	246	0,00528
245,8	-0,16855	0,01777	245,8	0,09649	0,01798	245,8	0,19101	0,01859	245,8	0,15432	0,01908	245,8	0,09105	0,0194	245,8	0,04981	0,02034	245,8	-0,07248	0,02118	245,8	-0,20774	0,02157	245,8	0,03004	0,02189	245,8	-0,13343	0,02172	245,8	0,03365	0,02188	245,8	0,01354	0,02211	245,8	-0,10355	0,02225	245,8	-0,22987	0,02198	245,8	-0,04137	0,02261	245,8	-0,26517	0,02365	245,8	0,00601
245,6	-0,19161	0,01782	245,6	0,09529	0,01811	245,6	0,16657	0,01877	245,6	0,15016	0,01916	245,6	0,05592	0,01949	245,6	0,04963	0,02048	245,6	-0,08266	0,02128	245,6	-0,20301	0,02168	245,6	0,02919	0,02199	245,6	-0,17828	0,0218	245,6	0,02175	0,02203	245,6	0,00623	0,02229	245,6	-0,11169	0,02237	245,6	-0,25595	0,02208	245,6	-0,04353	0,02266	245,6	-0,28831	0,02379	245,6	0,00454
245,4	-0,21076	0,01804	245,4	0,09933	0,01828	245,4	0,13803	0,01903	245,4	0,15372	0,0193	245,4	0,02261	0,01959	245,4	0,03989	0,02062	245,4	-0,0843	0,02139	245,4	-0,19391	0,02181	245,4	0,0295	0,02214	245,4	-0,22131	0,02193	245,4	-0,0039	0,0222	245,4	0,00129	0,02244	245,4	-0,1242	0,02247	245,4	-0,28042	0,02225	245,4	-0,04847	0,02274	245,4	-0,31213	0,02397	245,4	-9e-05
245,2	-0,22058	0,01819	245,2	0,10222	0,01837	245,2	0,10974	0,01918	245,2	0,15727	0,01945	245,2	-0,00104	0,01972	245,2	0,0243	0,02078	245,2	-0,095	0,0215	245,2	-0,18622	0,02188	245,2	0,0257	0,02228	245,2	-0,25097	0,02207	245,2	-0,03	0,02237	245,2	-0,0032	0,02259	245,2	-0,13725	0,02256	245,2	-0,29774	0,02239	245,2	-0,05825	0,02288	245,2	-0,33258	0,02414	245,2	7,65E-4
245	-0,22808	0,01835	245	0,10161	0,01843	245	0,08187	0,01924	245	0,15481	0,01963	245	-0,01856	0,0199	245	-6,06E-5	0,02092	245	-0,11091	0,02166	245	-0,18328	0,02197	245	0,02189	0,02243	245	-0,27343	0,0222	245	-0,06099	0,02257	245	-0,00736	0,02275	245	-0,15664	0,02269	245	-0,31391	0,02255	245	-0,07595	0,02306	245	-0,35162	0,02431	245	-0,00662
244,8	-0,23474	0,01851	244,8	0,09711	0,01853	244,8	0,06127	0,01932	244,8	0,1432	0,01976	244,8	-0,03498	0,0201	244,8	-0,03003	0,02103	244,8	-0,1323	0,0218	244,8	-0,18495	0,02209	244,8	0,02212	0,02254	244,8	-0,28991	0,02236	244,8	-0,09432	0,0227	244,8	-0,01357	0,02289	244,8	-0,18474	0,0228	244,8	-0,32372	0,02267	244,8	-0,0989	0,0232	244,8	-0,37236	0,02441	244,8	-0,02717
244,6	-0,2503	0,01865	244,6	0,07873	0,01874	244,6	0,03244	0,01939	244,6	0,12204	0,01994	244,6	-0,06146	0,02027	244,6	-0,07284	0,02119	244,6	-0,16211	0,02199	244,6	-0,19387	0,02228	244,6	0,01099	0,02276	244,6	-0,30659	0,02257	244,6	-0,13774	0,02293	244,6	-0,02876	0,0231	244,6	-0,22703	0,023	244,6	-0,33595	0,02282	244,6	-0,13422	0,02338	244,6	-0,39127	0,02459	244,6	-0,06107
244,4	-0,27085	0,01886	244,4	0,06651	0,01887	244,4	0,00291	0,01963	244,4	0,08778	0,0202	244,4	-0,09522	0,02053	244,4	-0,12268	0,02132	244,4	-0,19741	0,02218	244,4	-0,20194	0,02249	244,4	-0,01039	0,02296	244,4	-0,32756	0,02285	244,4	-0,18404	0,02317	244,4	-0,04892	0,02335	244,4	-0,26954	0,02317	244,4	-0,34799	0,02298	244,4	-0,18416	0,02357	244,4	-0,40737	0,0248	244,4	-0,09937
244,2	-0,2968	0,01894	244,2	0,04951	0,01895	244,2	-0,02585	0,01977	244,2	0,03195	0,02032	244,2	-0,12998	0,0207	244,2	-0,17263	0,02142	244,2	-0,24504	0,02229	244,2	-0,22182	0,02262	244,2	-0,04575	0,02309	244,2	-0,3599	0,02309	244,2	-0,24235	0,02336	244,2	-0,08178	0,02353	244,2	-0,31932	0,02329	244,2	-0,37417	0,02316	244,2	-0,24193	0,02374	244,2	-0,43386	0,02498	244,2	-0,13695
244	-0,33444	0,01903	244	0,01812	0,01905	244	-0,05923	0,01994	244	-0,02933	0,02043	244	-0,16593	0,0209	244	-0,23147	0,0216	244	-0,29288	0,02241	244	-0,24243	0,02275	244	-0,09371	0,02328	244	-0,39638	0,02328	244	-0,3011	0,02354	244	-0,12383	0,02371	244	-0,3721	0,02344	244	-0,40614	0,02333	244	-0,30282	0,02392	244	-0,46764	0,02519	244	-0,17871
243,8	-0,37314	0,01918	243,8	-0,01831	0,01918	243,8	-0,0972	0,0201	243,8	-0,09479	0,02064	243,8	-0,21408	0,02105	243,8	-0,29686	0,02179	243,8	-0,34311	0,02259	243,8	-0,2668	0,02293	243,8	-0,14589	0,02345	243,8	-0,43586	0,02347	243,8	-0,36812	0,02377	243,8	-0,17331	0,02388	243,8	-0,43581	0,02355	243,8	-0,44523	0,0235	243,8	-0,37936	0,02415	243,8	-0,5208	0,0254	243,8	-0,23325
243,6	-0,41533	0,01935	243,6	-0,05004	0,01934	243,6	-0,13431	0,02022	243,6	-0,15687	0,02076	243,6	-0,26073	0,02128	243,6	-0,36108	0,02191	243,6	-0,38749	0,0228	243,6	-0,28294	0,02312	243,6	-0,20696	0,0236	243,6	-0,47004	0,02361	243,6	-0,43414	0,02396	243,6	-0,22866	0,02408	243,6	-0,50203	0,02375	243,6	-0,48549	0,02372	243,6	-0,4539	0,02434	243,6	-0,57104	0,0256	243,6	-0,28241
243,4	-0,45449	0,01964	243,4	-0,07907	0,01955	243,4	-0,17144	0,02038	243,4	-0,21082	0,02099	243,4	-0,29749	0,02153	243,4	-0,42167	0,02214	243,4	-0,42135	0,02299	243,4	-0,29953	0,02338	243,4	-0,26528	0,02379	243,4	-0,50336	0,02383	243,4	-0,49671	0,02424	243,4	-0,28195	0,02432	243,4	-0,55989	0,02396	243,4	-0,52225	0,02393	243,4	-0,52408	0,02456	243,4	-0,61338	0,02584	243,4	-0,33217
243,2	-0,47652	0,0198	243,2	-0,11085	0,01976	243,2	-0,20583	0,02066	243,2	-0,25923	0,02113	243,2	-0,32412	0,02178	243,2	-0,4712	0,02236	243,2	-0,44702	0,02317	243,2	-0,31616	0,02366	243,2	-0,31745	0,02404	243,2	-0,52413	0,02415	243,2	-0,55008	0,02451	243,2	-0,33422	0,02453	243,2	-0,6094	0,02417	243,2	-0,5551	0,02415	243,2	-0,57924	0,02483	243,2	-0,6509	0,02611	243,2	-0,37815
243	-0,49979	0,01999	243	-0,15735	0,01996	243	-0,2434	0,02087	243	-0,29549	0,02126	243	-0,33933	0,0219	243	-0,51586	0,02251	243	-0,46541	0,02337	243	-0,33742	0,02389	243	-0,36764	0,02422	243	-0,53802	0,02438	243	-0,59926	0,02474	243	-0,38213	0,02473	243	-0,65181	0,02434	243	-0,58896	0,02434	243	-0,62966	0,02504	243	-0,68092	0,02633	243	-0,42436
242,8	-0,51032	0,02022	242,8	-0,20464	0,02021	242,8	-0,27095	0,02106	242,8	-0,31606	0,02145	242,8	-0,34145	0,02214	242,8	-0,55316	0,02269	242,8	-0,47228	0,02363	242,8	-0,35694	0,02417	242,8	-0,39269	0,02445	242,8	-0,53533	0,02465	242,8	-0,63184	0,02495	242,8	-0,41765	0,02496	242,8	-0,67264	0,0246	242,8	-0,60099	0,02455	242,8	-0,66691	0,02526	242,8	-0,6885	0,02661	242,8	-0,45957
242,6	-0,51623	0,02042	242,6	-0,25077	0,02041	242,6	-0,29533	0,02115	242,6	-0,336	0,02172	242,6	-0,34447	0,02234	242,6	-0,58513	0,02291	242,6	-0,47969	0,02382	242,6	-0,38817	0,0244	242,6	-0,40366	0,02469	242,6	-0,52499	0,02492	242,6	-0,66794	0,02517	242,6	-0,4511	0,02517	242,6	-0,69151	0,02485	242,6	-0,60051	0,02479	242,6	-0,70048	0,02551	242,6	-0,68992	0,02685	242,6	-0,48756
242,4	-0,51292	0,02063	242,4	-0,29179	0,02068	242,4	-0,30932	0,02132	242,4	-0,35746	0,02201	242,4	-0,33811	0,02255	242,4	-0,60716	0,0232	242,4	-0,48393	0,02403	242,4	-0,4272	0,02463	242,4	-0,4183	0,02498	242,4	-0,51487	0,0252	242,4	-0,70157	0,02537	242,4	-0,48575	0,02538	242,4	-0,69909	0,02518	242,4	-0,58977	0,0251	242,4	-0,71816	0,02581	242,4	-0,66945	0,02715	242,4	-0,51454
242,2	-0,50709	0,02087	242,2	-0,33681	0,02097	242,2	-0,31825	0,0215	242,2	-0,3795	0,02225	242,2	-0,33376	0,02277	242,2	-0,6211	0,02347	242,2	-0,48954	0,0243	242,2	-0,47571	0,02489	242,2	-0,43435	0,02527	242,2	-0,49844	0,02548	242,2	-0,73191	0,02565	242,2	-0,52482	0,02565	242,2	-0,69523	0,02552	242,2	-0,57876	0,02542	242,2	-0,72732	0,02618	242,2	-0,64684	0,02739	242,2	-0,54152
242	-0,50269	0,02112	242	-0,38442	0,02124	242	-0,33115	0,02176	242	-0,40403	0,02253	242	-0,33603	0,02308	242	-0,62769	0,02373	242	-0,49949	0,02459	242	-0,51351	0,02517	242	-0,45581	0,02559	242	-0,4784	0,02578	242	-0,75534	0,02593	242	-0,55846	0,02599	242	-0,68675	0,02581	242	-0,57793	0,02576	242	-0,73047	0,02653	242	-0,62959	0,02769	242	-0,56466
241,8	-0,51486	0,02132	241,8	-0,42804	0,02154	241,8	-0,34249	0,02202	241,8	-0,4253	0,02276	241,8	-0,33779	0,02339	241,8	-0,63052	0,024	241,8	-0,5131	0,02483	241,8	-0,55025	0,02547	241,8	-0,48076	0,02582	241,8	-0,47365	0,02609	241,8	-0,78392	0,02621	241,8	-0,59776	0,02627	241,8	-0,67773	0,02606	241,8	-0,5825	0,0261	241,8	-0,74416	0,02682	241,8	-0,61509	0,02801	241,8	-0,58584
241,6	-0,53231	0,02147	241,6	-0,46095	0,02178	241,6	-0,35705	0,02233	241,6	-0,44288	0,02289	241,6	-0,34128	0,0236	241,6	-0,63121	0,0242	241,6	-0,52968	0,025	241,6	-0,58916	0,02573	241,6	-0,50782	0,02606	241,6	-0,47008	0,02638	241,6	-0,81463	0,02641	241,6	-0,6365	0,02652	241,6	-0,66848	0,02632	241,6	-0,59247	0,02637	241,6	-0,75222	0,02711	241,6	-0,61031	0,02828	241,6	-0,60281
241,4	-0,5483	0,02171	241,4	-0,49451	0,02207	241,4	-0,37837	0,02268	241,4	-0,46069	0,02311	241,4	-0,34444	0,02386	241,4	-0,63189	0,02443	241,4	-0,54386	0,02526	241,4	-0,62476	0,02601	241,4	-0,54904	0,02636	241,4	-0,47	0,02668	241,4	-0,83471	0,0267	241,4	-0,67992	0,02682	241,4	-0,66246	0,02664	241,4	-0,61182	0,0267	241,4	-0,76308	0,02746	241,4	-0,62897	0,02864	241,4	-0,61949
241,2	-0,56188	0,02202	241,2	-0,52791	0,0224	241,2	-0,40117	0,02305	241,2	-0,47399	0,0234	241,2	-0,3442	0,02426	241,2	-0,62363	0,02474	241,2	-0,55618	0,02557	241,2	-0,65691	0,02631	241,2	-0,59878	0,02666	241,2	-0,47859	0,02703	241,2	-0,84118	0,02698	241,2	-0,72078	0,0272	241,2	-0,64531	0,02698	241,2	-0,63297	0,02709	241,2	-0,77538	0,0278	241,2	-0,64963	0,02901	241,2	-0,63104
241	-0,59059	0,02233	241	-0,5758	0,0227	241	-0,43723	0,02332	241	-0,482	0,02379	241	-0,34472	0,02456	241	-0,62672	0,02507	241	-0,5693	0,02588	241	-0,68361	0,0266	241	-0,6458	0,02699	241	-0,4921	0,02727	241	-0,84229	0,02728	241	-0,75381	0,02755	241	-0,63321	0,0274	241	-0,65841	0,02745	241	-0,79147	0,02819	241	-0,6752	0,02939	241	-0,64294
240,8	-0,62367	0,02271	240,8	-0,62627	0,023	240,8	-0,47469	0,02361	240,8	-0,48241	0,02408	240,8	-0,34447	0,02477	240,8	-0,62933	0,02536	240,8	-0,57927	0,02616	240,8	-0,70332	0,02691	240,8	-0,68481	0,02736	240,8	-0,50858	0,02752	240,8	-0,84153	0,0276	240,8	-0,77634	0,02787	240,8	-0,62214	0,0278	240,8	-0,67774	0,02784	240,8	-0,80717	0,02857	240,8	-0,70388	0,02979	240,8	-0,65854
240,6	-0,65986	0,02307	240,6	-0,678	0,02324	240,6	-0,5093	0,02389	240,6	-0,48334	0,02437	240,6	-0,34689	0,02503	240,6	-0,63559	0,02551	240,6	-0,5945	0,02644	240,6	-0,73334	0,02717	240,6	-0,71793	0,02764	240,6	-0,53849	0,0278	240,6	-0,84647	0,02795	240,6	-0,79955	0,02822	240,6	-0,61905	0,02816	240,6	-0,68676	0,02816	240,6	-0,81761	0,02893	240,6	-0,72831	0,03012	240,6	-0,66991
240,4	-0,68642	0,02345	240,4	-0,724	0,02357	240,4	-0,53756	0,02423	240,4	-0,48735	0,0247	240,4	-0,3437	0,02538	240,4	-0,63637	0,02588	240,4	-0,60477	0,02671	240,4	-0,75685	0,02753	240,4	-0,74527	0,028	240,4	-0,56189	0,02819	240,4	-0,84615	0,02836	240,4	-0,80728	0,02867	240,4	-0,61654	0,02858	240,4	-0,68946	0,02857	240,4	-0,81267	0,0293	240,4	-0,74112	0,03052	240,4	-0,66318
240,2	-0,71705	0,02378	240,2	-0,77311	0,0239	240,2	-0,56724	0,02458	240,2	-0,50483	0,02506	240,2	-0,35113	0,02564	240,2	-0,6427	0,02616	240,2	-0,62354	0,02702	240,2	-0,78166	0,02787	240,2	-0,77195	0,02841	240,2	-0,5948	0,02858	240,2	-0,85139	0,02874	240,2	-0,81988	0,02905	240,2	-0,61732	0,02896	240,2	-0,69598	0,02895	240,2	-0,81567	0,02969	240,2	-0,76203	0,03091	240,2	-0,6597
240	-0,7673	0,02403	240	-0,8213	0,02418	240	-0,61071	0,02493	240	-0,53972	0,02541	240	-0,37458	0,026	240	-0,6659	0,02649	240	-0,66227	0,02733	240	-0,81251	0,02818	240	-0,80587	0,0288	240	-0,63063	0,02896	240	-0,87856	0,02912	240	-0,83765	0,0295	240	-0,63341	0,02938	240	-0,71012	0,02938	240	-0,82671	0,03009	240	-0,7819	0,03132	240	-0,67139
239,8	-0,82328	0,02433	239,8	-0,86508	0,02434	239,8	-0,65437	0,02517	239,8	-0,58819	0,02575	239,8	-0,40457	0,0263	239,8	-0,69814	0,02685	239,8	-0,70995	0,02764	239,8	-0,84411	0,02848	239,8	-0,83409	0,02917	239,8	-0,6646	0,02929	239,8	-0,91173	0,0295	239,8	-0,85909	0,0299	239,8	-0,66816	0,02977	239,8	-0,72854	0,02984	239,8	-0,83186	0,03048	239,8	-0,80259	0,03173	239,8	-0,69143
239,6	-0,87032	0,02467	239,6	-0,89782	0,02467	239,6	-0,68599	0,02546	239,6	-0,63449	0,02615	239,6	-0,43526	0,02669	239,6	-0,71908	0,02721	239,6	-0,75728	0,02797	239,6	-0,87055	0,02884	239,6	-0,85562	0,02956	239,6	-0,69404	0,02964	239,6	-0,93965	0,02995	239,6	-0,88011	0,03033	239,6	-0,70959	0,03026	239,6	-0,74587	0,03026	239,6	-0,83233	0,03091	239,6	-0,82188	0,03216	239,6	-0,70504
239,4	-0,91945	0,02505	239,4	-0,9352	0,02506	239,4	-0,73474	0,02579	239,4	-0,68858	0,02659	239,4	-0,47923	0,02703	239,4	-0,74957	0,02761	239,4	-0,81053	0,0283	239,4	-0,90769	0,0292	239,4	-0,8896	0,02993	239,4	-0,7388	0,03008	239,4	-0,97305	0,03033	239,4	-0,91126	0,03084	239,4	-0,76561	0,03074	239,4	-0,78015	0,03077	239,4	-0,84586	0,03138	239,4	-0,84831	0,03262	239,4	-0,7242
239,2	-0,98105	0,02548	239,2	-0,9852	0,02553	239,2	-0,79883	0,02623	239,2	-0,74786	0,02701	239,2	-0,53292	0,02741	239,2	-0,7907	0,02806	239,2	-0,87584	0,02869	239,2	-0,95309	0,02966	239,2	-0,94205	0,0304	239,2	-0,79156	0,03056	239,2	-1,0064	0,03081	239,2	-0,96113	0,03141	239,2	-0,82452	0,03121	239,2	-0,83491	0,03134	239,2	-0,87935	0,03192	239,2	-0,88815	0,03313	239,2	-0,74685
239	-1,06598	0,02592	239	-1,05168	0,02594	239	-0,88953	0,02662	239	-0,822	0,02736	239	-0,60919	0,02791	239	-0,86015	0,02848	239	-0,95952	0,02912	239	-1,01622	0,0301	239	-1,0055	0,03082	239	-0,85802	0,03105	239	-1,04315	0,03134	239	-1,02653	0,03191	239	-0,8884	0,03176	239	-0,90236	0,03183	239	-0,92945	0,03244	239	-0,95288	0,03365	239	-0,7859
238,8	-1,15117	0,02632	238,8	-1,12834	0,02629	238,8	-0,98609	0,02704	238,8	-0,89918	0,02777	238,8	-0,69199	0,0284	238,8	-0,93551	0,02887	238,8	-1,0408	0,02954	238,8	-1,08491	0,03056	238,8	-1,06994	0,03125	238,8	-0,93163	0,03151	238,8	-1,08214	0,03182	238,8	-1,09218	0,03235	238,8	-0,96241	0,03228	238,8	-0,96748	0,03232	238,8	-0,9818	0,03295	238,8	-1,01613	0,03415	238,8	-0,8263
238,6	-1,24304	0,02666	238,6	-1,21757	0,02665	238,6	-1,08145	0,02752	238,6	-0,97132	0,02822	238,6	-0,78427	0,0288	238,6	-1,01837	0,02931	238,6	-1,11555	0,02996	238,6	-1,1681	0,03101	238,6	-1,13087	0,03172	238,6	-1,01895	0,03198	238,6	-1,12878	0,03231	238,6	-1,16693	0,03282	238,6	-1,04236	0,03282	238,6	-1,02692	0,03282	238,6	-1,03134	0,03348	238,6	-1,08374	0,03467	238,6	-0,8685
238,4	-1,33073	0,02717	238,4	-1,31496	0,02714	238,4	-1,18067	0,02794	238,4	-1,05085	0,02873	238,4	-0,881	0,02929	238,4	-1,10704	0,02981	238,4	-1,18633	0,03045	238,4	-1,24878	0,03151	238,4	-1,19769	0,03231	238,4	-1,10813	0,03252	238,4	-1,17318	0,03287	238,4	-1,23451	0,03339	238,4	-1,11786	0,03344	238,4	-1,08958	0,03338	238,4	-1,07657	0,0341	238,4	-1,1499	0,03525	238,4	-0,90781
238,2	-1,43236	0,02776	238,2	-1,41443	0,02766	238,2	-1,28896	0,02841	238,2	-1,14876	0,0293	238,2	-0,9867	0,02987	238,2	-1,20846	0,0304	238,2	-1,2648	0,03102	238,2	-1,33503	0,03208	238,2	-1,27712	0,03293	238,2	-1,1994	0,03315	238,2	-1,22372	0,03353	238,2	-1,31371	0,03404	238,2	-1,19104	0,03413	238,2	-1,15802	0,03407	238,2	-1,12741	0,03473	238,2	-1,2158	0,03591	238,2	-0,95082
238	-1,53718	0,02826	238	-1,51388	0,02809	238	-1,39804	0,02885	238	-1,25592	0,02982	238	-1,09868	0,03037	238	-1,31757	0,03098	238	-1,35137	0,03156	238	-1,42805	0,03262	238	-1,36121	0,03347	238	-1,29006	0,0337	238	-1,28299	0,03417	238	-1,38623	0,03462	238	-1,26749	0,03474	238	-1,23065	0,03472	238	-1,17588	0,03539	238	-1,28012	0,03653	238	-0,99021
237,8	-1,64653	0,02872	237,8	-1,60981	0,02862	237,8	-1,50218	0,02934	237,8	-1,37574	0,03028	237,8	-1,20851	0,03093	237,8	-1,43231	0,03149	237,8	-1,43252	0,03208	237,8	-1,51927	0,03318	237,8	-1,43336	0,03406	237,8	-1,37068	0,03425	237,8	-1,35491	0,03481	237,8	-1,44715	0,03516	237,8	-1,3542	0,0354	237,8	-1,3065	0,03534	237,8	-1,22038	0,03606	237,8	-1,33817	0,03717	237,8	-1,03525
237,6	-1,75459	0,02914	237,6	-1,70131	0,02916	237,6	-1,59656	0,02991	237,6	-1,49203	0,03082	237,6	-1,31903	0,0315	237,6	-1,53712	0,03206	237,6	-1,50884	0,03262	237,6	-1,60614	0,03378	237,6	-1,49682	0,03465	237,6	-1,44009	0,03485	237,6	-1,43174	0,03543	237,6	-1,50019	0,03577	237,6	-1,4413	0,03602	237,6	-1,38602	0,03596	237,6	-1,26145	0,03669	237,6	-1,37928	0,0378	237,6	-1,07683
237,4	-1,86021	0,0296	237,4	-1,78376	0,02972	237,4	-1,68242	0,03051	237,4	-1,60412	0,03145	237,4	-1,4303	0,03217	237,4	-1,64903	0,03269	237,4	-1,58453	0,03321	237,4	-1,69343	0,03444	237,4	-1,55468	0,03529	237,4	-1,50258	0,0355	237,4	-1,50508	0,0361	237,4	-1,55469	0,03644	237,4	-1,52715	0,03671	237,4	-1,45785	0,03665	237,4	-1,3044	0,03742	237,4	-1,40461	0,0385	237,4	-1,11403
237,2	-1,95797	0,03015	237,2	-1,85381	0,03039	237,2	-1,7649	0,03121	237,2	-1,71533	0,03208	237,2	-1,53858	0,03287	237,2	-1,75685	0,03338	237,2	-1,66008	0,0339	237,2	-1,76918	0,03516	237,2	-1,60235	0,03607	237,2	-1,55226	0,03621	237,2	-1,56259	0,03682	237,2	-1,60074	0,03717	237,2	-1,59881	0,03747	237,2	-1,53124	0,03743	237,2	-1,34943	0,03821	237,2	-1,41397	0,0393	237,2	-1,14943
237	-2,06274	0,03064	237	-1,92495	0,03101	237	-1,85388	0,0318	237	-1,81462	0,03265	237	-1,65101	0,0335	237	-1,86497	0,03397	237	-1,74662	0,03457	237	-1,85113	0,0358	237	-1,64909	0,03674	237	-1,6051	0,03691	237	-1,62008	0,03751	237	-1,65399	0,03783	237	-1,66696	0,0382	237	-1,60346	0,03815	237	-1,40025	0,03896	237	-1,42215	0,04	237	-1,19307
236,8	-2,16077	0,03122	236,8	-2,00772	0,03171	236,8	-1,9441	0,03244	236,8	-1,89994	0,03338	236,8	-1,76719	0,03419	236,8	-1,97217	0,0347	236,8	-1,83218	0,03525	236,8	-1,93399	0,03651	236,8	-1,68701	0,03744	236,8	-1,66759	0,03765	236,8	-1,67846	0,03823	236,8	-1,70442	0,0386	236,8	-1,73125	0,03897	236,8	-1,67123	0,03893	236,8	-1,44745	0,03975	236,8	-1,42917	0,0408	236,8	-1,23676
236,6	-2,2582	0,03192	236,6	-2,10158	0,03241	236,6	-2,02387	0,03306	236,6	-1,97684	0,03412	236,6	-1,88398	0,03481	236,6	-2,07353	0,03532	236,6	-1,91421	0,03597	236,6	-2,01058	0,03719	236,6	-1,72042	0,03816	236,6	-1,72757	0,03834	236,6	-1,73021	0,03896	236,6	-1,7545	0,03932	236,6	-1,77225	0,03974	236,6	-1,72169	0,03969	236,6	-1,49608	0,04052	236,6	-1,4366	0,04157	236,6	-1,27017
236,4	-2,35935	0,0326	236,4	-2,20192	0,03318	236,4	-2,11433	0,03386	236,4	-2,05118	0,03485	236,4	-2,00729	0,03555	236,4	-2,17877	0,03607	236,4	-1,99718	0,03676	236,4	-2,09318	0,03797	236,4	-1,76987	0,03896	236,4	-1,80302	0,03914	236,4	-1,7868	0,03976	236,4	-1,81586	0,04021	236,4	-1,80557	0,04059	236,4	-1,76845	0,04053	236,4	-1,55052	0,04137	236,4	-1,45098	0,04243	236,4	-1,30945
236,2	-2,47214	0,03327	236,2	-2,31534	0,03384	236,2	-2,2198	0,03469	236,2	-2,1422	0,03548	236,2	-2,14042	0,03635	236,2	-2,30678	0,03685	236,2	-2,09926	0,03752	236,2	-2,19145	0,03877	236,2	-1,83955	0,03978	236,2	-1,88643	0,03988	236,2	-1,85803	0,04059	236,2	-1,89012	0,04103	236,2	-1,85255	0,04139	236,2	-1,81526	0,04135	236,2	-1,61485	0,04221	236,2	-1,48318	0,04327	236,2	-1,36031
236	-2,60477	0,03391	236	-2,43728	0,03453	236	-2,33067	0,03546	236	-2,24756	0,03619	236	-2,27271	0,03718	236	-2,43575	0,03755	236	-2,20523	0,03825	236	-2,29163	0,03962	236	-1,91923	0,04061	236	-1,97097	0,04066	236	-1,93189	0,04146	236	-1,95836	0,04186	236	-1,89805	0,04223	236	-1,86234	0,04212	236	-1,67063	0,04305	236	-1,52456	0,0441	236	-1,40819
235,8	-2,74562	0,03463	235,8	-2,56682	0,03514	235,8	-2,44002	0,03624	235,8	-2,35713	0,03691	235,8	-2,40291	0,03796	235,8	-2,56303	0,03824	235,8	-2,30033	0,03899	235,8	-2,38807	0,04039	235,8	-2,01111	0,04139	235,8	-2,05981	0,04149	235,8	-2,01528	0,04232	235,8	-2,01714	0,04273	235,8	-1,94654	0,04308	235,8	-1,9037	0,04294	235,8	-1,7141	0,04385	235,8	-1,5613	0,04493	235,8	-1,4498
235,6	-2,89891	0,03536	235,6	-2,7097	0,03589	235,6	-2,55124	0,0371	235,6	-2,47707	0,03777	235,6	-2,53626	0,03875	235,6	-2,69375	0,03905	235,6	-2,40181	0,03972	235,6	-2,48536	0,0412	235,6	-2,109	0,04225	235,6	-2,15093	0,04233	235,6	-2,11247	0,04317	235,6	-2,07285	0,04364	235,6	-2,00447	0,04392	235,6	-1,93976	0,04385	235,6	-1,76967	0,04472	235,6	-1,60209	0,04586	235,6	-1,48774
235,4	-3,06926	0,0362	235,4	-2,86186	0,03674	235,4	-2,67816	0,03795	235,4	-2,62519	0,03871	235,4	-2,66539	0,03971	235,4	-2,83556	0,03999	235,4	-2,52141	0,04058	235,4	-2,59154	0,04211	235,4	-2,22584	0,04319	235,4	-2,24199	0,04324	235,4	-2,21607	0,04409	235,4	-2,13255	0,04465	235,4	-2,06577	0,04494	235,4	-1,9774	0,04487	235,4	-1,83956	0,0457	235,4	-1,65418	0,04691	235,4	-1,53139
235,2	-3,24507	0,037	235,2	-3,00432	0,03761	235,2	-2,8157	0,03881	235,2	-2,7836	0,03963	235,2	-2,78791	0,04059	235,2	-2,98228	0,04084	235,2	-2,63985	0,04144	235,2	-2,69551	0,04303	235,2	-2,34699	0,04411	235,2	-2,33202	0,04417	235,2	-2,31973	0,04503	235,2	-2,19519	0,04563	235,2	-2,13475	0,04596	235,2	-2,02301	0,04588	235,2	-1,89805	0,04675	235,2	-1,70286	0,04794	235,2	-1,58234
235	-3,42935	0,03784	235	-3,15435	0,03851	235	-2,96329	0,03971	235	-2,93947	0,04059	235	-2,91484	0,04147	235	-3,13417	0,04174	235	-2,76108	0,04237	235	-2,80723	0,04403	235	-2,46544	0,04508	235	-2,42566	0,04515	235	-2,42646	0,04601	235	-2,2564	0,0466	235	-2,19979	0,04697	235	-2,07313	0,04693	235	-1,95903	0,0478	235	-1,7504	0,04897	235	-1,62223
234,8	-3,61225	0,0387	234,8	-3,31163	0,03939	234,8	-3,10858	0,04065	234,8	-3,09072	0,04153	234,8	-3,03641	0,04241	234,8	-3,27196	0,04266	234,8	-2,87285	0,04335	234,8	-2,91821	0,04503	234,8	-2,57279	0,04604	234,8	-2,52551	0,04618	234,8	-2,5258	0,04699	234,8	-2,31496	0,04765	234,8	-2,25249	0,04804	234,8	-2,12315	0,04794	234,8	-2,00873	0,04884	234,8	-1,79148	0,05004	234,8	-1,6589
234,6	-3,78976	0,03968	234,6	-3,47997	0,04032	234,6	-3,25575	0,04161	234,6	-3,23228	0,04252	234,6	-3,16172	0,04331	234,6	-3,40475	0,04362	234,6	-2,9905	0,04428	234,6	-3,02448	0,046	234,6	-2,68373	0,04705	234,6	-2,63609	0,04723	234,6	-2,62577	0,04801	234,6	-2,38153	0,04869	234,6	-2,2946	0,04914	234,6	-2,17745	0,04901	234,6	-2,05461	0,04987	234,6	-1,83604	0,0511	234,6	-1,70547
234,4	-3,95706	0,04069	234,4	-3,65931	0,0412	234,4	-3,42214	0,0426	234,4	-3,37754	0,04349	234,4	-3,29817	0,04418	234,4	-3,5412	0,04463	234,4	-3,12847	0,04531	234,4	-3,14068	0,04704	234,4	-2,80528	0,04811	234,4	-2,75348	0,04832	234,4	-2,72591	0,04907	234,4	-2,46445	0,04978	234,4	-2,34268	0,05024	234,4	-2,23451	0,05013	234,4	-2,1065	0,05099	234,4	-1,89486	0,05225	234,4	-1,75041
234,2	-4,12206	0,04184	234,2	-3,8373	0,04227	234,2	-3,60456	0,04366	234,2	-3,53141	0,04457	234,2	-3,44014	0,04527	234,2	-3,69013	0,04569	234,2	-3,26788	0,04649	234,2	-3,25565	0,04816	234,2	-2,93472	0,04923	234,2	-2,87651	0,04949	234,2	-2,81911	0,05024	234,2	-2,56421	0,05098	234,2	-2,38964	0,05146	234,2	-2,29884	0,05135	234,2	-2,15164	0,05225	234,2	-1,96265	0,05347	234,2	-1,80028
234	-4,2913	0,04293	234	-4,01925	0,04337	234	-3,79621	0,04477	234	-3,68722	0,04567	234	-3,59067	0,04634	234	-3,83933	0,04679	234	-3,39624	0,04757	234	-3,36832	0,04926	234	-3,06558	0,05037	234	-3,00936	0,05067	234	-2,91282	0,05141	234	-2,66426	0,05215	234	-2,44412	0,05268	234	-2,37065	0,05261	234	-2,19082	0,05347	234	-2,03791	0,05463	234	-1,84821
233,8	-4,47748	0,04407	233,8	-4,22698	0,04443	233,8	-4,00743	0,0458	233,8	-3,85861	0,0468	233,8	-3,75257	0,04746	233,8	-4,00228	0,04793	233,8	-3,53797	0,04866	233,8	-3,49693	0,0504	233,8	-3,21109	0,05155	233,8	-3,16031	0,05188	233,8	-3,01665	0,05259	233,8	-2,7921	0,05338	233,8	-2,51308	0,05393	233,8	-2,44845	0,05391	233,8	-2,24652	0,05469	233,8	-2,13099	0,05582	233,8	-1,89757
233,6	-4,66181	0,04533	233,6	-4,43721	0,0456	233,6	-4,21844	0,04702	233,6	-4,04436	0,04795	233,6	-3,91294	0,04862	233,6	-4,16647	0,0492	233,6	-3,68024	0,04985	233,6	-3,62853	0,05163	233,6	-3,35942	0,05281	233,6	-3,30609	0,05315	233,6	-3,11159	0,05385	233,6	-2,92166	0,05468	233,6	-2,59578	0,05521	233,6	-2,51887	0,05522	233,6	-2,29401	0,05597	233,6	-2,21977	0,05709	233,6	-1,94658
233,4	-4,86029	0,04658	233,4	-4,64709	0,04682	233,4	-4,4422	0,0483	233,4	-4,24432	0,04913	233,4	-4,08031	0,0499	233,4	-4,32947	0,05045	233,4	-3,82253	0,05109	233,4	-3,77038	0,05293	233,4	-3,51728	0,05408	233,4	-3,45387	0,05447	233,4	-3,21217	0,05519	233,4	-3,05762	0,05605	233,4	-2,6914	0,05657	233,4	-2,58583	0,05658	233,4	-2,35466	0,05734	233,4	-2,30849	0,05843	233,4	-1,99484
233,2	-5,07353	0,04786	233,2	-4,8513	0,04817	233,2	-4,67966	0,04962	233,2	-4,46638	0,05045	233,2	-4,2555	0,05126	233,2	-4,50394	0,0518	233,2	-3,96564	0,05239	233,2	-3,91773	0,05435	233,2	-3,67763	0,05543	233,2	-3,59441	0,05591	233,2	-3,31169	0,05659	233,2	-3,1954	0,05748	233,2	-2,81047	0,05802	233,2	-2,6626	0,05802	233,2	-2,42884	0,05879	233,2	-2,3933	0,05984	233,2	-2,03629
233	-5,31014	0,04916	233	-5,05931	0,04951	233	-4,9185	0,05087	233	-4,70055	0,05182	233	-4,44465	0,0526	233	-4,68837	0,05308	233	-4,10924	0,05367	233	-4,0662	0,05573	233	-3,84104	0,05683	233	-3,73672	0,05734	233	-3,41854	0,058	233	-3,32543	0,0589	233	-2,92303	0,05943	233	-2,74014	0,0595	233	-2,51051	0,06026	233	-2,47689	0,06128	233	-2,08326
232,8	-5,55149	0,05052	232,8	-5,28415	0,05084	232,8	-5,15887	0,05221	232,8	-4,9392	0,05326	232,8	-4,64845	0,054	232,8	-4,86772	0,05442	232,8	-4,26011	0,05503	232,8	-4,21782	0,05713	232,8	-4,01222	0,05826	232,8	-3,88712	0,05884	232,8	-3,53164	0,05944	232,8	-3,4496	0,06039	232,8	-3,02668	0,06091	232,8	-2,82437	0,06102	232,8	-2,60163	0,06176	232,8	-2,55283	0,06274	232,8	-2,1387
232,6	-5,79091	0,05194	232,6	-5,52044	0,05226	232,6	-5,40885	0,05369	232,6	-5,17834	0,05467	232,6	-4,86364	0,05541	232,6	-5,05426	0,05585	232,6	-4,42469	0,0565	232,6	-4,37973	0,05858	232,6	-4,17693	0,05972	232,6	-4,03145	0,06034	232,6	-3,6517	0,06096	232,6	-3,5753	0,06194	232,6	-3,13324	0,06246	232,6	-2,91732	0,06256	232,6	-2,6946	0,0633	232,6	-2,61887	0,06425	232,6	-2,20558
232,4	-6,02569	0,05338	232,4	-5,74928	0,05374	232,4	-5,66048	0,05506	232,4	-5,4192	0,05614	232,4	-5,08165	0,05686	232,4	-5,23977	0,05732	232,4	-4,59208	0,05803	232,4	-4,53688	0,06006	232,4	-4,33398	0,06123	232,4	-4,16426	0,06189	232,4	-3,77115	0,06254	232,4	-3,68459	0,06351	232,4	-3,23494	0,06402	232,4	-3,01832	0,06419	232,4	-2,78825	0,06495	232,4	-2,67765	0,06581	232,4	-2,27737
232,2	-6,26183	0,05474	232,2	-5,97377	0,05519	232,2	-5,90093	0,05647	232,2	-5,65531	0,05758	232,2	-5,31021	0,0583	232,2	-5,42218	0,05875	232,2	-4,76266	0,05954	232,2	-4,69102	0,06154	232,2	-4,48313	0,06273	232,2	-4,29511	0,06343	232,2	-3,89439	0,06409	232,2	-3,78835	0,06508	232,2	-3,32151	0,06557	232,2	-3,11956	0,06575	232,2	-2,87637	0,06657	232,2	-2,73829	0,06734	232,2	-2,36032
232	-6,49921	0,05622	232	-6,20518	0,05668	232	-6,1378	0,05799	232	-5,8765	0,05908	232	-5,54419	0,05975	232	-5,6087	0,06023	232	-4,94161	0,06106	232	-4,83925	0,06307	232	-4,62897	0,06434	232	-4,4242	0,06507	232	-4,01677	0,06573	232	-3,89406	0,06665	232	-3,40265	0,06719	232	-3,22486	0,0674	232	-2,95136	0,06822	232	-2,80128	0,06887	232	-2,44477
231,8	-6,74526	0,05781	231,8	-6,45546	0,0583	231,8	-6,37742	0,05958	231,8	-6,08505	0,06054	231,8	-5,78365	0,06136	231,8	-5,79498	0,06184	231,8	-5,13593	0,06268	231,8	-4,9958	0,06469	231,8	-4,77296	0,06601	231,8	-4,55314	0,06678	231,8	-4,14673	0,06752	231,8	-4,00272	0,06836	231,8	-3,48009	0,06891	231,8	-3,32456	0,06915	231,8	-3,02628	0,06988	231,8	-2,86997	0,07055	231,8	-2,54145
231,6	-6,99199	0,05943	231,6	-6,71453	0,05991	231,6	-6,61848	0,06123	231,6	-6,29133	0,06211	231,6	-6,02596	0,06302	231,6	-5,97679	0,06341	231,6	-5,34053	0,06428	231,6	-5,15537	0,06628	231,6	-4,91797	0,06769	231,6	-4,67999	0,06849	231,6	-4,27602	0,06924	231,6	-4,11417	0,07009	231,6	-3,57434	0,07065	231,6	-3,42292	0,0709	231,6	-3,1045	0,07159	231,6	-2,94147	0,07228	231,6	-2,6451
231,4	-7,24394	0,06109	231,4	-6,95842	0,06158	231,4	-6,85839	0,06288	231,4	-6,50292	0,06379	231,4	-6,26808	0,0647	231,4	-6,1609	0,06504	231,4	-5,53953	0,06594	231,4	-5,31683	0,06797	231,4	-5,05963	0,06944	231,4	-4,79632	0,07031	231,4	-4,40393	0,07101	231,4	-4,21638	0,07183	231,4	-3,68184	0,07243	231,4	-3,50736	0,07275	231,4	-3,17605	0,07339	231,4	-3,00436	0,07402	231,4	-2,72922
231,2	-7,51804	0,06268	231,2	-7,19027	0,0633	231,2	-7,09169	0,0645	231,2	-6,72186	0,06553	231,2	-6,50896	0,06645	231,2	-6,34564	0,06673	231,2	-5,73975	0,06769	231,2	-5,48581	0,06975	231,2	-5,20548	0,07124	231,2	-4,90697	0,07213	231,2	-4,53999	0,07281	231,2	-4,32513	0,07364	231,2	-3,79271	0,07423	231,2	-3,5801	0,07459	231,2	-3,25148	0,0752	231,2	-3,0633	0,07582	231,2	-2,80611
231	-7,80936	0,06428	231	-7,4235	0,06499	231	-7,31706	0,06614	231	-6,95573	0,06719	231	-6,75059	0,06821	231	-6,52297	0,06836	231	-5,93712	0,06935	231	-5,66487	0,07143	231	-5,3458	0,07301	231	-5,0189	0,07389	231	-4,67506	0,07462	231	-4,43228	0,07544	231	-3,90467	0,07601	231	-3,64261	0,07641	231	-3,32146	0,07701	231	-3,11518	0,07758	231	-2,88519
230,8	-8,10573	0,0659	230,8	-7,66749	0,06666	230,8	-7,54279	0,0678	230,8	-7,19535	0,06883	230,8	-6,98526	0,06989	230,8	-6,69166	0,07003	230,8	-6,13303	0,071	230,8	-5,85314	0,07316	230,8	-5,49031	0,07478	230,8	-5,12897	0,07569	230,8	-4,80324	0,07643	230,8	-4,53849	0,07727	230,8	-4,01266	0,07779	230,8	-3,70777	0,07822	230,8	-3,39183	0,07879	230,8	-3,16244	0,07938	230,8	-2,94231
230,6	-8,39721	0,0676	230,6	-7,9075	0,06847	230,6	-7,76831	0,0695	230,6	-7,43662	0,07062	230,6	-7,21742	0,07161	230,6	-6,86094	0,07179	230,6	-6,33508	0,07275	230,6	-6,04883	0,0749	230,6	-5,63532	0,07655	230,6	-5,23004	0,07758	230,6	-4,92382	0,07831	230,6	-4,63867	0,07916	230,6	-4,11897	0,07969	230,6	-3,77983	0,08009	230,6	-3,4662	0,08064	230,6	-3,20912	0,08122	230,6	-2,98568
230,4	-8,68168	0,06928	230,4	-8,14409	0,07023	230,4	-7,99188	0,07126	230,4	-7,69819	0,07239	230,4	-7,45326	0,07333	230,4	-7,03196	0,07351	230,4	-6,53085	0,07449	230,4	-6,24101	0,07665	230,4	-5,78428	0,0783	230,4	-5,322	0,07948	230,4	-5,04986	0,08024	230,4	-4,71687	0,08105	230,4	-4,21745	0,08162	230,4	-3,85771	0,08197	230,4	-3,54401	0,0825	230,4	-3,25217	0,08308	230,4	-3,02243
230,2	-8,96116	0,07095	230,2	-8,37455	0,07189	230,2	-8,21685	0,07299	230,2	-7,96868	0,07413	230,2	-7,69057	0,07512	230,2	-7,21127	0,07522	230,2	-6,71185	0,07623	230,2	-6,43134	0,07847	230,2	-5,92706	0,08017	230,2	-5,40283	0,08138	230,2	-5,17217	0,08218	230,2	-4,78952	0,08295	230,2	-4,29693	0,08353	230,2	-3,93681	0,08392	230,2	-3,61893	0,08439	230,2	-3,28877	0,085	230,2	-3,0533
230	-9,24403	0,07268	230	-8,6149	0,07357	230	-8,44086	0,07475	230	-8,23636	0,0759	230	-7,91539	0,07691	230	-7,39506	0,07703	230	-6,89745	0,07799	230	-6,62786	0,08026	230	-6,06845	0,08207	230	-5,48603	0,08328	230	-5,29538	0,0841	230	-4,86621	0,08487	230	-4,36454	0,08545	230	-4,02846	0,08583	230	-3,69061	0,08628	230	-3,33326	0,0869	230	-3,08915
229,8	-9,51111	0,07442	229,8	-8,86448	0,07531	229,8	-8,65572	0,07657	229,8	-8,48651	0,07765	229,8	-8,13426	0,07874	229,8	-7,56974	0,07881	229,8	-7,07814	0,07979	229,8	-6,80943	0,08208	229,8	-6,2022	0,08397	229,8	-5,57624	0,0852	229,8	-5,40441	0,08611	229,8	-4,93196	0,08686	229,8	-4,4104	0,08742	229,8	-4,11557	0,08778	229,8	-3,7485	0,08821	229,8	-3,37628	0,08883	229,8	-3,11001
229,6	-9,75584	0,07623	229,6	-9,10549	0,07709	229,6	-8,86691	0,07833	229,6	-8,72169	0,0795	229,6	-8,33917	0,08061	229,6	-7,73951	0,08057	229,6	-7,25392	0,08164	229,6	-6,98347	0,0839	229,6	-6,32662	0,08585	229,6	-5,66013	0,08714	229,6	-5,50322	0,08814	229,6	-4,9866	0,08882	229,6	-4,44644	0,08944	229,6	-4,19987	0,08973	229,6	-3,79153	0,0902	229,6	-3,42051	0,09079	229,6	-3,10904
229,4	-10,00694	0,07799	229,4	-9,33874	0,0789	229,4	-9,07747	0,08008	229,4	-8,95605	0,08129	229,4	-8,54461	0,08239	229,4	-7,91346	0,08231	229,4	-7,4274	0,08351	229,4	-7,14309	0,08573	229,4	-6,44763	0,08777	229,4	-5,73517	0,0891	229,4	-5,60541	0,09012	229,4	-5,04361	0,09077	229,4	-4,48756	0,09145	229,4	-4,27519	0,09173	229,4	-3,82798	0,09217	229,4	-3,47524	0,09281	229,4	-3,10873
229,2	-10,26206	0,07979	229,2	-9,57256	0,08069	229,2	-9,28188	0,08187	229,2	-9,19464	0,08312	229,2	-8,74932	0,08421	229,2	-8,0881	0,08411	229,2	-7,59018	0,08534	229,2	-7,28921	0,08757	229,2	-6,56755	0,08973	229,2	-5,81731	0,09106	229,2	-5,70523	0,09211	229,2	-5,09927	0,09274	229,2	-4,52948	0,0935	229,2	-4,33904	0,09376	229,2	-3,85882	0,09418	229,2	-3,53375	0,09482	229,2	-3,11637
229	-10,51316	0,08159	229	-9,81403	0,08248	229	-9,49052	0,08369	229	-9,41922	0,08492	229	-8,94462	0,0861	229	-8,26606	0,08589	229	-7,74904	0,08711	229	-7,43516	0,08945	229	-6,69138	0,09164	229	-5,91521	0,09301	229	-5,79405	0,09405	229	-5,18332	0,09467	229	-4,57722	0,09548	229	-4,39867	0,09575	229	-3,88974	0,09614	229	-3,59265	0,09679	229	-3,12034
228,8	-10,76886	0,0834	228,8	-10,06361	0,08427	228,8	-9,70292	0,08549	228,8	-9,63922	0,08668	228,8	-9,1156	0,08797	228,8	-8,43779	0,08773	228,8	-7,90449	0,08895	228,8	-7,56815	0,09138	228,8	-6,82296	0,09358	228,8	-6,02804	0,09501	228,8	-5,8758	0,09605	228,8	-5,27075	0,09671	228,8	-4,63188	0,09754	228,8	-4,46876	0,09777	228,8	-3,92525	0,09814	228,8	-3,6451	0,09882	228,8	-3,11408
228,6	-11,00486	0,08523	228,6	-10,31291	0,08608	228,6	-9,90671	0,0873	228,6	-9,85977	0,08848	228,6	-9,28002	0,08975	228,6	-8,60453	0,08954	228,6	-8,0421	0,09077	228,6	-7,69775	0,09323	228,6	-6,94847	0,09548	228,6	-6,14056	0,09694	228,6	-5,95088	0,09799	228,6	-5,34622	0,09875	228,6	-4,68387	0,09955	228,6	-4,52967	0,09974	228,6	-3,96743	0,10011	228,6	-3,69172	0,10083	228,6	-3,1044
228,4	-11,23166	0,08695	228,4	-10,54961	0,08779	228,4	-10,10901	0,08903	228,4	-10,09226	0,09025	228,4	-9,44039	0,09149	228,4	-8,77587	0,09134	228,4	-8,16882	0,09254	228,4	-7,82815	0,09503	228,4	-7,07734	0,09735	228,4	-6,24975	0,0988	228,4	-6,02593	0,09986	228,4	-5,42324	0,1007	228,4	-4,73848	0,10149	228,4	-4,58777	0,10164	228,4	-4,01372	0,10203	228,4	-3,74098	0,10278	228,4	-3,10601
228,2	-11,45596	0,08865	228,2	-10,79131	0,08952	228,2	-10,30311	0,09074	228,2	-10,31066	0,09207	228,2	-9,60268	0,09327	228,2	-8,95116	0,09319	228,2	-8,29678	0,09432	228,2	-7,95237	0,09692	228,2	-7,21161	0,09926	228,2	-6,35604	0,10068	228,2	-6,09	0,10183	228,2	-5,50196	0,10266	228,2	-4,79214	0,10345	228,2	-4,64822	0,10359	228,2	-4,06166	0,10396	228,2	-3,78956	0,10468	228,2	-3,12281
228	-11,67756	0,09038	228	-11,05011	0,09126	228	-10,51271	0,0925	228	-10,52226	0,09389	228	-9,77199	0,09505	228	-9,13148	0,09502	228	-8,43395	0,0961	228	-8,07976	0,09879	228	-7,33907	0,10115	228	-6,4714	0,10254	228	-6,16122	0,10384	228	-5,58498	0,10467	228	-4,85265	0,10545	228	-4,72185	0,10556	228	-4,125	0,10595	228	-3,8402	0,10663	228	-3,15619
227,8	-11,87856	0,09221	227,8	-11,30321	0,09303	227,8	-10,72831	0,09431	227,8	-10,71876	0,09566	227,8	-9,92679	0,09684	227,8	-9,30868	0,0968	227,8	-8,57104	0,09783	227,8	-8,20701	0,10058	227,8	-7,46323	0,10301	227,8	-6,58814	0,10445	227,8	-6,22639	0,10582	227,8	-5,66533	0,10666	227,8	-4,9038	0,10743	227,8	-4,80393	0,10753	227,8	-4,19207	0,10793	227,8	-3,88227	0,10854	227,8	-3,18402
227,6	-12,07106	0,09403	227,6	-11,53581	0,09477	227,6	-10,94161	0,0961	227,6	-10,89376	0,09745	227,6	-10,07309	0,09865	227,6	-9,47782	0,09862	227,6	-8,71319	0,0996	227,6	-8,33223	0,10245	227,6	-7,57903	0,10488	227,6	-6,70397	0,10637	227,6	-6,29733	0,10778	227,6	-5,73043	0,10864	227,6	-4,9474	0,10949	227,6	-4,87955	0,10946	227,6	-4,26044	0,10985	227,6	-3,92816	0,11044	227,6	-3,21131
227,4	-12,26306	0,09581	227,4	-11,76951	0,09648	227,4	-11,15491	0,09786	227,4	-11,06216	0,09925	227,4	-10,22669	0,10048	227,4	-9,64669	0,10041	227,4	-8,86584	0,10137	227,4	-8,46122	0,1043	227,4	-7,68476	0,10678	227,4	-6,81611	0,1083	227,4	-6,38637	0,10972	227,4	-5,79642	0,11061	227,4	-5,00258	0,11152	227,4	-4,94643	0,1114	227,4	-4,32487	0,11182	227,4	-3,99001	0,11232	227,4	-3,25996
227,2	-12,46126	0,09759	227,2	-12,00381	0,0982	227,2	-11,36911	0,09963	227,2	-11,21956	0,10097	227,2	-10,39119	0,10227	227,2	-9,80713	0,10227	227,2	-9,02335	0,10316	227,2	-8,58342	0,10619	227,2	-7,78681	0,10869	227,2	-6,93107	0,11015	227,2	-6,48116	0,11168	227,2	-5,87438	0,11255	227,2	-5,06225	0,11345	227,2	-5,00519	0,11333	227,2	-4,38063	0,11382	227,2	-4,0496	0,11421	227,2	-3,31134
227	-12,66896	0,09929	227	-12,25211	0,09994	227	-11,59371	0,10141	227	-11,36996	0,10272	227	-10,55489	0,10404	227	-9,96399	0,10405	227	-9,18691	0,10489	227	-8,70841	0,108	227	-7,89092	0,1106	227	-7,05473	0,11195	227	-6,57937	0,11353	227	-5,96742	0,11443	227	-5,13648	0,11539	227	-5,07447	0,11521	227	-4,44091	0,11572	227	-4,11209	0,11605	227	-3,36482
226,8	-12,86826	0,10104	226,8	-12,49921	0,10171	226,8	-11,81501	0,10319	226,8	-11,52186	0,10448	226,8	-10,71669	0,10585	226,8	-10,11934	0,1058	226,8	-9,35232	0,10666	226,8	-8,82941	0,10982	226,8	-7,99067	0,11251	226,8	-7,18513	0,1138	226,8	-6,68528	0,11541	226,8	-6,05302	0,11634	226,8	-5,21057	0,11739	226,8	-5,14551	0,1171	226,8	-4,49936	0,11761	226,8	-4,18492	0,1179	226,8	-3,41768
226,6	-13,05346	0,10279	226,6	-12,72551	0,10344	226,6	-12,02661	0,10487	226,6	-11,67116	0,10615	226,6	-10,86849	0,10756	226,6	-10,27214	0,10752	226,6	-9,49499	0,10838	226,6	-8,94724	0,11154	226,6	-8,09126	0,11432	226,6	-7,31158	0,11564	226,6	-6,7705	0,11724	226,6	-6,12669	0,11815	226,6	-5,28181	0,11925	226,6	-5,21444	0,11895	226,6	-4,54617	0,11948	226,6	-4,25095	0,11972	226,6	-3,47073
226,4	-13,24146	0,10454	226,4	-12,95411	0,10516	226,4	-12,23531	0,10653	226,4	-11,82476	0,10784	226,4	-11,01689	0,10918	226,4	-10,42054	0,10926	226,4	-9,62283	0,11011	226,4	-9,05972	0,1133	226,4	-8,18215	0,11613	226,4	-7,42013	0,11745	226,4	-6,85796	0,11904	226,4	-6,20678	0,11994	226,4	-5,37042	0,1211	226,4	-5,27604	0,12078	226,4	-4,59322	0,1213	226,4	-4,31659	0,12152	226,4	-3,53647
226,2	-13,43026	0,10617	226,2	-13,18381	0,10684	226,2	-12,43931	0,10824	226,2	-11,98696	0,10941	226,2	-11,15989	0,11079	226,2	-10,56634	0,11103	226,2	-9,74136	0,11177	226,2	-9,16363	0,11503	226,2	-8,27585	0,1179	226,2	-7,52762	0,11921	226,2	-6,94265	0,12078	226,2	-6,2898	0,12174	226,2	-5,47048	0,1229	226,2	-5,34268	0,12261	226,2	-4,6371	0,12309	226,2	-4,38028	0,12327	226,2	-3,62063
226	-13,59146	0,10784	226	-13,38691	0,10851	226	-12,62801	0,10987	226	-12,13356	0,11106	226	-11,28059	0,11247	226	-10,69244	0,11273	226	-9,84722	0,11335	226	-9,26228	0,11676	226	-8,36848	0,11965	226	-7,63498	0,12092	226	-7,00236	0,12254	226	-6,36828	0,12353	226	-5,56143	0,12467	226	-5,40355	0,1244	226	-4,67613	0,12484	226	-4,42804	0,12497	226	-3,6906
225,8	-13,73606	0,10949	225,8	-13,56781	0,11014	225,8	-12,80441	0,11149	225,8	-12,26626	0,11273	225,8	-11,37859	0,11412	225,8	-10,80704	0,1144	225,8	-9,94769	0,11496	225,8	-9,34945	0,11845	225,8	-8,44957	0,12143	225,8	-7,72481	0,12268	225,8	-7,04903	0,1243	225,8	-6,43961	0,12529	225,8	-5,64544	0,12649	225,8	-5,45797	0,12614	225,8	-4,70724	0,12658	225,8	-4,47605	0,12664	225,8	-3,75302
225,6	-13,87196	0,11119	225,6	-13,73301	0,11178	225,6	-12,96621	0,11309	225,6	-12,38636	0,11442	225,6	-11,47769	0,11563	225,6	-10,91624	0,11611	225,6	-10,04379	0,11656	225,6	-9,43012	0,1201	225,6	-8,51663	0,12312	225,6	-7,80754	0,1244	225,6	-7,08836	0,12601	225,6	-6,49039	0,12702	225,6	-5,72388	0,12825	225,6	-5,49924	0,12783	225,6	-4,73154	0,12826	225,6	-4,52574	0,12825	225,6	-3,82091
225,4	-14,01056	0,11279	225,4	-13,88391	0,11338	225,4	-13,11881	0,11467	225,4	-12,50036	0,11605	225,4	-11,57479	0,11714	225,4	-11,01684	0,11773	225,4	-10,12909	0,11815	225,4	-9,51076	0,12172	225,4	-8,57356	0,12475	225,4	-7,88398	0,12605	225,4	-7,13027	0,12771	225,4	-6,5594	0,12866	225,4	-5,81702	0,12991	225,4	-5,52865	0,12949	225,4	-4,76226	0,12992	225,4	-4,56585	0,12983	225,4	-3,88527
225,2	-14,13806	0,11443	225,2	-14,01711	0,11501	225,2	-13,25611	0,1162	225,2	-12,59946	0,11772	225,2	-11,65479	0,11877	225,2	-11,08684	0,11933	225,2	-10,21609	0,11975	225,2	-9,57459	0,12338	225,2	-8,62353	0,12643	225,2	-7,95407	0,12775	225,2	-7,17004	0,12945	225,2	-6,62775	0,13035	225,2	-5,90977	0,13162	225,2	-5,54323	0,13121	225,2	-4,79263	0,13159	225,2	-4,60239	0,13148	225,2	-3,9396
225	-14,26286	0,11602	225	-14,13241	0,11658	225	-13,38881	0,11781	225	-12,70526	0,11933	225	-11,73279	0,12033	225	-11,15374	0,12084	225	-10,30309	0,12127	225	-9,63646	0,12497	225	-8,67993	0,12803	225	-8,03738	0,12939	225	-7,20736	0,13108	225	-6,68995	0,13205	225	-5,99033	0,13327	225	-5,54682	0,13286	225	-4,8252	0,13325	225	-4,64576	0,13306	225	-3,98348
224,8	-14,37566	0,11756	224,8	-14,23061	0,11813	224,8	-13,51491	0,11941	224,8	-12,81906	0,12081	224,8	-11,79799	0,12185	224,8	-11,21524	0,12238	224,8	-10,37729	0,12277	224,8	-9,69154	0,12649	224,8	-8,72991	0,1296	224,8	-8,10981	0,13097	224,8	-7,24485	0,13265	224,8	-6,75868	0,13368	224,8	-6,06019	0,13488	224,8	-5,53856	0,13444	224,8	-4,8509	0,13484	224,8	-4,68501	0,13464	224,8	-4,01189
224,6	-14,49176	0,11907	224,6	-14,31631	0,11953	224,6	-13,63251	0,12097	224,6	-12,93466	0,12223	224,6	-11,85669	0,12332	224,6	-11,28194	0,12386	224,6	-10,43769	0,12419	224,6	-9,74683	0,12797	224,6	-8,76966	0,13113	224,6	-8,17536	0,13248	224,6	-7,27522	0,13417	224,6	-6,82889	0,13524	224,6	-6,12061	0,13641	224,6	-5,52208	0,13596	224,6	-4,87578	0,13638	224,6	-4,73441	0,13615	224,6	-4,0385
224,4	-14,61486	0,12055	224,4	-14,40121	0,12105	224,4	-13,74561	0,1225	224,4	-13,05256	0,12377	224,4	-11,91579	0,12474	224,4	-11,33774	0,12535	224,4	-10,48139	0,12567	224,4	-9,79896	0,12951	224,4	-8,81485	0,13266	224,4	-8,23477	0,13404	224,4	-7,29949	0,13574	224,4	-6,89167	0,1368	224,4	-6,18503	0,138	224,4	-5,50341	0,13754	224,4	-4,90736	0,13791	224,4	-4,77925	0,13768	224,4	-4,07385
224,2	-14,73286	0,12201	224,2	-14,48031	0,12256	224,2	-13,85431	0,12397	224,2	-13,16946	0,1252	224,2	-11,96329	0,12611	224,2	-11,39834	0,12679	224,2	-10,51879	0,12703	224,2	-9,84541	0,13095	224,2	-8,87513	0,13416	224,2	-8,28731	0,13548	224,2	-7,32075	0,13724	224,2	-6,96426	0,13828	224,2	-6,24564	0,13946	224,2	-5,49694	0,13904	224,2	-4,9453	0,13939	224,2	-4,82106	0,13912	224,2	-4,10126
224	-14,85196	0,12339	224	-14,54201	0,12403	224	-13,96721	0,12538	224	-13,29096	0,1266	224	-11,99899	0,12753	224	-11,46844	0,12817	224	-10,55809	0,12842	224	-9,88843	0,13238	224	-8,95884	0,13563	224	-8,3391	0,13695	224	-7,3362	0,13868	224	-7,02787	0,13976	224	-6,28922	0,14091	224	-5,5009	0,14055	224	-4,98938	0,14082	224	-4,86332	0,14059	224	-4,13925
223,8	-14,96316	0,12484	223,8	-14,58301	0,12543	223,8	-14,06371	0,12681	223,8	-13,40316	0,12801	223,8	-12,02069	0,12893	223,8	-11,54544	0,12954	223,8	-10,59719	0,12982	223,8	-9,92433	0,13375	223,8	-9,04063	0,13709	223,8	-8,38031	0,1384	223,8	-7,35152	0,14011	223,8	-7,08469	0,14121	223,8	-6,32061	0,14235	223,8	-5,50455	0,14198	223,8	-5,03394	0,14221	223,8	-4,89851	0,142	223,8	-4,17373
223,6	-15,05406	0,12629	223,6	-14,60301	0,12685	223,6	-14,14021	0,12809	223,6	-13,48046	0,12937	223,6	-12,03069	0,13028	223,6	-11,60364	0,1309	223,6	-10,63079	0,13115	223,6	-9,95153	0,13515	223,6	-9,11683	0,13848	223,6	-8,408	0,13985	223,6	-7,37329	0,14156	223,6	-7,13276	0,14269	223,6	-6,35146	0,14377	223,6	-5,50441	0,14341	223,6	-5,07229	0,14362	223,6	-4,92255	0,14338	223,6	-4,20477
223,4	-15,14836	0,12766	223,4	-14,61941	0,12824	223,4	-14,21541	0,12938	223,4	-13,54336	0,13072	223,4	-12,04639	0,13158	223,4	-11,65694	0,13226	223,4	-10,67129	0,13242	223,4	-9,98413	0,13654	223,4	-9,19577	0,13984	223,4	-8,43802	0,14122	223,4	-7,40336	0,14296	223,4	-7,18038	0,1441	223,4	-6,39373	0,14517	223,4	-5,51777	0,14482	223,4	-5,12286	0,14497	223,4	-4,94608	0,1447	223,4	-4,23719
223,2	-15,24216	0,12894	223,2	-14,63931	0,12963	223,2	-14,29151	0,13075	223,2	-13,60046	0,13215	223,2	-12,07029	0,13288	223,2	-11,70894	0,13358	223,2	-10,73199	0,13369	223,2	-10,02153	0,1379	223,2	-9,28598	0,14118	223,2	-8,47137	0,14254	223,2	-7,44609	0,14433	223,2	-7,22387	0,14546	223,2	-6,442	0,14658	223,2	-5,55155	0,14617	223,2	-5,18425	0,14631	223,2	-4,98359	0,14601	223,2	-4,28413
223	-15,33536	0,13018	223	-14,64441	0,13082	223	-14,36191	0,13204	223	-13,65716	0,13336	223	-12,08909	0,13417	223	-11,77294	0,13475	223	-10,81289	0,13483	223	-10,07783	0,13911	223	-9,38018	0,14242	223	-8,51479	0,1438	223	-7,49287	0,14562	223	-7,27341	0,14671	223	-6,49283	0,14788	223	-5,61325	0,1474	223	-5,24868	0,14752	223	-5,03301	0,14721	223	-4,33832
222,8	-15,41266	0,13145	222,8	-14,63431	0,13205	222,8	-14,40941	0,13333	222,8	-13,69496	0,13465	222,8	-12,10329	0,1354	222,8	-11,81594	0,13596	222,8	-10,88999	0,13604	222,8	-10,13973	0,14039	222,8	-9,45018	0,14372	222,8	-8,54707	0,14507	222,8	-7,53655	0,1469	222,8	-7,30569	0,14796	222,8	-6,53725	0,14919	222,8	-5,66251	0,14863	222,8	-5,30317	0,14875	222,8	-5,06946	0,14842	222,8	-4,38452
222,6	-15,49046	0,13273	222,6	-14,63821	0,13328	222,6	-14,44891	0,13454	222,6	-13,72496	0,13588	222,6	-12,13069	0,13657	222,6	-11,85534	0,13721	222,6	-10,96529	0,13723	222,6	-10,20373	0,14161	222,6	-9,5066	0,14493	222,6	-8,58001	0,14626	222,6	-7,59005	0,14814	222,6	-7,34146	0,14923	222,6	-6,59524	0,15041	222,6	-5,70892	0,14985	222,6	-5,36445	0,14996	222,6	-5,10374	0,14957	222,6	-4,43967
222,4	-15,56266	0,13395	222,4	-14,64921	0,13455	222,4	-14,48881	0,13576	222,4	-13,76046	0,13712	222,4	-12,16269	0,13778	222,4	-11,89984	0,13836	222,4	-11,03389	0,13843	222,4	-10,27563	0,1428	222,4	-9,56811	0,14614	222,4	-8,61905	0,14741	222,4	-7,64677	0,14938	222,4	-7,38873	0,15043	222,4	-6,6581	0,15161	222,4	-5,76548	0,15109	222,4	-5,43098	0,15118	222,4	-5,14841	0,15073	222,4	-4,49981
222,2	-15,61486	0,13512	222,2	-14,65301	0,13574	222,2	-14,51061	0,13698	222,2	-13,79816	0,13832	222,2	-12,18449	0,13905	222,2	-11,93174	0,13944	222,2	-11,09439	0,13956	222,2	-10,33963	0,14397	222,2	-9,62447	0,1474	222,2	-8,65037	0,14863	222,2	-7,68916	0,15061	222,2	-7,42564	0,15166	222,2	-6,71095	0,15283	222,2	-5,82667	0,15227	222,2	-5,48329	0,15234	222,2	-5,19059	0,15193	222,2	-4,55674
222	-15,64306	0,13635	222	-14,64981	0,1369	222	-14,51261	0,13821	222	-13,82916	0,13951	222	-12,20179	0,14038	222	-11,96344	0,14055	222	-11,15209	0,14068	222	-10,38543	0,14514	222	-9,67555	0,14862	222	-8,66826	0,14986	222	-7,71123	0,15178	222	-7,44703	0,15288	222	-6,7406	0,15405	222	-5,87676	0,15342	222	-5,51751	0,15349	222	-5,2315	0,15304	222	-4,61724
221,8	-15,66416	0,13748	221,8	-14,65071	0,13803	221,8	-14,50161	0,1394	221,8	-13,86466	0,14068	221,8	-12,22179	0,14155	221,8	-11,99844	0,14166	221,8	-11,20609	0,14174	221,8	-10,42653	0,14624	221,8	-9,72161	0,14972	221,8	-8,68432	0,15099	221,8	-7,75028	0,15296	221,8	-7,48143	0,15401	221,8	-6,76511	0,15522	221,8	-5,92584	0,1545	221,8	-5,55273	0,15458	221,8	-5,25963	0,15412	221,8	-4,66958
221,6	-15,67076	0,13873	221,6	-14,65561	0,13922	221,6	-14,47961	0,14055	221,6	-13,88846	0,14183	221,6	-12,24369	0,14269	221,6	-12,02134	0,1428	221,6	-11,25149	0,14286	221,6	-10,44863	0,14739	221,6	-9,75229	0,15084	221,6	-8,69706	0,15216	221,6	-7,8001	0,15414	221,6	-7,5225	0,15511	221,6	-6,78584	0,15642	221,6	-5,97512	0,15562	221,6	-5,58751	0,15571	221,6	-5,2835	0,15524	221,6	-4,71889
221,4	-15,68156	0,13991	221,4	-14,65361	0,14038	221,4	-14,45301	0,14167	221,4	-13,90356	0,143	221,4	-12,26639	0,14383	221,4	-12,03724	0,14386	221,4	-11,27989	0,14399	221,4	-10,46623	0,14849	221,4	-9,79296	0,15192	221,4	-8,71225	0,1533	221,4	-7,85346	0,15531	221,4	-7,56768	0,15617	221,4	-6,804	0,15752	221,4	-6,03666	0,15674	221,4	-5,62631	0,15677	221,4	-5,31743	0,15633	221,4	-4,77255
221,2	-15,67546	0,14104	221,2	-14,64441	0,14161	221,2	-14,40671	0,14276	221,2	-13,89666	0,14409	221,2	-12,27729	0,14498	221,2	-12,03984	0,14495	221,2	-11,28999	0,14512	221,2	-10,47593	0,14963	221,2	-9,83987	0,15306	221,2	-8,72637	0,15443	221,2	-7,90907	0,15643	221,2	-7,60066	0,15724	221,2	-6,81534	0,15866	221,2	-6,10168	0,15782	221,2	-5,6465	0,15784	221,2	-5,3505	0,15739	221,2	-4,82008
221	-15,66526	0,14218	221	-14,63131	0,14267	221	-14,34261	0,14386	221	-13,88356	0,1452	221	-12,28239	0,14614	221	-12,03674	0,14607	221	-11,29679	0,1462	221	-10,48473	0,15074	221	-9,8757	0,15417	221	-8,74835	0,15553	221	-7,97341	0,15753	221	-7,62144	0,15829	221	-6,82901	0,15976	221	-6,16139	0,15886	221	-5,65867	0,15891	221	-5,37956	0,15846	221	-4,8664
220,8	-15,65256	0,14327	220,8	-14,62231	0,14377	220,8	-14,28221	0,14493	220,8	-13,87156	0,14635	220,8	-12,29199	0,1472	220,8	-12,03054	0,14713	220,8	-11,30719	0,1473	220,8	-10,49263	0,15182	220,8	-9,8946	0,15524	220,8	-8,77391	0,15663	220,8	-8,04055	0,15859	220,8	-7,64629	0,15936	220,8	-6,84651	0,16085	220,8	-6,22156	0,15989	220,8	-5,67947	0,15999	220,8	-5,40555	0,15953	220,8	-4,92666
220,6	-15,62926	0,14438	220,6	-14,61551	0,14486	220,6	-14,22931	0,14598	220,6	-13,84216	0,14747	220,6	-12,29409	0,14823	220,6	-12,01124	0,14815	220,6	-11,30479	0,14837	220,6	-10,50723	0,15288	220,6	-9,8925	0,15627	220,6	-8,80286	0,15768	220,6	-8,11443	0,15969	220,6	-7,66855	0,16044	220,6	-6,87505	0,16196	220,6	-6,28167	0,16091	220,6	-5,70018	0,161	220,6	-5,43473	0,16053	220,6	-4,98914
220,4	-15,58256	0,14548	220,4	-14,61231	0,14602	220,4	-14,17271	0,14717	220,4	-13,79676	0,14858	220,4	-12,29339	0,14926	220,4	-11,97794	0,1492	220,4	-11,27179	0,14945	220,4	-10,51313	0,15398	220,4	-9,8818	0,15732	220,4	-8,81636	0,15875	220,4	-8,16072	0,16077	220,4	-7,66985	0,16149	220,4	-6,90726	0,16304	220,4	-6,34326	0,16197	220,4	-5,70689	0,16204	220,4	-5,4609	0,16151	220,4	-5,04867
220,2	-15,51856	0,14656	220,2	-14,59761	0,14711	220,2	-14,09671	0,14825	220,2	-13,73526	0,14968	220,2	-12,27569	0,15028	220,2	-11,93644	0,15021	220,2	-11,22209	0,15046	220,2	-10,51003	0,15497	220,2	-9,87533	0,15835	220,2	-8,83864	0,15975	220,2	-8,18406	0,16177	220,2	-7,65719	0,1624	220,2	-6,92998	0,164	220,2	-6,3985	0,16294	220,2	-5,70194	0,163	220,2	-5,48659	0,16245	220,2	-5,10243
220	-15,44156	0,14771	220	-14,58621	0,14815	220	-14,01291	0,14934	220	-13,67986	0,15072	220	-12,24809	0,15137	220	-11,89434	0,1512	220	-11,17369	0,15146	220	-10,49243	0,15591	220	-9,85397	0,15934	220	-8,86479	0,16078	220	-8,20455	0,16275	220	-7,64905	0,16335	220	-6,96115	0,16496	220	-6,44754	0,16392	220	-5,69539	0,16396	220	-5,50477	0,1634	220	-5,16716
219,8	-15,34696	0,14882	219,8	-14,57371	0,1492	219,8	-13,93161	0,15042	219,8	-13,62576	0,1517	219,8	-12,20979	0,15244	219,8	-11,83904	0,15215	219,8	-11,12259	0,1525	219,8	-10,47353	0,1569	219,8	-9,80982	0,16037	219,8	-8,88599	0,16182	219,8	-8,21498	0,1637	219,8	-7,64692	0,16437	219,8	-6,97784	0,16593	219,8	-6,47921	0,16491	219,8	-5,68236	0,16491	219,8	-5,50316	0,16433	219,8	-5,21219
219,6	-15,24416	0,14996	219,6	-14,56861	0,15032	219,6	-13,86171	0,15153	219,6	-13,55496	0,15277	219,6	-12,17559	0,15351	219,6	-11,77804	0,15319	219,6	-11,06549	0,15356	219,6	-10,42613	0,15792	219,6	-9,76641	0,16137	219,6	-8,90574	0,16283	219,6	-8,21352	0,16472	219,6	-7,64016	0,16542	219,6	-6,98717	0,16694	219,6	-6,50019	0,16592	219,6	-5,67488	0,16593	219,6	-5,49798	0,16531	219,6	-5,26307
219,4	-15,15276	0,15105	219,4	-14,55431	0,15139	219,4	-13,79371	0,15261	219,4	-13,48036	0,15379	219,4	-12,14549	0,15459	219,4	-11,73014	0,15421	219,4	-10,99129	0,15458	219,4	-10,36823	0,15888	219,4	-9,73042	0,16233	219,4	-8,92184	0,16388	219,4	-8,21609	0,16572	219,4	-7,63131	0,1664	219,4	-6,98889	0,16792	219,4	-6,52335	0,16687	219,4	-5,67135	0,16688	219,4	-5,50317	0,16627	219,4	-5,31059
219,2	-15,05946	0,15211	219,2	-14,51891	0,15244	219,2	-13,70871	0,15371	219,2	-13,41236	0,1549	219,2	-12,11069	0,15566	219,2	-11,68404	0,1552	219,2	-10,91289	0,15561	219,2	-10,30913	0,15986	219,2	-9,71005	0,16334	219,2	-8,93784	0,16495	219,2	-8,21964	0,16674	219,2	-7,6131	0,16737	219,2	-6,98441	0,16891	219,2	-6,55344	0,16785	219,2	-5,67083	0,16783	219,2	-5,50608	0,16726	219,2	-5,34707
219	-14,97976	0,1532	219	-14,45591	0,15351	219	-13,62061	0,15481	219	-13,34996	0,15589	219	-12,07859	0,15661	219	-11,63184	0,15623	219	-10,84199	0,15661	219	-10,26023	0,16086	219	-9,70027	0,16435	219	-8,96734	0,16596	219	-8,25353	0,16777	219	-7,59943	0,16836	219	-6,98783	0,16991	219	-6,58198	0,16886	219	-5,67755	0,16876	219	-5,50383	0,16823	219	-5,38712
218,8	-14,91856	0,15425	218,8	-14,39851	0,15461	218,8	-13,55741	0,15583	218,8	-13,29666	0,15697	218,8	-12,06719	0,15759	218,8	-11,60094	0,15727	218,8	-10,78029	0,15765	218,8	-10,23903	0,16184	218,8	-9,70452	0,16532	218,8	-8,99358	0,16693	218,8	-8,32098	0,16875	218,8	-7,60818	0,16928	218,8	-6,99809	0,17089	218,8	-6,62577	0,16985	218,8	-5,70265	0,16975	218,8	-5,5079	0,16921	218,8	-5,4437
218,6	-14,85026	0,15532	218,6	-14,33421	0,15571	218,6	-13,50081	0,15683	218,6	-13,22506	0,15799	218,6	-12,05409	0,15858	218,6	-11,57454	0,15831	218,6	-10,71859	0,15862	218,6	-10,23113	0,16282	218,6	-9,71076	0,16634	218,6	-9,01542	0,1679	218,6	-8,38638	0,1697	218,6	-7,60441	0,17023	218,6	-7,01558	0,17187	218,6	-6,66859	0,17081	218,6	-5,73068	0,17073	218,6	-5,5095	0,17016	218,6	-5,48669
218,4	-14,78786	0,15641	218,4	-14,25091	0,1568	218,4	-13,44101	0,15791	218,4	-13,13096	0,15902	218,4	-12,04119	0,15967	218,4	-11,55464	0,15935	218,4	-10,65469	0,15966	218,4	-10,22173	0,16382	218,4	-9,72272	0,16739	218,4	-9,02865	0,16888	218,4	-8,44633	0,17069	218,4	-7,59769	0,1712	218,4	-7,04962	0,1728	218,4	-6,73306	0,1718	218,4	-5,77758	0,17173	218,4	-5,52605	0,1711	218,4	-5,54034
218,2	-14,71816	0,15743	218,2	-14,15561	0,15783	218,2	-13,37571	0,15896	218,2	-13,04676	0,16006	218,2	-12,02729	0,16072	218,2	-11,53874	0,16035	218,2	-10,59039	0,16063	218,2	-10,22863	0,16481	218,2	-9,73738	0,16843	218,2	-9,03526	0,16987	218,2	-8,50548	0,17172	218,2	-7,59604	0,17219	218,2	-7,08789	0,1738	218,2	-6,81243	0,17275	218,2	-5,84231	0,17266	218,2	-5,5498	0,17202	218,2	-5,58581
218	-14,63186	0,15857	218	-14,06661	0,15892	218	-13,30431	0,16001	218	-12,96686	0,16115	218	-12,00929	0,1618	218	-11,52434	0,1614	218	-10,54529	0,16164	218	-10,23423	0,16582	218	-9,75494	0,1695	218	-9,04827	0,17089	218	-8,55481	0,17272	218	-7,60084	0,17325	218	-7,13864	0,17483	218	-6,89887	0,17373	218	-5,90744	0,17363	218	-5,56846	0,17296	218	-5,62418
217,8	-14,53926	0,15965	217,8	-13,98151	0,16003	217,8	-13,24361	0,16109	217,8	-12,88356	0,16219	217,8	-11,99419	0,16282	217,8	-11,49144	0,16246	217,8	-10,51179	0,16265	217,8	-10,23053	0,16672	217,8	-9,75821	0,17051	217,8	-9,04697	0,1719	217,8	-8,58984	0,1737	217,8	-7,62453	0,17428	217,8	-7,18902	0,17576	217,8	-6,97601	0,17469	217,8	-5,97367	0,17452	217,8	-5,57738	0,17392	217,8	-5,65318
217,6	-14,42976	0,16072	217,6	-13,90841	0,16114	217,6	-13,18441	0,16222	217,6	-12,77676	0,16326	217,6	-11,97249	0,16389	217,6	-11,44994	0,16347	217,6	-10,48049	0,16363	217,6	-10,20723	0,1677	217,6	-9,753	0,17151	217,6	-9,01677	0,1729	217,6	-8,58628	0,17472	217,6	-7,65454	0,17526	217,6	-7,22626	0,17667	217,6	-7,04102	0,17564	217,6	-6,03031	0,17541	217,6	-5,59135	0,17483	217,6	-5,65927
217,4	-14,30246	0,16189	217,4	-13,83751	0,16224	217,4	-13,10391	0,16334	217,4	-12,66336	0,16433	217,4	-11,92869	0,16493	217,4	-11,38954	0,16453	217,4	-10,43819	0,16462	217,4	-10,16003	0,16872	217,4	-9,73101	0,17256	217,4	-8,97463	0,1739	217,4	-8,55617	0,17573	217,4	-7,65882	0,17624	217,4	-7,26248	0,17763	217,4	-7,08055	0,17656	217,4	-6,0785	0,1763	217,4	-5,60578	0,17573	217,4	-5,64489
217,2	-14,17876	0,163	217,2	-13,76271	0,16337	217,2	-13,01381	0,16439	217,2	-12,57296	0,1654	217,2	-11,88739	0,16602	217,2	-11,32224	0,16564	217,2	-10,41049	0,16556	217,2	-10,10213	0,16978	217,2	-9,71558	0,17362	217,2	-8,93771	0,17491	217,2	-8,53034	0,17674	217,2	-7,67532	0,1772	217,2	-7,2934	0,17864	217,2	-7,11764	0,17756	217,2	-6,13548	0,17727	217,2	-5,63699	0,17668	217,2	-5,64801
217	-14,05846	0,16411	217	-13,68981	0,16447	217	-12,93031	0,16541	217	-12,50206	0,16646	217	-11,83869	0,16717	217	-11,25474	0,16666	217	-10,39999	0,16658	217	-10,04073	0,1708	217	-9,69705	0,17465	217	-8,91327	0,17594	217	-8,51471	0,17776	217	-7,70352	0,17828	217	-7,32504	0,17962	217	-7,1382	0,17855	217	-6,19368	0,17824	217	-5,67544	0,17767	217	-5,65561
216,8	-13,95896	0,16518	216,8	-13,61471	0,16562	216,8	-12,86101	0,16654	216,8	-12,43146	0,16752	216,8	-11,78919	0,16822	216,8	-11,18724	0,16773	216,8	-10,40379	0,16761	216,8	-9,99813	0,17181	216,8	-9,6747	0,17566	216,8	-8,88507	0,17694	216,8	-8,50492	0,17873	216,8	-7,73529	0,17933	216,8	-7,35894	0,18065	216,8	-7,14399	0,17957	216,8	-6,24132	0,17924	216,8	-5,72105	0,17865	216,8	-5,67064
216,6	-13,86286	0,16626	216,6	-13,53871	0,16672	216,6	-12,78851	0,16759	216,6	-12,35496	0,16854	216,6	-11,73719	0,1692	216,6	-11,11934	0,16878	216,6	-10,39969	0,1686	216,6	-9,95633	0,17285	216,6	-9,66191	0,1767	216,6	-8,85124	0,17794	216,6	-8,49299	0,17975	216,6	-7,76138	0,18034	216,6	-7,38282	0,18165	216,6	-7,13648	0,18051	216,6	-6,28728	0,1802	216,6	-5,77694	0,17955	216,6	-5,68071
216,4	-13,77176	0,16743	216,4	-13,45611	0,16788	216,4	-12,69951	0,16871	216,4	-12,28686	0,16963	216,4	-11,69099	0,17022	216,4	-11,06174	0,1699	216,4	-10,38869	0,16965	216,4	-9,91533	0,17389	216,4	-9,67197	0,17775	216,4	-8,83281	0,179	216,4	-8,48719	0,18083	216,4	-7,79056	0,18136	216,4	-7,41015	0,18268	216,4	-7,14246	0,18152	216,4	-6,34563	0,18117	216,4	-5,84823	0,18046	216,4	-5,68887
216,2	-13,69966	0,16854	216,2	-13,37651	0,16903	216,2	-12,60271	0,16977	216,2	-12,24066	0,17079	216,2	-11,64889	0,17129	216,2	-11,01544	0,17098	216,2	-10,37729	0,17068	216,2	-9,89793	0,1749	216,2	-9,68269	0,17883	216,2	-8,83037	0,18004	216,2	-8,49185	0,18185	216,2	-7,8333	0,18239	216,2	-7,44267	0,18372	216,2	-7,1652	0,1825	216,2	-6,42325	0,18221	216,2	-5,91992	0,1814	216,2	-5,71424
216	-13,63056	0,16966	216	-13,29531	0,17025	216	-12,52011	0,171	216	-12,19086	0,17198	216	-11,60649	0,17237	216	-10,97574	0,17208	216	-10,38189	0,17175	216	-9,89393	0,17598	216	-9,70252	0,17997	216	-8,82888	0,18113	216	-8,49744	0,1829	216	-7,88824	0,18347	216	-7,48781	0,18479	216	-7,18934	0,18353	216	-6,49955	0,18326	216	-5,991	0,18237	216	-5,74399
215,8	-13,56536	0,17082	215,8	-13,21891	0,17146	215,8	-12,45101	0,17213	215,8	-12,12756	0,17306	215,8	-11,56539	0,17354	215,8	-10,94204	0,17327	215,8	-10,37789	0,1729	215,8	-9,886	0,17717	215,8	-9,73105	0,18111	215,8	-8,81717	0,18226	215,8	-8,49846	0,18397	215,8	-7,94344	0,18458	215,8	-7,5258	0,18585	215,8	-7,22388	0,18459	215,8	-6,57727	0,18432	215,8	-6,06437	0,18341	215,8	-5,76768
215,6	-13,48926	0,172	215,6	-13,14401	0,1727	215,6	-12,38931	0,17336	215,6	-12,06786	0,17424	215,6	-11,52699	0,17473	215,6	-10,91704	0,17443	215,6	-10,37669	0,17408	215,6	-9,87905	0,17832	215,6	-9,7489	0,1822	215,6	-8,79335	0,18342	215,6	-8,49036	0,18505	215,6	-7,9839	0,18571	215,6	-7,56196	0,18695	215,6	-7,25968	0,18564	215,6	-6,65663	0,18537	215,6	-6,14212	0,18444	215,6	-5,79284
215,4	-13,41576	0,17322	215,4	-13,07971	0,1739	215,4	-12,33101	0,17459	215,4	-12,01156	0,17539	215,4	-11,48989	0,1759	215,4	-10,88974	0,1756	215,4	-10,37519	0,17523	215,4	-9,85256	0,1794	215,4	-9,77295	0,18328	215,4	-8,76745	0,18448	215,4	-8,46994	0,18613	215,4	-8,02747	0,18686	215,4	-7,60845	0,18804	215,4	-7,2973	0,18669	215,4	-6,74112	0,18639	215,4	-6,22238	0,1854	215,4	-5,81852
215,2	-13,34636	0,17446	215,2	-13,01541	0,17516	215,2	-12,28311	0,17593	215,2	-11,95446	0,17668	215,2	-11,44389	0,17705	215,2	-10,84584	0,1768	215,2	-10,36009	0,17642	215,2	-9,82248	0,18061	215,2	-9,78912	0,18444	215,2	-8,75774	0,18566	215,2	-8,45	0,18732	215,2	-8,06321	0,18801	215,2	-7,65662	0,18918	215,2	-7,33043	0,18779	215,2	-6,82653	0,18747	215,2	-6,30879	0,18644	215,2	-5,84318
215	-13,28196	0,17576	215	-12,96451	0,17649	215	-12,25161	0,17722	215	-11,88356	0,17795	215	-11,39139	0,17825	215	-10,80364	0,178	215	-10,34909	0,17759	215	-9,79625	0,18184	215	-9,78604	0,18568	215	-8,7513	0,18692	215	-8,43237	0,1885	215	-8,08571	0,18923	215	-7,70198	0,19037	215	-7,32494	0,18897	215	-6,88575	0,18857	215	-6,38425	0,18751	215	-5,88237
214,8	-13,20796	0,17702	214,8	-12,91021	0,17786	214,8	-12,22041	0,17846	214,8	-11,79706	0,17912	214,8	-11,31909	0,17948	214,8	-10,76744	0,17929	214,8	-10,35889	0,17875	214,8	-9,77547	0,18304	214,8	-9,77713	0,18688	214,8	-8,75325	0,18812	214,8	-8,4242	0,18962	214,8	-8,09493	0,19037	214,8	-7,74009	0,19152	214,8	-7,29493	0,19011	214,8	-6,92056	0,18973	214,8	-6,45772	0,18853	214,8	-5,93407
214,6	-13,15146	0,17829	214,6	-12,85441	0,17916	214,6	-12,18211	0,17978	214,6	-11,72566	0,18037	214,6	-11,25439	0,18076	214,6	-10,74374	0,18054	214,6	-10,36769	0,17998	214,6	-9,76138	0,1843	214,6	-9,76091	0,18806	214,6	-8,75911	0,18936	214,6	-8,43698	0,19081	214,6	-8,10692	0,19156	214,6	-7,76147	0,19271	214,6	-7,26628	0,19128	214,6	-6,96096	0,19096	214,6	-6,54125	0,18964	214,6	-5,99427
214,4	-13,10136	0,17968	214,4	-12,79131	0,18053	214,4	-12,15011	0,18117	214,4	-11,66956	0,18179	214,4	-11,20489	0,18211	214,4	-10,74724	0,18189	214,4	-10,38329	0,1813	214,4	-9,77299	0,18567	214,4	-9,76116	0,18935	214,4	-8,79346	0,19069	214,4	-8,46153	0,1921	214,4	-8,12365	0,19282	214,4	-7,80076	0,19404	214,4	-7,26187	0,19253	214,4	-7,0139	0,19221	214,4	-6,6442	0,19082	214,4	-6,06118
214,2	-13,06176	0,18104	214,2	-12,73101	0,18195	214,2	-12,12041	0,18249	214,2	-11,62446	0,18318	214,2	-11,17219	0,18351	214,2	-10,75384	0,18325	214,2	-10,38969	0,18262	214,2	-9,78307	0,18701	214,2	-9,79311	0,19064	214,2	-8,85369	0,19202	214,2	-8,50224	0,19339	214,2	-8,14989	0,19408	214,2	-7,8436	0,19534	214,2	-7,2774	0,1938	214,2	-7,06823	0,19346	214,2	-6,73998	0,192	214,2	-6,13139
214	-13,02466	0,18249	214	-12,66011	0,18332	214	-12,09571	0,18388	214	-11,58116	0,18458	214	-11,15459	0,18494	214	-10,77924	0,18455	214	-10,39279	0,18404	214	-9,80501	0,18837	214	-9,84503	0,19196	214	-8,93757	0,19339	214	-8,57272	0,19465	214	-8,19942	0,19535	214	-7,88614	0,19666	214	-7,31692	0,1951	214	-7,11735	0,19476	214	-6,83282	0,19325	214	-6,20265
213,8	-13,00686	0,18397	213,8	-12,59291	0,18465	213,8	-12,07761	0,18534	213,8	-11,54136	0,186	213,8	-11,16359	0,18635	213,8	-10,81994	0,18587	213,8	-10,41629	0,18542	213,8	-9,85476	0,1897	213,8	-9,9124	0,19333	213,8	-9,01443	0,19472	213,8	-8,65954	0,19595	213,8	-8,27773	0,19662	213,8	-7,94281	0,19797	213,8	-7,38489	0,19634	213,8	-7,17381	0,19603	213,8	-6,92401	0,19449	213,8	-6,29448
213,6	-13,00166	0,18552	213,6	-12,53701	0,18611	213,6	-12,05761	0,18681	213,6	-11,52306	0,18744	213,6	-11,19969	0,18779	213,6	-10,87594	0,18728	213,6	-10,42719	0,18682	213,6	-9,91183	0,1911	213,6	-9,9959	0,19471	213,6	-9,08988	0,19609	213,6	-8,75352	0,19733	213,6	-8,37073	0,19796	213,6	-8,00799	0,19936	213,6	-7,49943	0,19764	213,6	-7,246	0,19735	213,6	-7,0239	0,19574	213,6	-6,39478
213,4	-12,99256	0,18714	213,4	-12,47371	0,18763	213,4	-12,04851	0,18832	213,4	-11,50986	0,18905	213,4	-11,25199	0,18939	213,4	-10,92904	0,1888	213,4	-10,42719	0,18832	213,4	-9,95793	0,19262	213,4	-10,0909	0,19621	213,4	-9,16304	0,19758	213,4	-8,83827	0,19887	213,4	-8,46552	0,19941	213,4	-8,08227	0,20079	213,4	-7,63261	0,19905	213,4	-7,32812	0,19875	213,4	-7,12761	0,1971	213,4	-6,46958
213,2	-12,97996	0,18872	213,2	-12,41801	0,1893	213,2	-12,05601	0,18993	213,2	-11,49966	0,19068	213,2	-11,31029	0,19094	213,2	-10,97054	0,19036	213,2	-10,43259	0,18988	213,2	-10,01273	0,19419	213,2	-10,1903	0,19775	213,2	-9,24467	0,19912	213,2	-8,92761	0,20037	213,2	-8,56897	0,20093	213,2	-8,17615	0,2023	213,2	-7,76797	0,20051	213,2	-7,41516	0,20021	213,2	-7,22779	0,19857	213,2	-6,55308
213	-12,96026	0,19027	213	-12,38031	0,19097	213	-12,06041	0,19154	213	-11,48696	0,19236	213	-11,34729	0,19251	213	-11,01164	0,19191	213	-10,44179	0,19141	213	-10,06673	0,19579	213	-10,2715	0,19932	213	-9,32367	0,20068	213	-9,02187	0,20191	213	-8,67977	0,20242	213	-8,275	0,20388	213	-7,87588	0,20203	213	-7,49147	0,20171	213	-7,31706	0,20006	213	-6,63166
212,8	-12,94166	0,19192	212,8	-12,35671	0,19265	212,8	-12,05221	0,1932	212,8	-11,47726	0,19402	212,8	-11,37969	0,19412	212,8	-11,04984	0,1936	212,8	-10,46469	0,19304	212,8	-10,13603	0,19744	212,8	-10,3509	0,20094	212,8	-9,3989	0,20233	212,8	-9,12015	0,20358	212,8	-8,79447	0,20402	212,8	-8,37808	0,20547	212,8	-7,97256	0,20366	212,8	-7,57206	0,20325	212,8	-7,41441	0,20158	212,8	-6,69513
212,6	-12,92776	0,19359	212,6	-12,36661	0,19429	212,6	-12,04461	0,19484	212,6	-11,49426	0,1956	212,6	-11,41739	0,19581	212,6	-11,07584	0,19523	212,6	-10,50069	0,19461	212,6	-10,21733	0,19902	212,6	-10,4242	0,20251	212,6	-9,48694	0,20396	212,6	-9,21364	0,20518	212,6	-8,90507	0,20561	212,6	-8,48745	0,20704	212,6	-8,06212	0,2052	212,6	-7,67172	0,20475	212,6	-7,52197	0,20305	212,6	-6,75961
212,4	-12,91676	0,19533	212,4	-12,38931	0,19597	212,4	-12,04741	0,19655	212,4	-11,52986	0,19729	212,4	-11,44109	0,19754	212,4	-11,10304	0,19687	212,4	-10,54369	0,19618	212,4	-10,29353	0,20065	212,4	-10,4809	0,20416	212,4	-9,58084	0,20561	212,4	-9,2973	0,20687	212,4	-9,00452	0,20725	212,4	-8,59419	0,2087	212,4	-8,14127	0,20675	212,4	-7,76961	0,20636	212,4	-7,62229	0,20457	212,4	-6,81344
212,2	-12,91706	0,19715	212,2	-12,42841	0,19767	212,2	-12,03831	0,19832	212,2	-11,56766	0,19906	212,2	-11,45099	0,19936	212,2	-11,12004	0,1986	212,2	-10,59729	0,19786	212,2	-10,37623	0,20238	212,2	-10,536	0,20594	212,2	-9,68302	0,20733	212,2	-9,37651	0,20863	212,2	-9,1038	0,20896	212,2	-8,69422	0,21042	212,2	-8,21882	0,20835	212,2	-7,86514	0,20806	212,2	-7,71554	0,2062	212,2	-6,85256
212	-12,94016	0,19895	212	-12,48171	0,19946	212	-12,02981	0,20008	212	-11,64626	0,20083	212	-11,47969	0,20115	212	-11,15344	0,20038	212	-10,67159	0,19955	212	-10,48343	0,20413	212	-10,6066	0,20774	212	-9,80243	0,20914	212	-9,48162	0,21042	212	-9,21268	0,21069	212	-8,80581	0,21218	212	-8,32721	0,21007	212	-7,97725	0,20973	212	-7,81578	0,20786	212	-6,92663
211,8	-12,97926	0,20081	211,8	-12,52491	0,20131	211,8	-12,03041	0,20188	211,8	-11,75466	0,20261	211,8	-11,54119	0,20299	211,8	-11,21294	0,20219	211,8	-10,77029	0,20132	211,8	-10,60503	0,2059	211,8	-10,6914	0,20953	211,8	-9,92503	0,2109	211,8	-9,5951	0,21219	211,8	-9,32436	0,21247	211,8	-8,91407	0,21398	211,8	-8,46855	0,21182	211,8	-8,1004	0,21146	211,8	-7,92229	0,20952	211,8	-7,00469
211,6	-13,03846	0,20262	211,6	-12,57311	0,20315	211,6	-12,04631	0,20381	211,6	-11,88976	0,20447	211,6	-11,62049	0,20489	211,6	-11,27464	0,20406	211,6	-10,87359	0,20316	211,6	-10,73363	0,20772	211,6	-10,7946	0,21139	211,6	-10,04923	0,21269	211,6	-9,71235	0,21409	211,6	-9,42726	0,21434	211,6	-9,01979	0,21582	211,6	-8,63441	0,21361	211,6	-8,22177	0,21322	211,6	-8,03322	0,21129	211,6	-7,07513
211,4	-13,13076	0,20463	211,4	-12,63701	0,2051	211,4	-12,09241	0,20584	211,4	-12,05036	0,20648	211,4	-11,71689	0,20683	211,4	-11,33664	0,20591	211,4	-10,97519	0,20506	211,4	-10,86173	0,20963	211,4	-10,9007	0,21329	211,4	-10,19343	0,21461	211,4	-9,84077	0,21604	211,4	-9,54561	0,21627	211,4	-9,1337	0,21772	211,4	-8,82026	0,2155	211,4	-8,36269	0,21504	211,4	-8,15452	0,21311	211,4	-7,17049
211,2	-13,21466	0,20659	211,2	-12,68911	0,20708	211,2	-12,15331	0,20781	211,2	-12,20616	0,20845	211,2	-11,81419	0,20874	211,2	-11,39574	0,20781	211,2	-11,05609	0,20692	211,2	-10,98443	0,21153	211,2	-11,0067	0,21521	211,2	-10,32253	0,21651	211,2	-9,97047	0,218	211,2	-9,66434	0,21818	211,2	-9,24991	0,21966	211,2	-9,00047	0,21738	211,2	-8,48299	0,21685	211,2	-8,25946	0,21488	211,2	-7,2807
211	-13,29866	0,20869	211	-12,75771	0,2091	211	-12,20311	0,20986	211	-12,36286	0,21043	211	-11,92639	0,21081	211	-11,46254	0,20983	211	-11,13449	0,20886	211	-11,11443	0,21349	211	-11,1259	0,21722	211	-10,44563	0,21852	211	-10,12067	0,22	211	-9,78845	0,22021	211	-9,35825	0,22166	211	-9,16896	0,21934	211	-8,59666	0,21878	211	-8,36678	0,21675	211	-7,409
210,8	-13,38306	0,21087	210,8	-12,81701	0,21128	210,8	-12,25541	0,21202	210,8	-12,52516	0,21257	210,8	-12,04279	0,2129	210,8	-11,53654	0,21201	210,8	-11,22409	0,21085	210,8	-11,26293	0,21558	210,8	-11,2426	0,21937	210,8	-10,55533	0,22061	210,8	-10,27647	0,22214	210,8	-9,9009	0,2224	210,8	-9,47692	0,2238	210,8	-9,32253	0,22143	210,8	-8,72116	0,22082	210,8	-8,47569	0,21872	210,8	-7,55289
210,6	-13,47956	0,21302	210,6	-12,88901	0,21361	210,6	-12,31261	0,21423	210,6	-12,67576	0,21473	210,6	-12,14649	0,21512	210,6	-11,61694	0,21424	210,6	-11,31319	0,21295	210,6	-11,41053	0,21775	210,6	-11,3409	0,22161	210,6	-10,66383	0,22278	210,6	-10,41627	0,22442	210,6	-10,0076	0,2246	210,6	-9,59381	0,22599	210,6	-9,43759	0,22358	210,6	-8,83888	0,22296	210,6	-8,57611	0,22079	210,6	-7,67871
210,4	-13,58056	0,21528	210,4	-12,98831	0,21593	210,4	-12,37211	0,21654	210,4	-12,82916	0,21701	210,4	-12,22669	0,21737	210,4	-11,70584	0,21657	210,4	-11,39459	0,21522	210,4	-11,54713	0,22001	210,4	-11,4462	0,22388	210,4	-10,79543	0,22508	210,4	-10,53667	0,22673	210,4	-10,1134	0,22694	210,4	-9,70856	0,22827	210,4	-9,52884	0,22584	210,4	-8,94456	0,22521	210,4	-8,67135	0,22292	210,4	-7,79863
210,2	-13,69066	0,21758	210,2	-13,10151	0,21827	210,2	-12,45361	0,21891	210,2	-12,97076	0,21933	210,2	-12,31049	0,21973	210,2	-11,79174	0,21895	210,2	-11,49879	0,21752	210,2	-11,68603	0,22232	210,2	-11,5358	0,22625	210,2	-10,94213	0,22746	210,2	-10,67327	0,22909	210,2	-10,2242	0,22932	210,2	-9,82808	0,23065	210,2	-9,59685	0,22818	210,2	-9,06105	0,22751	210,2	-8,7617	0,22512	210,2	-7,93856
210	-13,79386	0,21987	210	-13,21251	0,22067	210	-12,53961	0,22128	210	-13,10326	0,22167	210	-12,39339	0,2221	210	-11,90044	0,22132	210	-11,61209	0,2198	210	-11,82983	0,22466	210	-11,6217	0,22861	210	-11,07903	0,22984	210	-10,81347	0,23147	210	-10,3075	0,23174	210	-9,94745	0,23309	210	-9,65822	0,23058	210	-9,16757	0,22986	210	-8,84859	0,22739	210	-8,0892
209,8	-13,91076	0,22237	209,8	-13,33121	0,22311	209,8	-12,60931	0,22377	209,8	-13,22156	0,22414	209,8	-12,47309	0,22465	209,8	-12,02074	0,2238	209,8	-11,74329	0,2222	209,8	-11,98093	0,2271	209,8	-11,7048	0,23109	209,8	-11,22163	0,23232	209,8	-10,94697	0,23398	209,8	-10,3726	0,23424	209,8	-10,06085	0,23558	209,8	-9,71892	0,23304	209,8	-9,27375	0,23226	209,8	-8,93155	0,22973	209,8	-8,23203
209,6	-14,02946	0,22496	209,6	-13,43821	0,22565	209,6	-12,68821	0,22626	209,6	-13,33836	0,22662	209,6	-12,57119	0,22726	209,6	-12,13544	0,22631	209,6	-11,88679	0,22468	209,6	-12,11883	0,22962	209,6	-11,7871	0,23366	209,6	-11,36433	0,23486	209,6	-11,07997	0,23658	209,6	-10,4237	0,23682	209,6	-10,17355	0,23813	209,6	-9,78262	0,23555	209,6	-9,37859	0,23476	209,6	-9,02021	0,23218	209,6	-8,36791
209,4	-14,14656	0,22757	209,4	-13,55531	0,22825	209,4	-12,81121	0,22883	209,4	-13,45076	0,2293	209,4	-12,68119	0,2299	209,4	-12,25334	0,22889	209,4	-12,02089	0,22723	209,4	-12,24893	0,23219	209,4	-11,8609	0,23628	209,4	-11,50403	0,23747	209,4	-11,21067	0,23925	209,4	-10,4884	0,23944	209,4	-10,28485	0,24077	209,4	-9,85653	0,23812	209,4	-9,46337	0,23733	209,4	-9,11474	0,2347	209,4	-8,51441
209,2	-14,26686	0,23031	209,2	-13,66851	0,23098	209,2	-12,95341	0,23146	209,2	-13,55546	0,23201	209,2	-12,80509	0,23257	209,2	-12,36604	0,23158	209,2	-12,12969	0,22993	209,2	-12,36773	0,23488	209,2	-11,9299	0,23901	209,2	-11,63293	0,24019	209,2	-11,34317	0,24202	209,2	-10,5661	0,24215	209,2	-10,38285	0,2435	209,2	-9,94797	0,24085	209,2	-9,53932	0,24001	209,2	-9,21404	0,23732	209,2	-8,68369
209	-14,37446	0,23307	209	-13,78251	0,23375	209	-13,10271	0,23429	209	-13,65896	0,23477	209	-12,94599	0,23535	209	-12,47734	0,23437	209	-12,22849	0,23267	209	-12,48173	0,23766	209	-12,0018	0,24178	209	-11,75563	0,24303	209	-11,49707	0,24484	209	-10,6568	0,24491	209	-10,49365	0,2463	209	-10,05577	0,24374	209	-9,62082	0,24276	209	-9,31935	0,23999	209	-8,84812
208,8	-14,46786	0,23593	208,8	-13,88501	0,23663	208,8	-13,24291	0,23714	208,8	-13,75556	0,23763	208,8	-13,09279	0,23821	208,8	-12,58694	0,2372	208,8	-12,28719	0,23545	208,8	-12,57813	0,2405	208,8	-12,0744	0,24464	208,8	-11,86983	0,24593	208,8	-11,63347	0,2477	208,8	-10,7392	0,24774	208,8	-10,59055	0,24919	208,8	-10,16527	0,24671	208,8	-9,70145	0,24555	208,8	-9,42912	0,24273	208,8	-8,99916
208,6	-14,57046	0,23879	208,6	-13,98831	0,2395	208,6	-13,38921	0,24002	208,6	-13,82806	0,24058	208,6	-13,23699	0,24116	208,6	-12,68264	0,24011	208,6	-12,32989	0,23835	208,6	-12,67063	0,24348	208,6	-12,137	0,24758	208,6	-11,98123	0,24892	208,6	-11,75477	0,25067	208,6	-10,837	0,25068	208,6	-10,67775	0,25212	208,6	-10,25547	0,24965	208,6	-9,77452	0,24845	208,6	-9,53717	0,24558	208,6	-9,13743
208,4	-14,68186	0,24185	208,4	-14,12091	0,24252	208,4	-13,56071	0,24299	208,4	-13,90516	0,24356	208,4	-13,38759	0,24416	208,4	-12,79014	0,24309	208,4	-12,38419	0,24137	208,4	-12,76403	0,24645	208,4	-12,2052	0,2506	208,4	-12,09233	0,25204	208,4	-11,88137	0,25375	208,4	-10,9567	0,25371	208,4	-10,78695	0,25519	208,4	-10,36057	0,25269	208,4	-9,87093	0,25145	208,4	-9,64759	0,24856	208,4	-9,29186
208,2	-14,79976	0,24496	208,2	-14,25481	0,24555	208,2	-13,74631	0,24603	208,2	-13,98166	0,24668	208,2	-13,52299	0,24719	208,2	-12,89994	0,24619	208,2	-12,44369	0,24443	208,2	-12,87173	0,24952	208,2	-12,2753	0,25374	208,2	-12,21663	0,25519	208,2	-11,99817	0,25689	208,2	-11,0933	0,25679	208,2	-10,90795	0,25832	208,2	-10,48007	0,25581	208,2	-9,99193	0,25455	208,2	-9,75332	0,25158	208,2	-9,45047
208	-14,92536	0,24808	208	-14,38961	0,24868	208	-13,92201	0,24921	208	-14,06316	0,24986	208	-13,65679	0,25035	208	-13,03314	0,24941	208	-12,52089	0,24759	208	-13,00403	0,25266	208	-12,3784	0,25699	208	-12,36703	0,25844	208	-12,11427	0,26011	208	-11,2242	0,26001	208	-11,03725	0,26154	208	-10,60507	0,25904	208	-10,13423	0,25776	208	-9,87729	0,25471	208	-9,58997
207,8	-15,02956	0,2513	207,8	-14,52591	0,25196	207,8	-14,08011	0,25246	207,8	-14,14476	0,2531	207,8	-13,78159	0,25356	207,8	-13,15104	0,25256	207,8	-12,61919	0,25075	207,8	-13,12363	0,25586	207,8	-12,475	0,26033	207,8	-12,53083	0,26173	207,8	-12,22637	0,26342	207,8	-11,3351	0,26333	207,8	-11,17205	0,26485	207,8	-10,73127	0,26235	207,8	-10,28923	0,26104	207,8	-10,00309	0,25792	207,8	-9,71421
207,6	-15,13116	0,25445	207,6	-14,64771	0,2553	207,6	-14,23151	0,25573	207,6	-14,20396	0,25638	207,6	-13,90289	0,25678	207,6	-13,24224	0,25578	207,6	-12,72839	0,25396	207,6	-13,24143	0,25913	207,6	-12,5517	0,26371	207,6	-12,69783	0,26508	207,6	-12,31357	0,26678	207,6	-11,4341	0,26666	207,6	-11,29945	0,26819	207,6	-10,84537	0,26572	207,6	-10,44713	0,26434	207,6	-10,10879	0,26118	207,6	-9,83901
207,4	-15,22946	0,25771	207,4	-14,76501	0,25851	207,4	-14,37501	0,25907	207,4	-14,26386	0,25965	207,4	-14,02049	0,26014	207,4	-13,31374	0,25904	207,4	-12,84589	0,25726	207,4	-13,35883	0,26247	207,4	-12,62	0,26708	207,4	-12,85493	0,26851	207,4	-12,39037	0,27024	207,4	-11,5408	0,27006	207,4	-11,41435	0,27163	207,4	-10,97547	0,26916	207,4	-10,59633	0,26773	207,4	-10,21429	0,26446	207,4	-9,95921
207,2	-15,31236	0,26115	207,2	-14,86921	0,26186	207,2	-14,51411	0,26248	207,2	-14,33706	0,26308	207,2	-14,15529	0,2636	207,2	-13,38354	0,26246	207,2	-12,96829	0,26064	207,2	-13,48553	0,26591	207,2	-12,689	0,27057	207,2	-12,99533	0,27207	207,2	-12,47717	0,27381	207,2	-11,6305	0,27363	207,2	-11,52925	0,27517	207,2	-11,13597	0,27267	207,2	-10,74923	0,27122	207,2	-10,32409	0,26787	207,2	-10,07571
207	-15,38136	0,26456	207	-14,94591	0,2653	207	-14,63591	0,26587	207	-14,41686	0,26657	207	-14,26879	0,26705	207	-13,44424	0,26585	207	-13,06719	0,26402	207	-13,61793	0,26935	207	-12,7496	0,27411	207	-13,10593	0,27569	207	-12,55727	0,27742	207	-11,6855	0,27718	207	-11,62245	0,27878	207	-11,30137	0,27622	207	-10,88663	0,27472	207	-10,43719	0,27136	207	-10,17461
206,8	-15,44726	0,26806	206,8	-15,02901	0,26883	206,8	-14,73431	0,26942	206,8	-14,49696	0,27019	206,8	-14,37499	0,27058	206,8	-13,52394	0,26938	206,8	-13,14379	0,26755	206,8	-13,75203	0,27295	206,8	-12,8093	0,27778	206,8	-13,18843	0,27942	206,8	-12,62217	0,28112	206,8	-11,7454	0,28085	206,8	-11,70965	0,28248	206,8	-11,46637	0,27992	206,8	-11,01113	0,27838	206,8	-10,54729	0,27494	206,8	-10,27411
206,6	-15,49986	0,27158	206,6	-15,09641	0,27239	206,6	-14,81391	0,27302	206,6	-14,56996	0,27375	206,6	-14,47629	0,27415	206,6	-13,58514	0,27299	206,6	-13,20799	0,27114	206,6	-13,86303	0,27654	206,6	-12,8499	0,28151	206,6	-13,26353	0,28318	206,6	-12,68677	0,28485	206,6	-11,8322	0,28461	206,6	-11,79755	0,28624	206,6	-11,62637	0,28372	206,6	-11,12803	0,28208	206,6	-10,64089	0,27854	206,6	-10,36911
206,4	-15,55006	0,27516	206,4	-15,15341	0,27602	206,4	-14,90811	0,27665	206,4	-14,64706	0,27744	206,4	-14,57519	0,2778	206,4	-13,66094	0,27664	206,4	-13,25969	0,27482	206,4	-13,99253	0,28021	206,4	-12,886	0,28529	206,4	-13,32543	0,28703	206,4	-12,75507	0,28871	206,4	-11,9424	0,28844	206,4	-11,88685	0,29009	206,4	-11,78567	0,28759	206,4	-11,23823	0,28592	206,4	-10,73759	0,2823	206,4	-10,45771
206,2	-15,59816	0,27886	206,2	-15,20601	0,27973	206,2	-14,99571	0,28045	206,2	-14,71836	0,28118	206,2	-14,64369	0,28156	206,2	-13,74104	0,28039	206,2	-13,29999	0,27859	206,2	-14,12393	0,28401	206,2	-12,9243	0,28917	206,2	-13,37743	0,29101	206,2	-12,82727	0,29263	206,2	-12,0437	0,29235	206,2	-11,97395	0,29409	206,2	-11,92787	0,29153	206,2	-11,34433	0,28981	206,2	-10,83249	0,28616	206,2	-10,54431
206	-15,62966	0,28261	206	-15,24291	0,28349	206	-15,04101	0,28437	206	-14,77276	0,28493	206	-14,67759	0,28534	206	-13,81484	0,28418	206	-13,34459	0,28237	206	-14,22973	0,28791	206	-12,9519	0,29318	206	-13,42053	0,29502	206	-12,88807	0,29662	206	-12,1326	0,29632	206	-12,08285	0,29818	206	-12,04287	0,29557	206	-11,44483	0,29378	206	-10,90959	0,29004	206	-10,62591
205,8	-15,63596	0,28636	205,8	-15,26861	0,2873	205,8	-15,05181	0,28829	205,8	-14,79096	0,28881	205,8	-14,67259	0,28913	205,8	-13,87114	0,28804	205,8	-13,38529	0,28618	205,8	-14,32693	0,29181	205,8	-12,9859	0,29726	205,8	-13,46183	0,29903	205,8	-12,91947	0,3007	205,8	-12,2097	0,3004	205,8	-12,19245	0,30235	205,8	-12,11427	0,29966	205,8	-11,53453	0,29779	205,8	-10,97019	0,294	205,8	-10,69801
205,6	-15,63556	0,29028	205,6	-15,26371	0,29121	205,6	-15,05861	0,29218	205,6	-14,77746	0,29277	205,6	-14,66909	0,29305	205,6	-13,91014	0,29197	205,6	-13,43039	0,29009	205,6	-14,41333	0,29577	205,6	-13,0101	0,30142	205,6	-13,50113	0,30316	205,6	-12,94697	0,30487	205,6	-12,3059	0,30464	205,6	-12,29965	0,30662	205,6	-12,15067	0,30381	205,6	-11,62223	0,30194	205,6	-11,04279	0,29808	205,6	-10,77381
205,4	-15,59156	0,2942	205,4	-15,21771	0,29517	205,4	-15,04401	0,29619	205,4	-14,73116	0,29678	205,4	-14,64989	0,29707	205,4	-13,91874	0,29599	205,4	-13,45729	0,29413	205,4	-14,47473	0,29986	205,4	-13,0182	0,30567	205,4	-13,53073	0,30742	205,4	-12,97147	0,30913	205,4	-12,3833	0,30896	205,4	-12,41505	0,31099	205,4	-12,16977	0,30808	205,4	-11,69713	0,30621	205,4	-11,09759	0,30227	205,4	-10,81701
205,2	-15,51746	0,29823	205,2	-15,14301	0,29928	205,2	-14,99121	0,30029	205,2	-14,65956	0,30087	205,2	-14,59979	0,30115	205,2	-13,90424	0,30006	205,2	-13,45149	0,29823	205,2	-14,49673	0,30407	205,2	-13,01	0,31004	205,2	-13,53833	0,31174	205,2	-12,98287	0,31349	205,2	-12,4163	0,31334	205,2	-12,52085	0,31543	205,2	-12,18047	0,31249	205,2	-11,74463	0,31059	205,2	-11,12739	0,30654	205,2	-10,85061
205	-15,41236	0,30232	205	-15,03621	0,30346	205	-14,90421	0,30451	205	-14,54916	0,30507	205	-14,53459	0,30534	205	-13,86074	0,30425	205	-13,41319	0,30242	205	-14,49253	0,30837	205	-12,9984	0,31445	205	-13,51583	0,31619	205	-12,96667	0,31799	205	-12,4052	0,31784	205	-12,60615	0,31999	205	-12,15237	0,31703	205	-11,76793	0,31508	205	-11,12549	0,3109	205	-10,86441
204,8	-15,28076	0,30658	204,8	-14,91421	0,30776	204,8	-14,79641	0,30872	204,8	-14,41126	0,30934	204,8	-14,46809	0,3097	204,8	-13,80754	0,30854	204,8	-13,32739	0,3067	204,8	-14,46143	0,31274	204,8	-12,9741	0,31895	204,8	-13,47253	0,32077	204,8	-12,93897	0,32259	204,8	-12,3768	0,32245	204,8	-12,68695	0,32468	204,8	-12,13077	0,32166	204,8	-11,78633	0,31966	204,8	-11,14009	0,31539	204,8	-10,86381
204,6	-15,14676	0,3109	204,6	-14,77231	0,31209	204,6	-14,70941	0,31304	204,6	-14,26246	0,31374	204,6	-14,39529	0,31419	204,6	-13,74444	0,31297	204,6	-13,21959	0,31107	204,6	-14,42853	0,31722	204,6	-12,9561	0,32362	204,6	-13,41473	0,32547	204,6	-12,91767	0,32732	204,6	-12,3534	0,32719	204,6	-12,75595	0,32949	204,6	-12,11137	0,32642	204,6	-11,79543	0,3244	204,6	-11,14619	0,32002	204,6	-10,86381
204,4	-15,01456	0,31537	204,4	-14,60471	0,31645	204,4	-14,62061	0,3175	204,4	-14,12276	0,31821	204,4	-14,29639	0,31873	204,4	-13,68104	0,31753	204,4	-13,08269	0,31559	204,4	-14,37553	0,3218	204,4	-12,9289	0,3283	204,4	-13,33773	0,33027	204,4	-12,90807	0,33215	204,4	-12,3302	0,33202	204,4	-12,80105	0,33437	204,4	-12,10207	0,33125	204,4	-11,79323	0,3292	204,4	-11,14969	0,32473	204,4	-10,85271
204,2	-14,85566	0,31987	204,2	-14,42881	0,32092	204,2	-14,49571	0,32205	204,2	-13,97276	0,32276	204,2	-14,17549	0,32329	204,2	-13,62834	0,32216	204,2	-12,92109	0,32019	204,2	-14,29543	0,32648	204,2	-12,8955	0,3331	204,2	-13,24863	0,33515	204,2	-12,88627	0,33701	204,2	-12,2735	0,33695	204,2	-12,82285	0,33938	204,2	-12,10317	0,33615	204,2	-11,77373	0,33409	204,2	-11,13129	0,32953	204,2	-10,83201
204	-14,70486	0,32444	204	-14,26331	0,32552	204	-14,36091	0,32664	204	-13,81506	0,32738	204	-14,03779	0,32793	204	-13,57514	0,32678	204	-12,77139	0,32482	204	-14,22143	0,3312	204	-12,8714	0,33798	204	-13,17163	0,34009	204	-12,86187	0,34193	204	-12,2216	0,34195	204	-12,83505	0,34445	204	-12,10447	0,34114	204	-11,75963	0,339	204	-11,12739	0,33443	204	-10,81971
203,8	-14,53156	0,32905	203,8	-14,10531	0,33018	203,8	-14,22171	0,33137	203,8	-13,61566	0,33212	203,8	-13,88219	0,33269	203,8	-13,49574	0,33151	203,8	-12,61799	0,32957	203,8	-14,13493	0,33602	203,8	-12,8465	0,34293	203,8	-13,07643	0,3451	203,8	-12,81947	0,34698	203,8	-12,1735	0,34701	203,8	-12,81865	0,34959	203,8	-12,07557	0,34624	203,8	-11,74483	0,34403	203,8	-11,11169	0,33938	203,8	-10,80301
203,6	-14,35226	0,33387	203,6	-13,93291	0,33498	203,6	-14,04271	0,33625	203,6	-13,39106	0,33692	203,6	-13,72079	0,33758	203,6	-13,39104	0,33643	203,6	-12,45919	0,33446	203,6	-14,00403	0,34096	203,6	-12,8279	0,34807	203,6	-13,00183	0,35024	203,6	-12,78937	0,35222	203,6	-12,1399	0,35228	203,6	-12,79335	0,35489	203,6	-12,05017	0,35152	203,6	-11,73183	0,34925	203,6	-11,10589	0,34451	203,6	-10,78041
203,4	-14,15566	0,3388	203,4	-13,75051	0,33986	203,4	-13,83031	0,34116	203,4	-13,16296	0,34182	203,4	-13,54579	0,3426	203,4	-13,26414	0,34147	203,4	-12,31609	0,33943	203,4	-13,86693	0,34602	203,4	-12,8022	0,35328	203,4	-12,91703	0,35547	203,4	-12,75697	0,35753	203,4	-12,1181	0,35762	203,4	-12,75055	0,36028	203,4	-12,01347	0,35679	203,4	-11,70273	0,35453	203,4	-11,06929	0,34973	203,4	-10,75281
203,2	-13,91656	0,34389	203,2	-13,54541	0,34491	203,2	-13,58711	0,34623	203,2	-12,91186	0,34695	203,2	-13,36059	0,34778	203,2	-13,12734	0,34662	203,2	-12,14489	0,34455	203,2	-13,72333	0,35124	203,2	-12,7569	0,35862	203,2	-12,81213	0,36088	203,2	-12,71027	0,36304	203,2	-12,0628	0,36313	203,2	-12,67065	0,36583	203,2	-11,96437	0,36226	203,2	-11,65603	0,35996	203,2	-11,02999	0,35505	203,2	-10,72871
203	-13,67126	0,34903	203	-13,34151	0,35004	203	-13,33101	0,35147	203	-12,64006	0,35213	203	-13,18399	0,35308	203	-12,97294	0,35193	203	-11,97199	0,34978	203	-13,55283	0,35658	203	-12,7102	0,36411	203	-12,70923	0,36639	203	-12,67207	0,36864	203	-12,0071	0,36872	203	-12,59035	0,37148	203	-11,91837	0,36784	203	-11,60463	0,36551	203	-10,99529	0,36043	203	-10,71491
202,8	-13,41476	0,35426	202,8	-13,10381	0,35527	202,8	-13,06411	0,35672	202,8	-12,35406	0,35745	202,8	-12,98879	0,35847	202,8	-12,79144	0,35734	202,8	-11,77459	0,35507	202,8	-13,35833	0,36196	202,8	-12,6453	0,36965	202,8	-12,59603	0,37195	202,8	-12,61627	0,37438	202,8	-11,9733	0,3744	202,8	-12,49445	0,37717	202,8	-11,88137	0,37348	202,8	-11,54373	0,37115	202,8	-10,95969	0,36591	202,8	-10,68061
202,6	-13,13566	0,35965	202,6	-12,81131	0,36075	202,6	-12,77841	0,36203	202,6	-12,06806	0,36288	202,6	-12,79029	0,36402	202,6	-12,62144	0,36288	202,6	-11,54909	0,36048	202,6	-13,14113	0,36746	202,6	-12,5609	0,37533	202,6	-12,47683	0,37768	202,6	-12,56697	0,38017	202,6	-11,91	0,38026	202,6	-12,36405	0,38299	202,6	-11,83197	0,37923	202,6	-11,46573	0,37691	202,6	-10,91009	0,37156	202,6	-10,62051
202,4	-12,84086	0,36518	202,4	-12,47151	0,36635	202,4	-12,45791	0,36753	202,4	-11,77456	0,36846	202,4	-12,57759	0,36973	202,4	-12,46944	0,36859	202,4	-11,31779	0,36609	202,4	-12,89983	0,37316	202,4	-12,4334	0,38116	202,4	-12,35013	0,3836	202,4	-12,51677	0,38611	202,4	-11,8247	0,38622	202,4	-12,23025	0,38897	202,4	-11,80277	0,38511	202,4	-11,39243	0,38279	202,4	-10,85429	0,37733	202,4	-10,54491
202,2	-12,54106	0,37091	202,2	-12,12061	0,37211	202,2	-12,11951	0,37326	202,2	-11,48216	0,3742	202,2	-12,32309	0,37553	202,2	-12,34124	0,37443	202,2	-11,07629	0,37186	202,2	-12,64683	0,379	202,2	-12,2859	0,38712	202,2	-12,19653	0,38965	202,2	-12,44647	0,39222	202,2	-11,7102	0,39225	202,2	-12,08815	0,39507	202,2	-11,76397	0,39111	202,2	-11,31313	0,38876	202,2	-10,77169	0,3832	202,2	-10,47231
202	-12,23896	0,37674	202	-11,74331	0,37796	202	-11,78031	0,37907	202	-11,19176	0,38006	202	-12,05699	0,38148	202	-12,20944	0,38039	202	-10,83609	0,37769	202	-12,36363	0,38488	202	-12,1134	0,39315	202	-12,02993	0,39582	202	-12,35377	0,39849	202	-11,5795	0,3984	202	-11,93625	0,40125	202	-11,73027	0,39723	202	-11,22563	0,39481	202	-10,70159	0,38919	202	-10,39871
201,8	-11,92776	0,38259	201,8	-11,35921	0,38378	201,8	-11,41211	0,38498	201,8	-10,90466	0,38607	201,8	-11,78039	0,38749	201,8	-12,05094	0,38645	201,8	-10,60569	0,38358	201,8	-12,05513	0,39085	201,8	-11,9234	0,39927	201,8	-11,85283	0,40198	201,8	-12,23557	0,40474	201,8	-11,4575	0,40463	201,8	-11,79895	0,40754	201,8	-11,68467	0,40341	201,8	-11,15013	0,40089	201,8	-10,63019	0,39521	201,8	-10,31341
201,6	-11,56846	0,38859	201,6	-10,93721	0,38985	201,6	-10,98621	0,391	201,6	-10,59706	0,39214	201,6	-11,46399	0,39365	201,6	-11,86384	0,3926	201,6	-10,36489	0,38959	201,6	-11,72263	0,39696	201,6	-11,6766	0,40554	201,6	-11,63763	0,40824	201,6	-12,06267	0,41107	201,6	-11,3108	0,41093	201,6	-11,65615	0,4139	201,6	-11,61527	0,40963	201,6	-11,05503	0,4071	201,6	-10,53259	0,40132	201,6	-10,20741
201,4	-11,15746	0,39471	201,4	-10,48541	0,396	201,4	-10,50411	0,39717	201,4	-10,25196	0,39831	201,4	-11,11699	0,39986	201,4	-11,63824	0,39885	201,4	-10,10469	0,39576	201,4	-11,35603	0,40319	201,4	-11,3829	0,41183	201,4	-11,36923	0,41464	201,4	-11,86947	0,4175	201,4	-11,1135	0,41731	201,4	-11,48935	0,42031	201,4	-11,48787	0,41592	201,4	-10,92793	0,41337	201,4	-10,39389	0,40748	201,4	-10,09761
201,2	-10,71546	0,40099	201,2	-10,02461	0,40232	201,2	-9,99521	0,40345	201,2	-9,84638	0,40463	201,2	-10,74429	0,40618	201,2	-11,35374	0,40522	201,2	-9,82969	0,40204	201,2	-10,95943	0,40956	201,2	-11,041	0,41828	201,2	-11,05203	0,42115	201,2	-11,62657	0,42404	201,2	-10,9062	0,42377	201,2	-11,30755	0,42687	201,2	-11,34767	0,42236	201,2	-10,77893	0,41967	201,2	-10,23789	0,4137	201,2	-9,99551
201	-10,25466	0,40734	201	-9,55121	0,40876	201	-9,48949	0,40982	201	-9,42743	0,41113	201	-10,34729	0,41262	201	-11,01564	0,41165	201	-9,53038	0,40842	201	-10,57413	0,41599	201	-10,6963	0,42488	201	-10,73743	0,42779	201	-11,35887	0,43069	201	-10,6858	0,43029	201	-11,12485	0,43352	201	-11,18367	0,42888	201	-10,62853	0,42613	201	-10,07859	0,42006	201	-9,89491
200,8	-9,74759	0,41388	200,8	-9,05198	0,41536	200,8	-8,98742	0,41641	200,8	-8,97096	0,4177	200,8	-9,92659	0,41925	200,8	-10,62084	0,4182	200,8	-9,18733	0,4149	200,8	-10,18973	0,42252	200,8	-10,3173	0,43157	200,8	-10,41353	0,43457	200,8	-11,08647	0,43746	200,8	-10,4596	0,43694	200,8	-10,92445	0,44023	200,8	-11,01217	0,43549	200,8	-10,46223	0,43268	200,8	-9,91819	0,42649	200,8	-9,77851
200,6	-9,19626	0,42052	200,6	-8,50027	0,42216	200,6	-8,44268	0,42316	200,6	-8,47153	0,42445	200,6	-9,46208	0,42601	200,6	-10,17134	0,425	200,6	-8,77697	0,4215	200,6	-9,77636	0,42918	200,6	-9,9021	0,43842	200,6	-10,05333	0,44144	200,6	-10,76997	0,44433	200,6	-10,1837	0,44374	200,6	-10,70555	0,44703	200,6	-10,78187	0,44223	200,6	-10,26883	0,43937	200,6	-9,7172	0,43304	200,6	-9,63641
[truncated: 457 more rows]
[truncated: 2 more columns]

## Sheet: Deconvolution
Values are in %	Comp,1	Comp,2		H5=Δ1-14Ex4-Tc5bER
(see Notes below)				H5_E14D=Δ1-14Ex4-Tc5b
H5_68_05	27	73		H5D_A4C_S25C_ox=Δ1-14Ex4-Tc5bCC
H5_68_10	28	72		H5_E14Q=Δ1-14Ex4-Tc5bQR
H5_68_15	30.1	69.9
H5_68_20	33.1	66.9			Ratio of the folded component
[truncated: 68 more rows]

## Sheet: Melting-curves
222nm							222nm_normalized
[truncated: 52 more rows]

## Sheet: ECD_aggregation
GLP-1 / acidic condition
[truncated: 3,289 more rows]

[truncated: 4 more sheets: ThT 1mgml, ThT 5mgml, ELISA calibration, ELISA]
