# Supplementary material for: Influence of Trp-Cage on the Function and Stability of GLP-1R Agonist Exenatide Derivatives
Source: J Med Chem. 2024 Sep 10;67(18):16757–72. doi: 10.1021/acs.jmedchem.4c01553 (PMC11440607; doi:10.1021/acs.jmedchem.4c01553)
Supplement: Supplementary file 3 — jm4c01553_si_004.zip [file jm4c01553_si_004.zip]

Archive with 5 entries (5 files):
- Protein components of the cluster mid_structures of the MD simulation/6x18_GLP1R-D31-39_Ex4-Tc5bER_cl.pdb
- Protein components of the cluster mid_structures of the MD simulation/6x18_GLP1R-Ex4-Tc5b_cl.pdb
- Protein components of the cluster mid_structures of the MD simulation/6x18_GLP1R-Ex4-Tc5bCC_cl.pdb
- Protein components of the cluster mid_structures of the MD simulation/6x18_GLP1R-Ex4-Tc5bER_cl.pdb
- Protein components of the cluster mid_structures of the MD simulation/6x18_GLP1R-GLP1_cl.pdb
