# Supplementary material for: Influence of Trp-Cage on the Function and Stability of GLP-1R Agonist Exenatide Derivatives
Source: J Med Chem. 2024 Sep 10;67(18):16757–72. doi: 10.1021/acs.jmedchem.4c01553 (PMC11440607; doi:10.1021/acs.jmedchem.4c01553)
Supplement: Supplementary file 3 — jm4c01553_si_004.zip [file jm4c01553_si_004.zip › Protein components of the cluster mid_structures of the MD simulation/6x18_GLP1R-D31-39_Ex4-Tc5bER_cl.pdb]

REMARK    GENERATED BY TRJCONV
TITLE     frame t= 501552.00000
REMARK    THIS IS A SIMULATION BOX
CRYST1   76.559   75.787  133.279  90.00  90.00  90.00 P 1           1
MODEL        1
ATOM      1  N   THR A  29       2.443  11.405  15.521  1.00  0.00            
ATOM      2  H1  THR A  29       1.803  11.545  14.749  1.00  0.00            
ATOM      3  H2  THR A  29       3.363  11.745  15.314  1.00  0.00            
ATOM      4  H3  THR A  29       2.625  10.431  15.694  1.00  0.00            
ATOM      5  CA  THR A  29       1.994  12.111  16.723  1.00  0.00            
ATOM      6  HA  THR A  29       2.898  12.327  17.291  1.00  0.00            
ATOM      7  CB  THR A  29       1.217  13.415  16.485  1.00  0.00            
ATOM      8  HB  THR A  29       0.929  13.655  17.508  1.00  0.00            
ATOM      9  CG2 THR A  29       2.092  14.516  16.006  1.00  0.00            
ATOM     10 1HG2 THR A  29       2.917  14.569  16.704  1.00  0.00            
ATOM     11 2HG2 THR A  29       2.344  14.291  14.969  1.00  0.00            
ATOM     12 3HG2 THR A  29       1.631  15.496  15.884  1.00  0.00            
ATOM     13  OG1 THR A  29       0.157  13.106  15.554  1.00  0.00            
ATOM     14  HG1 THR A  29      -0.218  13.969  15.358  1.00  0.00            
ATOM     15  C   THR A  29       1.061  11.266  17.621  1.00  0.00            
ATOM     16  O   THR A  29       1.357  11.178  18.778  1.00  0.00            
ATOM     17  N   VAL A  30       0.041  10.559  17.153  1.00  0.00            
ATOM     18  H   VAL A  30      -0.186  10.628  16.172  1.00  0.00            
ATOM     19  CA  VAL A  30      -0.960   9.755  17.874  1.00  0.00            
ATOM     20  HA  VAL A  30      -0.599   9.523  18.879  1.00  0.00            
ATOM     21  CB  VAL A  30      -2.331  10.524  17.842  1.00  0.00            
ATOM     22  HB  VAL A  30      -3.170  10.028  18.319  1.00  0.00            
ATOM     23  CG1 VAL A  30      -2.146  11.847  18.620  1.00  0.00            
ATOM     24 1HG1 VAL A  30      -3.079  12.403  18.700  1.00  0.00            
ATOM     25 2HG1 VAL A  30      -1.756  11.657  19.619  1.00  0.00            
ATOM     26 3HG1 VAL A  30      -1.357  12.403  18.108  1.00  0.00            
ATOM     27  CG2 VAL A  30      -2.813  10.835  16.361  1.00  0.00            
ATOM     28 1HG2 VAL A  30      -2.174  11.508  15.794  1.00  0.00            
ATOM     29 2HG2 VAL A  30      -2.945   9.969  15.709  1.00  0.00            
ATOM     30 3HG2 VAL A  30      -3.798  11.290  16.466  1.00  0.00            
ATOM     31  C   VAL A  30      -1.210   8.306  17.354  1.00  0.00            
ATOM     32  O   VAL A  30      -2.234   7.707  17.650  1.00  0.00            
ATOM     33  N   SER A  31      -0.300   7.719  16.598  1.00  0.00            
ATOM     34  H   SER A  31       0.604   8.125  16.421  1.00  0.00            
ATOM     35  CA  SER A  31      -0.534   6.345  16.139  1.00  0.00            
ATOM     36  HA  SER A  31      -1.559   6.279  15.789  1.00  0.00            
ATOM     37  CB  SER A  31       0.411   5.861  15.032  1.00  0.00            
ATOM     38  HB1 SER A  31       0.322   6.461  14.124  1.00  0.00            
ATOM     39  HB2 SER A  31       0.241   4.807  14.793  1.00  0.00            
ATOM     40  OG  SER A  31       1.773   5.944  15.562  1.00  0.00            
ATOM     41  HG  SER A  31       1.910   6.809  15.970  1.00  0.00            
ATOM     42  C   SER A  31      -0.305   5.419  17.378  1.00  0.00            
ATOM     43  O   SER A  31       0.297   5.774  18.442  1.00  0.00            
ATOM     44  N   LEU A  32      -0.838   4.233  17.294  1.00  0.00            
ATOM     45  H   LEU A  32      -1.574   4.150  16.609  1.00  0.00            
ATOM     46  CA  LEU A  32      -0.264   3.031  17.906  1.00  0.00            
ATOM     47  HA  LEU A  32      -0.700   2.821  18.885  1.00  0.00            
ATOM     48  CB  LEU A  32      -0.537   1.873  16.908  1.00  0.00            
ATOM     49  HB1 LEU A  32      -0.027   2.196  16.006  1.00  0.00            
ATOM     50  HB2 LEU A  32      -1.613   1.735  16.879  1.00  0.00            
ATOM     51  CG  LEU A  32       0.029   0.526  17.386  1.00  0.00            
ATOM     52  HG  LEU A  32       1.105   0.640  17.493  1.00  0.00            
ATOM     53  CD1 LEU A  32      -0.583   0.101  18.743  1.00  0.00            
ATOM     54 1HD1 LEU A  32      -0.380   0.820  19.532  1.00  0.00            
ATOM     55 2HD1 LEU A  32      -1.664  -0.023  18.784  1.00  0.00            
ATOM     56 3HD1 LEU A  32      -0.142  -0.845  19.036  1.00  0.00            
ATOM     57  CD2 LEU A  32      -0.407  -0.581  16.442  1.00  0.00            
ATOM     58 1HD2 LEU A  32       0.113  -1.491  16.716  1.00  0.00            
ATOM     59 2HD2 LEU A  32      -1.498  -0.684  16.403  1.00  0.00            
ATOM     60 3HD2 LEU A  32      -0.014  -0.300  15.461  1.00  0.00            
ATOM     61  C   LEU A  32       1.258   3.050  18.148  1.00  0.00            
ATOM     62  O   LEU A  32       1.627   2.901  19.305  1.00  0.00            
ATOM     63  N   TRP A  33       2.056   3.182  17.101  1.00  0.00            
ATOM     64  H   TRP A  33       1.543   3.456  16.274  1.00  0.00            
ATOM     65  CA  TRP A  33       3.546   3.030  17.095  1.00  0.00            
ATOM     66  HA  TRP A  33       3.677   1.996  17.417  1.00  0.00            
ATOM     67  CB  TRP A  33       4.055   3.088  15.605  1.00  0.00            
ATOM     68  HB1 TRP A  33       5.138   2.970  15.698  1.00  0.00            
ATOM     69  HB2 TRP A  33       3.842   4.039  15.114  1.00  0.00            
ATOM     70  CG  TRP A  33       3.444   1.930  14.904  1.00  0.00            
ATOM     71  CD1 TRP A  33       2.539   1.988  13.890  1.00  0.00            
ATOM     72  HD1 TRP A  33       2.140   2.892  13.446  1.00  0.00            
ATOM     73  NE1 TRP A  33       2.095   0.790  13.529  1.00  0.00            
ATOM     74  HE1 TRP A  33       1.386   0.712  12.822  1.00  0.00            
ATOM     75  CE2 TRP A  33       2.721  -0.209  14.307  1.00  0.00            
ATOM     76  CZ2 TRP A  33       2.564  -1.608  14.389  1.00  0.00            
ATOM     77  HZ2 TRP A  33       1.757  -2.181  13.959  1.00  0.00            
ATOM     78  CH2 TRP A  33       3.454  -2.288  15.213  1.00  0.00            
ATOM     79  HH2 TRP A  33       3.328  -3.355  15.300  1.00  0.00            
ATOM     80  CZ3 TRP A  33       4.422  -1.654  16.001  1.00  0.00            
ATOM     81  HZ3 TRP A  33       5.163  -2.204  16.556  1.00  0.00            
ATOM     82  CE3 TRP A  33       4.424  -0.233  16.023  1.00  0.00            
ATOM     83  HE3 TRP A  33       5.103   0.263  16.694  1.00  0.00            
ATOM     84  CD2 TRP A  33       3.590   0.518  15.136  1.00  0.00            
ATOM     85  C   TRP A  33       4.393   3.994  17.985  1.00  0.00            
ATOM     86  O   TRP A  33       5.503   3.636  18.306  1.00  0.00            
ATOM     87  N   GLU A  34       3.793   5.083  18.431  1.00  0.00            
ATOM     88  H   GLU A  34       2.876   5.279  18.046  1.00  0.00            
ATOM     89  CA  GLU A  34       4.246   5.980  19.521  1.00  0.00            
ATOM     90  HA  GLU A  34       5.221   5.698  19.914  1.00  0.00            
ATOM     91  CB  GLU A  34       4.478   7.339  18.980  1.00  0.00            
ATOM     92  HB1 GLU A  34       5.268   7.213  18.236  1.00  0.00            
ATOM     93  HB2 GLU A  34       4.945   7.832  19.833  1.00  0.00            
ATOM     94  CG  GLU A  34       3.220   8.125  18.622  1.00  0.00            
ATOM     95  HG1 GLU A  34       3.004   8.902  19.354  1.00  0.00            
ATOM     96  HG2 GLU A  34       2.356   7.461  18.673  1.00  0.00            
ATOM     97  CD  GLU A  34       3.270   8.630  17.198  1.00  0.00            
ATOM     98  OE1 GLU A  34       2.410   8.188  16.405  1.00  0.00            
ATOM     99  OE2 GLU A  34       4.081   9.508  16.850  1.00  0.00            
ATOM    100  C   GLU A  34       3.324   5.954  20.746  1.00  0.00            
ATOM    101  O   GLU A  34       3.807   6.319  21.854  1.00  0.00            
ATOM    102  N   THR A  35       2.101   5.370  20.737  1.00  0.00            
ATOM    103  H   THR A  35       1.771   4.989  19.866  1.00  0.00            
ATOM    104  CA  THR A  35       1.293   5.272  22.031  1.00  0.00            
ATOM    105  HA  THR A  35       1.188   6.266  22.447  1.00  0.00            
ATOM    106  CB  THR A  35      -0.071   4.777  21.750  1.00  0.00            
ATOM    107  HB  THR A  35      -0.020   3.816  21.237  1.00  0.00            
ATOM    108  CG2 THR A  35      -1.029   4.612  23.000  1.00  0.00            
ATOM    109 1HG2 THR A  35      -0.601   3.992  23.794  1.00  0.00            
ATOM    110 2HG2 THR A  35      -1.414   5.521  23.455  1.00  0.00            
ATOM    111 3HG2 THR A  35      -1.922   4.086  22.673  1.00  0.00            
ATOM    112  OG1 THR A  35      -0.705   5.711  20.944  1.00  0.00            
ATOM    113  HG1 THR A  35      -0.241   5.837  20.112  1.00  0.00            
ATOM    114  C   THR A  35       2.007   4.276  23.043  1.00  0.00            
ATOM    115  O   THR A  35       2.053   4.579  24.260  1.00  0.00            
ATOM    116  N   VAL A  36       2.645   3.234  22.552  1.00  0.00            
ATOM    117  H   VAL A  36       2.550   3.097  21.554  1.00  0.00            
ATOM    118  CA  VAL A  36       3.444   2.345  23.421  1.00  0.00            
ATOM    119  HA  VAL A  36       2.699   2.024  24.156  1.00  0.00            
ATOM    120  CB  VAL A  36       3.905   1.138  22.706  1.00  0.00            
ATOM    121  HB  VAL A  36       4.679   0.642  23.298  1.00  0.00            
ATOM    122  CG1 VAL A  36       2.749   0.175  22.433  1.00  0.00            
ATOM    123 1HG1 VAL A  36       2.196   0.029  23.364  1.00  0.00            
ATOM    124 2HG1 VAL A  36       1.946   0.688  21.914  1.00  0.00            
ATOM    125 3HG1 VAL A  36       3.090  -0.705  21.895  1.00  0.00            
ATOM    126  CG2 VAL A  36       4.635   1.467  21.401  1.00  0.00            
ATOM    127 1HG2 VAL A  36       4.056   2.136  20.772  1.00  0.00            
ATOM    128 2HG2 VAL A  36       5.574   2.011  21.508  1.00  0.00            
ATOM    129 3HG2 VAL A  36       4.867   0.499  20.941  1.00  0.00            
ATOM    130  C   VAL A  36       4.604   3.019  24.080  1.00  0.00            
ATOM    131  O   VAL A  36       4.986   2.691  25.198  1.00  0.00            
ATOM    132  N   GLN A  37       5.150   4.097  23.521  1.00  0.00            
ATOM    133  H   GLN A  37       4.713   4.378  22.655  1.00  0.00            
ATOM    134  CA  GLN A  37       6.329   4.807  23.980  1.00  0.00            
ATOM    135  HA  GLN A  37       7.071   4.123  24.391  1.00  0.00            
ATOM    136  CB  GLN A  37       6.979   5.584  22.841  1.00  0.00            
ATOM    137  HB1 GLN A  37       7.704   6.316  23.193  1.00  0.00            
ATOM    138  HB2 GLN A  37       6.203   6.257  22.484  1.00  0.00            
ATOM    139  CG  GLN A  37       7.670   4.712  21.838  1.00  0.00            
ATOM    140  HG1 GLN A  37       8.174   5.241  21.028  1.00  0.00            
ATOM    141  HG2 GLN A  37       6.865   4.210  21.295  1.00  0.00            
ATOM    142  CD  GLN A  37       8.743   3.833  22.461  1.00  0.00            
ATOM    143  OE1 GLN A  37       8.521   2.778  22.929  1.00  0.00            
ATOM    144  NE2 GLN A  37       9.930   4.289  22.632  1.00  0.00            
ATOM    145 1HE2 GLN A  37      10.179   5.241  22.420  1.00  0.00            
ATOM    146 2HE2 GLN A  37      10.603   3.628  22.974  1.00  0.00            
ATOM    147  C   GLN A  37       6.019   5.783  24.997  1.00  0.00            
ATOM    148  O   GLN A  37       6.664   5.847  26.014  1.00  0.00            
ATOM    149  N   LYS A  38       4.906   6.497  24.795  1.00  0.00            
ATOM    150  H   LYS A  38       4.398   6.411  23.924  1.00  0.00            
ATOM    151  CA  LYS A  38       4.301   7.465  25.784  1.00  0.00            
ATOM    152  HA  LYS A  38       5.000   8.271  26.033  1.00  0.00            
ATOM    153  CB  LYS A  38       3.114   8.146  25.155  1.00  0.00            
ATOM    154  HB1 LYS A  38       2.645   8.885  25.803  1.00  0.00            
ATOM    155  HB2 LYS A  38       2.392   7.389  24.829  1.00  0.00            
ATOM    156  CG  LYS A  38       3.383   9.095  24.002  1.00  0.00            
ATOM    157  HG1 LYS A  38       3.671   8.491  23.148  1.00  0.00            
ATOM    158  HG2 LYS A  38       4.269   9.705  24.189  1.00  0.00            
ATOM    159  CD  LYS A  38       2.132   9.979  23.626  1.00  0.00            
ATOM    160  HD1 LYS A  38       2.046  10.772  24.358  1.00  0.00            
ATOM    161  HD2 LYS A  38       1.312   9.253  23.624  1.00  0.00            
ATOM    162  CE  LYS A  38       2.327  10.546  22.234  1.00  0.00            
ATOM    163  HE1 LYS A  38       2.522   9.745  21.530  1.00  0.00            
ATOM    164  HE2 LYS A  38       3.235  11.144  22.250  1.00  0.00            
ATOM    165  NZ  LYS A  38       1.157  11.386  21.689  1.00  0.00            
ATOM    166  HZ1 LYS A  38       1.442  12.114  21.046  1.00  0.00            
ATOM    167  HZ2 LYS A  38       0.494  10.989  21.044  1.00  0.00            
ATOM    168  HZ3 LYS A  38       0.532  11.883  22.309  1.00  0.00            
ATOM    169  C   LYS A  38       3.858   6.729  27.044  1.00  0.00            
ATOM    170  O   LYS A  38       3.949   7.262  28.145  1.00  0.00            
ATOM    171  N   TRP A  39       3.407   5.520  26.874  1.00  0.00            
ATOM    172  H   TRP A  39       3.316   5.149  25.947  1.00  0.00            
ATOM    173  CA  TRP A  39       2.952   4.662  28.016  1.00  0.00            
ATOM    174  HA  TRP A  39       2.412   5.315  28.691  1.00  0.00            
ATOM    175  CB  TRP A  39       1.970   3.561  27.445  1.00  0.00            
ATOM    176  HB1 TRP A  39       2.436   2.911  26.712  1.00  0.00            
ATOM    177  HB2 TRP A  39       1.099   3.972  26.925  1.00  0.00            
ATOM    178  CG  TRP A  39       1.625   2.556  28.440  1.00  0.00            
ATOM    179  CD1 TRP A  39       0.614   2.584  29.351  1.00  0.00            
ATOM    180  HD1 TRP A  39      -0.100   3.394  29.416  1.00  0.00            
ATOM    181  NE1 TRP A  39       0.608   1.423  30.130  1.00  0.00            
ATOM    182  HE1 TRP A  39       0.048   1.329  30.967  1.00  0.00            
ATOM    183  CE2 TRP A  39       1.662   0.595  29.824  1.00  0.00            
ATOM    184  CZ2 TRP A  39       2.132  -0.570  30.386  1.00  0.00            
ATOM    185  HZ2 TRP A  39       1.637  -1.035  31.224  1.00  0.00            
ATOM    186  CH2 TRP A  39       3.414  -1.085  30.028  1.00  0.00            
ATOM    187  HH2 TRP A  39       3.812  -1.952  30.532  1.00  0.00            
ATOM    188  CZ3 TRP A  39       4.098  -0.483  28.921  1.00  0.00            
ATOM    189  HZ3 TRP A  39       4.909  -1.048  28.501  1.00  0.00            
ATOM    190  CE3 TRP A  39       3.561   0.658  28.317  1.00  0.00            
ATOM    191  HE3 TRP A  39       4.027   1.067  27.433  1.00  0.00            
ATOM    192  CD2 TRP A  39       2.371   1.337  28.806  1.00  0.00            
ATOM    193  C   TRP A  39       4.072   3.943  28.775  1.00  0.00            
ATOM    194  O   TRP A  39       4.002   3.859  29.974  1.00  0.00            
ATOM    195  N   ARG A  40       5.135   3.521  28.097  1.00  0.00            
ATOM    196  H   ARG A  40       5.083   3.755  27.115  1.00  0.00            
ATOM    197  CA  ARG A  40       6.453   3.168  28.703  1.00  0.00            
ATOM    198  HA  ARG A  40       6.183   2.445  29.479  1.00  0.00            
ATOM    199  CB  ARG A  40       7.475   2.704  27.653  1.00  0.00            
ATOM    200  HB1 ARG A  40       8.449   2.687  28.144  1.00  0.00            
ATOM    201  HB2 ARG A  40       7.450   3.331  26.753  1.00  0.00            
ATOM    202  CG  ARG A  40       7.247   1.259  27.204  1.00  0.00            
ATOM    203  HG1 ARG A  40       6.165   1.124  27.150  1.00  0.00            
ATOM    204  HG2 ARG A  40       7.751   0.529  27.835  1.00  0.00            
ATOM    205  CD  ARG A  40       7.673   0.913  25.804  1.00  0.00            
ATOM    206  HD1 ARG A  40       8.741   1.098  25.677  1.00  0.00            
ATOM    207  HD2 ARG A  40       7.138   1.604  25.146  1.00  0.00            
ATOM    208  NE  ARG A  40       7.336  -0.488  25.387  1.00  0.00            
ATOM    209  HE  ARG A  40       7.293  -1.270  26.024  1.00  0.00            
ATOM    210  CZ  ARG A  40       7.361  -0.936  24.189  1.00  0.00            
ATOM    211  NH1 ARG A  40       7.388  -0.233  23.075  1.00  0.00            
ATOM    212 1HH1 ARG A  40       7.149   0.741  23.170  1.00  0.00            
ATOM    213 2HH1 ARG A  40       7.386  -0.624  22.149  1.00  0.00            
ATOM    214  NH2 ARG A  40       7.307  -2.194  24.056  1.00  0.00            
ATOM    215 1HH2 ARG A  40       7.123  -2.770  24.856  1.00  0.00            
ATOM    216 2HH2 ARG A  40       7.376  -2.623  23.138  1.00  0.00            
ATOM    217  C   ARG A  40       7.028   4.304  29.596  1.00  0.00            
ATOM    218  O   ARG A  40       7.442   4.001  30.722  1.00  0.00            
ATOM    219  N   GLU A  41       6.900   5.541  29.113  1.00  0.00            
ATOM    220  H   GLU A  41       6.584   5.684  28.167  1.00  0.00            
ATOM    221  CA  GLU A  41       7.206   6.808  29.834  1.00  0.00            
ATOM    222  HA  GLU A  41       8.207   6.570  30.188  1.00  0.00            
ATOM    223  CB  GLU A  41       7.223   8.008  28.884  1.00  0.00            
ATOM    224  HB1 GLU A  41       6.178   8.213  28.688  1.00  0.00            
ATOM    225  HB2 GLU A  41       7.659   7.728  27.918  1.00  0.00            
ATOM    226  CG  GLU A  41       7.874   9.260  29.460  1.00  0.00            
ATOM    227  HG1 GLU A  41       7.393   9.667  30.343  1.00  0.00            
ATOM    228  HG2 GLU A  41       7.824  10.030  28.695  1.00  0.00            
ATOM    229  CD  GLU A  41       9.436   9.119  29.616  1.00  0.00            
ATOM    230  OE1 GLU A  41      10.189   9.811  28.906  1.00  0.00            
ATOM    231  OE2 GLU A  41       9.856   8.205  30.388  1.00  0.00            
ATOM    232  C   GLU A  41       6.256   7.047  31.020  1.00  0.00            
ATOM    233  O   GLU A  41       6.692   7.340  32.087  1.00  0.00            
ATOM    234  N   TYR A  42       4.923   6.952  30.757  1.00  0.00            
ATOM    235  H   TYR A  42       4.670   6.871  29.783  1.00  0.00            
ATOM    236  CA  TYR A  42       3.911   7.073  31.871  1.00  0.00            
ATOM    237  HA  TYR A  42       3.950   8.051  32.360  1.00  0.00            
ATOM    238  CB  TYR A  42       2.470   6.933  31.277  1.00  0.00            
ATOM    239  HB1 TYR A  42       2.315   5.913  30.933  1.00  0.00            
ATOM    240  HB2 TYR A  42       2.394   7.646  30.456  1.00  0.00            
ATOM    241  CG  TYR A  42       1.390   7.217  32.221  1.00  0.00            
ATOM    242  CD1 TYR A  42       1.006   8.540  32.353  1.00  0.00            
ATOM    243  HD1 TYR A  42       1.484   9.331  31.802  1.00  0.00            
ATOM    244  CE1 TYR A  42      -0.005   8.809  33.354  1.00  0.00            
ATOM    245  HE1 TYR A  42      -0.244   9.833  33.603  1.00  0.00            
ATOM    246  CZ  TYR A  42      -0.649   7.708  34.010  1.00  0.00            
ATOM    247  OH  TYR A  42      -1.694   7.925  34.941  1.00  0.00            
ATOM    248  HH  TYR A  42      -1.599   8.858  35.157  1.00  0.00            
ATOM    249  CE2 TYR A  42      -0.253   6.391  33.753  1.00  0.00            
ATOM    250  HE2 TYR A  42      -0.813   5.612  34.253  1.00  0.00            
ATOM    251  CD2 TYR A  42       0.788   6.165  32.928  1.00  0.00            
ATOM    252  HD2 TYR A  42       1.214   5.182  32.868  1.00  0.00            
ATOM    253  C   TYR A  42       4.160   5.891  32.932  1.00  0.00            
ATOM    254  O   TYR A  42       3.801   6.041  34.100  1.00  0.00            
ATOM    255  N   ARG A  43       4.767   4.760  32.526  1.00  0.00            
ATOM    256  H   ARG A  43       5.021   4.640  31.552  1.00  0.00            
ATOM    257  CA  ARG A  43       5.215   3.744  33.510  1.00  0.00            
ATOM    258  HA  ARG A  43       4.503   3.667  34.336  1.00  0.00            
ATOM    259  CB  ARG A  43       5.333   2.347  32.857  1.00  0.00            
ATOM    260  HB1 ARG A  43       6.201   2.370  32.199  1.00  0.00            
ATOM    261  HB2 ARG A  43       4.501   2.212  32.156  1.00  0.00            
ATOM    262  CG  ARG A  43       5.639   1.136  33.846  1.00  0.00            
ATOM    263  HG1 ARG A  43       4.857   1.113  34.598  1.00  0.00            
ATOM    264  HG2 ARG A  43       6.653   1.298  34.203  1.00  0.00            
ATOM    265  CD  ARG A  43       5.623  -0.156  33.070  1.00  0.00            
ATOM    266  HD1 ARG A  43       4.741  -0.119  32.428  1.00  0.00            
ATOM    267  HD2 ARG A  43       5.640  -1.017  33.737  1.00  0.00            
ATOM    268  NE  ARG A  43       6.703  -0.439  32.084  1.00  0.00            
ATOM    269  HE  ARG A  43       7.206   0.345  31.691  1.00  0.00            
ATOM    270  CZ  ARG A  43       6.891  -1.544  31.443  1.00  0.00            
ATOM    271  NH1 ARG A  43       6.155  -2.599  31.539  1.00  0.00            
ATOM    272 1HH1 ARG A  43       5.424  -2.649  32.238  1.00  0.00            
ATOM    273 2HH1 ARG A  43       6.347  -3.377  30.927  1.00  0.00            
ATOM    274  NH2 ARG A  43       7.887  -1.607  30.637  1.00  0.00            
ATOM    275 1HH2 ARG A  43       8.470  -0.788  30.535  1.00  0.00            
ATOM    276 2HH2 ARG A  43       7.984  -2.416  30.048  1.00  0.00            
ATOM    277  C   ARG A  43       6.571   4.084  34.201  1.00  0.00            
ATOM    278  O   ARG A  43       6.571   4.116  35.411  1.00  0.00            
ATOM    279  N   ARG A  44       7.556   4.689  33.454  1.00  0.00            
ATOM    280  H   ARG A  44       7.477   4.775  32.447  1.00  0.00            
ATOM    281  CA  ARG A  44       8.819   5.177  34.085  1.00  0.00            
ATOM    282  HA  ARG A  44       9.177   4.318  34.637  1.00  0.00            
ATOM    283  CB  ARG A  44       9.930   5.441  33.047  1.00  0.00            
ATOM    284  HB1 ARG A  44       9.710   6.219  32.308  1.00  0.00            
ATOM    285  HB2 ARG A  44      10.104   4.531  32.465  1.00  0.00            
ATOM    286  CG  ARG A  44      11.232   5.932  33.542  1.00  0.00            
ATOM    287  HG1 ARG A  44      11.617   5.195  34.239  1.00  0.00            
ATOM    288  HG2 ARG A  44      11.001   6.883  34.025  1.00  0.00            
ATOM    289  CD  ARG A  44      12.301   6.100  32.448  1.00  0.00            
ATOM    290  HD1 ARG A  44      13.324   6.274  32.796  1.00  0.00            
ATOM    291  HD2 ARG A  44      12.047   6.994  31.875  1.00  0.00            
ATOM    292  NE  ARG A  44      12.407   5.015  31.521  1.00  0.00            
ATOM    293  HE  ARG A  44      13.015   4.266  31.828  1.00  0.00            
ATOM    294  CZ  ARG A  44      11.810   4.836  30.363  1.00  0.00            
ATOM    295  NH1 ARG A  44      11.077   5.720  29.773  1.00  0.00            
ATOM    296 1HH1 ARG A  44      11.021   6.690  30.060  1.00  0.00            
ATOM    297 2HH1 ARG A  44      10.829   5.598  28.806  1.00  0.00            
ATOM    298  NH2 ARG A  44      11.990   3.694  29.766  1.00  0.00            
ATOM    299 1HH2 ARG A  44      12.439   2.886  30.164  1.00  0.00            
ATOM    300 2HH2 ARG A  44      11.617   3.516  28.847  1.00  0.00            
ATOM    301  C   ARG A  44       8.654   6.174  35.193  1.00  0.00            
ATOM    302  O   ARG A  44       8.984   6.003  36.361  1.00  0.00            
ATOM    303  N   GLN A  45       7.854   7.238  34.900  1.00  0.00            
ATOM    304  H   GLN A  45       7.565   7.209  33.929  1.00  0.00            
ATOM    305  CA  GLN A  45       7.354   8.224  35.850  1.00  0.00            
ATOM    306  HA  GLN A  45       8.147   8.866  36.225  1.00  0.00            
ATOM    307  CB  GLN A  45       6.221   8.946  35.171  1.00  0.00            
ATOM    308  HB1 GLN A  45       5.607   9.466  35.910  1.00  0.00            
ATOM    309  HB2 GLN A  45       5.498   8.230  34.786  1.00  0.00            
ATOM    310  CG  GLN A  45       6.617  10.101  34.348  1.00  0.00            
ATOM    311  HG1 GLN A  45       7.246   9.846  33.499  1.00  0.00            
ATOM    312  HG2 GLN A  45       7.230  10.803  34.930  1.00  0.00            
ATOM    313  CD  GLN A  45       5.415  10.935  33.920  1.00  0.00            
ATOM    314  OE1 GLN A  45       4.488  10.596  33.198  1.00  0.00            
ATOM    315  NE2 GLN A  45       5.230  12.117  34.510  1.00  0.00            
ATOM    316 1HE2 GLN A  45       5.921  12.526  35.120  1.00  0.00            
ATOM    317 2HE2 GLN A  45       4.255  12.385  34.555  1.00  0.00            
ATOM    318  C   GLN A  45       6.803   7.540  37.130  1.00  0.00            
ATOM    319  O   GLN A  45       7.073   8.021  38.278  1.00  0.00            
ATOM    320  N   CYS A  46       5.971   6.517  36.966  1.00  0.00            
ATOM    321  H   CYS A  46       5.783   6.218  36.029  1.00  0.00            
ATOM    322  CA  CYS A  46       5.360   5.771  38.083  1.00  0.00            
ATOM    323  HA  CYS A  46       4.939   6.487  38.793  1.00  0.00            
ATOM    324  CB  CYS A  46       4.214   4.859  37.509  1.00  0.00            
ATOM    325  HB1 CYS A  46       4.652   4.015  36.969  1.00  0.00            
ATOM    326  HB2 CYS A  46       3.712   5.342  36.672  1.00  0.00            
ATOM    327  SG  CYS A  46       3.025   4.377  38.714  1.00  0.00            
ATOM    328  C   CYS A  46       6.366   4.899  38.841  1.00  0.00            
ATOM    329  O   CYS A  46       6.390   4.753  40.048  1.00  0.00            
ATOM    330  N   GLN A  47       7.325   4.267  38.140  1.00  0.00            
ATOM    331  H   GLN A  47       7.198   4.358  37.137  1.00  0.00            
ATOM    332  CA  GLN A  47       8.380   3.407  38.871  1.00  0.00            
ATOM    333  HA  GLN A  47       7.878   2.810  39.626  1.00  0.00            
ATOM    334  CB  GLN A  47       9.058   2.379  37.881  1.00  0.00            
ATOM    335  HB1 GLN A  47       9.881   1.852  38.356  1.00  0.00            
ATOM    336  HB2 GLN A  47       9.525   2.924  37.056  1.00  0.00            
ATOM    337  CG  GLN A  47       7.979   1.451  37.450  1.00  0.00            
ATOM    338  HG1 GLN A  47       7.183   2.073  37.049  1.00  0.00            
ATOM    339  HG2 GLN A  47       7.634   0.834  38.283  1.00  0.00            
ATOM    340  CD  GLN A  47       8.385   0.502  36.303  1.00  0.00            
ATOM    341  OE1 GLN A  47       9.361   0.797  35.556  1.00  0.00            
ATOM    342  NE2 GLN A  47       7.731  -0.607  36.051  1.00  0.00            
ATOM    343 1HE2 GLN A  47       7.084  -0.845  36.789  1.00  0.00            
ATOM    344 2HE2 GLN A  47       8.035  -1.127  35.246  1.00  0.00            
ATOM    345  C   GLN A  47       9.411   4.271  39.560  1.00  0.00            
ATOM    346  O   GLN A  47      10.199   3.792  40.421  1.00  0.00            
ATOM    347  N   ARG A  48       9.410   5.587  39.294  1.00  0.00            
ATOM    348  H   ARG A  48       8.650   5.878  38.697  1.00  0.00            
ATOM    349  CA  ARG A  48      10.186   6.584  40.027  1.00  0.00            
ATOM    350  HA  ARG A  48      11.120   6.138  40.350  1.00  0.00            
ATOM    351  CB  ARG A  48      10.393   7.921  39.299  1.00  0.00            
ATOM    352  HB1 ARG A  48       9.450   8.289  38.896  1.00  0.00            
ATOM    353  HB2 ARG A  48      11.012   7.701  38.432  1.00  0.00            
ATOM    354  CG  ARG A  48      11.147   9.078  40.092  1.00  0.00            
ATOM    355  HG1 ARG A  48      10.451   9.448  40.840  1.00  0.00            
ATOM    356  HG2 ARG A  48      11.350   9.851  39.351  1.00  0.00            
ATOM    357  CD  ARG A  48      12.391   8.632  40.747  1.00  0.00            
ATOM    358  HD1 ARG A  48      13.038   8.254  39.950  1.00  0.00            
ATOM    359  HD2 ARG A  48      12.116   7.815  41.414  1.00  0.00            
ATOM    360  NE  ARG A  48      13.025   9.775  41.393  1.00  0.00            
ATOM    361  HE  ARG A  48      12.407  10.557  41.601  1.00  0.00            
ATOM    362  CZ  ARG A  48      14.239   9.841  41.948  1.00  0.00            
ATOM    363  NH1 ARG A  48      14.592  10.767  42.723  1.00  0.00            
ATOM    364 1HH1 ARG A  48      13.975  11.559  42.834  1.00  0.00            
ATOM    365 2HH1 ARG A  48      15.418  10.610  43.274  1.00  0.00            
ATOM    366  NH2 ARG A  48      15.172   8.967  41.776  1.00  0.00            
ATOM    367 1HH2 ARG A  48      15.088   8.132  41.223  1.00  0.00            
ATOM    368 2HH2 ARG A  48      16.036   9.265  42.203  1.00  0.00            
ATOM    369  C   ARG A  48       9.342   6.883  41.339  1.00  0.00            
ATOM    370  O   ARG A  48       9.950   6.786  42.382  1.00  0.00            
ATOM    371  N   SER A  49       8.052   7.117  41.235  1.00  0.00            
ATOM    372  H   SER A  49       7.693   7.102  40.292  1.00  0.00            
ATOM    373  CA  SER A  49       7.180   7.308  42.422  1.00  0.00            
ATOM    374  HA  SER A  49       7.480   8.161  43.027  1.00  0.00            
ATOM    375  CB  SER A  49       5.796   7.637  41.998  1.00  0.00            
ATOM    376  HB1 SER A  49       5.253   7.947  42.892  1.00  0.00            
ATOM    377  HB2 SER A  49       5.328   6.731  41.617  1.00  0.00            
ATOM    378  OG  SER A  49       5.791   8.588  40.920  1.00  0.00            
ATOM    379  HG  SER A  49       6.497   9.238  40.965  1.00  0.00            
ATOM    380  C   SER A  49       6.961   6.088  43.282  1.00  0.00            
ATOM    381  O   SER A  49       6.844   6.213  44.516  1.00  0.00            
ATOM    382  N   LEU A  50       6.912   4.847  42.766  1.00  0.00            
ATOM    383  H   LEU A  50       6.951   4.747  41.757  1.00  0.00            
ATOM    384  CA  LEU A  50       6.731   3.653  43.497  1.00  0.00            
ATOM    385  HA  LEU A  50       6.145   3.796  44.406  1.00  0.00            
ATOM    386  CB  LEU A  50       5.948   2.599  42.682  1.00  0.00            
ATOM    387  HB1 LEU A  50       6.143   1.563  42.942  1.00  0.00            
ATOM    388  HB2 LEU A  50       6.336   2.639  41.663  1.00  0.00            
ATOM    389  CG  LEU A  50       4.394   2.792  42.726  1.00  0.00            
ATOM    390  HG  LEU A  50       4.015   2.527  43.710  1.00  0.00            
ATOM    391  CD1 LEU A  50       3.849   4.153  42.499  1.00  0.00            
ATOM    392 1HD1 LEU A  50       4.075   4.713  43.410  1.00  0.00            
ATOM    393 2HD1 LEU A  50       4.353   4.532  41.610  1.00  0.00            
ATOM    394 3HD1 LEU A  50       2.771   4.255  42.378  1.00  0.00            
ATOM    395  CD2 LEU A  50       3.921   1.828  41.572  1.00  0.00            
ATOM    396 1HD2 LEU A  50       2.888   2.068  41.323  1.00  0.00            
ATOM    397 2HD2 LEU A  50       4.561   1.921  40.698  1.00  0.00            
ATOM    398 3HD2 LEU A  50       3.982   0.820  41.974  1.00  0.00            
ATOM    399  C   LEU A  50       8.049   3.112  44.008  1.00  0.00            
ATOM    400  O   LEU A  50       7.999   2.095  44.680  1.00  0.00            
ATOM    401  N   THR A  51       9.157   3.852  43.938  1.00  0.00            
ATOM    402  H   THR A  51       9.227   4.776  43.528  1.00  0.00            
ATOM    403  CA  THR A  51      10.442   3.424  44.467  1.00  0.00            
ATOM    404  HA  THR A  51      10.296   2.460  44.961  1.00  0.00            
ATOM    405  CB  THR A  51      11.449   3.119  43.457  1.00  0.00            
ATOM    406  HB  THR A  51      12.400   2.957  43.978  1.00  0.00            
ATOM    407  CG2 THR A  51      11.208   1.851  42.632  1.00  0.00            
ATOM    408 1HG2 THR A  51      11.357   0.976  43.262  1.00  0.00            
ATOM    409 2HG2 THR A  51      10.182   1.824  42.266  1.00  0.00            
ATOM    410 3HG2 THR A  51      11.869   1.812  41.770  1.00  0.00            
ATOM    411  OG1 THR A  51      11.660   4.198  42.568  1.00  0.00            
ATOM    412  HG1 THR A  51      11.205   3.850  41.799  1.00  0.00            
ATOM    413  C   THR A  51      10.928   4.377  45.552  1.00  0.00            
ATOM    414  O   THR A  51      11.547   4.033  46.510  1.00  0.00            
ATOM    415  N   GLU A  52      10.644   5.646  45.352  1.00  0.00            
ATOM    416  H   GLU A  52      10.398   5.845  44.392  1.00  0.00            
ATOM    417  CA  GLU A  52      10.948   6.755  46.281  1.00  0.00            
ATOM    418  HA  GLU A  52      12.021   6.927  46.274  1.00  0.00            
ATOM    419  CB  GLU A  52      10.327   8.092  45.892  1.00  0.00            
ATOM    420  HB1 GLU A  52      10.086   8.707  46.761  1.00  0.00            
ATOM    421  HB2 GLU A  52       9.357   7.868  45.441  1.00  0.00            
ATOM    422  CG  GLU A  52      11.150   8.931  44.913  1.00  0.00            
ATOM    423  HG1 GLU A  52      11.227   8.276  44.045  1.00  0.00            
ATOM    424  HG2 GLU A  52      12.184   9.001  45.266  1.00  0.00            
ATOM    425  CD  GLU A  52      10.632  10.260  44.380  1.00  0.00            
ATOM    426  OE1 GLU A  52       9.553  10.300  43.786  1.00  0.00            
ATOM    427  OE2 GLU A  52      11.282  11.308  44.659  1.00  0.00            
ATOM    428  C   GLU A  52      10.587   6.399  47.761  1.00  0.00            
ATOM    429  O   GLU A  52      11.198   6.853  48.722  1.00  0.00            
ATOM    430  N   ASP A  53       9.544   5.608  47.880  1.00  0.00            
ATOM    431  H   ASP A  53       9.231   5.251  46.991  1.00  0.00            
ATOM    432  CA  ASP A  53       9.012   5.146  49.142  1.00  0.00            
ATOM    433  HA  ASP A  53       9.731   5.408  49.917  1.00  0.00            
ATOM    434  CB  ASP A  53       7.766   5.958  49.542  1.00  0.00            
ATOM    435  HB1 ASP A  53       7.431   5.501  50.478  1.00  0.00            
ATOM    436  HB2 ASP A  53       7.041   5.767  48.757  1.00  0.00            
ATOM    437  CG  ASP A  53       8.126   7.456  49.733  1.00  0.00            
ATOM    438  OD1 ASP A  53       8.424   7.888  50.864  1.00  0.00            
ATOM    439  OD2 ASP A  53       8.027   8.251  48.789  1.00  0.00            
ATOM    440  C   ASP A  53       8.860   3.654  49.193  1.00  0.00            
ATOM    441  O   ASP A  53       8.478   3.070  48.156  1.00  0.00            
ATOM    442  N   PRO A  54       9.099   2.994  50.342  1.00  0.00            
ATOM    443  CD  PRO A  54       9.651   3.532  51.603  1.00  0.00            
ATOM    444  HD1 PRO A  54       9.048   4.340  52.026  1.00  0.00            
ATOM    445  HD2 PRO A  54      10.714   3.651  51.439  1.00  0.00            
ATOM    446  CG  PRO A  54       9.487   2.414  52.619  1.00  0.00            
ATOM    447  HG1 PRO A  54       8.463   2.440  53.005  1.00  0.00            
ATOM    448  HG2 PRO A  54      10.336   2.481  53.292  1.00  0.00            
ATOM    449  CB  PRO A  54       9.706   1.187  51.791  1.00  0.00            
ATOM    450  HB1 PRO A  54       9.387   0.227  52.213  1.00  0.00            
ATOM    451  HB2 PRO A  54      10.753   1.079  51.529  1.00  0.00            
ATOM    452  CA  PRO A  54       8.980   1.495  50.448  1.00  0.00            
ATOM    453  HA  PRO A  54       9.485   1.000  49.615  1.00  0.00            
ATOM    454  C   PRO A  54       7.520   1.010  50.398  1.00  0.00            
ATOM    455  O   PRO A  54       6.617   1.809  50.621  1.00  0.00            
ATOM    456  N   PRO A  55       7.325  -0.288  50.188  1.00  0.00            
ATOM    457  CD  PRO A  55       8.222  -1.214  49.456  1.00  0.00            
ATOM    458  HD1 PRO A  55       8.895  -1.643  50.207  1.00  0.00            
ATOM    459  HD2 PRO A  55       8.714  -0.651  48.669  1.00  0.00            
ATOM    460  CG  PRO A  55       7.286  -2.318  48.849  1.00  0.00            
ATOM    461  HG1 PRO A  55       7.922  -3.178  48.656  1.00  0.00            
ATOM    462  HG2 PRO A  55       6.842  -1.993  47.901  1.00  0.00            
ATOM    463  CB  PRO A  55       6.167  -2.475  49.978  1.00  0.00            
ATOM    464  HB1 PRO A  55       6.574  -3.102  50.776  1.00  0.00            
ATOM    465  HB2 PRO A  55       5.223  -2.786  49.534  1.00  0.00            
ATOM    466  CA  PRO A  55       6.026  -0.971  50.430  1.00  0.00            
ATOM    467  HA  PRO A  55       5.236  -0.596  49.771  1.00  0.00            
ATOM    468  C   PRO A  55       5.483  -0.998  51.873  1.00  0.00            
ATOM    469  O   PRO A  55       6.212  -1.151  52.859  1.00  0.00            
ATOM    470  N   PRO A  56       4.138  -0.839  51.950  1.00  0.00            
ATOM    471  CD  PRO A  56       3.136  -0.601  50.839  1.00  0.00            
ATOM    472  HD1 PRO A  56       3.245  -1.238  49.947  1.00  0.00            
ATOM    473  HD2 PRO A  56       3.150   0.435  50.524  1.00  0.00            
ATOM    474  CG  PRO A  56       1.896  -1.140  51.351  1.00  0.00            
ATOM    475  HG1 PRO A  56       1.794  -2.218  51.224  1.00  0.00            
ATOM    476  HG2 PRO A  56       1.049  -0.663  50.842  1.00  0.00            
ATOM    477  CB  PRO A  56       1.843  -0.989  52.860  1.00  0.00            
ATOM    478  HB1 PRO A  56       1.180  -1.687  53.357  1.00  0.00            
ATOM    479  HB2 PRO A  56       1.545   0.045  53.065  1.00  0.00            
ATOM    480  CA  PRO A  56       3.349  -1.226  53.199  1.00  0.00            
ATOM    481  HA  PRO A  56       3.748  -0.635  54.017  1.00  0.00            
ATOM    482  C   PRO A  56       3.528  -2.813  53.430  1.00  0.00            
ATOM    483  O   PRO A  56       3.837  -3.491  52.464  1.00  0.00            
ATOM    484  N   ALA A  57       3.231  -3.459  54.560  1.00  0.00            
ATOM    485  H   ALA A  57       2.781  -2.852  55.229  1.00  0.00            
ATOM    486  CA  ALA A  57       3.156  -4.930  54.668  1.00  0.00            
ATOM    487  HA  ALA A  57       3.960  -5.403  54.096  1.00  0.00            
ATOM    488  CB  ALA A  57       3.237  -5.270  56.204  1.00  0.00            
ATOM    489  HB1 ALA A  57       3.324  -6.335  56.376  1.00  0.00            
ATOM    490  HB2 ALA A  57       4.083  -4.784  56.711  1.00  0.00            
ATOM    491  HB3 ALA A  57       2.340  -4.972  56.742  1.00  0.00            
ATOM    492  C   ALA A  57       1.824  -5.478  54.169  1.00  0.00            
ATOM    493  O   ALA A  57       1.797  -6.702  53.818  1.00  0.00            
ATOM    494  N   THR A  58       0.837  -4.680  54.065  1.00  0.00            
ATOM    495  H   THR A  58       0.872  -3.750  54.451  1.00  0.00            
ATOM    496  CA  THR A  58      -0.484  -5.139  53.549  1.00  0.00            
ATOM    497  HA  THR A  58      -0.776  -6.159  53.818  1.00  0.00            
ATOM    498  CB  THR A  58      -1.479  -4.279  54.255  1.00  0.00            
ATOM    499  HB  THR A  58      -1.218  -3.234  54.090  1.00  0.00            
ATOM    500  CG2 THR A  58      -2.973  -4.512  53.898  1.00  0.00            
ATOM    501 1HG2 THR A  58      -3.696  -3.974  54.523  1.00  0.00            
ATOM    502 2HG2 THR A  58      -3.151  -4.345  52.837  1.00  0.00            
ATOM    503 3HG2 THR A  58      -3.150  -5.582  54.010  1.00  0.00            
ATOM    504  OG1 THR A  58      -1.496  -4.490  55.658  1.00  0.00            
ATOM    505  HG1 THR A  58      -2.255  -4.013  55.999  1.00  0.00            
ATOM    506  C   THR A  58      -0.614  -5.114  51.967  1.00  0.00            
ATOM    507  O   THR A  58      -0.001  -4.281  51.245  1.00  0.00            
ATOM    508  N   ASP A  59      -1.538  -5.934  51.385  1.00  0.00            
ATOM    509  H   ASP A  59      -2.008  -6.541  52.046  1.00  0.00            
ATOM    510  CA  ASP A  59      -1.973  -5.935  49.987  1.00  0.00            
ATOM    511  HA  ASP A  59      -1.177  -5.449  49.444  1.00  0.00            
ATOM    512  CB  ASP A  59      -1.970  -7.340  49.391  1.00  0.00            
ATOM    513  HB1 ASP A  59      -0.926  -7.611  49.498  1.00  0.00            
ATOM    514  HB2 ASP A  59      -2.262  -7.257  48.342  1.00  0.00            
ATOM    515  CG  ASP A  59      -2.757  -8.495  49.960  1.00  0.00            
ATOM    516  OD1 ASP A  59      -2.528  -8.960  51.115  1.00  0.00            
ATOM    517  OD2 ASP A  59      -3.702  -8.818  49.198  1.00  0.00            
ATOM    518  C   ASP A  59      -3.310  -5.167  49.807  1.00  0.00            
ATOM    519  O   ASP A  59      -4.192  -5.344  50.669  1.00  0.00            
ATOM    520  N   LEU A  60      -3.488  -4.500  48.637  1.00  0.00            
ATOM    521  H   LEU A  60      -2.888  -4.668  47.832  1.00  0.00            
ATOM    522  CA  LEU A  60      -4.643  -3.612  48.314  1.00  0.00            
ATOM    523  HA  LEU A  60      -4.290  -3.057  47.437  1.00  0.00            
ATOM    524  CB  LEU A  60      -5.863  -4.513  47.894  1.00  0.00            
ATOM    525  HB1 LEU A  60      -6.773  -3.920  47.957  1.00  0.00            
ATOM    526  HB2 LEU A  60      -5.989  -5.346  48.583  1.00  0.00            
ATOM    527  CG  LEU A  60      -5.691  -5.153  46.493  1.00  0.00            
ATOM    528  HG  LEU A  60      -4.738  -5.628  46.261  1.00  0.00            
ATOM    529  CD1 LEU A  60      -6.746  -6.253  46.355  1.00  0.00            
ATOM    530 1HD1 LEU A  60      -6.420  -7.173  46.839  1.00  0.00            
ATOM    531 2HD1 LEU A  60      -7.694  -5.907  46.763  1.00  0.00            
ATOM    532 3HD1 LEU A  60      -6.985  -6.390  45.307  1.00  0.00            
ATOM    533  CD2 LEU A  60      -5.848  -4.063  45.452  1.00  0.00            
ATOM    534 1HD2 LEU A  60      -5.793  -4.414  44.425  1.00  0.00            
ATOM    535 2HD2 LEU A  60      -6.832  -3.611  45.633  1.00  0.00            
ATOM    536 3HD2 LEU A  60      -5.025  -3.351  45.393  1.00  0.00            
ATOM    537  C   LEU A  60      -4.865  -2.456  49.257  1.00  0.00            
ATOM    538  O   LEU A  60      -5.943  -1.911  49.384  1.00  0.00            
ATOM    539  N   PHE A  61      -3.818  -2.237  50.066  1.00  0.00            
ATOM    540  H   PHE A  61      -3.130  -2.980  50.135  1.00  0.00            
ATOM    541  CA  PHE A  61      -3.850  -1.121  51.005  1.00  0.00            
ATOM    542  HA  PHE A  61      -4.841  -1.141  51.460  1.00  0.00            
ATOM    543  CB  PHE A  61      -2.717  -1.350  52.044  1.00  0.00            
ATOM    544  HB1 PHE A  61      -1.806  -1.724  51.573  1.00  0.00            
ATOM    545  HB2 PHE A  61      -2.990  -2.146  52.752  1.00  0.00            
ATOM    546  CG  PHE A  61      -2.326  -0.091  52.912  1.00  0.00            
ATOM    547  CD1 PHE A  61      -2.988   0.042  54.210  1.00  0.00            
ATOM    548  HD1 PHE A  61      -3.459  -0.811  54.675  1.00  0.00            
ATOM    549  CE1 PHE A  61      -2.850   1.241  54.911  1.00  0.00            
ATOM    550  HE1 PHE A  61      -3.361   1.368  55.859  1.00  0.00            
ATOM    551  CZ  PHE A  61      -2.121   2.302  54.407  1.00  0.00            
ATOM    552  HZ  PHE A  61      -2.165   3.269  54.890  1.00  0.00            
ATOM    553  CE2 PHE A  61      -1.380   2.105  53.175  1.00  0.00            
ATOM    554  HE2 PHE A  61      -0.851   2.890  52.654  1.00  0.00            
ATOM    555  CD2 PHE A  61      -1.479   0.958  52.493  1.00  0.00            
ATOM    556  HD2 PHE A  61      -0.980   0.797  51.556  1.00  0.00            
ATOM    557  C   PHE A  61      -3.793   0.181  50.186  1.00  0.00            
ATOM    558  O   PHE A  61      -3.334   0.179  49.068  1.00  0.00            
ATOM    559  N   CYS A  62      -4.294   1.360  50.581  1.00  0.00            
ATOM    560  H   CYS A  62      -4.827   1.201  51.425  1.00  0.00            
ATOM    561  CA  CYS A  62      -4.372   2.591  49.861  1.00  0.00            
ATOM    562  HA  CYS A  62      -4.639   2.411  48.819  1.00  0.00            
ATOM    563  CB  CYS A  62      -5.342   3.642  50.501  1.00  0.00            
ATOM    564  HB1 CYS A  62      -5.251   4.549  49.898  1.00  0.00            
ATOM    565  HB2 CYS A  62      -4.991   3.989  51.469  1.00  0.00            
ATOM    566  SG  CYS A  62      -7.050   3.055  50.866  1.00  0.00            
ATOM    567  C   CYS A  62      -2.992   3.273  49.808  1.00  0.00            
ATOM    568  O   CYS A  62      -2.860   4.476  49.952  1.00  0.00            
ATOM    569  N   ASN A  63      -1.880   2.579  49.603  1.00  0.00            
ATOM    570  H   ASN A  63      -2.038   1.585  49.458  1.00  0.00            
ATOM    571  CA  ASN A  63      -0.623   3.044  49.031  1.00  0.00            
ATOM    572  HA  ASN A  63      -0.405   4.036  49.432  1.00  0.00            
ATOM    573  CB  ASN A  63       0.538   2.144  49.388  1.00  0.00            
ATOM    574  HB1 ASN A  63       0.470   2.078  50.480  1.00  0.00            
ATOM    575  HB2 ASN A  63       1.495   2.579  49.109  1.00  0.00            
ATOM    576  CG  ASN A  63       0.351   0.814  48.631  1.00  0.00            
ATOM    577  OD1 ASN A  63      -0.419  -0.042  48.960  1.00  0.00            
ATOM    578  ND2 ASN A  63       1.015   0.690  47.546  1.00  0.00            
ATOM    579 1HD2 ASN A  63       1.605   1.451  47.240  1.00  0.00            
ATOM    580 2HD2 ASN A  63       0.868  -0.191  47.082  1.00  0.00            
ATOM    581  C   ASN A  63      -0.608   3.276  47.487  1.00  0.00            
ATOM    582  O   ASN A  63      -1.363   2.645  46.741  1.00  0.00            
ATOM    583  N   ARG A  64       0.343   4.094  46.991  1.00  0.00            
ATOM    584  H   ARG A  64       0.913   4.573  47.669  1.00  0.00            
ATOM    585  CA  ARG A  64       0.694   4.387  45.675  1.00  0.00            
ATOM    586  HA  ARG A  64      -0.160   4.829  45.167  1.00  0.00            
ATOM    587  CB  ARG A  64       1.884   5.353  45.640  1.00  0.00            
ATOM    588  HB1 ARG A  64       1.697   6.292  46.183  1.00  0.00            
ATOM    589  HB2 ARG A  64       2.046   5.632  44.600  1.00  0.00            
ATOM    590  CG  ARG A  64       3.173   4.790  46.282  1.00  0.00            
ATOM    591  HG1 ARG A  64       3.478   3.926  45.686  1.00  0.00            
ATOM    592  HG2 ARG A  64       2.952   4.483  47.294  1.00  0.00            
ATOM    593  CD  ARG A  64       4.336   5.809  46.370  1.00  0.00            
ATOM    594  HD1 ARG A  64       4.577   6.184  45.379  1.00  0.00            
ATOM    595  HD2 ARG A  64       5.192   5.254  46.774  1.00  0.00            
ATOM    596  NE  ARG A  64       4.002   6.951  47.254  1.00  0.00            
ATOM    597  HE  ARG A  64       3.124   6.952  47.757  1.00  0.00            
ATOM    598  CZ  ARG A  64       5.001   7.762  47.596  1.00  0.00            
ATOM    599  NH1 ARG A  64       4.915   8.383  48.700  1.00  0.00            
ATOM    600 1HH1 ARG A  64       4.187   8.172  49.364  1.00  0.00            
ATOM    601 2HH1 ARG A  64       5.660   8.953  49.077  1.00  0.00            
ATOM    602  NH2 ARG A  64       6.060   7.961  46.868  1.00  0.00            
ATOM    603 1HH2 ARG A  64       6.011   7.372  46.054  1.00  0.00            
ATOM    604 2HH2 ARG A  64       6.885   8.212  47.383  1.00  0.00            
ATOM    605  C   ARG A  64       0.932   3.099  44.838  1.00  0.00            
ATOM    606  O   ARG A  64       1.641   2.178  45.221  1.00  0.00            
ATOM    607  N   THR A  65       0.315   3.021  43.673  1.00  0.00            
ATOM    608  H   THR A  65      -0.180   3.795  43.253  1.00  0.00            
ATOM    609  CA  THR A  65       0.126   1.816  42.848  1.00  0.00            
ATOM    610  HA  THR A  65       0.990   1.181  43.040  1.00  0.00            
ATOM    611  CB  THR A  65      -1.000   0.907  43.420  1.00  0.00            
ATOM    612  HB  THR A  65      -0.704   0.655  44.447  1.00  0.00            
ATOM    613  CG2 THR A  65      -2.375   1.631  43.434  1.00  0.00            
ATOM    614 1HG2 THR A  65      -2.419   2.516  44.075  1.00  0.00            
ATOM    615 2HG2 THR A  65      -2.635   1.792  42.388  1.00  0.00            
ATOM    616 3HG2 THR A  65      -3.057   0.911  43.873  1.00  0.00            
ATOM    617  OG1 THR A  65      -1.168  -0.245  42.597  1.00  0.00            
ATOM    618  HG1 THR A  65      -0.285  -0.639  42.630  1.00  0.00            
ATOM    619  C   THR A  65       0.002   2.043  41.320  1.00  0.00            
ATOM    620  O   THR A  65      -0.633   3.032  41.008  1.00  0.00            
ATOM    621  N   PHE A  66       0.553   1.296  40.372  1.00  0.00            
ATOM    622  H   PHE A  66       0.947   0.457  40.774  1.00  0.00            
ATOM    623  CA  PHE A  66       0.442   1.232  38.934  1.00  0.00            
ATOM    624  HA  PHE A  66       0.013   2.168  38.583  1.00  0.00            
ATOM    625  CB  PHE A  66       1.757   0.965  38.283  1.00  0.00            
ATOM    626  HB1 PHE A  66       2.063   0.022  38.752  1.00  0.00            
ATOM    627  HB2 PHE A  66       2.473   1.652  38.733  1.00  0.00            
ATOM    628  CG  PHE A  66       1.828   1.142  36.786  1.00  0.00            
ATOM    629  CD1 PHE A  66       1.688   2.344  36.091  1.00  0.00            
ATOM    630  HD1 PHE A  66       1.372   3.246  36.592  1.00  0.00            
ATOM    631  CE1 PHE A  66       1.727   2.433  34.646  1.00  0.00            
ATOM    632  HE1 PHE A  66       1.532   3.311  34.053  1.00  0.00            
ATOM    633  CZ  PHE A  66       1.917   1.191  33.936  1.00  0.00            
ATOM    634  HZ  PHE A  66       2.138   1.095  32.884  1.00  0.00            
ATOM    635  CE2 PHE A  66       2.162  -0.054  34.652  1.00  0.00            
ATOM    636  HE2 PHE A  66       2.335  -0.973  34.124  1.00  0.00            
ATOM    637  CD2 PHE A  66       2.090  -0.051  36.032  1.00  0.00            
ATOM    638  HD2 PHE A  66       2.108  -1.000  36.561  1.00  0.00            
ATOM    639  C   PHE A  66      -0.506   0.025  38.601  1.00  0.00            
ATOM    640  O   PHE A  66      -0.334  -0.996  39.181  1.00  0.00            
ATOM    641  N   ASP A  67      -1.522   0.214  37.799  1.00  0.00            
ATOM    642  H   ASP A  67      -1.609   1.133  37.388  1.00  0.00            
ATOM    643  CA  ASP A  67      -2.480  -0.873  37.427  1.00  0.00            
ATOM    644  HA  ASP A  67      -2.119  -1.763  37.941  1.00  0.00            
ATOM    645  CB  ASP A  67      -3.941  -0.671  37.907  1.00  0.00            
ATOM    646  HB1 ASP A  67      -3.833  -0.694  38.991  1.00  0.00            
ATOM    647  HB2 ASP A  67      -4.517  -1.533  37.558  1.00  0.00            
ATOM    648  CG  ASP A  67      -4.628   0.606  37.373  1.00  0.00            
ATOM    649  OD1 ASP A  67      -5.574   1.009  38.106  1.00  0.00            
ATOM    650  OD2 ASP A  67      -4.420   1.099  36.198  1.00  0.00            
ATOM    651  C   ASP A  67      -2.493  -1.203  35.873  1.00  0.00            
ATOM    652  O   ASP A  67      -3.502  -1.720  35.313  1.00  0.00            
ATOM    653  N   GLU A  68      -1.417  -0.858  35.176  1.00  0.00            
ATOM    654  H   GLU A  68      -0.709  -0.330  35.662  1.00  0.00            
ATOM    655  CA  GLU A  68      -1.260  -0.824  33.683  1.00  0.00            
ATOM    656  HA  GLU A  68      -0.203  -0.588  33.556  1.00  0.00            
ATOM    657  CB  GLU A  68      -1.573  -2.101  32.887  1.00  0.00            
ATOM    658  HB1 GLU A  68      -0.971  -1.984  31.987  1.00  0.00            
ATOM    659  HB2 GLU A  68      -2.619  -2.175  32.583  1.00  0.00            
ATOM    660  CG  GLU A  68      -1.095  -3.374  33.623  1.00  0.00            
ATOM    661  HG1 GLU A  68      -1.355  -4.244  33.024  1.00  0.00            
ATOM    662  HG2 GLU A  68      -1.714  -3.522  34.511  1.00  0.00            
ATOM    663  CD  GLU A  68       0.390  -3.382  33.951  1.00  0.00            
ATOM    664  OE1 GLU A  68       0.755  -3.885  35.008  1.00  0.00            
ATOM    665  OE2 GLU A  68       1.227  -3.026  33.084  1.00  0.00            
ATOM    666  C   GLU A  68      -1.927   0.366  32.943  1.00  0.00            
ATOM    667  O   GLU A  68      -1.332   0.779  31.965  1.00  0.00            
ATOM    668  N   TYR A  69      -2.930   0.991  33.460  1.00  0.00            
ATOM    669  H   TYR A  69      -3.382   0.617  34.282  1.00  0.00            
ATOM    670  CA  TYR A  69      -3.571   2.123  32.799  1.00  0.00            
ATOM    671  HA  TYR A  69      -3.352   2.119  31.726  1.00  0.00            
ATOM    672  CB  TYR A  69      -5.077   1.804  32.917  1.00  0.00            
ATOM    673  HB1 TYR A  69      -5.353   1.748  33.967  1.00  0.00            
ATOM    674  HB2 TYR A  69      -5.265   0.791  32.561  1.00  0.00            
ATOM    675  CG  TYR A  69      -6.059   2.860  32.295  1.00  0.00            
ATOM    676  CD1 TYR A  69      -6.493   2.721  30.913  1.00  0.00            
ATOM    677  HD1 TYR A  69      -6.072   1.972  30.250  1.00  0.00            
ATOM    678  CE1 TYR A  69      -7.371   3.722  30.441  1.00  0.00            
ATOM    679  HE1 TYR A  69      -7.816   3.697  29.458  1.00  0.00            
ATOM    680  CZ  TYR A  69      -7.713   4.825  31.220  1.00  0.00            
ATOM    681  OH  TYR A  69      -8.497   5.772  30.744  1.00  0.00            
ATOM    682  HH  TYR A  69      -8.659   5.753  29.794  1.00  0.00            
ATOM    683  CE2 TYR A  69      -7.228   5.007  32.519  1.00  0.00            
ATOM    684  HE2 TYR A  69      -7.647   5.827  33.068  1.00  0.00            
ATOM    685  CD2 TYR A  69      -6.422   3.964  33.067  1.00  0.00            
ATOM    686  HD2 TYR A  69      -6.053   4.119  34.073  1.00  0.00            
ATOM    687  C   TYR A  69      -3.258   3.467  33.418  1.00  0.00            
ATOM    688  O   TYR A  69      -2.950   4.441  32.670  1.00  0.00            
ATOM    689  N   ALA A  70      -3.262   3.413  34.732  1.00  0.00            
ATOM    690  H   ALA A  70      -3.555   2.563  35.205  1.00  0.00            
ATOM    691  CA  ALA A  70      -3.039   4.571  35.628  1.00  0.00            
ATOM    692  HA  ALA A  70      -2.814   5.489  35.091  1.00  0.00            
ATOM    693  CB  ALA A  70      -4.346   4.848  36.355  1.00  0.00            
ATOM    694  HB1 ALA A  70      -5.143   5.127  35.672  1.00  0.00            
ATOM    695  HB2 ALA A  70      -4.669   3.926  36.847  1.00  0.00            
ATOM    696  HB3 ALA A  70      -4.224   5.545  37.181  1.00  0.00            
ATOM    697  C   ALA A  70      -1.837   4.401  36.578  1.00  0.00            
ATOM    698  O   ALA A  70      -1.299   3.286  36.838  1.00  0.00            
ATOM    699  N   CYS A  71      -1.461   5.483  37.194  1.00  0.00            
ATOM    700  H   CYS A  71      -1.819   6.358  36.843  1.00  0.00            
ATOM    701  CA  CYS A  71      -0.647   5.542  38.334  1.00  0.00            
ATOM    702  HA  CYS A  71      -0.335   4.591  38.763  1.00  0.00            
ATOM    703  CB  CYS A  71       0.643   6.188  37.913  1.00  0.00            
ATOM    704  HB1 CYS A  71       0.592   7.242  37.638  1.00  0.00            
ATOM    705  HB2 CYS A  71       0.933   5.622  37.034  1.00  0.00            
ATOM    706  SG  CYS A  71       1.903   6.045  39.199  1.00  0.00            
ATOM    707  C   CYS A  71      -1.306   6.328  39.475  1.00  0.00            
ATOM    708  O   CYS A  71      -1.503   7.567  39.373  1.00  0.00            
ATOM    709  N   TRP A  72      -1.500   5.730  40.646  1.00  0.00            
ATOM    710  H   TRP A  72      -1.174   4.782  40.792  1.00  0.00            
ATOM    711  CA  TRP A  72      -2.353   6.246  41.739  1.00  0.00            
ATOM    712  HA  TRP A  72      -3.008   7.037  41.368  1.00  0.00            
ATOM    713  CB  TRP A  72      -3.257   5.082  42.141  1.00  0.00            
ATOM    714  HB1 TRP A  72      -3.943   5.486  42.878  1.00  0.00            
ATOM    715  HB2 TRP A  72      -2.622   4.305  42.556  1.00  0.00            
ATOM    716  CG  TRP A  72      -4.134   4.643  41.021  1.00  0.00            
ATOM    717  CD1 TRP A  72      -3.928   3.518  40.272  1.00  0.00            
ATOM    718  HD1 TRP A  72      -2.952   3.050  40.260  1.00  0.00            
ATOM    719  NE1 TRP A  72      -5.002   3.326  39.439  1.00  0.00            
ATOM    720  HE1 TRP A  72      -5.063   2.521  38.838  1.00  0.00            
ATOM    721  CE2 TRP A  72      -5.951   4.321  39.635  1.00  0.00            
ATOM    722  CZ2 TRP A  72      -7.198   4.437  39.070  1.00  0.00            
ATOM    723  HZ2 TRP A  72      -7.650   3.669  38.466  1.00  0.00            
ATOM    724  CH2 TRP A  72      -7.985   5.550  39.458  1.00  0.00            
ATOM    725  HH2 TRP A  72      -8.969   5.669  39.037  1.00  0.00            
ATOM    726  CZ3 TRP A  72      -7.481   6.520  40.270  1.00  0.00            
ATOM    727  HZ3 TRP A  72      -8.067   7.422  40.379  1.00  0.00            
ATOM    728  CE3 TRP A  72      -6.200   6.390  40.817  1.00  0.00            
ATOM    729  HE3 TRP A  72      -5.732   7.127  41.451  1.00  0.00            
ATOM    730  CD2 TRP A  72      -5.416   5.212  40.573  1.00  0.00            
ATOM    731  C   TRP A  72      -1.400   6.730  42.880  1.00  0.00            
ATOM    732  O   TRP A  72      -0.483   6.044  43.277  1.00  0.00            
ATOM    733  N   PRO A  73      -1.733   7.800  43.601  1.00  0.00            
ATOM    734  CD  PRO A  73      -2.721   8.789  43.252  1.00  0.00            
ATOM    735  HD1 PRO A  73      -3.673   8.316  43.005  1.00  0.00            
ATOM    736  HD2 PRO A  73      -2.336   9.300  42.370  1.00  0.00            
ATOM    737  CG  PRO A  73      -2.924   9.831  44.416  1.00  0.00            
ATOM    738  HG1 PRO A  73      -3.624   9.453  45.162  1.00  0.00            
ATOM    739  HG2 PRO A  73      -3.094  10.772  43.910  1.00  0.00            
ATOM    740  CB  PRO A  73      -1.514   9.709  45.018  1.00  0.00            
ATOM    741  HB1 PRO A  73      -1.610   9.953  46.075  1.00  0.00            
ATOM    742  HB2 PRO A  73      -0.861  10.361  44.437  1.00  0.00            
ATOM    743  CA  PRO A  73      -1.130   8.218  44.873  1.00  0.00            
ATOM    744  HA  PRO A  73      -0.052   8.146  44.756  1.00  0.00            
ATOM    745  C   PRO A  73      -1.663   7.481  46.133  1.00  0.00            
ATOM    746  O   PRO A  73      -2.786   6.923  46.166  1.00  0.00            
ATOM    747  N   ASP A  74      -0.867   7.695  47.218  1.00  0.00            
ATOM    748  H   ASP A  74      -0.171   8.433  47.239  1.00  0.00            
ATOM    749  CA  ASP A  74      -1.334   7.197  48.506  1.00  0.00            
ATOM    750  HA  ASP A  74      -1.663   6.157  48.434  1.00  0.00            
ATOM    751  CB  ASP A  74      -0.242   7.413  49.587  1.00  0.00            
ATOM    752  HB1 ASP A  74      -0.490   6.860  50.489  1.00  0.00            
ATOM    753  HB2 ASP A  74      -0.185   8.495  49.666  1.00  0.00            
ATOM    754  CG  ASP A  74       1.081   6.875  49.161  1.00  0.00            
ATOM    755  OD1 ASP A  74       1.350   5.675  49.039  1.00  0.00            
ATOM    756  OD2 ASP A  74       2.052   7.650  49.040  1.00  0.00            
ATOM    757  C   ASP A  74      -2.599   7.963  48.926  1.00  0.00            
ATOM    758  O   ASP A  74      -2.739   9.160  48.657  1.00  0.00            
ATOM    759  N   GLY A  75      -3.608   7.251  49.496  1.00  0.00            
ATOM    760  H   GLY A  75      -3.348   6.303  49.747  1.00  0.00            
ATOM    761  CA  GLY A  75      -4.927   7.883  49.763  1.00  0.00            
ATOM    762  HA1 GLY A  75      -5.715   7.183  49.460  1.00  0.00            
ATOM    763  HA2 GLY A  75      -5.076   8.831  49.253  1.00  0.00            
ATOM    764  C   GLY A  75      -5.219   8.232  51.283  1.00  0.00            
ATOM    765  O   GLY A  75      -4.291   8.065  52.042  1.00  0.00            
ATOM    766  N   GLU A  76      -6.426   8.601  51.651  1.00  0.00            
ATOM    767  H   GLU A  76      -7.130   8.924  51.007  1.00  0.00            
ATOM    768  CA  GLU A  76      -6.786   8.668  53.062  1.00  0.00            
ATOM    769  HA  GLU A  76      -6.037   8.166  53.668  1.00  0.00            
ATOM    770  CB  GLU A  76      -6.794  10.196  53.452  1.00  0.00            
ATOM    771  HB1 GLU A  76      -7.056  10.915  52.672  1.00  0.00            
ATOM    772  HB2 GLU A  76      -5.821  10.583  53.759  1.00  0.00            
ATOM    773  CG  GLU A  76      -7.858  10.564  54.445  1.00  0.00            
ATOM    774  HG1 GLU A  76      -7.740  10.028  55.388  1.00  0.00            
ATOM    775  HG2 GLU A  76      -8.781  10.104  54.079  1.00  0.00            
ATOM    776  CD  GLU A  76      -7.914  12.102  54.636  1.00  0.00            
ATOM    777  OE1 GLU A  76      -8.727  12.770  53.957  1.00  0.00            
ATOM    778  OE2 GLU A  76      -7.116  12.690  55.455  1.00  0.00            
ATOM    779  C   GLU A  76      -8.063   7.919  53.404  1.00  0.00            
ATOM    780  O   GLU A  76      -9.000   7.914  52.630  1.00  0.00            
ATOM    781  N   PRO A  77      -8.147   7.246  54.548  1.00  0.00            
ATOM    782  CD  PRO A  77      -7.118   6.946  55.591  1.00  0.00            
ATOM    783  HD1 PRO A  77      -6.575   7.871  55.804  1.00  0.00            
ATOM    784  HD2 PRO A  77      -6.504   6.099  55.304  1.00  0.00            
ATOM    785  CG  PRO A  77      -7.926   6.697  56.807  1.00  0.00            
ATOM    786  HG1 PRO A  77      -8.365   7.614  57.200  1.00  0.00            
ATOM    787  HG2 PRO A  77      -7.371   6.201  57.599  1.00  0.00            
ATOM    788  CB  PRO A  77      -9.016   5.783  56.316  1.00  0.00            
ATOM    789  HB1 PRO A  77      -9.919   5.821  56.923  1.00  0.00            
ATOM    790  HB2 PRO A  77      -8.793   4.725  56.172  1.00  0.00            
ATOM    791  CA  PRO A  77      -9.263   6.388  54.820  1.00  0.00            
ATOM    792  HA  PRO A  77      -9.166   5.677  54.007  1.00  0.00            
ATOM    793  C   PRO A  77     -10.660   7.083  54.840  1.00  0.00            
ATOM    794  O   PRO A  77     -10.907   8.031  55.648  1.00  0.00            
ATOM    795  N   GLY A  78     -11.635   6.626  54.071  1.00  0.00            
ATOM    796  H   GLY A  78     -11.429   5.984  53.321  1.00  0.00            
ATOM    797  CA  GLY A  78     -12.905   7.296  53.968  1.00  0.00            
ATOM    798  HA1 GLY A  78     -13.224   7.687  54.942  1.00  0.00            
ATOM    799  HA2 GLY A  78     -13.665   6.601  53.600  1.00  0.00            
ATOM    800  C   GLY A  78     -12.929   8.499  52.919  1.00  0.00            
ATOM    801  O   GLY A  78     -13.716   9.405  53.128  1.00  0.00            
ATOM    802  N   SER A  79     -12.110   8.471  51.855  1.00  0.00            
ATOM    803  H   SER A  79     -11.584   7.633  51.696  1.00  0.00            
ATOM    804  CA  SER A  79     -12.054   9.519  50.809  1.00  0.00            
ATOM    805  HA  SER A  79     -13.017  10.027  50.873  1.00  0.00            
ATOM    806  CB  SER A  79     -11.032  10.564  51.218  1.00  0.00            
ATOM    807  HB1 SER A  79     -11.375  10.904  52.199  1.00  0.00            
ATOM    808  HB2 SER A  79     -10.986  11.392  50.501  1.00  0.00            
ATOM    809  OG  SER A  79      -9.689  10.132  51.330  1.00  0.00            
ATOM    810  HG  SER A  79      -9.602   9.479  52.020  1.00  0.00            
ATOM    811  C   SER A  79     -11.811   8.945  49.339  1.00  0.00            
ATOM    812  O   SER A  79     -11.163   7.867  49.133  1.00  0.00            
ATOM    813  N   PHE A  80     -12.054   9.817  48.304  1.00  0.00            
ATOM    814  H   PHE A  80     -12.340  10.769  48.512  1.00  0.00            
ATOM    815  CA  PHE A  80     -11.643   9.568  46.920  1.00  0.00            
ATOM    816  HA  PHE A  80     -11.832   8.521  46.695  1.00  0.00            
ATOM    817  CB  PHE A  80     -12.437  10.460  45.914  1.00  0.00            
ATOM    818  HB1 PHE A  80     -12.071  10.348  44.893  1.00  0.00            
ATOM    819  HB2 PHE A  80     -12.330  11.517  46.173  1.00  0.00            
ATOM    820  CG  PHE A  80     -13.917  10.000  45.779  1.00  0.00            
ATOM    821  CD1 PHE A  80     -14.921  10.502  46.598  1.00  0.00            
ATOM    822  HD1 PHE A  80     -14.682  11.261  47.319  1.00  0.00            
ATOM    823  CE1 PHE A  80     -16.262  10.031  46.470  1.00  0.00            
ATOM    824  HE1 PHE A  80     -16.968  10.343  47.222  1.00  0.00            
ATOM    825  CZ  PHE A  80     -16.597   9.152  45.451  1.00  0.00            
ATOM    826  HZ  PHE A  80     -17.548   8.699  45.245  1.00  0.00            
ATOM    827  CE2 PHE A  80     -15.585   8.662  44.624  1.00  0.00            
ATOM    828  HE2 PHE A  80     -15.867   7.818  44.024  1.00  0.00            
ATOM    829  CD2 PHE A  80     -14.280   9.047  44.813  1.00  0.00            
ATOM    830  HD2 PHE A  80     -13.508   8.635  44.180  1.00  0.00            
ATOM    831  C   PHE A  80     -10.143   9.838  46.742  1.00  0.00            
ATOM    832  O   PHE A  80      -9.635  10.623  47.513  1.00  0.00            
ATOM    833  N   VAL A  81      -9.571   9.322  45.679  1.00  0.00            
ATOM    834  H   VAL A  81     -10.183   8.678  45.197  1.00  0.00            
ATOM    835  CA  VAL A  81      -8.252   9.571  45.110  1.00  0.00            
ATOM    836  HA  VAL A  81      -7.769  10.429  45.587  1.00  0.00            
ATOM    837  CB  VAL A  81      -7.362   8.259  45.324  1.00  0.00            
ATOM    838  HB  VAL A  81      -7.893   7.345  45.092  1.00  0.00            
ATOM    839  CG1 VAL A  81      -6.224   8.335  44.328  1.00  0.00            
ATOM    840 1HG1 VAL A  81      -5.502   7.516  44.438  1.00  0.00            
ATOM    841 2HG1 VAL A  81      -6.573   8.196  43.306  1.00  0.00            
ATOM    842 3HG1 VAL A  81      -5.702   9.271  44.479  1.00  0.00            
ATOM    843  CG2 VAL A  81      -6.737   8.328  46.706  1.00  0.00            
ATOM    844 1HG2 VAL A  81      -6.306   9.290  46.971  1.00  0.00            
ATOM    845 2HG2 VAL A  81      -7.459   8.164  47.506  1.00  0.00            
ATOM    846 3HG2 VAL A  81      -5.938   7.592  46.812  1.00  0.00            
ATOM    847  C   VAL A  81      -8.551   9.927  43.709  1.00  0.00            
ATOM    848  O   VAL A  81      -9.487   9.473  43.114  1.00  0.00            
ATOM    849  N   ASN A  82      -7.939  10.992  43.174  1.00  0.00            
ATOM    850  H   ASN A  82      -7.289  11.511  43.758  1.00  0.00            
ATOM    851  CA  ASN A  82      -8.136  11.449  41.850  1.00  0.00            
ATOM    852  HA  ASN A  82      -8.492  10.676  41.163  1.00  0.00            
ATOM    853  CB  ASN A  82      -9.227  12.544  41.687  1.00  0.00            
ATOM    854  HB1 ASN A  82     -10.171  12.177  42.091  1.00  0.00            
ATOM    855  HB2 ASN A  82      -9.387  12.650  40.618  1.00  0.00            
ATOM    856  CG  ASN A  82      -8.903  13.905  42.360  1.00  0.00            
ATOM    857  OD1 ASN A  82      -9.569  14.224  43.348  1.00  0.00            
ATOM    858  ND2 ASN A  82      -7.814  14.629  42.073  1.00  0.00            
ATOM    859 1HD2 ASN A  82      -7.068  14.303  41.475  1.00  0.00            
ATOM    860 2HD2 ASN A  82      -7.812  15.499  42.582  1.00  0.00            
ATOM    861  C   ASN A  82      -6.715  11.901  41.283  1.00  0.00            
ATOM    862  O   ASN A  82      -5.909  12.465  42.034  1.00  0.00            
ATOM    863  N   VAL A  83      -6.554  11.599  39.978  1.00  0.00            
ATOM    864  H   VAL A  83      -7.325  11.259  39.417  1.00  0.00            
ATOM    865  CA  VAL A  83      -5.419  12.007  39.178  1.00  0.00            
ATOM    866  HA  VAL A  83      -5.008  12.830  39.761  1.00  0.00            
ATOM    867  CB  VAL A  83      -4.319  10.888  39.006  1.00  0.00            
ATOM    868  HB  VAL A  83      -3.605  11.238  38.257  1.00  0.00            
ATOM    869  CG1 VAL A  83      -3.475  10.840  40.286  1.00  0.00            
ATOM    870 1HG1 VAL A  83      -3.120  11.842  40.521  1.00  0.00            
ATOM    871 2HG1 VAL A  83      -4.037  10.441  41.136  1.00  0.00            
ATOM    872 3HG1 VAL A  83      -2.644  10.145  40.111  1.00  0.00            
ATOM    873  CG2 VAL A  83      -4.779   9.549  38.720  1.00  0.00            
ATOM    874 1HG2 VAL A  83      -5.273   9.521  37.752  1.00  0.00            
ATOM    875 2HG2 VAL A  83      -3.876   8.937  38.635  1.00  0.00            
ATOM    876 3HG2 VAL A  83      -5.381   9.061  39.491  1.00  0.00            
ATOM    877  C   VAL A  83      -5.962  12.356  37.767  1.00  0.00            
ATOM    878  O   VAL A  83      -6.812  11.642  37.274  1.00  0.00            
ATOM    879  N   SER A  84      -5.319  13.253  37.080  1.00  0.00            
ATOM    880  H   SER A  84      -4.751  13.788  37.719  1.00  0.00            
ATOM    881  CA  SER A  84      -5.578  13.593  35.684  1.00  0.00            
ATOM    882  HA  SER A  84      -6.602  13.948  35.532  1.00  0.00            
ATOM    883  CB  SER A  84      -4.615  14.729  35.349  1.00  0.00            
ATOM    884  HB1 SER A  84      -4.725  15.508  36.107  1.00  0.00            
ATOM    885  HB2 SER A  84      -4.893  15.155  34.384  1.00  0.00            
ATOM    886  OG  SER A  84      -3.276  14.331  35.424  1.00  0.00            
ATOM    887  HG  SER A  84      -2.982  14.213  36.329  1.00  0.00            
ATOM    888  C   SER A  84      -5.405  12.427  34.726  1.00  0.00            
ATOM    889  O   SER A  84      -4.508  11.587  34.889  1.00  0.00            
ATOM    890  N   CYS A  85      -6.292  12.255  33.732  1.00  0.00            
ATOM    891  H   CYS A  85      -6.981  12.978  33.581  1.00  0.00            
ATOM    892  CA  CYS A  85      -6.157  11.246  32.668  1.00  0.00            
ATOM    893  HA  CYS A  85      -6.479  10.316  33.130  1.00  0.00            
ATOM    894  CB  CYS A  85      -7.096  11.637  31.455  1.00  0.00            
ATOM    895  HB1 CYS A  85      -6.826  11.033  30.584  1.00  0.00            
ATOM    896  HB2 CYS A  85      -6.862  12.678  31.271  1.00  0.00            
ATOM    897  SG  CYS A  85      -8.815  11.559  31.812  1.00  0.00            
ATOM    898  C   CYS A  85      -4.718  11.167  32.189  1.00  0.00            
ATOM    899  O   CYS A  85      -3.991  12.131  31.919  1.00  0.00            
ATOM    900  N   PRO A  86      -4.335   9.945  31.758  1.00  0.00            
ATOM    901  CD  PRO A  86      -5.041   8.668  31.975  1.00  0.00            
ATOM    902  HD1 PRO A  86      -5.684   8.492  31.120  1.00  0.00            
ATOM    903  HD2 PRO A  86      -5.473   8.540  32.967  1.00  0.00            
ATOM    904  CG  PRO A  86      -3.924   7.607  31.962  1.00  0.00            
ATOM    905  HG1 PRO A  86      -4.161   6.614  31.587  1.00  0.00            
ATOM    906  HG2 PRO A  86      -3.536   7.509  32.982  1.00  0.00            
ATOM    907  CB  PRO A  86      -2.913   8.245  31.040  1.00  0.00            
ATOM    908  HB1 PRO A  86      -3.084   7.887  30.019  1.00  0.00            
ATOM    909  HB2 PRO A  86      -1.925   7.856  31.247  1.00  0.00            
ATOM    910  CA  PRO A  86      -3.021   9.768  31.160  1.00  0.00            
ATOM    911  HA  PRO A  86      -2.188  10.034  31.815  1.00  0.00            
ATOM    912  C   PRO A  86      -2.732  10.425  29.813  1.00  0.00            
ATOM    913  O   PRO A  86      -3.641  10.373  28.937  1.00  0.00            
ATOM    914  N   TRP A  87      -1.529  10.938  29.653  1.00  0.00            
ATOM    915  H   TRP A  87      -0.963  10.917  30.492  1.00  0.00            
ATOM    916  CA  TRP A  87      -1.052  11.709  28.529  1.00  0.00            
ATOM    917  HA  TRP A  87      -1.936  12.258  28.191  1.00  0.00            
ATOM    918  CB  TRP A  87      -0.026  12.728  28.964  1.00  0.00            
ATOM    919  HB1 TRP A  87      -0.426  13.287  29.805  1.00  0.00            
ATOM    920  HB2 TRP A  87       0.169  13.399  28.136  1.00  0.00            
ATOM    921  CG  TRP A  87       1.290  12.227  29.459  1.00  0.00            
ATOM    922  CD1 TRP A  87       1.690  12.024  30.750  1.00  0.00            
ATOM    923  HD1 TRP A  87       1.058  12.203  31.606  1.00  0.00            
ATOM    924  NE1 TRP A  87       2.873  11.353  30.802  1.00  0.00            
ATOM    925  HE1 TRP A  87       3.466  11.338  31.618  1.00  0.00            
ATOM    926  CE2 TRP A  87       3.326  11.199  29.518  1.00  0.00            
ATOM    927  CZ2 TRP A  87       4.464  10.628  28.925  1.00  0.00            
ATOM    928  HZ2 TRP A  87       5.177  10.066  29.514  1.00  0.00            
ATOM    929  CH2 TRP A  87       4.717  10.734  27.574  1.00  0.00            
ATOM    930  HH2 TRP A  87       5.614  10.326  27.124  1.00  0.00            
ATOM    931  CZ3 TRP A  87       3.847  11.436  26.765  1.00  0.00            
ATOM    932  HZ3 TRP A  87       3.980  11.475  25.689  1.00  0.00            
ATOM    933  CE3 TRP A  87       2.697  11.984  27.282  1.00  0.00            
ATOM    934  HE3 TRP A  87       1.956  12.489  26.679  1.00  0.00            
ATOM    935  CD2 TRP A  87       2.347  11.795  28.662  1.00  0.00            
ATOM    936  C   TRP A  87      -0.581  10.819  27.303  1.00  0.00            
ATOM    937  O   TRP A  87      -0.344  11.313  26.222  1.00  0.00            
ATOM    938  N   TYR A  88      -0.467   9.488  27.556  1.00  0.00            
ATOM    939  H   TYR A  88      -0.892   9.215  28.440  1.00  0.00            
ATOM    940  CA  TYR A  88      -0.253   8.478  26.456  1.00  0.00            
ATOM    941  HA  TYR A  88       0.532   8.909  25.840  1.00  0.00            
ATOM    942  CB  TYR A  88       0.205   7.089  26.975  1.00  0.00            
ATOM    943  HB1 TYR A  88       1.149   7.183  27.518  1.00  0.00            
ATOM    944  HB2 TYR A  88       0.463   6.498  26.088  1.00  0.00            
ATOM    945  CG  TYR A  88      -0.766   6.210  27.747  1.00  0.00            
ATOM    946  CD1 TYR A  88      -0.692   6.298  29.158  1.00  0.00            
ATOM    947  HD1 TYR A  88       0.151   6.802  29.609  1.00  0.00            
ATOM    948  CE1 TYR A  88      -1.512   5.456  29.937  1.00  0.00            
ATOM    949  HE1 TYR A  88      -1.439   5.462  31.016  1.00  0.00            
ATOM    950  CZ  TYR A  88      -2.471   4.662  29.244  1.00  0.00            
ATOM    951  OH  TYR A  88      -3.522   4.163  29.902  1.00  0.00            
ATOM    952  HH  TYR A  88      -3.349   4.470  30.802  1.00  0.00            
ATOM    953  CE2 TYR A  88      -2.463   4.494  27.870  1.00  0.00            
ATOM    954  HE2 TYR A  88      -3.225   3.896  27.405  1.00  0.00            
ATOM    955  CD2 TYR A  88      -1.547   5.228  27.085  1.00  0.00            
ATOM    956  HD2 TYR A  88      -1.580   5.259  26.005  1.00  0.00            
ATOM    957  C   TYR A  88      -1.443   8.299  25.496  1.00  0.00            
ATOM    958  O   TYR A  88      -1.247   8.119  24.275  1.00  0.00            
ATOM    959  N   LEU A  89      -2.658   8.506  26.018  1.00  0.00            
ATOM    960  H   LEU A  89      -2.718   8.877  26.957  1.00  0.00            
ATOM    961  CA  LEU A  89      -3.860   8.250  25.255  1.00  0.00            
ATOM    962  HA  LEU A  89      -3.749   7.167  25.181  1.00  0.00            
ATOM    963  CB  LEU A  89      -5.030   8.517  26.222  1.00  0.00            
ATOM    964  HB1 LEU A  89      -5.951   8.522  25.645  1.00  0.00            
ATOM    965  HB2 LEU A  89      -4.997   9.515  26.665  1.00  0.00            
ATOM    966  CG  LEU A  89      -5.232   7.442  27.338  1.00  0.00            
ATOM    967  HG  LEU A  89      -4.222   7.413  27.769  1.00  0.00            
ATOM    968  CD1 LEU A  89      -6.215   7.843  28.431  1.00  0.00            
ATOM    969 1HD1 LEU A  89      -7.216   8.089  28.064  1.00  0.00            
ATOM    970 2HD1 LEU A  89      -6.410   7.000  29.097  1.00  0.00            
ATOM    971 3HD1 LEU A  89      -5.750   8.667  28.979  1.00  0.00            
ATOM    972  CD2 LEU A  89      -5.604   6.082  26.787  1.00  0.00            
ATOM    973 1HD2 LEU A  89      -5.205   6.049  25.769  1.00  0.00            
ATOM    974 2HD2 LEU A  89      -5.222   5.272  27.416  1.00  0.00            
ATOM    975 3HD2 LEU A  89      -6.682   5.983  26.741  1.00  0.00            
ATOM    976  C   LEU A  89      -3.820   9.040  23.891  1.00  0.00            
ATOM    977  O   LEU A  89      -3.548  10.240  23.989  1.00  0.00            
ATOM    978  N   PRO A  90      -4.136   8.378  22.748  1.00  0.00            
ATOM    979  CD  PRO A  90      -4.448   7.001  22.709  1.00  0.00            
ATOM    980  HD1 PRO A  90      -5.480   6.796  23.011  1.00  0.00            
ATOM    981  HD2 PRO A  90      -3.756   6.439  23.333  1.00  0.00            
ATOM    982  CG  PRO A  90      -4.163   6.515  21.265  1.00  0.00            
ATOM    983  HG1 PRO A  90      -4.777   5.684  20.921  1.00  0.00            
ATOM    984  HG2 PRO A  90      -3.080   6.394  21.210  1.00  0.00            
ATOM    985  CB  PRO A  90      -4.609   7.768  20.532  1.00  0.00            
ATOM    986  HB1 PRO A  90      -5.685   7.662  20.413  1.00  0.00            
ATOM    987  HB2 PRO A  90      -4.180   7.829  19.535  1.00  0.00            
ATOM    988  CA  PRO A  90      -4.113   8.922  21.395  1.00  0.00            
ATOM    989  HA  PRO A  90      -3.076   9.177  21.153  1.00  0.00            
ATOM    990  C   PRO A  90      -5.026  10.188  21.253  1.00  0.00            
ATOM    991  O   PRO A  90      -4.932  11.017  20.372  1.00  0.00            
ATOM    992  N   TRP A  91      -5.948  10.392  22.208  1.00  0.00            
ATOM    993  H   TRP A  91      -6.100   9.698  22.925  1.00  0.00            
ATOM    994  CA  TRP A  91      -6.984  11.462  22.354  1.00  0.00            
ATOM    995  HA  TRP A  91      -6.845  12.112  21.477  1.00  0.00            
ATOM    996  CB  TRP A  91      -8.445  10.927  22.192  1.00  0.00            
ATOM    997  HB1 TRP A  91      -8.549  10.471  21.206  1.00  0.00            
ATOM    998  HB2 TRP A  91      -9.082  11.807  22.201  1.00  0.00            
ATOM    999  CG  TRP A  91      -8.852   9.848  23.162  1.00  0.00            
ATOM   1000  CD1 TRP A  91      -9.332   9.924  24.392  1.00  0.00            
ATOM   1001  HD1 TRP A  91      -9.325  10.820  24.997  1.00  0.00            
ATOM   1002  NE1 TRP A  91      -9.586   8.665  24.967  1.00  0.00            
ATOM   1003  HE1 TRP A  91     -10.054   8.539  25.851  1.00  0.00            
ATOM   1004  CE2 TRP A  91      -9.091   7.669  24.123  1.00  0.00            
ATOM   1005  CZ2 TRP A  91      -9.061   6.298  24.299  1.00  0.00            
ATOM   1006  HZ2 TRP A  91      -9.623   5.855  25.101  1.00  0.00            
ATOM   1007  CH2 TRP A  91      -8.528   5.547  23.228  1.00  0.00            
ATOM   1008  HH2 TRP A  91      -8.614   4.471  23.308  1.00  0.00            
ATOM   1009  CZ3 TRP A  91      -8.081   6.201  22.074  1.00  0.00            
ATOM   1010  HZ3 TRP A  91      -7.819   5.577  21.224  1.00  0.00            
ATOM   1011  CE3 TRP A  91      -8.076   7.563  21.987  1.00  0.00            
ATOM   1012  HE3 TRP A  91      -7.744   8.021  21.060  1.00  0.00            
ATOM   1013  CD2 TRP A  91      -8.588   8.353  23.007  1.00  0.00            
ATOM   1014  C   TRP A  91      -6.924  12.269  23.679  1.00  0.00            
ATOM   1015  O   TRP A  91      -7.831  12.933  24.118  1.00  0.00            
ATOM   1016  N   ALA A  92      -5.726  12.362  24.321  1.00  0.00            
ATOM   1017  H   ALA A  92      -4.920  11.882  23.943  1.00  0.00            
ATOM   1018  CA  ALA A  92      -5.599  12.997  25.604  1.00  0.00            
ATOM   1019  HA  ALA A  92      -6.315  12.491  26.253  1.00  0.00            
ATOM   1020  CB  ALA A  92      -4.174  12.815  26.207  1.00  0.00            
ATOM   1021  HB1 ALA A  92      -3.455  13.511  25.794  1.00  0.00            
ATOM   1022  HB2 ALA A  92      -4.217  12.945  27.296  1.00  0.00            
ATOM   1023  HB3 ALA A  92      -3.874  11.770  26.089  1.00  0.00            
ATOM   1024  C   ALA A  92      -5.873  14.540  25.569  1.00  0.00            
ATOM   1025  O   ALA A  92      -6.089  15.239  26.608  1.00  0.00            
ATOM   1026  N   SER A  93      -5.832  15.126  24.356  1.00  0.00            
ATOM   1027  H   SER A  93      -5.444  14.670  23.552  1.00  0.00            
ATOM   1028  CA  SER A  93      -6.163  16.527  24.231  1.00  0.00            
ATOM   1029  HA  SER A  93      -5.851  17.146  25.070  1.00  0.00            
ATOM   1030  CB  SER A  93      -5.537  17.125  23.019  1.00  0.00            
ATOM   1031  HB1 SER A  93      -4.451  17.015  23.049  1.00  0.00            
ATOM   1032  HB2 SER A  93      -5.811  18.174  22.891  1.00  0.00            
ATOM   1033  OG  SER A  93      -5.905  16.493  21.854  1.00  0.00            
ATOM   1034  HG  SER A  93      -5.325  16.744  21.134  1.00  0.00            
ATOM   1035  C   SER A  93      -7.647  16.718  24.118  1.00  0.00            
ATOM   1036  O   SER A  93      -8.061  17.893  24.267  1.00  0.00            
ATOM   1037  N   SER A  94      -8.466  15.663  23.845  1.00  0.00            
ATOM   1038  H   SER A  94      -8.044  14.788  23.558  1.00  0.00            
ATOM   1039  CA  SER A  94      -9.947  15.816  23.971  1.00  0.00            
ATOM   1040  HA  SER A  94     -10.180  16.810  23.597  1.00  0.00            
ATOM   1041  CB  SER A  94     -10.719  14.847  22.991  1.00  0.00            
ATOM   1042  HB1 SER A  94     -11.686  15.324  22.845  1.00  0.00            
ATOM   1043  HB2 SER A  94     -10.924  13.870  23.434  1.00  0.00            
ATOM   1044  OG  SER A  94     -10.221  14.621  21.699  1.00  0.00            
ATOM   1045  HG  SER A  94      -9.264  14.556  21.752  1.00  0.00            
ATOM   1046  C   SER A  94     -10.432  15.695  25.435  1.00  0.00            
ATOM   1047  O   SER A  94     -11.648  15.795  25.702  1.00  0.00            
ATOM   1048  N   VAL A  95      -9.574  15.292  26.365  1.00  0.00            
ATOM   1049  H   VAL A  95      -8.615  15.222  26.037  1.00  0.00            
ATOM   1050  CA  VAL A  95      -9.906  15.093  27.816  1.00  0.00            
ATOM   1051  HA  VAL A  95     -10.890  15.545  27.997  1.00  0.00            
ATOM   1052  CB  VAL A  95     -10.007  13.577  28.271  1.00  0.00            
ATOM   1053  HB  VAL A  95     -10.198  13.493  29.343  1.00  0.00            
ATOM   1054  CG1 VAL A  95     -11.058  12.933  27.391  1.00  0.00            
ATOM   1055 1HG1 VAL A  95     -11.303  11.951  27.789  1.00  0.00            
ATOM   1056 2HG1 VAL A  95     -11.948  13.561  27.297  1.00  0.00            
ATOM   1057 3HG1 VAL A  95     -10.643  12.801  26.390  1.00  0.00            
ATOM   1058  CG2 VAL A  95      -8.696  12.865  27.957  1.00  0.00            
ATOM   1059 1HG2 VAL A  95      -8.251  13.186  27.011  1.00  0.00            
ATOM   1060 2HG2 VAL A  95      -8.003  13.146  28.753  1.00  0.00            
ATOM   1061 3HG2 VAL A  95      -8.803  11.778  27.936  1.00  0.00            
ATOM   1062  C   VAL A  95      -9.167  16.044  28.819  1.00  0.00            
ATOM   1063  O   VAL A  95      -8.795  15.613  29.935  1.00  0.00            
ATOM   1064  N   PRO A  96      -8.894  17.313  28.430  1.00  0.00            
ATOM   1065  CD  PRO A  96      -9.679  18.040  27.414  1.00  0.00            
ATOM   1066  HD1 PRO A  96     -10.739  17.786  27.424  1.00  0.00            
ATOM   1067  HD2 PRO A  96      -9.315  17.907  26.395  1.00  0.00            
ATOM   1068  CG  PRO A  96      -9.497  19.494  27.697  1.00  0.00            
ATOM   1069  HG1 PRO A  96     -10.153  19.962  28.427  1.00  0.00            
ATOM   1070  HG2 PRO A  96      -9.676  20.031  26.764  1.00  0.00            
ATOM   1071  CB  PRO A  96      -8.108  19.504  28.244  1.00  0.00            
ATOM   1072  HB1 PRO A  96      -7.900  20.363  28.881  1.00  0.00            
ATOM   1073  HB2 PRO A  96      -7.349  19.568  27.469  1.00  0.00            
ATOM   1074  CA  PRO A  96      -7.954  18.208  29.073  1.00  0.00            
ATOM   1075  HA  PRO A  96      -7.013  17.659  29.144  1.00  0.00            
ATOM   1076  C   PRO A  96      -8.250  18.627  30.573  1.00  0.00            
ATOM   1077  O   PRO A  96      -7.398  18.942  31.357  1.00  0.00            
ATOM   1078  N   GLN A  97      -9.493  18.359  31.032  1.00  0.00            
ATOM   1079  H   GLN A  97     -10.165  17.942  30.408  1.00  0.00            
ATOM   1080  CA  GLN A  97      -9.940  18.538  32.411  1.00  0.00            
ATOM   1081  HA  GLN A  97      -9.133  19.001  32.971  1.00  0.00            
ATOM   1082  CB  GLN A  97     -11.118  19.556  32.429  1.00  0.00            
ATOM   1083  HB1 GLN A  97     -11.408  19.528  33.481  1.00  0.00            
ATOM   1084  HB2 GLN A  97     -11.938  19.254  31.783  1.00  0.00            
ATOM   1085  CG  GLN A  97     -10.704  20.941  32.076  1.00  0.00            
ATOM   1086  HG1 GLN A  97     -11.551  21.558  31.775  1.00  0.00            
ATOM   1087  HG2 GLN A  97     -10.077  20.918  31.190  1.00  0.00            
ATOM   1088  CD  GLN A  97     -10.001  21.807  33.097  1.00  0.00            
ATOM   1089  OE1 GLN A  97      -8.800  21.982  33.039  1.00  0.00            
ATOM   1090  NE2 GLN A  97     -10.611  22.377  34.130  1.00  0.00            
ATOM   1091 1HE2 GLN A  97     -11.561  22.141  34.358  1.00  0.00            
ATOM   1092 2HE2 GLN A  97     -10.108  22.806  34.886  1.00  0.00            
ATOM   1093  C   GLN A  97     -10.326  17.185  33.079  1.00  0.00            
ATOM   1094  O   GLN A  97     -10.688  17.214  34.249  1.00  0.00            
ATOM   1095  N   GLY A  98     -10.235  16.037  32.410  1.00  0.00            
ATOM   1096  H   GLY A  98      -9.685  16.036  31.558  1.00  0.00            
ATOM   1097  CA  GLY A  98     -10.691  14.629  32.824  1.00  0.00            
ATOM   1098  HA1 GLY A  98     -10.909  14.073  31.916  1.00  0.00            
ATOM   1099  HA2 GLY A  98     -11.623  14.927  33.328  1.00  0.00            
ATOM   1100  C   GLY A  98      -9.836  13.940  33.893  1.00  0.00            
ATOM   1101  O   GLY A  98      -8.590  14.125  33.892  1.00  0.00            
ATOM   1102  N   HIS A  99     -10.397  13.216  34.844  1.00  0.00            
ATOM   1103  H   HIS A  99     -11.381  13.378  35.004  1.00  0.00            
ATOM   1104  CA  HIS A  99      -9.692  12.497  35.927  1.00  0.00            
ATOM   1105  HA  HIS A  99      -8.617  12.451  35.743  1.00  0.00            
ATOM   1106  CB  HIS A  99      -9.915  13.220  37.259  1.00  0.00            
ATOM   1107  HB1 HIS A  99      -9.843  12.478  38.060  1.00  0.00            
ATOM   1108  HB2 HIS A  99     -10.924  13.624  37.330  1.00  0.00            
ATOM   1109  CG  HIS A  99      -8.885  14.288  37.530  1.00  0.00            
ATOM   1110  ND1 HIS A  99      -8.023  14.293  38.597  1.00  0.00            
ATOM   1111  CE1 HIS A  99      -7.471  15.497  38.548  1.00  0.00            
ATOM   1112  HE1 HIS A  99      -6.898  15.933  39.359  1.00  0.00            
ATOM   1113  NE2 HIS A  99      -7.706  16.087  37.419  1.00  0.00            
ATOM   1114  HE2 HIS A  99      -7.397  17.028  37.250  1.00  0.00            
ATOM   1115  CD2 HIS A  99      -8.639  15.366  36.759  1.00  0.00            
ATOM   1116  HD2 HIS A  99      -9.121  15.660  35.834  1.00  0.00            
ATOM   1117  C   HIS A  99     -10.242  11.024  35.954  1.00  0.00            
ATOM   1118  O   HIS A  99     -11.362  10.655  35.541  1.00  0.00            
ATOM   1119  N   VAL A 100      -9.365  10.182  36.494  1.00  0.00            
ATOM   1120  H   VAL A 100      -8.474  10.478  36.868  1.00  0.00            
ATOM   1121  CA  VAL A 100      -9.784   8.886  36.994  1.00  0.00            
ATOM   1122  HA  VAL A 100     -10.770   8.574  36.654  1.00  0.00            
ATOM   1123  CB  VAL A 100      -8.727   7.832  36.524  1.00  0.00            
ATOM   1124  HB  VAL A 100      -9.010   6.836  36.878  1.00  0.00            
ATOM   1125  CG1 VAL A 100      -8.766   7.694  35.034  1.00  0.00            
ATOM   1126 1HG1 VAL A 100      -9.813   7.543  34.771  1.00  0.00            
ATOM   1127 2HG1 VAL A 100      -8.503   8.648  34.582  1.00  0.00            
ATOM   1128 3HG1 VAL A 100      -8.082   6.911  34.722  1.00  0.00            
ATOM   1129  CG2 VAL A 100      -7.262   8.064  36.785  1.00  0.00            
ATOM   1130 1HG2 VAL A 100      -6.674   7.328  36.232  1.00  0.00            
ATOM   1131 2HG2 VAL A 100      -7.151   9.106  36.483  1.00  0.00            
ATOM   1132 3HG2 VAL A 100      -7.142   7.990  37.868  1.00  0.00            
ATOM   1133  C   VAL A 100      -9.851   8.881  38.559  1.00  0.00            
ATOM   1134  O   VAL A 100      -9.205   9.667  39.207  1.00  0.00            
ATOM   1135  N   TYR A 101     -10.373   7.838  39.176  1.00  0.00            
ATOM   1136  H   TYR A 101     -10.698   7.039  38.652  1.00  0.00            
ATOM   1137  CA  TYR A 101     -10.806   7.805  40.562  1.00  0.00            
ATOM   1138  HA  TYR A 101     -10.077   8.454  41.063  1.00  0.00            
ATOM   1139  CB  TYR A 101     -12.205   8.298  40.700  1.00  0.00            
ATOM   1140  HB1 TYR A 101     -12.379   8.352  41.773  1.00  0.00            
ATOM   1141  HB2 TYR A 101     -12.865   7.597  40.197  1.00  0.00            
ATOM   1142  CG  TYR A 101     -12.579   9.734  40.248  1.00  0.00            
ATOM   1143  CD1 TYR A 101     -12.385  10.829  41.108  1.00  0.00            
ATOM   1144  HD1 TYR A 101     -11.918  10.624  42.061  1.00  0.00            
ATOM   1145  CE1 TYR A 101     -12.531  12.128  40.591  1.00  0.00            
ATOM   1146  HE1 TYR A 101     -12.473  12.963  41.273  1.00  0.00            
ATOM   1147  CZ  TYR A 101     -13.039  12.308  39.243  1.00  0.00            
ATOM   1148  OH  TYR A 101     -13.201  13.523  38.677  1.00  0.00            
ATOM   1149  HH  TYR A 101     -13.752  13.475  37.893  1.00  0.00            
ATOM   1150  CE2 TYR A 101     -13.283  11.157  38.404  1.00  0.00            
ATOM   1151  HE2 TYR A 101     -13.673  11.248  37.405  1.00  0.00            
ATOM   1152  CD2 TYR A 101     -12.967   9.866  38.873  1.00  0.00            
ATOM   1153  HD2 TYR A 101     -13.097   8.998  38.254  1.00  0.00            
ATOM   1154  C   TYR A 101     -10.645   6.421  41.158  1.00  0.00            
ATOM   1155  O   TYR A 101     -11.056   5.393  40.544  1.00  0.00            
ATOM   1156  N   ARG A 102     -10.203   6.446  42.417  1.00  0.00            
ATOM   1157  H   ARG A 102     -10.013   7.366  42.795  1.00  0.00            
ATOM   1158  CA  ARG A 102     -10.373   5.339  43.399  1.00  0.00            
ATOM   1159  HA  ARG A 102     -10.941   4.539  42.929  1.00  0.00            
ATOM   1160  CB  ARG A 102      -8.982   4.706  43.732  1.00  0.00            
ATOM   1161  HB1 ARG A 102      -9.148   4.142  44.643  1.00  0.00            
ATOM   1162  HB2 ARG A 102      -8.267   5.499  43.945  1.00  0.00            
ATOM   1163  CG  ARG A 102      -8.539   3.632  42.644  1.00  0.00            
ATOM   1164  HG1 ARG A 102      -8.477   4.035  41.640  1.00  0.00            
ATOM   1165  HG2 ARG A 102      -9.331   2.870  42.677  1.00  0.00            
ATOM   1166  CD  ARG A 102      -7.276   2.935  43.004  1.00  0.00            
ATOM   1167  HD1 ARG A 102      -7.268   2.428  43.969  1.00  0.00            
ATOM   1168  HD2 ARG A 102      -6.514   3.705  43.098  1.00  0.00            
ATOM   1169  NE  ARG A 102      -6.920   1.964  41.981  1.00  0.00            
ATOM   1170  HE  ARG A 102      -7.430   1.962  41.100  1.00  0.00            
ATOM   1171  CZ  ARG A 102      -6.067   0.983  42.123  1.00  0.00            
ATOM   1172  NH1 ARG A 102      -5.662   0.388  41.128  1.00  0.00            
ATOM   1173 1HH1 ARG A 102      -6.059   0.563  40.213  1.00  0.00            
ATOM   1174 2HH1 ARG A 102      -5.312  -0.559  41.154  1.00  0.00            
ATOM   1175  NH2 ARG A 102      -5.730   0.466  43.257  1.00  0.00            
ATOM   1176 1HH2 ARG A 102      -6.139   0.652  44.158  1.00  0.00            
ATOM   1177 2HH2 ARG A 102      -5.137  -0.348  43.183  1.00  0.00            
ATOM   1178  C   ARG A 102     -11.019   5.794  44.730  1.00  0.00            
ATOM   1179  O   ARG A 102     -11.107   6.955  44.909  1.00  0.00            
ATOM   1180  N   PHE A 103     -11.411   4.909  45.662  1.00  0.00            
ATOM   1181  H   PHE A 103     -11.516   3.944  45.373  1.00  0.00            
ATOM   1182  CA  PHE A 103     -11.985   5.303  46.994  1.00  0.00            
ATOM   1183  HA  PHE A 103     -11.748   6.320  47.292  1.00  0.00            
ATOM   1184  CB  PHE A 103     -13.532   5.220  46.932  1.00  0.00            
ATOM   1185  HB1 PHE A 103     -13.835   4.175  46.934  1.00  0.00            
ATOM   1186  HB2 PHE A 103     -13.888   5.760  46.055  1.00  0.00            
ATOM   1187  CG  PHE A 103     -14.154   5.857  48.209  1.00  0.00            
ATOM   1188  CD1 PHE A 103     -14.474   7.207  48.084  1.00  0.00            
ATOM   1189  HD1 PHE A 103     -14.394   7.806  47.181  1.00  0.00            
ATOM   1190  CE1 PHE A 103     -14.988   7.919  49.230  1.00  0.00            
ATOM   1191  HE1 PHE A 103     -15.167   8.973  49.155  1.00  0.00            
ATOM   1192  CZ  PHE A 103     -15.097   7.275  50.489  1.00  0.00            
ATOM   1193  HZ  PHE A 103     -15.516   7.788  51.350  1.00  0.00            
ATOM   1194  CE2 PHE A 103     -14.760   5.911  50.580  1.00  0.00            
ATOM   1195  HE2 PHE A 103     -14.708   5.290  51.456  1.00  0.00            
ATOM   1196  CD2 PHE A 103     -14.294   5.180  49.472  1.00  0.00            
ATOM   1197  HD2 PHE A 103     -14.083   4.127  49.590  1.00  0.00            
ATOM   1198  C   PHE A 103     -11.406   4.362  47.994  1.00  0.00            
ATOM   1199  O   PHE A 103     -11.438   3.148  47.875  1.00  0.00            
ATOM   1200  N   CYS A 104     -10.857   4.993  49.010  1.00  0.00            
ATOM   1201  H   CYS A 104     -11.045   5.960  49.176  1.00  0.00            
ATOM   1202  CA  CYS A 104     -10.084   4.421  50.100  1.00  0.00            
ATOM   1203  HA  CYS A 104      -9.764   3.420  49.814  1.00  0.00            
ATOM   1204  CB  CYS A 104      -8.941   5.356  50.458  1.00  0.00            
ATOM   1205  HB1 CYS A 104      -9.356   6.303  50.803  1.00  0.00            
ATOM   1206  HB2 CYS A 104      -8.350   5.478  49.553  1.00  0.00            
ATOM   1207  SG  CYS A 104      -7.942   4.655  51.748  1.00  0.00            
ATOM   1208  C   CYS A 104     -11.117   4.428  51.230  1.00  0.00            
ATOM   1209  O   CYS A 104     -11.656   5.463  51.628  1.00  0.00            
ATOM   1210  N   THR A 105     -11.533   3.271  51.663  1.00  0.00            
ATOM   1211  H   THR A 105     -11.025   2.461  51.335  1.00  0.00            
ATOM   1212  CA  THR A 105     -12.499   2.983  52.785  1.00  0.00            
ATOM   1213  HA  THR A 105     -13.404   3.566  52.617  1.00  0.00            
ATOM   1214  CB  THR A 105     -12.821   1.430  52.891  1.00  0.00            
ATOM   1215  HB  THR A 105     -13.412   1.262  53.790  1.00  0.00            
ATOM   1216  CG2 THR A 105     -13.537   0.852  51.630  1.00  0.00            
ATOM   1217 1HG2 THR A 105     -14.352   0.248  52.032  1.00  0.00            
ATOM   1218 2HG2 THR A 105     -13.846   1.708  51.032  1.00  0.00            
ATOM   1219 3HG2 THR A 105     -12.751   0.363  51.065  1.00  0.00            
ATOM   1220  OG1 THR A 105     -11.733   0.618  53.096  1.00  0.00            
ATOM   1221  HG1 THR A 105     -11.089   0.536  52.393  1.00  0.00            
ATOM   1222  C   THR A 105     -11.928   3.366  54.102  1.00  0.00            
ATOM   1223  O   THR A 105     -10.686   3.412  54.211  1.00  0.00            
ATOM   1224  N   ALA A 106     -12.741   3.539  55.120  1.00  0.00            
ATOM   1225  H   ALA A 106     -13.730   3.636  54.934  1.00  0.00            
ATOM   1226  CA  ALA A 106     -12.374   4.013  56.451  1.00  0.00            
ATOM   1227  HA  ALA A 106     -12.005   5.034  56.380  1.00  0.00            
ATOM   1228  CB  ALA A 106     -13.656   3.880  57.255  1.00  0.00            
ATOM   1229  HB1 ALA A 106     -14.099   2.886  57.191  1.00  0.00            
ATOM   1230  HB2 ALA A 106     -13.358   3.994  58.294  1.00  0.00            
ATOM   1231  HB3 ALA A 106     -14.361   4.602  56.853  1.00  0.00            
ATOM   1232  C   ALA A 106     -11.206   3.180  57.028  1.00  0.00            
ATOM   1233  O   ALA A 106     -10.439   3.573  57.901  1.00  0.00            
ATOM   1234  N   GLU A 107     -11.074   1.892  56.622  1.00  0.00            
ATOM   1235  H   GLU A 107     -11.712   1.564  55.904  1.00  0.00            
ATOM   1236  CA  GLU A 107     -10.086   0.984  57.347  1.00  0.00            
ATOM   1237  HA  GLU A 107      -9.970   1.156  58.412  1.00  0.00            
ATOM   1238  CB  GLU A 107     -10.607  -0.446  57.326  1.00  0.00            
ATOM   1239  HB1 GLU A 107     -11.619  -0.379  57.722  1.00  0.00            
ATOM   1240  HB2 GLU A 107      -9.996  -1.090  57.963  1.00  0.00            
ATOM   1241  CG  GLU A 107     -10.744  -1.229  55.992  1.00  0.00            
ATOM   1242  HG1 GLU A 107      -9.740  -1.314  55.575  1.00  0.00            
ATOM   1243  HG2 GLU A 107     -11.448  -0.669  55.375  1.00  0.00            
ATOM   1244  CD  GLU A 107     -11.230  -2.659  56.272  1.00  0.00            
ATOM   1245  OE1 GLU A 107     -12.204  -3.136  55.687  1.00  0.00            
ATOM   1246  OE2 GLU A 107     -10.680  -3.340  57.169  1.00  0.00            
ATOM   1247  C   GLU A 107      -8.668   1.004  56.678  1.00  0.00            
ATOM   1248  O   GLU A 107      -7.773   0.321  57.259  1.00  0.00            
ATOM   1249  N   GLY A 108      -8.455   1.865  55.654  1.00  0.00            
ATOM   1250  H   GLY A 108      -9.219   2.425  55.314  1.00  0.00            
ATOM   1251  CA  GLY A 108      -7.203   2.007  54.978  1.00  0.00            
ATOM   1252  HA1 GLY A 108      -6.390   1.767  55.662  1.00  0.00            
ATOM   1253  HA2 GLY A 108      -7.089   3.012  54.564  1.00  0.00            
ATOM   1254  C   GLY A 108      -7.003   1.021  53.774  1.00  0.00            
ATOM   1255  O   GLY A 108      -5.876   1.029  53.145  1.00  0.00            
ATOM   1256  N   LEU A 109      -8.014   0.334  53.286  1.00  0.00            
ATOM   1257  H   LEU A 109      -8.828   0.282  53.881  1.00  0.00            
ATOM   1258  CA  LEU A 109      -8.001  -0.414  52.044  1.00  0.00            
ATOM   1259  HA  LEU A 109      -7.011  -0.279  51.607  1.00  0.00            
ATOM   1260  CB  LEU A 109      -8.258  -1.986  52.152  1.00  0.00            
ATOM   1261  HB1 LEU A 109      -8.276  -2.453  51.166  1.00  0.00            
ATOM   1262  HB2 LEU A 109      -9.200  -2.204  52.668  1.00  0.00            
ATOM   1263  CG  LEU A 109      -7.044  -2.652  52.896  1.00  0.00            
ATOM   1264  HG  LEU A 109      -6.180  -2.028  52.680  1.00  0.00            
ATOM   1265  CD1 LEU A 109      -7.119  -2.765  54.385  1.00  0.00            
ATOM   1266 1HD1 LEU A 109      -7.971  -3.350  54.696  1.00  0.00            
ATOM   1267 2HD1 LEU A 109      -6.228  -3.227  54.801  1.00  0.00            
ATOM   1268 3HD1 LEU A 109      -7.176  -1.728  54.727  1.00  0.00            
ATOM   1269  CD2 LEU A 109      -6.828  -4.099  52.336  1.00  0.00            
ATOM   1270 1HD2 LEU A 109      -6.323  -4.002  51.372  1.00  0.00            
ATOM   1271 2HD2 LEU A 109      -6.155  -4.707  52.938  1.00  0.00            
ATOM   1272 3HD2 LEU A 109      -7.718  -4.733  52.235  1.00  0.00            
ATOM   1273  C   LEU A 109      -8.861   0.224  50.958  1.00  0.00            
ATOM   1274  O   LEU A 109      -9.879   0.886  51.199  1.00  0.00            
ATOM   1275  N   TRP A 110      -8.511   0.058  49.693  1.00  0.00            
ATOM   1276  H   TRP A 110      -7.701  -0.520  49.487  1.00  0.00            
ATOM   1277  CA  TRP A 110      -9.390   0.451  48.617  1.00  0.00            
ATOM   1278  HA  TRP A 110      -9.603   1.511  48.573  1.00  0.00            
ATOM   1279  CB  TRP A 110      -8.864   0.071  47.236  1.00  0.00            
ATOM   1280  HB1 TRP A 110      -9.523   0.569  46.523  1.00  0.00            
ATOM   1281  HB2 TRP A 110      -8.842  -1.013  47.120  1.00  0.00            
ATOM   1282  CG  TRP A 110      -7.488   0.717  46.908  1.00  0.00            
ATOM   1283  CD1 TRP A 110      -6.450   0.092  46.425  1.00  0.00            
ATOM   1284  HD1 TRP A 110      -6.397  -0.963  46.200  1.00  0.00            
ATOM   1285  NE1 TRP A 110      -5.430   0.964  46.224  1.00  0.00            
ATOM   1286  HE1 TRP A 110      -4.464   0.774  45.976  1.00  0.00            
ATOM   1287  CE2 TRP A 110      -5.792   2.307  46.404  1.00  0.00            
ATOM   1288  CZ2 TRP A 110      -5.115   3.504  46.176  1.00  0.00            
ATOM   1289  HZ2 TRP A 110      -4.085   3.634  45.881  1.00  0.00            
ATOM   1290  CH2 TRP A 110      -5.811   4.632  46.658  1.00  0.00            
ATOM   1291  HH2 TRP A 110      -5.261   5.556  46.543  1.00  0.00            
ATOM   1292  CZ3 TRP A 110      -7.154   4.578  47.164  1.00  0.00            
ATOM   1293  HZ3 TRP A 110      -7.656   5.454  47.529  1.00  0.00            
ATOM   1294  CE3 TRP A 110      -7.819   3.291  47.184  1.00  0.00            
ATOM   1295  HE3 TRP A 110      -8.772   3.238  47.677  1.00  0.00            
ATOM   1296  CD2 TRP A 110      -7.183   2.137  46.865  1.00  0.00            
ATOM   1297  C   TRP A 110     -10.800  -0.215  48.786  1.00  0.00            
ATOM   1298  O   TRP A 110     -10.879  -1.415  49.107  1.00  0.00            
ATOM   1299  N   LEU A 111     -11.854   0.454  48.300  1.00  0.00            
ATOM   1300  H   LEU A 111     -11.716   1.415  48.027  1.00  0.00            
ATOM   1301  CA  LEU A 111     -13.144  -0.240  48.035  1.00  0.00            
ATOM   1302  HA  LEU A 111     -13.493  -0.668  48.973  1.00  0.00            
ATOM   1303  CB  LEU A 111     -14.168   0.819  47.622  1.00  0.00            
ATOM   1304  HB1 LEU A 111     -13.877   1.317  46.698  1.00  0.00            
ATOM   1305  HB2 LEU A 111     -14.258   1.629  48.341  1.00  0.00            
ATOM   1306  CG  LEU A 111     -15.634   0.320  47.614  1.00  0.00            
ATOM   1307  HG  LEU A 111     -15.798  -0.470  46.879  1.00  0.00            
ATOM   1308  CD1 LEU A 111     -16.129  -0.146  48.985  1.00  0.00            
ATOM   1309 1HD1 LEU A 111     -15.484  -0.963  49.313  1.00  0.00            
ATOM   1310 2HD1 LEU A 111     -16.120   0.702  49.659  1.00  0.00            
ATOM   1311 3HD1 LEU A 111     -17.113  -0.605  48.938  1.00  0.00            
ATOM   1312  CD2 LEU A 111     -16.446   1.567  47.200  1.00  0.00            
ATOM   1313 1HD2 LEU A 111     -16.050   2.006  46.277  1.00  0.00            
ATOM   1314 2HD2 LEU A 111     -17.478   1.372  46.916  1.00  0.00            
ATOM   1315 3HD2 LEU A 111     -16.380   2.398  47.897  1.00  0.00            
ATOM   1316  C   LEU A 111     -12.955  -1.269  46.896  1.00  0.00            
ATOM   1317  O   LEU A 111     -12.498  -0.851  45.837  1.00  0.00            
ATOM   1318  N   GLN A 112     -13.409  -2.473  47.108  1.00  0.00            
ATOM   1319  H   GLN A 112     -13.634  -2.617  48.079  1.00  0.00            
ATOM   1320  CA  GLN A 112     -13.490  -3.472  46.106  1.00  0.00            
ATOM   1321  HA  GLN A 112     -12.587  -3.388  45.506  1.00  0.00            
ATOM   1322  CB  GLN A 112     -13.531  -4.884  46.581  1.00  0.00            
ATOM   1323  HB1 GLN A 112     -13.468  -5.597  45.767  1.00  0.00            
ATOM   1324  HB2 GLN A 112     -14.476  -5.048  47.100  1.00  0.00            
ATOM   1325  CG  GLN A 112     -12.382  -5.209  47.562  1.00  0.00            
ATOM   1326  HG1 GLN A 112     -12.566  -6.108  48.163  1.00  0.00            
ATOM   1327  HG2 GLN A 112     -12.226  -4.432  48.306  1.00  0.00            
ATOM   1328  CD  GLN A 112     -11.065  -5.409  46.915  1.00  0.00            
ATOM   1329  OE1 GLN A 112     -10.230  -4.469  47.004  1.00  0.00            
ATOM   1330  NE2 GLN A 112     -10.751  -6.505  46.296  1.00  0.00            
ATOM   1331 1HE2 GLN A 112     -11.235  -7.393  46.323  1.00  0.00            
ATOM   1332 2HE2 GLN A 112      -9.769  -6.533  46.056  1.00  0.00            
ATOM   1333  C   GLN A 112     -14.776  -3.224  45.203  1.00  0.00            
ATOM   1334  O   GLN A 112     -15.821  -2.617  45.622  1.00  0.00            
ATOM   1335  N   LYS A 113     -14.634  -3.773  43.993  1.00  0.00            
ATOM   1336  H   LYS A 113     -13.798  -4.336  43.944  1.00  0.00            
ATOM   1337  CA  LYS A 113     -15.604  -3.971  42.974  1.00  0.00            
ATOM   1338  HA  LYS A 113     -16.206  -3.090  42.750  1.00  0.00            
ATOM   1339  CB  LYS A 113     -14.849  -4.256  41.672  1.00  0.00            
ATOM   1340  HB1 LYS A 113     -14.411  -5.249  41.777  1.00  0.00            
ATOM   1341  HB2 LYS A 113     -13.963  -3.637  41.539  1.00  0.00            
ATOM   1342  CG  LYS A 113     -15.743  -4.224  40.355  1.00  0.00            
ATOM   1343  HG1 LYS A 113     -16.215  -3.250  40.315  1.00  0.00            
ATOM   1344  HG2 LYS A 113     -16.455  -5.051  40.445  1.00  0.00            
ATOM   1345  CD  LYS A 113     -14.930  -4.297  39.071  1.00  0.00            
ATOM   1346  HD1 LYS A 113     -14.043  -4.897  39.288  1.00  0.00            
ATOM   1347  HD2 LYS A 113     -14.527  -3.372  38.649  1.00  0.00            
ATOM   1348  CE  LYS A 113     -15.703  -5.010  37.976  1.00  0.00            
ATOM   1349  HE1 LYS A 113     -16.008  -5.960  38.414  1.00  0.00            
ATOM   1350  HE2 LYS A 113     -15.075  -5.225  37.112  1.00  0.00            
ATOM   1351  NZ  LYS A 113     -16.795  -4.184  37.385  1.00  0.00            
ATOM   1352  HZ1 LYS A 113     -17.259  -4.730  36.677  1.00  0.00            
ATOM   1353  HZ2 LYS A 113     -17.485  -3.829  38.020  1.00  0.00            
ATOM   1354  HZ3 LYS A 113     -16.386  -3.383  36.937  1.00  0.00            
ATOM   1355  C   LYS A 113     -16.695  -5.003  43.349  1.00  0.00            
ATOM   1356  O   LYS A 113     -16.483  -5.796  44.215  1.00  0.00            
ATOM   1357  N   ASP A 114     -17.822  -5.046  42.620  1.00  0.00            
ATOM   1358  H   ASP A 114     -18.002  -4.355  41.914  1.00  0.00            
ATOM   1359  CA  ASP A 114     -18.858  -6.008  42.974  1.00  0.00            
ATOM   1360  HA  ASP A 114     -18.869  -6.021  44.058  1.00  0.00            
ATOM   1361  CB  ASP A 114     -20.195  -5.468  42.489  1.00  0.00            
ATOM   1362  HB1 ASP A 114     -20.339  -4.540  43.058  1.00  0.00            
ATOM   1363  HB2 ASP A 114     -20.963  -6.164  42.800  1.00  0.00            
ATOM   1364  CG  ASP A 114     -20.411  -5.159  40.994  1.00  0.00            
ATOM   1365  OD1 ASP A 114     -19.451  -4.646  40.355  1.00  0.00            
ATOM   1366  OD2 ASP A 114     -21.552  -5.327  40.540  1.00  0.00            
ATOM   1367  C   ASP A 114     -18.652  -7.416  42.501  1.00  0.00            
ATOM   1368  O   ASP A 114     -18.559  -7.703  41.363  1.00  0.00            
ATOM   1369  N   ASN A 115     -18.513  -8.363  43.349  1.00  0.00            
ATOM   1370  H   ASN A 115     -18.534  -8.070  44.310  1.00  0.00            
ATOM   1371  CA  ASN A 115     -18.271  -9.791  43.051  1.00  0.00            
ATOM   1372  HA  ASN A 115     -18.142 -10.248  44.032  1.00  0.00            
ATOM   1373  CB  ASN A 115     -19.484 -10.449  42.319  1.00  0.00            
ATOM   1374  HB1 ASN A 115     -19.329 -11.491  42.075  1.00  0.00            
ATOM   1375  HB2 ASN A 115     -19.663  -9.874  41.403  1.00  0.00            
ATOM   1376  CG  ASN A 115     -20.691 -10.367  43.081  1.00  0.00            
ATOM   1377  OD1 ASN A 115     -20.753 -10.333  44.302  1.00  0.00            
ATOM   1378  ND2 ASN A 115     -21.707 -10.052  42.393  1.00  0.00            
ATOM   1379 1HD2 ASN A 115     -21.670  -9.839  41.412  1.00  0.00            
ATOM   1380 2HD2 ASN A 115     -22.450  -9.782  43.029  1.00  0.00            
ATOM   1381  C   ASN A 115     -16.856 -10.108  42.441  1.00  0.00            
ATOM   1382  O   ASN A 115     -16.803 -11.055  41.672  1.00  0.00            
ATOM   1383  N   SER A 116     -15.869  -9.251  42.678  1.00  0.00            
ATOM   1384  H   SER A 116     -15.942  -8.626  43.466  1.00  0.00            
ATOM   1385  CA  SER A 116     -14.655  -9.053  41.929  1.00  0.00            
ATOM   1386  HA  SER A 116     -14.482  -9.899  41.254  1.00  0.00            
ATOM   1387  CB  SER A 116     -14.850  -7.807  41.050  1.00  0.00            
ATOM   1388  HB1 SER A 116     -15.043  -7.103  41.851  1.00  0.00            
ATOM   1389  HB2 SER A 116     -15.547  -7.817  40.200  1.00  0.00            
ATOM   1390  OG  SER A 116     -13.547  -7.438  40.504  1.00  0.00            
ATOM   1391  HG  SER A 116     -12.993  -8.169  40.205  1.00  0.00            
ATOM   1392  C   SER A 116     -13.486  -8.898  42.959  1.00  0.00            
ATOM   1393  O   SER A 116     -13.611  -8.252  44.003  1.00  0.00            
ATOM   1394  N   SER A 117     -12.292  -9.379  42.652  1.00  0.00            
ATOM   1395  H   SER A 117     -12.201  -9.778  41.728  1.00  0.00            
ATOM   1396  CA  SER A 117     -11.092  -9.415  43.522  1.00  0.00            
ATOM   1397  HA  SER A 117     -11.434  -9.314  44.553  1.00  0.00            
ATOM   1398  CB  SER A 117     -10.438 -10.729  43.462  1.00  0.00            
ATOM   1399  HB1 SER A 117      -9.469 -10.767  43.965  1.00  0.00            
ATOM   1400  HB2 SER A 117     -10.260 -11.054  42.442  1.00  0.00            
ATOM   1401  OG  SER A 117     -11.328 -11.599  44.102  1.00  0.00            
ATOM   1402  HG  SER A 117     -12.232 -11.562  43.761  1.00  0.00            
ATOM   1403  C   SER A 117     -10.126  -8.199  43.286  1.00  0.00            
ATOM   1404  O   SER A 117      -8.926  -8.255  43.540  1.00  0.00            
ATOM   1405  N   LEU A 118     -10.735  -7.124  42.792  1.00  0.00            
ATOM   1406  H   LEU A 118     -11.742  -7.176  42.745  1.00  0.00            
ATOM   1407  CA  LEU A 118     -10.153  -5.895  42.303  1.00  0.00            
ATOM   1408  HA  LEU A 118      -9.123  -5.869  42.660  1.00  0.00            
ATOM   1409  CB  LEU A 118     -10.169  -5.742  40.757  1.00  0.00            
ATOM   1410  HB1 LEU A 118      -9.758  -4.764  40.492  1.00  0.00            
ATOM   1411  HB2 LEU A 118     -11.216  -5.816  40.453  1.00  0.00            
ATOM   1412  CG  LEU A 118      -9.338  -6.863  40.002  1.00  0.00            
ATOM   1413  HG  LEU A 118      -9.688  -7.830  40.351  1.00  0.00            
ATOM   1414  CD1 LEU A 118      -9.654  -6.771  38.486  1.00  0.00            
ATOM   1415 1HD1 LEU A 118      -9.641  -5.720  38.191  1.00  0.00            
ATOM   1416 2HD1 LEU A 118      -8.913  -7.436  38.031  1.00  0.00            
ATOM   1417 3HD1 LEU A 118     -10.649  -7.072  38.162  1.00  0.00            
ATOM   1418  CD2 LEU A 118      -7.877  -6.741  40.178  1.00  0.00            
ATOM   1419 1HD2 LEU A 118      -7.551  -6.883  41.203  1.00  0.00            
ATOM   1420 2HD2 LEU A 118      -7.303  -7.439  39.573  1.00  0.00            
ATOM   1421 3HD2 LEU A 118      -7.615  -5.744  39.816  1.00  0.00            
ATOM   1422  C   LEU A 118     -10.813  -4.642  42.933  1.00  0.00            
ATOM   1423  O   LEU A 118     -11.950  -4.760  43.305  1.00  0.00            
ATOM   1424  N   PRO A 119     -10.162  -3.519  42.980  1.00  0.00            
ATOM   1425  CD  PRO A 119      -8.696  -3.232  42.927  1.00  0.00            
ATOM   1426  HD1 PRO A 119      -8.422  -2.961  41.905  1.00  0.00            
ATOM   1427  HD2 PRO A 119      -8.060  -4.053  43.252  1.00  0.00            
ATOM   1428  CG  PRO A 119      -8.594  -2.079  43.897  1.00  0.00            
ATOM   1429  HG1 PRO A 119      -7.622  -1.602  43.767  1.00  0.00            
ATOM   1430  HG2 PRO A 119      -8.742  -2.447  44.910  1.00  0.00            
ATOM   1431  CB  PRO A 119      -9.745  -1.218  43.409  1.00  0.00            
ATOM   1432  HB1 PRO A 119      -9.482  -0.966  42.375  1.00  0.00            
ATOM   1433  HB2 PRO A 119     -10.035  -0.320  43.942  1.00  0.00            
ATOM   1434  CA  PRO A 119     -10.829  -2.271  43.373  1.00  0.00            
ATOM   1435  HA  PRO A 119     -11.171  -2.513  44.389  1.00  0.00            
ATOM   1436  C   PRO A 119     -12.004  -1.823  42.487  1.00  0.00            
ATOM   1437  O   PRO A 119     -12.001  -1.988  41.313  1.00  0.00            
ATOM   1438  N   TRP A 120     -12.873  -0.973  43.089  1.00  0.00            
ATOM   1439  H   TRP A 120     -12.753  -0.777  44.067  1.00  0.00            
ATOM   1440  CA  TRP A 120     -13.752  -0.080  42.404  1.00  0.00            
ATOM   1441  HA  TRP A 120     -14.343  -0.548  41.622  1.00  0.00            
ATOM   1442  CB  TRP A 120     -14.681   0.567  43.477  1.00  0.00            
ATOM   1443  HB1 TRP A 120     -14.077   1.076  44.227  1.00  0.00            
ATOM   1444  HB2 TRP A 120     -15.246  -0.196  44.005  1.00  0.00            
ATOM   1445  CG  TRP A 120     -15.703   1.578  43.091  1.00  0.00            
ATOM   1446  CD1 TRP A 120     -16.974   1.315  42.987  1.00  0.00            
ATOM   1447  HD1 TRP A 120     -17.502   0.422  43.286  1.00  0.00            
ATOM   1448  NE1 TRP A 120     -17.607   2.547  42.680  1.00  0.00            
ATOM   1449  HE1 TRP A 120     -18.606   2.663  42.542  1.00  0.00            
ATOM   1450  CE2 TRP A 120     -16.740   3.489  42.280  1.00  0.00            
ATOM   1451  CZ2 TRP A 120     -16.922   4.742  41.723  1.00  0.00            
ATOM   1452  HZ2 TRP A 120     -17.930   5.063  41.495  1.00  0.00            
ATOM   1453  CH2 TRP A 120     -15.817   5.558  41.474  1.00  0.00            
ATOM   1454  HH2 TRP A 120     -15.919   6.545  41.050  1.00  0.00            
ATOM   1455  CZ3 TRP A 120     -14.531   5.058  41.841  1.00  0.00            
ATOM   1456  HZ3 TRP A 120     -13.649   5.685  41.748  1.00  0.00            
ATOM   1457  CE3 TRP A 120     -14.384   3.825  42.446  1.00  0.00            
ATOM   1458  HE3 TRP A 120     -13.437   3.412  42.749  1.00  0.00            
ATOM   1459  CD2 TRP A 120     -15.514   2.987  42.732  1.00  0.00            
ATOM   1460  C   TRP A 120     -12.914   1.005  41.691  1.00  0.00            
ATOM   1461  O   TRP A 120     -11.912   1.408  42.335  1.00  0.00            
ATOM   1462  N   ARG A 121     -13.277   1.457  40.512  1.00  0.00            
ATOM   1463  H   ARG A 121     -14.181   1.157  40.187  1.00  0.00            
ATOM   1464  CA  ARG A 121     -12.738   2.598  39.729  1.00  0.00            
ATOM   1465  HA  ARG A 121     -12.329   3.351  40.384  1.00  0.00            
ATOM   1466  CB  ARG A 121     -11.714   1.965  38.699  1.00  0.00            
ATOM   1467  HB1 ARG A 121     -10.856   1.559  39.215  1.00  0.00            
ATOM   1468  HB2 ARG A 121     -11.311   2.736  38.050  1.00  0.00            
ATOM   1469  CG  ARG A 121     -12.372   0.940  37.765  1.00  0.00            
ATOM   1470  HG1 ARG A 121     -13.261   1.342  37.281  1.00  0.00            
ATOM   1471  HG2 ARG A 121     -12.577   0.028  38.339  1.00  0.00            
ATOM   1472  CD  ARG A 121     -11.414   0.542  36.674  1.00  0.00            
ATOM   1473  HD1 ARG A 121     -10.685  -0.174  37.063  1.00  0.00            
ATOM   1474  HD2 ARG A 121     -10.798   1.364  36.306  1.00  0.00            
ATOM   1475  NE  ARG A 121     -12.147  -0.134  35.621  1.00  0.00            
ATOM   1476  HE  ARG A 121     -13.133   0.030  35.706  1.00  0.00            
ATOM   1477  CZ  ARG A 121     -11.763  -0.875  34.688  1.00  0.00            
ATOM   1478  NH1 ARG A 121     -10.545  -1.136  34.387  1.00  0.00            
ATOM   1479 1HH1 ARG A 121      -9.862  -0.583  34.882  1.00  0.00            
ATOM   1480 2HH1 ARG A 121     -10.271  -1.967  33.884  1.00  0.00            
ATOM   1481  NH2 ARG A 121     -12.678  -1.387  33.915  1.00  0.00            
ATOM   1482 1HH2 ARG A 121     -13.629  -1.060  33.983  1.00  0.00            
ATOM   1483 2HH2 ARG A 121     -12.394  -1.851  33.055  1.00  0.00            
ATOM   1484  C   ARG A 121     -13.884   3.334  39.034  1.00  0.00            
ATOM   1485  O   ARG A 121     -14.912   2.737  38.806  1.00  0.00            
ATOM   1486  N   ASP A 122     -13.557   4.554  38.499  1.00  0.00            
ATOM   1487  H   ASP A 122     -12.629   4.966  38.574  1.00  0.00            
ATOM   1488  CA  ASP A 122     -14.314   5.234  37.380  1.00  0.00            
ATOM   1489  HA  ASP A 122     -14.767   4.380  36.871  1.00  0.00            
ATOM   1490  CB  ASP A 122     -15.306   6.257  37.984  1.00  0.00            
ATOM   1491  HB1 ASP A 122     -14.859   7.073  38.570  1.00  0.00            
ATOM   1492  HB2 ASP A 122     -16.040   5.752  38.616  1.00  0.00            
ATOM   1493  CG  ASP A 122     -16.134   6.958  36.924  1.00  0.00            
ATOM   1494  OD1 ASP A 122     -17.094   7.684  37.295  1.00  0.00            
ATOM   1495  OD2 ASP A 122     -16.039   6.542  35.747  1.00  0.00            
ATOM   1496  C   ASP A 122     -13.288   5.935  36.466  1.00  0.00            
ATOM   1497  O   ASP A 122     -12.560   6.791  36.965  1.00  0.00            
ATOM   1498  N   LEU A 123     -13.321   5.590  35.152  1.00  0.00            
ATOM   1499  H   LEU A 123     -14.059   4.969  34.868  1.00  0.00            
ATOM   1500  CA  LEU A 123     -12.446   6.067  34.093  1.00  0.00            
ATOM   1501  HA  LEU A 123     -11.690   6.548  34.718  1.00  0.00            
ATOM   1502  CB  LEU A 123     -11.636   4.914  33.419  1.00  0.00            
ATOM   1503  HB1 LEU A 123     -10.822   5.452  32.929  1.00  0.00            
ATOM   1504  HB2 LEU A 123     -12.358   4.435  32.753  1.00  0.00            
ATOM   1505  CG  LEU A 123     -11.106   3.708  34.262  1.00  0.00            
ATOM   1506  HG  LEU A 123     -12.003   3.157  34.555  1.00  0.00            
ATOM   1507  CD1 LEU A 123     -10.111   2.852  33.396  1.00  0.00            
ATOM   1508 1HD1 LEU A 123      -9.357   3.519  32.988  1.00  0.00            
ATOM   1509 2HD1 LEU A 123      -9.520   2.075  33.882  1.00  0.00            
ATOM   1510 3HD1 LEU A 123     -10.770   2.419  32.640  1.00  0.00            
ATOM   1511  CD2 LEU A 123     -10.304   4.222  35.443  1.00  0.00            
ATOM   1512 1HD2 LEU A 123      -9.968   3.305  35.930  1.00  0.00            
ATOM   1513 2HD2 LEU A 123      -9.491   4.775  34.972  1.00  0.00            
ATOM   1514 3HD2 LEU A 123     -10.840   4.825  36.179  1.00  0.00            
ATOM   1515  C   LEU A 123     -13.178   7.015  33.135  1.00  0.00            
ATOM   1516  O   LEU A 123     -12.536   7.483  32.219  1.00  0.00            
ATOM   1517  N   SER A 124     -14.504   7.142  33.275  1.00  0.00            
ATOM   1518  H   SER A 124     -14.939   6.639  34.043  1.00  0.00            
ATOM   1519  CA  SER A 124     -15.441   7.709  32.288  1.00  0.00            
ATOM   1520  HA  SER A 124     -15.577   6.962  31.504  1.00  0.00            
ATOM   1521  CB  SER A 124     -16.819   7.959  32.833  1.00  0.00            
ATOM   1522  HB1 SER A 124     -17.368   8.318  31.962  1.00  0.00            
ATOM   1523  HB2 SER A 124     -16.741   8.698  33.629  1.00  0.00            
ATOM   1524  OG  SER A 124     -17.361   6.730  33.304  1.00  0.00            
ATOM   1525  HG  SER A 124     -17.011   6.605  34.186  1.00  0.00            
ATOM   1526  C   SER A 124     -14.954   9.027  31.638  1.00  0.00            
ATOM   1527  O   SER A 124     -15.125   9.226  30.427  1.00  0.00            
ATOM   1528  N   GLU A 125     -14.249   9.870  32.385  1.00  0.00            
ATOM   1529  H   GLU A 125     -14.048   9.492  33.308  1.00  0.00            
ATOM   1530  CA  GLU A 125     -13.639  11.178  31.950  1.00  0.00            
ATOM   1531  HA  GLU A 125     -14.390  11.776  31.429  1.00  0.00            
ATOM   1532  CB  GLU A 125     -13.201  12.090  32.991  1.00  0.00            
ATOM   1533  HB1 GLU A 125     -12.922  13.030  32.503  1.00  0.00            
ATOM   1534  HB2 GLU A 125     -12.311  11.718  33.503  1.00  0.00            
ATOM   1535  CG  GLU A 125     -14.272  12.251  34.090  1.00  0.00            
ATOM   1536  HG1 GLU A 125     -14.439  11.288  34.577  1.00  0.00            
ATOM   1537  HG2 GLU A 125     -15.184  12.526  33.570  1.00  0.00            
ATOM   1538  CD  GLU A 125     -13.924  13.245  35.197  1.00  0.00            
ATOM   1539  OE1 GLU A 125     -13.191  14.243  34.967  1.00  0.00            
ATOM   1540  OE2 GLU A 125     -14.618  13.329  36.255  1.00  0.00            
ATOM   1541  C   GLU A 125     -12.542  11.037  30.847  1.00  0.00            
ATOM   1542  O   GLU A 125     -12.241  11.944  30.147  1.00  0.00            
ATOM   1543  N   CYS A 126     -11.889   9.885  30.736  1.00  0.00            
ATOM   1544  H   CYS A 126     -12.043   9.133  31.396  1.00  0.00            
ATOM   1545  CA  CYS A 126     -10.721   9.661  29.902  1.00  0.00            
ATOM   1546  HA  CYS A 126     -10.389  10.601  29.464  1.00  0.00            
ATOM   1547  CB  CYS A 126      -9.588   8.853  30.633  1.00  0.00            
ATOM   1548  HB1 CYS A 126      -8.707   8.663  30.025  1.00  0.00            
ATOM   1549  HB2 CYS A 126      -9.951   7.862  30.906  1.00  0.00            
ATOM   1550  SG  CYS A 126      -9.142   9.632  32.192  1.00  0.00            
ATOM   1551  C   CYS A 126     -11.146   8.819  28.634  1.00  0.00            
ATOM   1552  O   CYS A 126     -10.418   8.696  27.635  1.00  0.00            
ATOM   1553  N   GLU A 127     -12.367   8.266  28.569  1.00  0.00            
ATOM   1554  H   GLU A 127     -12.990   8.421  29.356  1.00  0.00            
ATOM   1555  CA  GLU A 127     -12.817   7.281  27.564  1.00  0.00            
ATOM   1556  HA  GLU A 127     -11.951   6.722  27.216  1.00  0.00            
ATOM   1557  CB  GLU A 127     -13.827   6.306  28.227  1.00  0.00            
ATOM   1558  HB1 GLU A 127     -14.441   5.824  27.470  1.00  0.00            
ATOM   1559  HB2 GLU A 127     -14.446   6.947  28.844  1.00  0.00            
ATOM   1560  CG  GLU A 127     -13.117   5.375  29.155  1.00  0.00            
ATOM   1561  HG1 GLU A 127     -13.899   4.988  29.809  1.00  0.00            
ATOM   1562  HG2 GLU A 127     -12.323   5.858  29.729  1.00  0.00            
ATOM   1563  CD  GLU A 127     -12.579   4.215  28.376  1.00  0.00            
ATOM   1564  OE1 GLU A 127     -13.243   3.182  28.314  1.00  0.00            
ATOM   1565  OE2 GLU A 127     -11.551   4.266  27.675  1.00  0.00            
ATOM   1566  C   GLU A 127     -13.373   8.060  26.270  1.00  0.00            
ATOM   1567  O   GLU A 127     -13.637   9.331  26.269  1.00  0.00            
ATOM   1568  N   GLU A 128     -13.319   7.484  25.129  1.00  0.00            
ATOM   1569  H   GLU A 128     -13.103   6.492  25.178  1.00  0.00            
ATOM   1570  CA  GLU A 128     -13.732   8.135  23.857  1.00  0.00            
ATOM   1571  HA  GLU A 128     -13.415   9.178  23.775  1.00  0.00            
ATOM   1572  CB  GLU A 128     -13.176   7.308  22.706  1.00  0.00            
ATOM   1573  HB1 GLU A 128     -13.291   6.254  22.966  1.00  0.00            
ATOM   1574  HB2 GLU A 128     -12.113   7.536  22.721  1.00  0.00            
ATOM   1575  CG  GLU A 128     -13.688   7.636  21.340  1.00  0.00            
ATOM   1576  HG1 GLU A 128     -13.808   8.700  21.125  1.00  0.00            
ATOM   1577  HG2 GLU A 128     -14.717   7.292  21.382  1.00  0.00            
ATOM   1578  CD  GLU A 128     -13.049   6.818  20.239  1.00  0.00            
ATOM   1579  OE1 GLU A 128     -12.670   7.414  19.175  1.00  0.00            
ATOM   1580  OE2 GLU A 128     -12.742   5.615  20.492  1.00  0.00            
ATOM   1581  C   GLU A 128     -15.273   8.287  23.803  1.00  0.00            
ATOM   1582  O   GLU A 128     -15.997   7.256  23.975  1.00  0.00            
ATOM   1583  N   SER A 129     -15.730   9.472  23.435  1.00  0.00            
ATOM   1584  H   SER A 129     -15.074  10.183  23.136  1.00  0.00            
ATOM   1585  CA  SER A 129     -17.168   9.771  23.198  1.00  0.00            
ATOM   1586  HA  SER A 129     -17.824   8.945  23.477  1.00  0.00            
ATOM   1587  CB  SER A 129     -17.422  11.027  24.022  1.00  0.00            
ATOM   1588  HB1 SER A 129     -18.446  11.264  23.744  1.00  0.00            
ATOM   1589  HB2 SER A 129     -16.723  11.847  23.832  1.00  0.00            
ATOM   1590  OG  SER A 129     -17.420  10.808  25.411  1.00  0.00            
ATOM   1591  HG  SER A 129     -16.595  11.179  25.742  1.00  0.00            
ATOM   1592  C   SER A 129     -17.509  10.032  21.697  1.00  0.00            
ATOM   1593  O   SER A 129     -18.678   9.965  21.339  1.00  0.00            
ATOM   1594  N   LYS A 130     -16.512  10.338  20.828  1.00  0.00            
ATOM   1595  H   LYS A 130     -15.558  10.167  21.126  1.00  0.00            
ATOM   1596  CA  LYS A 130     -16.738  10.254  19.352  1.00  0.00            
ATOM   1597  HA  LYS A 130     -17.275   9.306  19.304  1.00  0.00            
ATOM   1598  CB  LYS A 130     -17.619  11.429  18.742  1.00  0.00            
ATOM   1599  HB1 LYS A 130     -18.534  11.427  19.339  1.00  0.00            
ATOM   1600  HB2 LYS A 130     -17.798  11.129  17.701  1.00  0.00            
ATOM   1601  CG  LYS A 130     -16.902  12.771  18.734  1.00  0.00            
ATOM   1602  HG1 LYS A 130     -15.871  12.649  18.394  1.00  0.00            
ATOM   1603  HG2 LYS A 130     -16.834  13.125  19.762  1.00  0.00            
ATOM   1604  CD  LYS A 130     -17.639  13.759  17.812  1.00  0.00            
ATOM   1605  HD1 LYS A 130     -18.594  13.906  18.314  1.00  0.00            
ATOM   1606  HD2 LYS A 130     -17.815  13.380  16.802  1.00  0.00            
ATOM   1607  CE  LYS A 130     -16.954  15.171  17.689  1.00  0.00            
ATOM   1608  HE1 LYS A 130     -15.984  15.087  17.196  1.00  0.00            
ATOM   1609  HE2 LYS A 130     -16.868  15.610  18.682  1.00  0.00            
ATOM   1610  NZ  LYS A 130     -17.765  16.017  16.885  1.00  0.00            
ATOM   1611  HZ1 LYS A 130     -18.193  16.813  17.349  1.00  0.00            
ATOM   1612  HZ2 LYS A 130     -17.284  16.500  16.146  1.00  0.00            
ATOM   1613  HZ3 LYS A 130     -18.492  15.496  16.413  1.00  0.00            
ATOM   1614  C   LYS A 130     -15.361  10.050  18.546  1.00  0.00            
ATOM   1615  O   LYS A 130     -14.329  10.522  19.023  1.00  0.00            
ATOM   1616  N   ARG A 131     -15.264   9.427  17.372  1.00  0.00            
ATOM   1617  H   ARG A 131     -16.140   9.457  16.871  1.00  0.00            
ATOM   1618  CA  ARG A 131     -14.026   9.165  16.587  1.00  0.00            
ATOM   1619  HA  ARG A 131     -13.287   8.666  17.221  1.00  0.00            
ATOM   1620  CB  ARG A 131     -14.354   8.218  15.418  1.00  0.00            
ATOM   1621  HB1 ARG A 131     -13.506   8.028  14.766  1.00  0.00            
ATOM   1622  HB2 ARG A 131     -15.034   8.649  14.685  1.00  0.00            
ATOM   1623  CG  ARG A 131     -14.842   6.790  15.665  1.00  0.00            
ATOM   1624  HG1 ARG A 131     -14.914   6.315  14.681  1.00  0.00            
ATOM   1625  HG2 ARG A 131     -15.806   6.757  16.163  1.00  0.00            
ATOM   1626  CD  ARG A 131     -13.933   6.029  16.622  1.00  0.00            
ATOM   1627  HD1 ARG A 131     -14.147   6.361  17.638  1.00  0.00            
ATOM   1628  HD2 ARG A 131     -12.911   6.201  16.288  1.00  0.00            
ATOM   1629  NE  ARG A 131     -14.379   4.628  16.645  1.00  0.00            
ATOM   1630  HE  ARG A 131     -15.201   4.421  17.202  1.00  0.00            
ATOM   1631  CZ  ARG A 131     -13.709   3.657  16.168  1.00  0.00            
ATOM   1632  NH1 ARG A 131     -12.566   3.756  15.619  1.00  0.00            
ATOM   1633 1HH1 ARG A 131     -12.123   4.636  15.397  1.00  0.00            
ATOM   1634 2HH1 ARG A 131     -12.185   2.892  15.263  1.00  0.00            
ATOM   1635  NH2 ARG A 131     -14.129   2.471  16.358  1.00  0.00            
ATOM   1636 1HH2 ARG A 131     -14.936   2.295  16.927  1.00  0.00            
ATOM   1637 2HH2 ARG A 131     -13.669   1.675  15.937  1.00  0.00            
ATOM   1638  C   ARG A 131     -13.416  10.464  16.163  1.00  0.00            
ATOM   1639  O   ARG A 131     -14.152  11.317  15.629  1.00  0.00            
ATOM   1640  N   GLY A 132     -12.038  10.528  16.094  1.00  0.00            
ATOM   1641  H   GLY A 132     -11.531   9.736  16.467  1.00  0.00            
ATOM   1642  CA  GLY A 132     -11.276  11.795  15.706  1.00  0.00            
ATOM   1643  HA1 GLY A 132     -10.459  11.882  16.418  1.00  0.00            
ATOM   1644  HA2 GLY A 132     -11.928  12.619  16.003  1.00  0.00            
ATOM   1645  C   GLY A 132     -10.652  11.871  14.339  1.00  0.00            
ATOM   1646  O   GLY A 132     -10.013  12.914  14.167  1.00  0.00            
ATOM   1647  N   GLU A 133     -10.786  10.873  13.510  1.00  0.00            
ATOM   1648  H   GLU A 133     -11.372  10.062  13.652  1.00  0.00            
ATOM   1649  CA  GLU A 133     -10.210  10.869  12.156  1.00  0.00            
ATOM   1650  HA  GLU A 133      -9.761  11.832  11.906  1.00  0.00            
ATOM   1651  CB  GLU A 133      -9.092   9.823  12.121  1.00  0.00            
ATOM   1652  HB1 GLU A 133      -9.412   8.794  12.306  1.00  0.00            
ATOM   1653  HB2 GLU A 133      -8.425  10.199  12.897  1.00  0.00            
ATOM   1654  CG  GLU A 133      -8.221   9.857  10.824  1.00  0.00            
ATOM   1655  HG1 GLU A 133      -8.636   9.374   9.934  1.00  0.00            
ATOM   1656  HG2 GLU A 133      -7.357   9.208  10.964  1.00  0.00            
ATOM   1657  CD  GLU A 133      -7.583  11.205  10.425  1.00  0.00            
ATOM   1658  OE1 GLU A 133      -8.311  12.171  10.116  1.00  0.00            
ATOM   1659  OE2 GLU A 133      -6.366  11.400  10.509  1.00  0.00            
ATOM   1660  C   GLU A 133     -11.286  10.647  11.071  1.00  0.00            
ATOM   1661  O   GLU A 133     -12.169   9.737  11.174  1.00  0.00            
ATOM   1662  N   ARG A 134     -11.138  11.310   9.918  1.00  0.00            
ATOM   1663  H   ARG A 134     -10.303  11.878   9.880  1.00  0.00            
ATOM   1664  CA  ARG A 134     -12.045  11.244   8.715  1.00  0.00            
ATOM   1665  HA  ARG A 134     -12.675  10.361   8.807  1.00  0.00            
ATOM   1666  CB  ARG A 134     -11.239  11.152   7.409  1.00  0.00            
ATOM   1667  HB1 ARG A 134     -10.466  11.928   7.420  1.00  0.00            
ATOM   1668  HB2 ARG A 134     -12.008  11.223   6.642  1.00  0.00            
ATOM   1669  CG  ARG A 134     -10.379   9.884   7.351  1.00  0.00            
ATOM   1670  HG1 ARG A 134      -9.674   9.700   8.161  1.00  0.00            
ATOM   1671  HG2 ARG A 134      -9.796  10.093   6.455  1.00  0.00            
ATOM   1672  CD  ARG A 134     -11.285   8.617   7.156  1.00  0.00            
ATOM   1673  HD1 ARG A 134     -11.718   8.695   6.166  1.00  0.00            
ATOM   1674  HD2 ARG A 134     -12.069   8.450   7.903  1.00  0.00            
ATOM   1675  NE  ARG A 134     -10.459   7.391   7.189  1.00  0.00            
ATOM   1676  HE  ARG A 134     -10.349   6.884   8.041  1.00  0.00            
ATOM   1677  CZ  ARG A 134      -9.581   6.959   6.266  1.00  0.00            
ATOM   1678  NH1 ARG A 134      -9.463   7.467   5.067  1.00  0.00            
ATOM   1679 1HH1 ARG A 134     -10.146   8.037   4.594  1.00  0.00            
ATOM   1680 2HH1 ARG A 134      -8.713   7.015   4.571  1.00  0.00            
ATOM   1681  NH2 ARG A 134      -8.755   6.042   6.711  1.00  0.00            
ATOM   1682 1HH2 ARG A 134      -8.815   5.739   7.672  1.00  0.00            
ATOM   1683 2HH2 ARG A 134      -8.224   5.516   6.029  1.00  0.00            
ATOM   1684  C   ARG A 134     -12.829  12.619   8.776  1.00  0.00            
ATOM   1685  O   ARG A 134     -12.166  13.645   9.083  1.00  0.00            
ATOM   1686  N   SER A 135     -14.136  12.593   8.397  1.00  0.00            
ATOM   1687  H   SER A 135     -14.600  11.698   8.368  1.00  0.00            
ATOM   1688  CA  SER A 135     -14.865  13.863   8.394  1.00  0.00            
ATOM   1689  HA  SER A 135     -14.588  14.379   9.316  1.00  0.00            
ATOM   1690  CB  SER A 135     -16.346  13.603   8.492  1.00  0.00            
ATOM   1691  HB1 SER A 135     -16.900  14.535   8.449  1.00  0.00            
ATOM   1692  HB2 SER A 135     -16.550  13.062   9.419  1.00  0.00            
ATOM   1693  OG  SER A 135     -16.731  12.809   7.361  1.00  0.00            
ATOM   1694  HG  SER A 135     -16.987  11.940   7.700  1.00  0.00            
ATOM   1695  C   SER A 135     -14.635  14.760   7.223  1.00  0.00            
ATOM   1696  O   SER A 135     -14.778  15.952   7.390  1.00  0.00            
ATOM   1697  N   SER A 136     -14.184  14.187   6.156  1.00  0.00            
ATOM   1698  H   SER A 136     -14.117  13.182   6.111  1.00  0.00            
ATOM   1699  CA  SER A 136     -13.667  14.799   4.946  1.00  0.00            
ATOM   1700  HA  SER A 136     -14.160  15.762   4.804  1.00  0.00            
ATOM   1701  CB  SER A 136     -12.175  15.157   5.235  1.00  0.00            
ATOM   1702  HB1 SER A 136     -12.224  15.989   5.934  1.00  0.00            
ATOM   1703  HB2 SER A 136     -11.836  15.642   4.319  1.00  0.00            
ATOM   1704  OG  SER A 136     -11.494  13.993   5.657  1.00  0.00            
ATOM   1705  HG  SER A 136     -10.557  14.205   5.662  1.00  0.00            
ATOM   1706  C   SER A 136     -13.963  13.825   3.749  1.00  0.00            
ATOM   1707  O   SER A 136     -14.366  12.675   4.015  1.00  0.00            
ATOM   1708  N   PRO A 137     -13.641  14.144   2.494  1.00  0.00            
ATOM   1709  CD  PRO A 137     -13.464  15.492   2.042  1.00  0.00            
ATOM   1710  HD1 PRO A 137     -12.458  15.918   2.100  1.00  0.00            
ATOM   1711  HD2 PRO A 137     -14.012  16.203   2.655  1.00  0.00            
ATOM   1712  CG  PRO A 137     -13.845  15.479   0.558  1.00  0.00            
ATOM   1713  HG1 PRO A 137     -13.250  16.258   0.092  1.00  0.00            
ATOM   1714  HG2 PRO A 137     -14.891  15.692   0.350  1.00  0.00            
ATOM   1715  CB  PRO A 137     -13.337  14.045   0.140  1.00  0.00            
ATOM   1716  HB1 PRO A 137     -12.253  14.008   0.065  1.00  0.00            
ATOM   1717  HB2 PRO A 137     -13.850  13.709  -0.757  1.00  0.00            
ATOM   1718  CA  PRO A 137     -13.802  13.236   1.316  1.00  0.00            
ATOM   1719  HA  PRO A 137     -14.883  13.076   1.297  1.00  0.00            
ATOM   1720  C   PRO A 137     -13.153  11.818   1.510  1.00  0.00            
ATOM   1721  O   PRO A 137     -13.694  10.789   1.139  1.00  0.00            
ATOM   1722  N   GLU A 138     -12.045  11.784   2.263  1.00  0.00            
ATOM   1723  H   GLU A 138     -11.772  12.637   2.731  1.00  0.00            
ATOM   1724  CA  GLU A 138     -11.260  10.572   2.642  1.00  0.00            
ATOM   1725  HA  GLU A 138     -11.114   9.903   1.788  1.00  0.00            
ATOM   1726  CB  GLU A 138      -9.895  10.957   3.235  1.00  0.00            
ATOM   1727  HB1 GLU A 138      -9.412   9.984   3.310  1.00  0.00            
ATOM   1728  HB2 GLU A 138     -10.117  11.424   4.191  1.00  0.00            
ATOM   1729  CG  GLU A 138      -9.056  11.833   2.342  1.00  0.00            
ATOM   1730  HG1 GLU A 138      -9.439  12.852   2.392  1.00  0.00            
ATOM   1731  HG2 GLU A 138      -9.197  11.663   1.279  1.00  0.00            
ATOM   1732  CD  GLU A 138      -7.628  11.859   2.848  1.00  0.00            
ATOM   1733  OE1 GLU A 138      -7.263  12.898   3.487  1.00  0.00            
ATOM   1734  OE2 GLU A 138      -6.811  10.944   2.555  1.00  0.00            
ATOM   1735  C   GLU A 138     -12.099   9.670   3.612  1.00  0.00            
ATOM   1736  O   GLU A 138     -11.726   8.483   3.695  1.00  0.00            
ATOM   1737  N   GLU A 139     -13.228  10.123   4.200  1.00  0.00            
ATOM   1738  H   GLU A 139     -13.580  11.039   3.963  1.00  0.00            
ATOM   1739  CA  GLU A 139     -14.168   9.265   4.874  1.00  0.00            
ATOM   1740  HA  GLU A 139     -13.575   8.494   5.381  1.00  0.00            
ATOM   1741  CB  GLU A 139     -15.023  10.011   5.929  1.00  0.00            
ATOM   1742  HB1 GLU A 139     -15.678  10.709   5.398  1.00  0.00            
ATOM   1743  HB2 GLU A 139     -14.377  10.654   6.529  1.00  0.00            
ATOM   1744  CG  GLU A 139     -15.874   9.042   6.817  1.00  0.00            
ATOM   1745  HG1 GLU A 139     -15.279   8.143   6.977  1.00  0.00            
ATOM   1746  HG2 GLU A 139     -16.798   8.786   6.300  1.00  0.00            
ATOM   1747  CD  GLU A 139     -16.178   9.793   8.075  1.00  0.00            
ATOM   1748  OE1 GLU A 139     -17.343  10.345   8.138  1.00  0.00            
ATOM   1749  OE2 GLU A 139     -15.320   9.857   8.985  1.00  0.00            
ATOM   1750  C   GLU A 139     -15.050   8.403   3.875  1.00  0.00            
ATOM   1751  O   GLU A 139     -15.710   7.459   4.347  1.00  0.00            
ATOM   1752  N   GLN A 140     -15.087   8.717   2.570  1.00  0.00            
ATOM   1753  H   GLN A 140     -14.443   9.426   2.278  1.00  0.00            
ATOM   1754  CA  GLN A 140     -15.971   8.095   1.522  1.00  0.00            
ATOM   1755  HA  GLN A 140     -16.779   7.563   2.024  1.00  0.00            
ATOM   1756  CB  GLN A 140     -16.525   9.303   0.681  1.00  0.00            
ATOM   1757  HB1 GLN A 140     -17.387   8.987   0.086  1.00  0.00            
ATOM   1758  HB2 GLN A 140     -15.856   9.551  -0.147  1.00  0.00            
ATOM   1759  CG  GLN A 140     -16.924  10.628   1.468  1.00  0.00            
ATOM   1760  HG1 GLN A 140     -17.606  11.150   0.798  1.00  0.00            
ATOM   1761  HG2 GLN A 140     -16.015  11.206   1.624  1.00  0.00            
ATOM   1762  CD  GLN A 140     -17.673  10.445   2.772  1.00  0.00            
ATOM   1763  OE1 GLN A 140     -18.427   9.501   2.988  1.00  0.00            
ATOM   1764  NE2 GLN A 140     -17.696  11.398   3.657  1.00  0.00            
ATOM   1765 1HE2 GLN A 140     -17.141  12.237   3.543  1.00  0.00            
ATOM   1766 2HE2 GLN A 140     -18.356  11.233   4.404  1.00  0.00            
ATOM   1767  C   GLN A 140     -15.320   6.945   0.654  1.00  0.00            
ATOM   1768  O   GLN A 140     -15.960   6.509  -0.277  1.00  0.00            
ATOM   1769  N   LEU A 141     -14.102   6.542   0.986  1.00  0.00            
ATOM   1770  H   LEU A 141     -13.689   6.983   1.794  1.00  0.00            
ATOM   1771  CA  LEU A 141     -13.354   5.533   0.189  1.00  0.00            
ATOM   1772  HA  LEU A 141     -13.312   5.877  -0.847  1.00  0.00            
ATOM   1773  CB  LEU A 141     -11.852   5.389   0.516  1.00  0.00            
ATOM   1774  HB1 LEU A 141     -11.444   4.551  -0.046  1.00  0.00            
ATOM   1775  HB2 LEU A 141     -11.788   5.147   1.578  1.00  0.00            
ATOM   1776  CG  LEU A 141     -11.042   6.671   0.250  1.00  0.00            
ATOM   1777  HG  LEU A 141     -11.613   7.537   0.592  1.00  0.00            
ATOM   1778  CD1 LEU A 141      -9.795   6.600   1.087  1.00  0.00            
ATOM   1779 1HD1 LEU A 141      -9.318   5.640   0.861  1.00  0.00            
ATOM   1780 2HD1 LEU A 141      -9.107   7.390   0.791  1.00  0.00            
ATOM   1781 3HD1 LEU A 141      -9.935   6.763   2.149  1.00  0.00            
ATOM   1782  CD2 LEU A 141     -10.502   6.745  -1.179  1.00  0.00            
ATOM   1783 1HD2 LEU A 141     -11.338   6.604  -1.859  1.00  0.00            
ATOM   1784 2HD2 LEU A 141      -9.918   7.656  -1.312  1.00  0.00            
ATOM   1785 3HD2 LEU A 141      -9.873   5.891  -1.427  1.00  0.00            
ATOM   1786  C   LEU A 141     -14.080   4.215   0.041  1.00  0.00            
ATOM   1787  O   LEU A 141     -13.788   3.427  -0.854  1.00  0.00            
ATOM   1788  N   LEU A 142     -15.102   3.944   0.866  1.00  0.00            
ATOM   1789  H   LEU A 142     -15.352   4.668   1.527  1.00  0.00            
ATOM   1790  CA  LEU A 142     -16.014   2.820   0.589  1.00  0.00            
ATOM   1791  HA  LEU A 142     -15.470   1.882   0.714  1.00  0.00            
ATOM   1792  CB  LEU A 142     -17.145   3.016   1.610  1.00  0.00            
ATOM   1793  HB1 LEU A 142     -17.601   3.989   1.405  1.00  0.00            
ATOM   1794  HB2 LEU A 142     -16.664   3.179   2.569  1.00  0.00            
ATOM   1795  CG  LEU A 142     -18.339   2.079   1.501  1.00  0.00            
ATOM   1796  HG  LEU A 142     -18.804   2.351   0.552  1.00  0.00            
ATOM   1797  CD1 LEU A 142     -17.983   0.634   1.725  1.00  0.00            
ATOM   1798 1HD1 LEU A 142     -17.494   0.169   0.861  1.00  0.00            
ATOM   1799 2HD1 LEU A 142     -17.240   0.421   2.487  1.00  0.00            
ATOM   1800 3HD1 LEU A 142     -18.903   0.053   1.799  1.00  0.00            
ATOM   1801  CD2 LEU A 142     -19.377   2.397   2.520  1.00  0.00            
ATOM   1802 1HD2 LEU A 142     -20.279   1.800   2.368  1.00  0.00            
ATOM   1803 2HD2 LEU A 142     -19.056   2.022   3.495  1.00  0.00            
ATOM   1804 3HD2 LEU A 142     -19.599   3.456   2.621  1.00  0.00            
ATOM   1805  C   LEU A 142     -16.587   2.753  -0.818  1.00  0.00            
ATOM   1806  O   LEU A 142     -16.809   1.661  -1.358  1.00  0.00            
ATOM   1807  N   PHE A 143     -16.970   3.966  -1.323  1.00  0.00            
ATOM   1808  H   PHE A 143     -16.913   4.788  -0.735  1.00  0.00            
ATOM   1809  CA  PHE A 143     -17.516   4.022  -2.627  1.00  0.00            
ATOM   1810  HA  PHE A 143     -18.400   3.394  -2.716  1.00  0.00            
ATOM   1811  CB  PHE A 143     -18.003   5.465  -2.747  1.00  0.00            
ATOM   1812  HB1 PHE A 143     -18.183   5.464  -3.821  1.00  0.00            
ATOM   1813  HB2 PHE A 143     -17.184   6.173  -2.637  1.00  0.00            
ATOM   1814  CG  PHE A 143     -19.202   5.918  -2.002  1.00  0.00            
ATOM   1815  CD1 PHE A 143     -19.023   6.937  -0.979  1.00  0.00            
ATOM   1816  HD1 PHE A 143     -18.077   7.459  -0.974  1.00  0.00            
ATOM   1817  CE1 PHE A 143     -20.027   7.230  -0.073  1.00  0.00            
ATOM   1818  HE1 PHE A 143     -19.875   7.860   0.793  1.00  0.00            
ATOM   1819  CZ  PHE A 143     -21.316   6.655  -0.256  1.00  0.00            
ATOM   1820  HZ  PHE A 143     -22.122   6.889   0.416  1.00  0.00            
ATOM   1821  CE2 PHE A 143     -21.508   5.727  -1.337  1.00  0.00            
ATOM   1822  HE2 PHE A 143     -22.436   5.218  -1.497  1.00  0.00            
ATOM   1823  CD2 PHE A 143     -20.466   5.310  -2.183  1.00  0.00            
ATOM   1824  HD2 PHE A 143     -20.633   4.694  -3.056  1.00  0.00            
ATOM   1825  C   PHE A 143     -16.610   3.625  -3.768  1.00  0.00            
ATOM   1826  O   PHE A 143     -17.070   3.481  -4.903  1.00  0.00            
ATOM   1827  N   LEU A 144     -15.306   3.305  -3.543  1.00  0.00            
ATOM   1828  H   LEU A 144     -15.040   3.304  -2.566  1.00  0.00            
ATOM   1829  CA  LEU A 144     -14.394   2.691  -4.455  1.00  0.00            
ATOM   1830  HA  LEU A 144     -14.728   2.806  -5.490  1.00  0.00            
ATOM   1831  CB  LEU A 144     -13.036   3.431  -4.373  1.00  0.00            
ATOM   1832  HB1 LEU A 144     -12.601   3.368  -3.373  1.00  0.00            
ATOM   1833  HB2 LEU A 144     -13.177   4.476  -4.636  1.00  0.00            
ATOM   1834  CG  LEU A 144     -11.931   2.978  -5.375  1.00  0.00            
ATOM   1835  HG  LEU A 144     -11.815   1.895  -5.276  1.00  0.00            
ATOM   1836  CD1 LEU A 144     -12.318   3.181  -6.821  1.00  0.00            
ATOM   1837 1HD1 LEU A 144     -12.772   4.152  -6.993  1.00  0.00            
ATOM   1838 2HD1 LEU A 144     -11.493   2.985  -7.502  1.00  0.00            
ATOM   1839 3HD1 LEU A 144     -12.913   2.326  -7.156  1.00  0.00            
ATOM   1840  CD2 LEU A 144     -10.726   3.749  -4.977  1.00  0.00            
ATOM   1841 1HD2 LEU A 144     -10.099   3.233  -4.242  1.00  0.00            
ATOM   1842 2HD2 LEU A 144     -10.072   3.851  -5.836  1.00  0.00            
ATOM   1843 3HD2 LEU A 144     -11.029   4.700  -4.519  1.00  0.00            
ATOM   1844  C   LEU A 144     -14.229   1.158  -4.299  1.00  0.00            
ATOM   1845  O   LEU A 144     -13.929   0.398  -5.227  1.00  0.00            
ATOM   1846  N   TYR A 145     -14.306   0.663  -3.067  1.00  0.00            
ATOM   1847  H   TYR A 145     -14.629   1.317  -2.358  1.00  0.00            
ATOM   1848  CA  TYR A 145     -14.187  -0.758  -2.694  1.00  0.00            
ATOM   1849  HA  TYR A 145     -13.231  -1.178  -3.017  1.00  0.00            
ATOM   1850  CB  TYR A 145     -14.217  -0.823  -1.164  1.00  0.00            
ATOM   1851  HB1 TYR A 145     -15.097  -0.281  -0.818  1.00  0.00            
ATOM   1852  HB2 TYR A 145     -13.317  -0.315  -0.832  1.00  0.00            
ATOM   1853  CG  TYR A 145     -14.182  -2.231  -0.567  1.00  0.00            
ATOM   1854  CD1 TYR A 145     -15.203  -2.678   0.256  1.00  0.00            
ATOM   1855  HD1 TYR A 145     -16.001  -1.966   0.409  1.00  0.00            
ATOM   1856  CE1 TYR A 145     -15.137  -3.866   0.946  1.00  0.00            
ATOM   1857  HE1 TYR A 145     -15.901  -4.102   1.654  1.00  0.00            
ATOM   1858  CZ  TYR A 145     -13.967  -4.675   0.721  1.00  0.00            
ATOM   1859  OH  TYR A 145     -13.853  -5.852   1.426  1.00  0.00            
ATOM   1860  HH  TYR A 145     -12.926  -6.095   1.468  1.00  0.00            
ATOM   1861  CE2 TYR A 145     -12.926  -4.312  -0.117  1.00  0.00            
ATOM   1862  HE2 TYR A 145     -12.105  -5.003  -0.264  1.00  0.00            
ATOM   1863  CD2 TYR A 145     -13.019  -3.083  -0.821  1.00  0.00            
ATOM   1864  HD2 TYR A 145     -12.230  -2.751  -1.488  1.00  0.00            
ATOM   1865  C   TYR A 145     -15.171  -1.631  -3.451  1.00  0.00            
ATOM   1866  O   TYR A 145     -14.869  -2.743  -3.891  1.00  0.00            
ATOM   1867  N   ILE A 146     -16.287  -1.078  -3.817  1.00  0.00            
ATOM   1868  H   ILE A 146     -16.596  -0.255  -3.336  1.00  0.00            
ATOM   1869  CA  ILE A 146     -17.277  -1.826  -4.590  1.00  0.00            
ATOM   1870  HA  ILE A 146     -17.406  -2.804  -4.131  1.00  0.00            
ATOM   1871  CB  ILE A 146     -18.643  -1.074  -4.384  1.00  0.00            
ATOM   1872  HB  ILE A 146     -19.341  -1.539  -5.076  1.00  0.00            
ATOM   1873  CG2 ILE A 146     -19.246  -1.495  -3.024  1.00  0.00            
ATOM   1874 1HG2 ILE A 146     -20.315  -1.313  -3.141  1.00  0.00            
ATOM   1875 2HG2 ILE A 146     -19.125  -2.578  -2.977  1.00  0.00            
ATOM   1876 3HG2 ILE A 146     -18.820  -0.961  -2.169  1.00  0.00            
ATOM   1877  CG1 ILE A 146     -18.563   0.419  -4.770  1.00  0.00            
ATOM   1878 1HG1 ILE A 146     -18.070   0.399  -5.746  1.00  0.00            
ATOM   1879 2HG1 ILE A 146     -17.970   1.074  -4.125  1.00  0.00            
ATOM   1880  CD  ILE A 146     -19.943   1.114  -5.000  1.00  0.00            
ATOM   1881  HD1 ILE A 146     -19.798   2.142  -5.321  1.00  0.00            
ATOM   1882  HD2 ILE A 146     -20.386   0.360  -5.655  1.00  0.00            
ATOM   1883  HD3 ILE A 146     -20.619   1.090  -4.146  1.00  0.00            
ATOM   1884  C   ILE A 146     -16.909  -1.979  -6.052  1.00  0.00            
ATOM   1885  O   ILE A 146     -17.631  -2.642  -6.709  1.00  0.00            
ATOM   1886  N   ILE A 147     -15.804  -1.436  -6.612  1.00  0.00            
ATOM   1887  H   ILE A 147     -15.131  -0.981  -6.013  1.00  0.00            
ATOM   1888  CA  ILE A 147     -15.448  -1.593  -8.025  1.00  0.00            
ATOM   1889  HA  ILE A 147     -16.032  -2.403  -8.468  1.00  0.00            
ATOM   1890  CB  ILE A 147     -15.958  -0.230  -8.751  1.00  0.00            
ATOM   1891  HB  ILE A 147     -17.043  -0.209  -8.653  1.00  0.00            
ATOM   1892  CG2 ILE A 147     -15.363   1.044  -8.133  1.00  0.00            
ATOM   1893 1HG2 ILE A 147     -15.829   1.943  -8.536  1.00  0.00            
ATOM   1894 2HG2 ILE A 147     -15.573   1.212  -7.075  1.00  0.00            
ATOM   1895 3HG2 ILE A 147     -14.295   1.078  -8.339  1.00  0.00            
ATOM   1896  CG1 ILE A 147     -15.664  -0.327 -10.278  1.00  0.00            
ATOM   1897 1HG1 ILE A 147     -16.276  -1.168 -10.577  1.00  0.00            
ATOM   1898 2HG1 ILE A 147     -14.609  -0.564 -10.447  1.00  0.00            
ATOM   1899  CD  ILE A 147     -16.029   0.926 -11.132  1.00  0.00            
ATOM   1900  HD1 ILE A 147     -17.036   1.279 -10.917  1.00  0.00            
ATOM   1901  HD2 ILE A 147     -15.350   1.768 -11.022  1.00  0.00            
ATOM   1902  HD3 ILE A 147     -16.011   0.653 -12.192  1.00  0.00            
ATOM   1903  C   ILE A 147     -13.952  -1.816  -8.287  1.00  0.00            
ATOM   1904  O   ILE A 147     -13.713  -2.764  -8.992  1.00  0.00            
ATOM   1905  N   TYR A 148     -12.944  -1.092  -7.730  1.00  0.00            
ATOM   1906  H   TYR A 148     -13.062  -0.455  -6.959  1.00  0.00            
ATOM   1907  CA  TYR A 148     -11.519  -1.347  -8.237  1.00  0.00            
ATOM   1908  HA  TYR A 148     -11.586  -1.332  -9.327  1.00  0.00            
ATOM   1909  CB  TYR A 148     -10.406  -0.368  -7.692  1.00  0.00            
ATOM   1910  HB1 TYR A 148     -10.792   0.652  -7.591  1.00  0.00            
ATOM   1911  HB2 TYR A 148      -9.665  -0.349  -8.490  1.00  0.00            
ATOM   1912  CG  TYR A 148      -9.761  -0.755  -6.412  1.00  0.00            
ATOM   1913  CD1 TYR A 148      -8.368  -1.168  -6.348  1.00  0.00            
ATOM   1914  HD1 TYR A 148      -7.859  -1.087  -7.298  1.00  0.00            
ATOM   1915  CE1 TYR A 148      -7.751  -1.440  -5.186  1.00  0.00            
ATOM   1916  HE1 TYR A 148      -6.767  -1.906  -5.152  1.00  0.00            
ATOM   1917  CZ  TYR A 148      -8.477  -1.308  -4.016  1.00  0.00            
ATOM   1918  OH  TYR A 148      -7.933  -1.880  -2.846  1.00  0.00            
ATOM   1919  HH  TYR A 148      -8.397  -1.784  -2.006  1.00  0.00            
ATOM   1920  CE2 TYR A 148      -9.772  -0.793  -3.994  1.00  0.00            
ATOM   1921  HE2 TYR A 148     -10.251  -0.695  -3.032  1.00  0.00            
ATOM   1922  CD2 TYR A 148     -10.402  -0.499  -5.184  1.00  0.00            
ATOM   1923  HD2 TYR A 148     -11.429  -0.175  -5.238  1.00  0.00            
ATOM   1924  C   TYR A 148     -11.043  -2.809  -8.044  1.00  0.00            
ATOM   1925  O   TYR A 148     -10.419  -3.298  -8.943  1.00  0.00            
ATOM   1926  N   THR A 149     -11.420  -3.493  -6.895  1.00  0.00            
ATOM   1927  H   THR A 149     -12.155  -3.055  -6.349  1.00  0.00            
ATOM   1928  CA  THR A 149     -11.111  -4.936  -6.593  1.00  0.00            
ATOM   1929  HA  THR A 149     -10.032  -5.031  -6.717  1.00  0.00            
ATOM   1930  CB  THR A 149     -11.531  -5.280  -5.199  1.00  0.00            
ATOM   1931  HB  THR A 149     -11.501  -6.360  -5.045  1.00  0.00            
ATOM   1932  CG2 THR A 149     -10.608  -4.556  -4.244  1.00  0.00            
ATOM   1933 1HG2 THR A 149      -9.610  -4.967  -4.414  1.00  0.00            
ATOM   1934 2HG2 THR A 149     -10.503  -3.499  -4.476  1.00  0.00            
ATOM   1935 3HG2 THR A 149     -10.992  -4.719  -3.242  1.00  0.00            
ATOM   1936  OG1 THR A 149     -12.860  -5.033  -4.966  1.00  0.00            
ATOM   1937  HG1 THR A 149     -13.200  -5.580  -4.256  1.00  0.00            
ATOM   1938  C   THR A 149     -11.776  -5.901  -7.632  1.00  0.00            
ATOM   1939  O   THR A 149     -11.131  -6.920  -7.952  1.00  0.00            
ATOM   1940  N   VAL A 150     -12.950  -5.490  -8.088  1.00  0.00            
ATOM   1941  H   VAL A 150     -13.387  -4.706  -7.615  1.00  0.00            
ATOM   1942  CA  VAL A 150     -13.728  -6.178  -9.166  1.00  0.00            
ATOM   1943  HA  VAL A 150     -13.806  -7.239  -8.903  1.00  0.00            
ATOM   1944  CB  VAL A 150     -15.199  -5.726  -9.219  1.00  0.00            
ATOM   1945  HB  VAL A 150     -15.240  -4.797  -9.796  1.00  0.00            
ATOM   1946  CG1 VAL A 150     -16.121  -6.813  -9.823  1.00  0.00            
ATOM   1947 1HG1 VAL A 150     -15.923  -6.824 -10.892  1.00  0.00            
ATOM   1948 2HG1 VAL A 150     -15.964  -7.815  -9.411  1.00  0.00            
ATOM   1949 3HG1 VAL A 150     -17.158  -6.523  -9.642  1.00  0.00            
ATOM   1950  CG2 VAL A 150     -15.800  -5.430  -7.843  1.00  0.00            
ATOM   1951 1HG2 VAL A 150     -15.836  -6.335  -7.232  1.00  0.00            
ATOM   1952 2HG2 VAL A 150     -15.165  -4.752  -7.261  1.00  0.00            
ATOM   1953 3HG2 VAL A 150     -16.846  -5.127  -7.955  1.00  0.00            
ATOM   1954  C   VAL A 150     -13.055  -6.015 -10.526  1.00  0.00            
ATOM   1955  O   VAL A 150     -12.797  -7.004 -11.155  1.00  0.00            
ATOM   1956  N   GLY A 151     -12.644  -4.825 -10.953  1.00  0.00            
ATOM   1957  H   GLY A 151     -12.836  -4.030 -10.365  1.00  0.00            
ATOM   1958  CA  GLY A 151     -11.878  -4.492 -12.119  1.00  0.00            
ATOM   1959  HA1 GLY A 151     -11.775  -3.408 -12.194  1.00  0.00            
ATOM   1960  HA2 GLY A 151     -12.400  -4.909 -12.978  1.00  0.00            
ATOM   1961  C   GLY A 151     -10.533  -5.165 -12.149  1.00  0.00            
ATOM   1962  O   GLY A 151     -10.162  -5.784 -13.143  1.00  0.00            
ATOM   1963  N   TYR A 152      -9.846  -5.260 -10.993  1.00  0.00            
ATOM   1964  H   TYR A 152     -10.162  -4.820 -10.141  1.00  0.00            
ATOM   1965  CA  TYR A 152      -8.675  -6.122 -10.764  1.00  0.00            
ATOM   1966  HA  TYR A 152      -7.973  -5.767 -11.518  1.00  0.00            
ATOM   1967  CB  TYR A 152      -8.088  -5.884  -9.393  1.00  0.00            
ATOM   1968  HB1 TYR A 152      -7.699  -6.813  -8.993  1.00  0.00            
ATOM   1969  HB2 TYR A 152      -8.843  -5.449  -8.736  1.00  0.00            
ATOM   1970  CG  TYR A 152      -6.852  -5.087  -9.520  1.00  0.00            
ATOM   1971  CD1 TYR A 152      -5.639  -5.640  -9.972  1.00  0.00            
ATOM   1972  HD1 TYR A 152      -5.638  -6.688 -10.226  1.00  0.00            
ATOM   1973  CE1 TYR A 152      -4.581  -4.805 -10.208  1.00  0.00            
ATOM   1974  HE1 TYR A 152      -3.603  -5.152 -10.488  1.00  0.00            
ATOM   1975  CZ  TYR A 152      -4.620  -3.448 -10.066  1.00  0.00            
ATOM   1976  OH  TYR A 152      -3.510  -2.648 -10.344  1.00  0.00            
ATOM   1977  HH  TYR A 152      -3.533  -1.730 -10.051  1.00  0.00            
ATOM   1978  CE2 TYR A 152      -5.864  -2.875  -9.616  1.00  0.00            
ATOM   1979  HE2 TYR A 152      -6.019  -1.803  -9.568  1.00  0.00            
ATOM   1980  CD2 TYR A 152      -6.960  -3.712  -9.287  1.00  0.00            
ATOM   1981  HD2 TYR A 152      -7.887  -3.298  -8.901  1.00  0.00            
ATOM   1982  C   TYR A 152      -8.952  -7.606 -11.024  1.00  0.00            
ATOM   1983  O   TYR A 152      -8.100  -8.303 -11.649  1.00  0.00            
ATOM   1984  N   ALA A 153     -10.079  -8.099 -10.541  1.00  0.00            
ATOM   1985  H   ALA A 153     -10.708  -7.457 -10.087  1.00  0.00            
ATOM   1986  CA  ALA A 153     -10.387  -9.598 -10.639  1.00  0.00            
ATOM   1987  HA  ALA A 153      -9.502 -10.117 -10.272  1.00  0.00            
ATOM   1988  CB  ALA A 153     -11.610 -10.025  -9.782  1.00  0.00            
ATOM   1989  HB1 ALA A 153     -11.424  -9.912  -8.708  1.00  0.00            
ATOM   1990  HB2 ALA A 153     -12.463  -9.406 -10.065  1.00  0.00            
ATOM   1991  HB3 ALA A 153     -11.863 -11.044 -10.065  1.00  0.00            
ATOM   1992  C   ALA A 153     -10.703 -10.021 -12.065  1.00  0.00            
ATOM   1993  O   ALA A 153     -10.149 -11.013 -12.580  1.00  0.00            
ATOM   1994  N   LEU A 154     -11.593  -9.240 -12.698  1.00  0.00            
ATOM   1995  H   LEU A 154     -11.959  -8.535 -12.075  1.00  0.00            
ATOM   1996  CA  LEU A 154     -11.824  -9.308 -14.145  1.00  0.00            
ATOM   1997  HA  LEU A 154     -12.276 -10.268 -14.419  1.00  0.00            
ATOM   1998  CB  LEU A 154     -12.776  -8.187 -14.508  1.00  0.00            
ATOM   1999  HB1 LEU A 154     -12.880  -7.960 -15.571  1.00  0.00            
ATOM   2000  HB2 LEU A 154     -12.413  -7.215 -14.182  1.00  0.00            
ATOM   2001  CG  LEU A 154     -14.203  -8.391 -13.950  1.00  0.00            
ATOM   2002  HG  LEU A 154     -14.159  -8.481 -12.859  1.00  0.00            
ATOM   2003  CD1 LEU A 154     -14.961  -7.102 -14.190  1.00  0.00            
ATOM   2004 1HD1 LEU A 154     -14.703  -6.415 -13.389  1.00  0.00            
ATOM   2005 2HD1 LEU A 154     -14.656  -6.648 -15.135  1.00  0.00            
ATOM   2006 3HD1 LEU A 154     -16.038  -7.238 -14.071  1.00  0.00            
ATOM   2007  CD2 LEU A 154     -14.875  -9.687 -14.582  1.00  0.00            
ATOM   2008 1HD2 LEU A 154     -14.461 -10.487 -13.964  1.00  0.00            
ATOM   2009 2HD2 LEU A 154     -15.962  -9.648 -14.539  1.00  0.00            
ATOM   2010 3HD2 LEU A 154     -14.630  -9.733 -15.641  1.00  0.00            
ATOM   2011  C   LEU A 154     -10.511  -9.097 -14.904  1.00  0.00            
ATOM   2012  O   LEU A 154     -10.313  -9.689 -15.929  1.00  0.00            
ATOM   2013  N   SER A 155      -9.557  -8.200 -14.501  1.00  0.00            
ATOM   2014  H   SER A 155      -9.689  -7.597 -13.710  1.00  0.00            
ATOM   2015  CA  SER A 155      -8.245  -8.036 -15.223  1.00  0.00            
ATOM   2016  HA  SER A 155      -8.496  -7.825 -16.261  1.00  0.00            
ATOM   2017  CB  SER A 155      -7.443  -6.756 -14.811  1.00  0.00            
ATOM   2018  HB1 SER A 155      -6.417  -6.923 -15.105  1.00  0.00            
ATOM   2019  HB2 SER A 155      -7.526  -6.717 -13.715  1.00  0.00            
ATOM   2020  OG  SER A 155      -8.053  -5.587 -15.368  1.00  0.00            
ATOM   2021  HG  SER A 155      -8.321  -5.010 -14.654  1.00  0.00            
ATOM   2022  C   SER A 155      -7.496  -9.280 -15.056  1.00  0.00            
ATOM   2023  O   SER A 155      -6.961  -9.830 -16.022  1.00  0.00            
ATOM   2024  N   PHE A 156      -7.427  -9.858 -13.848  1.00  0.00            
ATOM   2025  H   PHE A 156      -7.899  -9.467 -13.045  1.00  0.00            
ATOM   2026  CA  PHE A 156      -6.713 -11.160 -13.591  1.00  0.00            
ATOM   2027  HA  PHE A 156      -5.659 -11.048 -13.864  1.00  0.00            
ATOM   2028  CB  PHE A 156      -6.851 -11.417 -12.055  1.00  0.00            
ATOM   2029  HB1 PHE A 156      -7.895 -11.179 -11.849  1.00  0.00            
ATOM   2030  HB2 PHE A 156      -6.160 -10.746 -11.538  1.00  0.00            
ATOM   2031  CG  PHE A 156      -6.478 -12.851 -11.678  1.00  0.00            
ATOM   2032  CD1 PHE A 156      -5.087 -13.192 -11.676  1.00  0.00            
ATOM   2033  HD1 PHE A 156      -4.363 -12.407 -11.820  1.00  0.00            
ATOM   2034  CE1 PHE A 156      -4.760 -14.512 -11.391  1.00  0.00            
ATOM   2035  HE1 PHE A 156      -3.733 -14.790 -11.556  1.00  0.00            
ATOM   2036  CZ  PHE A 156      -5.712 -15.519 -11.216  1.00  0.00            
ATOM   2037  HZ  PHE A 156      -5.365 -16.542 -11.139  1.00  0.00            
ATOM   2038  CE2 PHE A 156      -7.091 -15.162 -11.397  1.00  0.00            
ATOM   2039  HE2 PHE A 156      -7.815 -15.935 -11.157  1.00  0.00            
ATOM   2040  CD2 PHE A 156      -7.483 -13.783 -11.476  1.00  0.00            
ATOM   2041  HD2 PHE A 156      -8.524 -13.521 -11.581  1.00  0.00            
ATOM   2042  C   PHE A 156      -7.372 -12.344 -14.284  1.00  0.00            
ATOM   2043  O   PHE A 156      -6.671 -13.275 -14.733  1.00  0.00            
ATOM   2044  N   SER A 157      -8.723 -12.333 -14.533  1.00  0.00            
ATOM   2045  H   SER A 157      -9.224 -11.518 -14.235  1.00  0.00            
ATOM   2046  CA  SER A 157      -9.474 -13.403 -15.239  1.00  0.00            
ATOM   2047  HA  SER A 157      -9.176 -14.378 -14.844  1.00  0.00            
ATOM   2048  CB  SER A 157     -10.981 -13.119 -15.072  1.00  0.00            
ATOM   2049  HB1 SER A 157     -11.618 -13.662 -15.777  1.00  0.00            
ATOM   2050  HB2 SER A 157     -11.076 -12.077 -15.372  1.00  0.00            
ATOM   2051  OG  SER A 157     -11.394 -13.342 -13.732  1.00  0.00            
ATOM   2052  HG  SER A 157     -11.019 -12.657 -13.167  1.00  0.00            
ATOM   2053  C   SER A 157      -9.182 -13.532 -16.709  1.00  0.00            
ATOM   2054  O   SER A 157      -9.174 -14.600 -17.374  1.00  0.00            
ATOM   2055  N   ALA A 158      -8.967 -12.384 -17.371  1.00  0.00            
ATOM   2056  H   ALA A 158      -9.176 -11.477 -16.971  1.00  0.00            
ATOM   2057  CA  ALA A 158      -8.538 -12.228 -18.740  1.00  0.00            
ATOM   2058  HA  ALA A 158      -9.116 -12.952 -19.329  1.00  0.00            
ATOM   2059  CB  ALA A 158      -8.950 -10.822 -19.213  1.00  0.00            
ATOM   2060  HB1 ALA A 158      -9.913 -10.515 -18.806  1.00  0.00            
ATOM   2061  HB2 ALA A 158      -8.215 -10.052 -18.990  1.00  0.00            
ATOM   2062  HB3 ALA A 158      -9.145 -10.740 -20.281  1.00  0.00            
ATOM   2063  C   ALA A 158      -7.042 -12.555 -18.842  1.00  0.00            
ATOM   2064  O   ALA A 158      -6.687 -13.261 -19.767  1.00  0.00            
ATOM   2065  N   LEU A 159      -6.232 -11.997 -17.941  1.00  0.00            
ATOM   2066  H   LEU A 159      -6.605 -11.408 -17.200  1.00  0.00            
ATOM   2067  CA  LEU A 159      -4.798 -12.164 -17.964  1.00  0.00            
ATOM   2068  HA  LEU A 159      -4.413 -11.955 -18.961  1.00  0.00            
ATOM   2069  CB  LEU A 159      -4.108 -11.168 -17.016  1.00  0.00            
ATOM   2070  HB1 LEU A 159      -3.060 -11.476 -17.020  1.00  0.00            
ATOM   2071  HB2 LEU A 159      -4.492 -11.240 -16.002  1.00  0.00            
ATOM   2072  CG  LEU A 159      -4.041  -9.699 -17.477  1.00  0.00            
ATOM   2073  HG  LEU A 159      -4.976  -9.356 -17.906  1.00  0.00            
ATOM   2074  CD1 LEU A 159      -3.711  -8.714 -16.334  1.00  0.00            
ATOM   2075 1HD1 LEU A 159      -4.590  -8.502 -15.727  1.00  0.00            
ATOM   2076 2HD1 LEU A 159      -2.966  -9.244 -15.748  1.00  0.00            
ATOM   2077 3HD1 LEU A 159      -3.353  -7.792 -16.792  1.00  0.00            
ATOM   2078  CD2 LEU A 159      -2.968  -9.470 -18.599  1.00  0.00            
ATOM   2079 1HD2 LEU A 159      -1.942  -9.619 -18.234  1.00  0.00            
ATOM   2080 2HD2 LEU A 159      -3.133 -10.133 -19.444  1.00  0.00            
ATOM   2081 3HD2 LEU A 159      -3.030  -8.426 -18.898  1.00  0.00            
ATOM   2082  C   LEU A 159      -4.290 -13.563 -17.789  1.00  0.00            
ATOM   2083  O   LEU A 159      -3.350 -14.033 -18.516  1.00  0.00            
ATOM   2084  N   VAL A 160      -5.079 -14.439 -17.060  1.00  0.00            
ATOM   2085  H   VAL A 160      -5.960 -14.073 -16.717  1.00  0.00            
ATOM   2086  CA  VAL A 160      -4.684 -15.873 -16.718  1.00  0.00            
ATOM   2087  HA  VAL A 160      -3.596 -15.838 -16.683  1.00  0.00            
ATOM   2088  CB  VAL A 160      -5.128 -16.362 -15.252  1.00  0.00            
ATOM   2089  HB  VAL A 160      -4.985 -15.587 -14.502  1.00  0.00            
ATOM   2090  CG1 VAL A 160      -6.681 -16.650 -15.251  1.00  0.00            
ATOM   2091 1HG1 VAL A 160      -7.130 -15.667 -15.380  1.00  0.00            
ATOM   2092 2HG1 VAL A 160      -6.959 -17.298 -16.084  1.00  0.00            
ATOM   2093 3HG1 VAL A 160      -7.136 -17.049 -14.342  1.00  0.00            
ATOM   2094  CG2 VAL A 160      -4.409 -17.695 -14.777  1.00  0.00            
ATOM   2095 1HG2 VAL A 160      -3.334 -17.545 -14.876  1.00  0.00            
ATOM   2096 2HG2 VAL A 160      -4.667 -17.935 -13.742  1.00  0.00            
ATOM   2097 3HG2 VAL A 160      -4.709 -18.548 -15.381  1.00  0.00            
ATOM   2098  C   VAL A 160      -5.060 -16.785 -17.854  1.00  0.00            
ATOM   2099  O   VAL A 160      -4.273 -17.625 -18.198  1.00  0.00            
ATOM   2100  N   ILE A 161      -6.153 -16.463 -18.485  1.00  0.00            
ATOM   2101  H   ILE A 161      -6.726 -15.685 -18.230  1.00  0.00            
ATOM   2102  CA  ILE A 161      -6.462 -17.191 -19.778  1.00  0.00            
ATOM   2103  HA  ILE A 161      -6.328 -18.266 -19.674  1.00  0.00            
ATOM   2104  CB  ILE A 161      -7.907 -16.960 -20.234  1.00  0.00            
ATOM   2105  HB  ILE A 161      -8.204 -15.922 -20.423  1.00  0.00            
ATOM   2106  CG2 ILE A 161      -8.148 -17.768 -21.601  1.00  0.00            
ATOM   2107 1HG2 ILE A 161      -7.700 -18.764 -21.524  1.00  0.00            
ATOM   2108 2HG2 ILE A 161      -9.226 -17.871 -21.753  1.00  0.00            
ATOM   2109 3HG2 ILE A 161      -7.866 -17.221 -22.491  1.00  0.00            
ATOM   2110  CG1 ILE A 161      -8.903 -17.449 -19.131  1.00  0.00            
ATOM   2111 1HG1 ILE A 161      -8.676 -16.889 -18.221  1.00  0.00            
ATOM   2112 2HG1 ILE A 161      -8.928 -18.495 -18.841  1.00  0.00            
ATOM   2113  CD  ILE A 161     -10.415 -16.935 -19.408  1.00  0.00            
ATOM   2114  HD1 ILE A 161     -11.010 -17.176 -18.534  1.00  0.00            
ATOM   2115  HD2 ILE A 161     -10.446 -15.888 -19.739  1.00  0.00            
ATOM   2116  HD3 ILE A 161     -10.804 -17.460 -20.284  1.00  0.00            
ATOM   2117  C   ILE A 161      -5.593 -16.703 -20.915  1.00  0.00            
ATOM   2118  O   ILE A 161      -5.075 -17.588 -21.657  1.00  0.00            
ATOM   2119  N   ALA A 162      -5.257 -15.386 -20.978  1.00  0.00            
ATOM   2120  H   ALA A 162      -5.681 -14.750 -20.324  1.00  0.00            
ATOM   2121  CA  ALA A 162      -4.317 -14.899 -22.005  1.00  0.00            
ATOM   2122  HA  ALA A 162      -4.748 -15.237 -22.947  1.00  0.00            
ATOM   2123  CB  ALA A 162      -4.209 -13.336 -22.058  1.00  0.00            
ATOM   2124  HB1 ALA A 162      -5.243 -12.979 -22.139  1.00  0.00            
ATOM   2125  HB2 ALA A 162      -3.732 -12.878 -21.186  1.00  0.00            
ATOM   2126  HB3 ALA A 162      -3.847 -12.937 -22.999  1.00  0.00            
ATOM   2127  C   ALA A 162      -2.874 -15.451 -21.822  1.00  0.00            
ATOM   2128  O   ALA A 162      -2.229 -15.839 -22.789  1.00  0.00            
ATOM   2129  N   SER A 163      -2.415 -15.668 -20.594  1.00  0.00            
ATOM   2130  H   SER A 163      -2.971 -15.419 -19.793  1.00  0.00            
ATOM   2131  CA  SER A 163      -1.143 -16.316 -20.226  1.00  0.00            
ATOM   2132  HA  SER A 163      -0.416 -15.934 -20.952  1.00  0.00            
ATOM   2133  CB  SER A 163      -0.667 -15.835 -18.814  1.00  0.00            
ATOM   2134  HB1 SER A 163       0.390 -16.115 -18.850  1.00  0.00            
ATOM   2135  HB2 SER A 163      -1.218 -16.411 -18.079  1.00  0.00            
ATOM   2136  OG  SER A 163      -0.795 -14.458 -18.631  1.00  0.00            
ATOM   2137  HG  SER A 163      -1.739 -14.272 -18.566  1.00  0.00            
ATOM   2138  C   SER A 163      -1.168 -17.841 -20.510  1.00  0.00            
ATOM   2139  O   SER A 163      -0.104 -18.457 -20.633  1.00  0.00            
ATOM   2140  N   ALA A 164      -2.330 -18.471 -20.578  1.00  0.00            
ATOM   2141  H   ALA A 164      -3.147 -17.912 -20.394  1.00  0.00            
ATOM   2142  CA  ALA A 164      -2.542 -19.883 -20.823  1.00  0.00            
ATOM   2143  HA  ALA A 164      -1.683 -20.430 -20.440  1.00  0.00            
ATOM   2144  CB  ALA A 164      -3.738 -20.334 -20.060  1.00  0.00            
ATOM   2145  HB1 ALA A 164      -4.630 -19.720 -20.164  1.00  0.00            
ATOM   2146  HB2 ALA A 164      -4.067 -21.354 -20.273  1.00  0.00            
ATOM   2147  HB3 ALA A 164      -3.568 -20.206 -18.993  1.00  0.00            
ATOM   2148  C   ALA A 164      -2.599 -20.098 -22.289  1.00  0.00            
ATOM   2149  O   ALA A 164      -1.796 -20.886 -22.803  1.00  0.00            
ATOM   2150  N   ILE A 165      -3.490 -19.480 -23.053  1.00  0.00            
ATOM   2151  H   ILE A 165      -4.201 -18.951 -22.572  1.00  0.00            
ATOM   2152  CA  ILE A 165      -3.403 -19.404 -24.490  1.00  0.00            
ATOM   2153  HA  ILE A 165      -3.750 -20.358 -24.898  1.00  0.00            
ATOM   2154  CB  ILE A 165      -4.375 -18.330 -25.057  1.00  0.00            
ATOM   2155  HB  ILE A 165      -4.269 -17.397 -24.497  1.00  0.00            
ATOM   2156  CG2 ILE A 165      -4.237 -17.965 -26.605  1.00  0.00            
ATOM   2157 1HG2 ILE A 165      -3.233 -17.680 -26.894  1.00  0.00            
ATOM   2158 2HG2 ILE A 165      -4.557 -18.817 -27.217  1.00  0.00            
ATOM   2159 3HG2 ILE A 165      -4.806 -17.067 -26.851  1.00  0.00            
ATOM   2160  CG1 ILE A 165      -5.799 -18.927 -24.719  1.00  0.00            
ATOM   2161 1HG1 ILE A 165      -5.945 -19.317 -23.715  1.00  0.00            
ATOM   2162 2HG1 ILE A 165      -5.982 -19.788 -25.358  1.00  0.00            
ATOM   2163  CD  ILE A 165      -6.924 -17.929 -25.001  1.00  0.00            
ATOM   2164  HD1 ILE A 165      -7.871 -18.167 -24.517  1.00  0.00            
ATOM   2165  HD2 ILE A 165      -6.530 -16.977 -24.673  1.00  0.00            
ATOM   2166  HD3 ILE A 165      -7.057 -17.781 -26.076  1.00  0.00            
ATOM   2167  C   ILE A 165      -1.997 -19.260 -25.038  1.00  0.00            
ATOM   2168  O   ILE A 165      -1.562 -20.024 -25.876  1.00  0.00            
ATOM   2169  N   LEU A 166      -1.250 -18.337 -24.477  1.00  0.00            
ATOM   2170  H   LEU A 166      -1.634 -17.829 -23.688  1.00  0.00            
ATOM   2171  CA  LEU A 166       0.087 -18.044 -24.980  1.00  0.00            
ATOM   2172  HA  LEU A 166       0.176 -18.217 -26.048  1.00  0.00            
ATOM   2173  CB  LEU A 166       0.477 -16.560 -24.756  1.00  0.00            
ATOM   2174  HB1 LEU A 166       1.535 -16.421 -24.967  1.00  0.00            
ATOM   2175  HB2 LEU A 166       0.189 -16.320 -23.733  1.00  0.00            
ATOM   2176  CG  LEU A 166      -0.339 -15.624 -25.679  1.00  0.00            
ATOM   2177  HG  LEU A 166      -1.403 -15.781 -25.532  1.00  0.00            
ATOM   2178  CD1 LEU A 166      -0.053 -14.154 -25.308  1.00  0.00            
ATOM   2179 1HD1 LEU A 166       0.960 -13.807 -25.494  1.00  0.00            
ATOM   2180 2HD1 LEU A 166      -0.713 -13.529 -25.907  1.00  0.00            
ATOM   2181 3HD1 LEU A 166      -0.256 -14.004 -24.246  1.00  0.00            
ATOM   2182  CD2 LEU A 166      -0.104 -15.850 -27.191  1.00  0.00            
ATOM   2183 1HD2 LEU A 166       0.964 -15.869 -27.391  1.00  0.00            
ATOM   2184 2HD2 LEU A 166      -0.553 -16.770 -27.574  1.00  0.00            
ATOM   2185 3HD2 LEU A 166      -0.394 -15.001 -27.803  1.00  0.00            
ATOM   2186  C   LEU A 166       1.215 -18.939 -24.326  1.00  0.00            
ATOM   2187  O   LEU A 166       2.412 -18.742 -24.601  1.00  0.00            
ATOM   2188  N   LEU A 167       0.809 -19.906 -23.528  1.00  0.00            
ATOM   2189  H   LEU A 167      -0.175 -19.884 -23.309  1.00  0.00            
ATOM   2190  CA  LEU A 167       1.604 -21.072 -23.066  1.00  0.00            
ATOM   2191  HA  LEU A 167       2.537 -20.903 -23.590  1.00  0.00            
ATOM   2192  CB  LEU A 167       1.783 -21.109 -21.476  1.00  0.00            
ATOM   2193  HB1 LEU A 167       1.987 -22.092 -21.059  1.00  0.00            
ATOM   2194  HB2 LEU A 167       0.790 -20.866 -21.104  1.00  0.00            
ATOM   2195  CG  LEU A 167       2.739 -20.064 -20.962  1.00  0.00            
ATOM   2196  HG  LEU A 167       2.391 -19.078 -21.280  1.00  0.00            
ATOM   2197  CD1 LEU A 167       2.763 -20.060 -19.410  1.00  0.00            
ATOM   2198 1HD1 LEU A 167       3.182 -19.110 -19.083  1.00  0.00            
ATOM   2199 2HD1 LEU A 167       1.721 -20.086 -19.078  1.00  0.00            
ATOM   2200 3HD1 LEU A 167       3.261 -20.970 -19.059  1.00  0.00            
ATOM   2201  CD2 LEU A 167       4.201 -20.360 -21.377  1.00  0.00            
ATOM   2202 1HD2 LEU A 167       4.804 -19.638 -20.832  1.00  0.00            
ATOM   2203 2HD2 LEU A 167       4.356 -21.416 -21.182  1.00  0.00            
ATOM   2204 3HD2 LEU A 167       4.349 -20.327 -22.458  1.00  0.00            
ATOM   2205  C   LEU A 167       1.265 -22.418 -23.746  1.00  0.00            
ATOM   2206  O   LEU A 167       2.106 -23.311 -23.810  1.00  0.00            
ATOM   2207  N   GLY A 168       0.060 -22.525 -24.346  1.00  0.00            
ATOM   2208  H   GLY A 168      -0.565 -21.745 -24.226  1.00  0.00            
ATOM   2209  CA  GLY A 168      -0.334 -23.643 -25.263  1.00  0.00            
ATOM   2210  HA1 GLY A 168      -1.424 -23.762 -25.278  1.00  0.00            
ATOM   2211  HA2 GLY A 168       0.096 -24.551 -24.840  1.00  0.00            
ATOM   2212  C   GLY A 168       0.229 -23.434 -26.666  1.00  0.00            
ATOM   2213  O   GLY A 168       0.940 -24.229 -27.202  1.00  0.00            
ATOM   2214  N   PHE A 169       0.062 -22.278 -27.239  1.00  0.00            
ATOM   2215  H   PHE A 169      -0.552 -21.635 -26.758  1.00  0.00            
ATOM   2216  CA  PHE A 169       0.516 -21.752 -28.524  1.00  0.00            
ATOM   2217  HA  PHE A 169       0.560 -22.637 -29.165  1.00  0.00            
ATOM   2218  CB  PHE A 169      -0.498 -20.818 -29.239  1.00  0.00            
ATOM   2219  HB1 PHE A 169      -0.128 -20.595 -30.243  1.00  0.00            
ATOM   2220  HB2 PHE A 169      -0.444 -19.821 -28.789  1.00  0.00            
ATOM   2221  CG  PHE A 169      -1.886 -21.453 -29.343  1.00  0.00            
ATOM   2222  CD1 PHE A 169      -3.034 -20.649 -29.259  1.00  0.00            
ATOM   2223  HD1 PHE A 169      -2.924 -19.572 -29.193  1.00  0.00            
ATOM   2224  CE1 PHE A 169      -4.286 -21.120 -29.568  1.00  0.00            
ATOM   2225  HE1 PHE A 169      -5.088 -20.407 -29.630  1.00  0.00            
ATOM   2226  CZ  PHE A 169      -4.419 -22.479 -29.856  1.00  0.00            
ATOM   2227  HZ  PHE A 169      -5.376 -22.896 -30.132  1.00  0.00            
ATOM   2228  CE2 PHE A 169      -3.338 -23.341 -29.892  1.00  0.00            
ATOM   2229  HE2 PHE A 169      -3.464 -24.391 -30.137  1.00  0.00            
ATOM   2230  CD2 PHE A 169      -2.098 -22.779 -29.640  1.00  0.00            
ATOM   2231  HD2 PHE A 169      -1.221 -23.394 -29.787  1.00  0.00            
ATOM   2232  C   PHE A 169       1.986 -21.305 -28.604  1.00  0.00            
ATOM   2233  O   PHE A 169       2.277 -20.187 -29.055  1.00  0.00            
ATOM   2234  N   ARG A 170       2.901 -22.267 -28.390  1.00  0.00            
ATOM   2235  H   ARG A 170       2.577 -23.189 -28.164  1.00  0.00            
ATOM   2236  CA  ARG A 170       4.399 -22.143 -28.307  1.00  0.00            
ATOM   2237  HA  ARG A 170       4.509 -21.194 -27.779  1.00  0.00            
ATOM   2238  CB  ARG A 170       4.938 -23.218 -27.348  1.00  0.00            
ATOM   2239  HB1 ARG A 170       5.992 -22.957 -27.276  1.00  0.00            
ATOM   2240  HB2 ARG A 170       4.899 -24.189 -27.849  1.00  0.00            
ATOM   2241  CG  ARG A 170       4.275 -23.151 -25.915  1.00  0.00            
ATOM   2242  HG1 ARG A 170       3.227 -23.398 -26.029  1.00  0.00            
ATOM   2243  HG2 ARG A 170       4.452 -22.108 -25.640  1.00  0.00            
ATOM   2244  CD  ARG A 170       4.968 -24.053 -24.932  1.00  0.00            
ATOM   2245  HD1 ARG A 170       4.513 -23.896 -23.948  1.00  0.00            
ATOM   2246  HD2 ARG A 170       6.024 -23.822 -24.898  1.00  0.00            
ATOM   2247  NE  ARG A 170       4.801 -25.488 -25.297  1.00  0.00            
ATOM   2248  HE  ARG A 170       5.617 -26.036 -25.568  1.00  0.00            
ATOM   2249  CZ  ARG A 170       3.699 -26.193 -25.453  1.00  0.00            
ATOM   2250  NH1 ARG A 170       2.436 -25.821 -25.169  1.00  0.00            
ATOM   2251 1HH1 ARG A 170       2.311 -24.911 -24.751  1.00  0.00            
ATOM   2252 2HH1 ARG A 170       1.666 -26.465 -25.046  1.00  0.00            
ATOM   2253  NH2 ARG A 170       3.794 -27.355 -26.003  1.00  0.00            
ATOM   2254 1HH2 ARG A 170       4.620 -27.812 -26.366  1.00  0.00            
ATOM   2255 2HH2 ARG A 170       2.924 -27.844 -26.081  1.00  0.00            
ATOM   2256  C   ARG A 170       5.120 -22.023 -29.645  1.00  0.00            
ATOM   2257  O   ARG A 170       6.254 -21.483 -29.768  1.00  0.00            
ATOM   2258  N   HIS A 171       4.385 -22.115 -30.776  1.00  0.00            
ATOM   2259  H   HIS A 171       3.436 -22.420 -30.604  1.00  0.00            
ATOM   2260  CA  HIS A 171       4.916 -21.887 -32.139  1.00  0.00            
ATOM   2261  HA  HIS A 171       5.931 -22.273 -32.103  1.00  0.00            
ATOM   2262  CB  HIS A 171       4.047 -22.531 -33.169  1.00  0.00            
ATOM   2263  HB1 HIS A 171       3.062 -22.091 -33.349  1.00  0.00            
ATOM   2264  HB2 HIS A 171       4.022 -23.577 -32.878  1.00  0.00            
ATOM   2265  CG  HIS A 171       4.664 -22.575 -34.525  1.00  0.00            
ATOM   2266  ND1 HIS A 171       4.289 -21.881 -35.682  1.00  0.00            
ATOM   2267  HD1 HIS A 171       3.488 -21.261 -35.722  1.00  0.00            
ATOM   2268  CE1 HIS A 171       5.177 -22.140 -36.632  1.00  0.00            
ATOM   2269  HE1 HIS A 171       5.062 -21.772 -37.640  1.00  0.00            
ATOM   2270  NE2 HIS A 171       6.163 -22.955 -36.195  1.00  0.00            
ATOM   2271  CD2 HIS A 171       5.810 -23.226 -34.829  1.00  0.00            
ATOM   2272  HD2 HIS A 171       6.439 -23.736 -34.115  1.00  0.00            
ATOM   2273  C   HIS A 171       5.106 -20.351 -32.385  1.00  0.00            
ATOM   2274  O   HIS A 171       6.027 -19.890 -33.084  1.00  0.00            
ATOM   2275  N   LEU A 172       4.251 -19.484 -31.779  1.00  0.00            
ATOM   2276  H   LEU A 172       3.544 -19.900 -31.180  1.00  0.00            
ATOM   2277  CA  LEU A 172       4.300 -17.989 -31.835  1.00  0.00            
ATOM   2278  HA  LEU A 172       4.475 -17.670 -32.864  1.00  0.00            
ATOM   2279  CB  LEU A 172       2.986 -17.464 -31.384  1.00  0.00            
ATOM   2280  HB1 LEU A 172       3.005 -16.395 -31.572  1.00  0.00            
ATOM   2281  HB2 LEU A 172       2.876 -17.482 -30.302  1.00  0.00            
ATOM   2282  CG  LEU A 172       1.658 -18.064 -31.971  1.00  0.00            
ATOM   2283  HG  LEU A 172       1.593 -19.141 -31.883  1.00  0.00            
ATOM   2284  CD1 LEU A 172       0.448 -17.436 -31.261  1.00  0.00            
ATOM   2285 1HD1 LEU A 172       0.465 -16.366 -31.482  1.00  0.00            
ATOM   2286 2HD1 LEU A 172      -0.487 -17.923 -31.543  1.00  0.00            
ATOM   2287 3HD1 LEU A 172       0.499 -17.650 -30.196  1.00  0.00            
ATOM   2288  CD2 LEU A 172       1.510 -17.630 -33.424  1.00  0.00            
ATOM   2289 1HD2 LEU A 172       2.323 -18.115 -33.970  1.00  0.00            
ATOM   2290 2HD2 LEU A 172       0.604 -18.009 -33.890  1.00  0.00            
ATOM   2291 3HD2 LEU A 172       1.593 -16.545 -33.507  1.00  0.00            
ATOM   2292  C   LEU A 172       5.382 -17.426 -30.978  1.00  0.00            
ATOM   2293  O   LEU A 172       5.417 -16.202 -30.731  1.00  0.00            
ATOM   2294  N   HIS A 173       6.330 -18.191 -30.411  1.00  0.00            
ATOM   2295  H   HIS A 173       6.466 -19.149 -30.682  1.00  0.00            
ATOM   2296  CA  HIS A 173       7.429 -17.633 -29.643  1.00  0.00            
ATOM   2297  HA  HIS A 173       6.990 -16.892 -28.985  1.00  0.00            
ATOM   2298  CB  HIS A 173       8.063 -18.752 -28.785  1.00  0.00            
ATOM   2299  HB1 HIS A 173       9.082 -18.474 -28.546  1.00  0.00            
ATOM   2300  HB2 HIS A 173       8.025 -19.635 -29.423  1.00  0.00            
ATOM   2301  CG  HIS A 173       7.190 -19.150 -27.585  1.00  0.00            
ATOM   2302  ND1 HIS A 173       6.206 -18.401 -26.863  1.00  0.00            
ATOM   2303  HD1 HIS A 173       6.011 -17.435 -27.093  1.00  0.00            
ATOM   2304  CE1 HIS A 173       5.739 -19.151 -25.844  1.00  0.00            
ATOM   2305  HE1 HIS A 173       5.052 -18.838 -25.075  1.00  0.00            
ATOM   2306  NE2 HIS A 173       6.182 -20.429 -25.971  1.00  0.00            
ATOM   2307  CD2 HIS A 173       7.175 -20.363 -26.964  1.00  0.00            
ATOM   2308  HD2 HIS A 173       7.917 -21.085 -27.294  1.00  0.00            
ATOM   2309  C   HIS A 173       8.514 -16.891 -30.477  1.00  0.00            
ATOM   2310  O   HIS A 173       9.236 -17.454 -31.248  1.00  0.00            
ATOM   2311  N   CYS A 174       8.643 -15.662 -30.134  1.00  0.00            
ATOM   2312  H   CYS A 174       7.894 -15.209 -29.637  1.00  0.00            
ATOM   2313  CA  CYS A 174       9.525 -14.719 -30.817  1.00  0.00            
ATOM   2314  HA  CYS A 174      10.484 -15.205 -31.013  1.00  0.00            
ATOM   2315  CB  CYS A 174       8.941 -14.361 -32.179  1.00  0.00            
ATOM   2316  HB1 CYS A 174       8.726 -15.280 -32.737  1.00  0.00            
ATOM   2317  HB2 CYS A 174       9.641 -13.744 -32.750  1.00  0.00            
ATOM   2318  SG  CYS A 174       7.427 -13.271 -32.021  1.00  0.00            
ATOM   2319  HG  CYS A 174       6.420 -14.151 -32.007  1.00  0.00            
ATOM   2320  C   CYS A 174       9.701 -13.465 -29.906  1.00  0.00            
ATOM   2321  O   CYS A 174       9.070 -13.315 -28.855  1.00  0.00            
ATOM   2322  N   THR A 175      10.543 -12.461 -30.280  1.00  0.00            
ATOM   2323  H   THR A 175      11.113 -12.578 -31.101  1.00  0.00            
ATOM   2324  CA  THR A 175      10.878 -11.343 -29.319  1.00  0.00            
ATOM   2325  HA  THR A 175      11.165 -11.743 -28.343  1.00  0.00            
ATOM   2326  CB  THR A 175      11.928 -10.401 -29.954  1.00  0.00            
ATOM   2327  HB  THR A 175      11.505  -9.613 -30.563  1.00  0.00            
ATOM   2328  CG2 THR A 175      12.749  -9.756 -28.803  1.00  0.00            
ATOM   2329 1HG2 THR A 175      13.405  -8.966 -29.185  1.00  0.00            
ATOM   2330 2HG2 THR A 175      12.024  -9.420 -28.060  1.00  0.00            
ATOM   2331 3HG2 THR A 175      13.404 -10.490 -28.331  1.00  0.00            
ATOM   2332  OG1 THR A 175      12.791 -11.056 -30.868  1.00  0.00            
ATOM   2333  HG1 THR A 175      12.772 -10.535 -31.668  1.00  0.00            
ATOM   2334  C   THR A 175       9.602 -10.468 -29.064  1.00  0.00            
ATOM   2335  O   THR A 175       9.650  -9.824 -28.023  1.00  0.00            
ATOM   2336  N   ARG A 176       8.568 -10.423 -29.931  1.00  0.00            
ATOM   2337  H   ARG A 176       8.546 -10.853 -30.849  1.00  0.00            
ATOM   2338  CA  ARG A 176       7.348  -9.701 -29.671  1.00  0.00            
ATOM   2339  HA  ARG A 176       7.689  -8.762 -29.222  1.00  0.00            
ATOM   2340  CB  ARG A 176       6.638  -9.271 -30.990  1.00  0.00            
ATOM   2341  HB1 ARG A 176       6.432 -10.203 -31.522  1.00  0.00            
ATOM   2342  HB2 ARG A 176       7.349  -8.644 -31.537  1.00  0.00            
ATOM   2343  CG  ARG A 176       5.318  -8.509 -30.951  1.00  0.00            
ATOM   2344  HG1 ARG A 176       4.507  -8.988 -30.402  1.00  0.00            
ATOM   2345  HG2 ARG A 176       5.094  -8.393 -32.012  1.00  0.00            
ATOM   2346  CD  ARG A 176       5.496  -7.127 -30.278  1.00  0.00            
ATOM   2347  HD1 ARG A 176       5.338  -6.366 -31.047  1.00  0.00            
ATOM   2348  HD2 ARG A 176       6.501  -7.108 -29.865  1.00  0.00            
ATOM   2349  NE  ARG A 176       4.595  -6.921 -29.167  1.00  0.00            
ATOM   2350  HE  ARG A 176       3.781  -7.515 -29.086  1.00  0.00            
ATOM   2351  CZ  ARG A 176       4.860  -6.065 -28.223  1.00  0.00            
ATOM   2352  NH1 ARG A 176       5.826  -5.197 -28.047  1.00  0.00            
ATOM   2353 1HH1 ARG A 176       6.456  -4.860 -28.760  1.00  0.00            
ATOM   2354 2HH1 ARG A 176       5.683  -4.558 -27.275  1.00  0.00            
ATOM   2355  NH2 ARG A 176       4.097  -6.088 -27.230  1.00  0.00            
ATOM   2356 1HH2 ARG A 176       3.398  -6.817 -27.253  1.00  0.00            
ATOM   2357 2HH2 ARG A 176       4.086  -5.450 -26.443  1.00  0.00            
ATOM   2358  C   ARG A 176       6.477 -10.379 -28.589  1.00  0.00            
ATOM   2359  O   ARG A 176       5.902  -9.710 -27.746  1.00  0.00            
ATOM   2360  N   ASN A 177       6.350 -11.672 -28.615  1.00  0.00            
ATOM   2361  H   ASN A 177       6.761 -12.013 -29.477  1.00  0.00            
ATOM   2362  CA  ASN A 177       5.554 -12.563 -27.802  1.00  0.00            
ATOM   2363  HA  ASN A 177       4.564 -12.120 -27.739  1.00  0.00            
ATOM   2364  CB  ASN A 177       5.516 -13.956 -28.468  1.00  0.00            
ATOM   2365  HB1 ASN A 177       6.536 -14.301 -28.626  1.00  0.00            
ATOM   2366  HB2 ASN A 177       4.939 -13.852 -29.394  1.00  0.00            
ATOM   2367  CG  ASN A 177       4.896 -15.085 -27.736  1.00  0.00            
ATOM   2368  OD1 ASN A 177       5.450 -15.698 -26.878  1.00  0.00            
ATOM   2369  ND2 ASN A 177       3.654 -15.298 -27.901  1.00  0.00            
ATOM   2370 1HD2 ASN A 177       3.122 -14.753 -28.574  1.00  0.00            
ATOM   2371 2HD2 ASN A 177       3.210 -16.041 -27.386  1.00  0.00            
ATOM   2372  C   ASN A 177       5.981 -12.560 -26.343  1.00  0.00            
ATOM   2373  O   ASN A 177       5.210 -12.219 -25.415  1.00  0.00            
ATOM   2374  N   TYR A 178       7.278 -12.678 -26.133  1.00  0.00            
ATOM   2375  H   TYR A 178       7.855 -12.929 -26.926  1.00  0.00            
ATOM   2376  CA  TYR A 178       7.900 -12.469 -24.799  1.00  0.00            
ATOM   2377  HA  TYR A 178       7.484 -13.146 -24.059  1.00  0.00            
ATOM   2378  CB  TYR A 178       9.379 -12.824 -24.765  1.00  0.00            
ATOM   2379  HB1 TYR A 178       9.472 -13.244 -23.759  1.00  0.00            
ATOM   2380  HB2 TYR A 178      10.009 -11.948 -24.846  1.00  0.00            
ATOM   2381  CG  TYR A 178       9.852 -13.900 -25.682  1.00  0.00            
ATOM   2382  CD1 TYR A 178       9.234 -15.181 -25.754  1.00  0.00            
ATOM   2383  HD1 TYR A 178       8.435 -15.485 -25.093  1.00  0.00            
ATOM   2384  CE1 TYR A 178       9.814 -16.204 -26.575  1.00  0.00            
ATOM   2385  HE1 TYR A 178       9.319 -17.172 -26.543  1.00  0.00            
ATOM   2386  CZ  TYR A 178      10.838 -15.931 -27.485  1.00  0.00            
ATOM   2387  OH  TYR A 178      11.243 -16.881 -28.365  1.00  0.00            
ATOM   2388  HH  TYR A 178      11.986 -16.551 -28.878  1.00  0.00            
ATOM   2389  CE2 TYR A 178      11.415 -14.627 -27.388  1.00  0.00            
ATOM   2390  HE2 TYR A 178      12.245 -14.397 -28.040  1.00  0.00            
ATOM   2391  CD2 TYR A 178      10.947 -13.689 -26.506  1.00  0.00            
ATOM   2392  HD2 TYR A 178      11.407 -12.721 -26.348  1.00  0.00            
ATOM   2393  C   TYR A 178       7.620 -11.096 -24.178  1.00  0.00            
ATOM   2394  O   TYR A 178       7.559 -11.070 -22.946  1.00  0.00            
ATOM   2395  N   ILE A 179       7.510  -9.981 -24.918  1.00  0.00            
ATOM   2396  H   ILE A 179       7.877 -10.027 -25.850  1.00  0.00            
ATOM   2397  CA  ILE A 179       6.934  -8.674 -24.425  1.00  0.00            
ATOM   2398  HA  ILE A 179       7.503  -8.275 -23.579  1.00  0.00            
ATOM   2399  CB  ILE A 179       7.011  -7.587 -25.522  1.00  0.00            
ATOM   2400  HB  ILE A 179       6.250  -7.741 -26.281  1.00  0.00            
ATOM   2401  CG2 ILE A 179       6.653  -6.221 -24.895  1.00  0.00            
ATOM   2402 1HG2 ILE A 179       7.202  -5.946 -23.989  1.00  0.00            
ATOM   2403 2HG2 ILE A 179       6.705  -5.402 -25.619  1.00  0.00            
ATOM   2404 3HG2 ILE A 179       5.599  -6.140 -24.644  1.00  0.00            
ATOM   2405  CG1 ILE A 179       8.483  -7.448 -26.057  1.00  0.00            
ATOM   2406 1HG1 ILE A 179       8.907  -8.424 -26.310  1.00  0.00            
ATOM   2407 2HG1 ILE A 179       9.137  -7.114 -25.248  1.00  0.00            
ATOM   2408  CD  ILE A 179       8.644  -6.430 -27.255  1.00  0.00            
ATOM   2409  HD1 ILE A 179       8.044  -6.793 -28.084  1.00  0.00            
ATOM   2410  HD2 ILE A 179       8.431  -5.445 -26.844  1.00  0.00            
ATOM   2411  HD3 ILE A 179       9.686  -6.465 -27.569  1.00  0.00            
ATOM   2412  C   ILE A 179       5.523  -8.823 -23.889  1.00  0.00            
ATOM   2413  O   ILE A 179       5.252  -8.580 -22.700  1.00  0.00            
ATOM   2414  N   HIS A 180       4.592  -9.333 -24.721  1.00  0.00            
ATOM   2415  H   HIS A 180       4.894  -9.589 -25.651  1.00  0.00            
ATOM   2416  CA  HIS A 180       3.229  -9.675 -24.284  1.00  0.00            
ATOM   2417  HA  HIS A 180       2.743  -8.751 -23.972  1.00  0.00            
ATOM   2418  CB  HIS A 180       2.456 -10.308 -25.463  1.00  0.00            
ATOM   2419  HB1 HIS A 180       1.466 -10.741 -25.301  1.00  0.00            
ATOM   2420  HB2 HIS A 180       3.051 -11.186 -25.753  1.00  0.00            
ATOM   2421  CG  HIS A 180       2.320  -9.371 -26.532  1.00  0.00            
ATOM   2422  ND1 HIS A 180       1.543  -8.267 -26.469  1.00  0.00            
ATOM   2423  HD1 HIS A 180       1.147  -7.824 -25.656  1.00  0.00            
ATOM   2424  CE1 HIS A 180       1.419  -7.866 -27.687  1.00  0.00            
ATOM   2425  HE1 HIS A 180       0.746  -7.034 -27.866  1.00  0.00            
ATOM   2426  NE2 HIS A 180       2.196  -8.546 -28.617  1.00  0.00            
ATOM   2427  CD2 HIS A 180       2.685  -9.544 -27.801  1.00  0.00            
ATOM   2428  HD2 HIS A 180       3.322 -10.354 -28.106  1.00  0.00            
ATOM   2429  C   HIS A 180       3.104 -10.586 -23.064  1.00  0.00            
ATOM   2430  O   HIS A 180       2.520 -10.224 -22.031  1.00  0.00            
ATOM   2431  N   LEU A 181       3.829 -11.688 -22.996  1.00  0.00            
ATOM   2432  H   LEU A 181       4.212 -11.948 -23.887  1.00  0.00            
ATOM   2433  CA  LEU A 181       3.854 -12.543 -21.868  1.00  0.00            
ATOM   2434  HA  LEU A 181       2.878 -12.857 -21.513  1.00  0.00            
ATOM   2435  CB  LEU A 181       4.719 -13.773 -22.226  1.00  0.00            
ATOM   2436  HB1 LEU A 181       5.144 -14.242 -21.344  1.00  0.00            
ATOM   2437  HB2 LEU A 181       5.623 -13.500 -22.772  1.00  0.00            
ATOM   2438  CG  LEU A 181       4.017 -14.834 -23.151  1.00  0.00            
ATOM   2439  HG  LEU A 181       3.406 -14.361 -23.907  1.00  0.00            
ATOM   2440  CD1 LEU A 181       5.076 -15.763 -23.699  1.00  0.00            
ATOM   2441 1HD1 LEU A 181       5.600 -16.203 -22.849  1.00  0.00            
ATOM   2442 2HD1 LEU A 181       4.611 -16.501 -24.342  1.00  0.00            
ATOM   2443 3HD1 LEU A 181       5.719 -15.136 -24.323  1.00  0.00            
ATOM   2444  CD2 LEU A 181       3.170 -15.820 -22.291  1.00  0.00            
ATOM   2445 1HD2 LEU A 181       3.695 -16.124 -21.382  1.00  0.00            
ATOM   2446 2HD2 LEU A 181       2.344 -15.257 -21.855  1.00  0.00            
ATOM   2447 3HD2 LEU A 181       2.803 -16.645 -22.902  1.00  0.00            
ATOM   2448  C   LEU A 181       4.531 -11.863 -20.665  1.00  0.00            
ATOM   2449  O   LEU A 181       3.950 -12.009 -19.562  1.00  0.00            
ATOM   2450  N   ASN A 182       5.510 -10.934 -20.662  1.00  0.00            
ATOM   2451  H   ASN A 182       5.664 -10.602 -21.604  1.00  0.00            
ATOM   2452  CA  ASN A 182       6.101 -10.302 -19.483  1.00  0.00            
ATOM   2453  HA  ASN A 182       6.280 -11.056 -18.718  1.00  0.00            
ATOM   2454  CB  ASN A 182       7.513  -9.921 -19.875  1.00  0.00            
ATOM   2455  HB1 ASN A 182       7.719  -8.990 -19.343  1.00  0.00            
ATOM   2456  HB2 ASN A 182       7.663  -9.752 -20.939  1.00  0.00            
ATOM   2457  CG  ASN A 182       8.550 -10.980 -19.394  1.00  0.00            
ATOM   2458  OD1 ASN A 182       8.756 -11.139 -18.207  1.00  0.00            
ATOM   2459  ND2 ASN A 182       9.001 -11.778 -20.350  1.00  0.00            
ATOM   2460 1HD2 ASN A 182       8.685 -11.590 -21.291  1.00  0.00            
ATOM   2461 2HD2 ASN A 182       9.644 -12.523 -20.127  1.00  0.00            
ATOM   2462  C   ASN A 182       5.245  -9.241 -18.709  1.00  0.00            
ATOM   2463  O   ASN A 182       5.156  -9.241 -17.494  1.00  0.00            
ATOM   2464  N   LEU A 183       4.705  -8.379 -19.644  1.00  0.00            
ATOM   2465  H   LEU A 183       4.965  -8.433 -20.623  1.00  0.00            
ATOM   2466  CA  LEU A 183       3.727  -7.379 -19.246  1.00  0.00            
ATOM   2467  HA  LEU A 183       4.157  -6.690 -18.524  1.00  0.00            
ATOM   2468  CB  LEU A 183       3.342  -6.465 -20.474  1.00  0.00            
ATOM   2469  HB1 LEU A 183       2.995  -7.164 -21.230  1.00  0.00            
ATOM   2470  HB2 LEU A 183       4.200  -5.948 -20.893  1.00  0.00            
ATOM   2471  CG  LEU A 183       2.277  -5.426 -20.185  1.00  0.00            
ATOM   2472  HG  LEU A 183       1.469  -5.914 -19.635  1.00  0.00            
ATOM   2473  CD1 LEU A 183       2.895  -4.274 -19.386  1.00  0.00            
ATOM   2474 1HD1 LEU A 183       3.266  -4.706 -18.452  1.00  0.00            
ATOM   2475 2HD1 LEU A 183       3.701  -3.711 -19.850  1.00  0.00            
ATOM   2476 3HD1 LEU A 183       2.034  -3.670 -19.084  1.00  0.00            
ATOM   2477  CD2 LEU A 183       1.484  -4.782 -21.355  1.00  0.00            
ATOM   2478 1HD2 LEU A 183       2.111  -4.463 -22.184  1.00  0.00            
ATOM   2479 2HD2 LEU A 183       0.979  -5.631 -21.808  1.00  0.00            
ATOM   2480 3HD2 LEU A 183       0.714  -4.078 -21.053  1.00  0.00            
ATOM   2481  C   LEU A 183       2.473  -8.083 -18.667  1.00  0.00            
ATOM   2482  O   LEU A 183       1.832  -7.582 -17.690  1.00  0.00            
ATOM   2483  N   PHE A 184       2.015  -9.224 -19.220  1.00  0.00            
ATOM   2484  H   PHE A 184       2.305  -9.483 -20.144  1.00  0.00            
ATOM   2485  CA  PHE A 184       0.845  -9.916 -18.634  1.00  0.00            
ATOM   2486  HA  PHE A 184       0.137  -9.102 -18.515  1.00  0.00            
ATOM   2487  CB  PHE A 184       0.280 -10.962 -19.619  1.00  0.00            
ATOM   2488  HB1 PHE A 184      -0.552 -11.402 -19.061  1.00  0.00            
ATOM   2489  HB2 PHE A 184       1.033 -11.714 -19.868  1.00  0.00            
ATOM   2490  CG  PHE A 184      -0.304 -10.490 -20.963  1.00  0.00            
ATOM   2491  CD1 PHE A 184      -0.767 -11.434 -21.912  1.00  0.00            
ATOM   2492  HD1 PHE A 184      -0.546 -12.491 -21.823  1.00  0.00            
ATOM   2493  CE1 PHE A 184      -1.350 -11.036 -23.109  1.00  0.00            
ATOM   2494  HE1 PHE A 184      -1.713 -11.832 -23.742  1.00  0.00            
ATOM   2495  CZ  PHE A 184      -1.478  -9.677 -23.360  1.00  0.00            
ATOM   2496  HZ  PHE A 184      -2.074  -9.398 -24.217  1.00  0.00            
ATOM   2497  CE2 PHE A 184      -1.112  -8.716 -22.414  1.00  0.00            
ATOM   2498  HE2 PHE A 184      -1.466  -7.711 -22.555  1.00  0.00            
ATOM   2499  CD2 PHE A 184      -0.562  -9.132 -21.195  1.00  0.00            
ATOM   2500  HD2 PHE A 184      -0.196  -8.353 -20.548  1.00  0.00            
ATOM   2501  C   PHE A 184       1.232 -10.641 -17.352  1.00  0.00            
ATOM   2502  O   PHE A 184       0.589 -10.378 -16.318  1.00  0.00            
ATOM   2503  N   ALA A 185       2.298 -11.440 -17.284  1.00  0.00            
ATOM   2504  H   ALA A 185       2.885 -11.464 -18.110  1.00  0.00            
ATOM   2505  CA  ALA A 185       2.692 -12.076 -16.010  1.00  0.00            
ATOM   2506  HA  ALA A 185       1.889 -12.669 -15.584  1.00  0.00            
ATOM   2507  CB  ALA A 185       3.739 -13.108 -16.285  1.00  0.00            
ATOM   2508  HB1 ALA A 185       4.551 -12.682 -16.869  1.00  0.00            
ATOM   2509  HB2 ALA A 185       4.022 -13.559 -15.336  1.00  0.00            
ATOM   2510  HB3 ALA A 185       3.217 -13.927 -16.768  1.00  0.00            
ATOM   2511  C   ALA A 185       2.946 -10.990 -14.915  1.00  0.00            
ATOM   2512  O   ALA A 185       2.592 -11.248 -13.721  1.00  0.00            
ATOM   2513  N   SER A 186       3.505  -9.855 -15.263  1.00  0.00            
ATOM   2514  H   SER A 186       3.804  -9.811 -16.218  1.00  0.00            
ATOM   2515  CA  SER A 186       3.818  -8.844 -14.256  1.00  0.00            
ATOM   2516  HA  SER A 186       4.334  -9.311 -13.416  1.00  0.00            
ATOM   2517  CB  SER A 186       4.818  -7.834 -14.713  1.00  0.00            
ATOM   2518  HB1 SER A 186       5.753  -8.323 -15.014  1.00  0.00            
ATOM   2519  HB2 SER A 186       5.113  -7.146 -13.921  1.00  0.00            
ATOM   2520  OG  SER A 186       4.315  -7.081 -15.836  1.00  0.00            
ATOM   2521  HG  SER A 186       4.532  -7.660 -16.569  1.00  0.00            
ATOM   2522  C   SER A 186       2.478  -8.225 -13.782  1.00  0.00            
ATOM   2523  O   SER A 186       2.325  -8.124 -12.547  1.00  0.00            
ATOM   2524  N   PHE A 187       1.468  -7.998 -14.660  1.00  0.00            
ATOM   2525  H   PHE A 187       1.561  -8.306 -15.615  1.00  0.00            
ATOM   2526  CA  PHE A 187       0.128  -7.542 -14.135  1.00  0.00            
ATOM   2527  HA  PHE A 187       0.388  -6.759 -13.441  1.00  0.00            
ATOM   2528  CB  PHE A 187      -0.752  -7.077 -15.273  1.00  0.00            
ATOM   2529  HB1 PHE A 187      -1.026  -8.054 -15.663  1.00  0.00            
ATOM   2530  HB2 PHE A 187      -0.266  -6.519 -16.071  1.00  0.00            
ATOM   2531  CG  PHE A 187      -1.865  -6.234 -14.680  1.00  0.00            
ATOM   2532  CD1 PHE A 187      -3.055  -6.719 -14.114  1.00  0.00            
ATOM   2533  HD1 PHE A 187      -3.167  -7.778 -13.970  1.00  0.00            
ATOM   2534  CE1 PHE A 187      -4.056  -5.810 -13.650  1.00  0.00            
ATOM   2535  HE1 PHE A 187      -4.960  -6.165 -13.169  1.00  0.00            
ATOM   2536  CZ  PHE A 187      -3.987  -4.438 -13.930  1.00  0.00            
ATOM   2537  HZ  PHE A 187      -4.737  -3.736 -13.579  1.00  0.00            
ATOM   2538  CE2 PHE A 187      -2.765  -3.964 -14.324  1.00  0.00            
ATOM   2539  HE2 PHE A 187      -2.570  -2.907 -14.247  1.00  0.00            
ATOM   2540  CD2 PHE A 187      -1.733  -4.825 -14.772  1.00  0.00            
ATOM   2541  HD2 PHE A 187      -0.777  -4.428 -15.069  1.00  0.00            
ATOM   2542  C   PHE A 187      -0.476  -8.718 -13.308  1.00  0.00            
ATOM   2543  O   PHE A 187      -1.138  -8.338 -12.347  1.00  0.00            
ATOM   2544  N   ILE A 188      -0.214 -10.010 -13.572  1.00  0.00            
ATOM   2545  H   ILE A 188       0.368 -10.248 -14.364  1.00  0.00            
ATOM   2546  CA  ILE A 188      -0.670 -11.044 -12.656  1.00  0.00            
ATOM   2547  HA  ILE A 188      -1.738 -10.885 -12.514  1.00  0.00            
ATOM   2548  CB  ILE A 188      -0.628 -12.381 -13.257  1.00  0.00            
ATOM   2549  HB  ILE A 188       0.334 -12.447 -13.755  1.00  0.00            
ATOM   2550  CG2 ILE A 188      -0.799 -13.526 -12.251  1.00  0.00            
ATOM   2551 1HG2 ILE A 188      -0.037 -13.587 -11.477  1.00  0.00            
ATOM   2552 2HG2 ILE A 188      -1.753 -13.480 -11.715  1.00  0.00            
ATOM   2553 3HG2 ILE A 188      -0.773 -14.485 -12.762  1.00  0.00            
ATOM   2554  CG1 ILE A 188      -1.699 -12.651 -14.325  1.00  0.00            
ATOM   2555 1HG1 ILE A 188      -1.832 -11.752 -14.931  1.00  0.00            
ATOM   2556 2HG1 ILE A 188      -2.656 -12.861 -13.847  1.00  0.00            
ATOM   2557  CD  ILE A 188      -1.294 -13.764 -15.336  1.00  0.00            
ATOM   2558  HD1 ILE A 188      -2.075 -14.104 -16.018  1.00  0.00            
ATOM   2559  HD2 ILE A 188      -0.366 -13.518 -15.849  1.00  0.00            
ATOM   2560  HD3 ILE A 188      -1.039 -14.644 -14.754  1.00  0.00            
ATOM   2561  C   ILE A 188      -0.143 -10.845 -11.216  1.00  0.00            
ATOM   2562  O   ILE A 188      -0.912 -10.934 -10.218  1.00  0.00            
ATOM   2563  N   LEU A 189       1.221 -10.537 -11.073  1.00  0.00            
ATOM   2564  H   LEU A 189       1.730 -10.566 -11.936  1.00  0.00            
ATOM   2565  CA  LEU A 189       1.874 -10.131  -9.836  1.00  0.00            
ATOM   2566  HA  LEU A 189       1.707 -10.866  -9.045  1.00  0.00            
ATOM   2567  CB  LEU A 189       3.371 -10.171 -10.108  1.00  0.00            
ATOM   2568  HB1 LEU A 189       3.913  -9.472  -9.476  1.00  0.00            
ATOM   2569  HB2 LEU A 189       3.531  -9.763 -11.110  1.00  0.00            
ATOM   2570  CG  LEU A 189       4.035 -11.569 -10.038  1.00  0.00            
ATOM   2571  HG  LEU A 189       3.551 -12.378 -10.585  1.00  0.00            
ATOM   2572  CD1 LEU A 189       5.491 -11.409 -10.550  1.00  0.00            
ATOM   2573 1HD1 LEU A 189       6.018 -12.357 -10.621  1.00  0.00            
ATOM   2574 2HD1 LEU A 189       5.395 -11.048 -11.572  1.00  0.00            
ATOM   2575 3HD1 LEU A 189       6.070 -10.803  -9.862  1.00  0.00            
ATOM   2576  CD2 LEU A 189       4.094 -12.141  -8.611  1.00  0.00            
ATOM   2577 1HD2 LEU A 189       4.525 -11.390  -7.949  1.00  0.00            
ATOM   2578 2HD2 LEU A 189       3.106 -12.531  -8.369  1.00  0.00            
ATOM   2579 3HD2 LEU A 189       4.775 -12.985  -8.630  1.00  0.00            
ATOM   2580  C   LEU A 189       1.309  -8.831  -9.254  1.00  0.00            
ATOM   2581  O   LEU A 189       1.132  -8.666  -8.034  1.00  0.00            
ATOM   2582  N   ARG A 190       1.025  -7.772 -10.090  1.00  0.00            
ATOM   2583  H   ARG A 190       1.179  -7.881 -11.089  1.00  0.00            
ATOM   2584  CA  ARG A 190       0.241  -6.607  -9.675  1.00  0.00            
ATOM   2585  HA  ARG A 190       0.786  -6.004  -8.945  1.00  0.00            
ATOM   2586  CB  ARG A 190       0.007  -5.684 -10.968  1.00  0.00            
ATOM   2587  HB1 ARG A 190      -0.852  -6.057 -11.524  1.00  0.00            
ATOM   2588  HB2 ARG A 190       0.829  -5.747 -11.686  1.00  0.00            
ATOM   2589  CG  ARG A 190      -0.139  -4.263 -10.487  1.00  0.00            
ATOM   2590  HG1 ARG A 190       0.812  -3.979 -10.027  1.00  0.00            
ATOM   2591  HG2 ARG A 190      -0.908  -4.192  -9.730  1.00  0.00            
ATOM   2592  CD  ARG A 190      -0.367  -3.307 -11.697  1.00  0.00            
ATOM   2593  HD1 ARG A 190      -1.222  -3.642 -12.288  1.00  0.00            
ATOM   2594  HD2 ARG A 190       0.528  -3.364 -12.326  1.00  0.00            
ATOM   2595  NE  ARG A 190      -0.615  -1.917 -11.322  1.00  0.00            
ATOM   2596  HE  ARG A 190      -1.441  -1.833 -10.736  1.00  0.00            
ATOM   2597  CZ  ARG A 190      -0.233  -0.772 -11.893  1.00  0.00            
ATOM   2598  NH1 ARG A 190       0.573  -0.726 -12.949  1.00  0.00            
ATOM   2599 1HH1 ARG A 190       0.703  -1.574 -13.479  1.00  0.00            
ATOM   2600 2HH1 ARG A 190       0.786   0.177 -13.349  1.00  0.00            
ATOM   2601  NH2 ARG A 190      -0.486   0.494 -11.390  1.00  0.00            
ATOM   2602 1HH2 ARG A 190      -1.001   0.695 -10.537  1.00  0.00            
ATOM   2603 2HH2 ARG A 190      -0.132   1.245 -11.958  1.00  0.00            
ATOM   2604  C   ARG A 190      -1.064  -6.986  -9.033  1.00  0.00            
ATOM   2605  O   ARG A 190      -1.397  -6.477  -7.960  1.00  0.00            
ATOM   2606  N   ALA A 191      -1.868  -7.829  -9.676  1.00  0.00            
ATOM   2607  H   ALA A 191      -1.503  -8.306 -10.486  1.00  0.00            
ATOM   2608  CA  ALA A 191      -3.220  -8.255  -9.110  1.00  0.00            
ATOM   2609  HA  ALA A 191      -3.749  -7.343  -8.865  1.00  0.00            
ATOM   2610  CB  ALA A 191      -4.004  -9.080 -10.153  1.00  0.00            
ATOM   2611  HB1 ALA A 191      -4.914  -9.566  -9.798  1.00  0.00            
ATOM   2612  HB2 ALA A 191      -4.221  -8.385 -10.968  1.00  0.00            
ATOM   2613  HB3 ALA A 191      -3.303  -9.773 -10.618  1.00  0.00            
ATOM   2614  C   ALA A 191      -2.962  -9.074  -7.788  1.00  0.00            
ATOM   2615  O   ALA A 191      -3.664  -8.833  -6.750  1.00  0.00            
ATOM   2616  N   LEU A 192      -2.065 -10.084  -7.787  1.00  0.00            
ATOM   2617  H   LEU A 192      -1.511 -10.294  -8.603  1.00  0.00            
ATOM   2618  CA  LEU A 192      -1.747 -10.811  -6.539  1.00  0.00            
ATOM   2619  HA  LEU A 192      -2.614 -11.205  -6.009  1.00  0.00            
ATOM   2620  CB  LEU A 192      -0.760 -11.909  -6.859  1.00  0.00            
ATOM   2621  HB1 LEU A 192       0.266 -11.620  -7.077  1.00  0.00            
ATOM   2622  HB2 LEU A 192      -1.125 -12.428  -7.748  1.00  0.00            
ATOM   2623  CG  LEU A 192      -0.599 -12.942  -5.728  1.00  0.00            
ATOM   2624  HG  LEU A 192       0.047 -12.542  -4.951  1.00  0.00            
ATOM   2625  CD1 LEU A 192      -1.875 -13.544  -5.189  1.00  0.00            
ATOM   2626 1HD1 LEU A 192      -2.664 -13.842  -5.868  1.00  0.00            
ATOM   2627 2HD1 LEU A 192      -1.513 -14.485  -4.755  1.00  0.00            
ATOM   2628 3HD1 LEU A 192      -2.346 -12.939  -4.410  1.00  0.00            
ATOM   2629  CD2 LEU A 192       0.244 -14.057  -6.341  1.00  0.00            
ATOM   2630 1HD2 LEU A 192       1.171 -13.608  -6.697  1.00  0.00            
ATOM   2631 2HD2 LEU A 192       0.480 -14.833  -5.618  1.00  0.00            
ATOM   2632 3HD2 LEU A 192      -0.226 -14.541  -7.196  1.00  0.00            
ATOM   2633  C   LEU A 192      -1.128  -9.851  -5.452  1.00  0.00            
ATOM   2634  O   LEU A 192      -1.299 -10.121  -4.320  1.00  0.00            
ATOM   2635  N   SER A 193      -0.632  -8.677  -5.762  1.00  0.00            
ATOM   2636  H   SER A 193      -0.318  -8.502  -6.695  1.00  0.00            
ATOM   2637  CA  SER A 193      -0.366  -7.656  -4.687  1.00  0.00            
ATOM   2638  HA  SER A 193       0.063  -8.239  -3.875  1.00  0.00            
ATOM   2639  CB  SER A 193       0.767  -6.854  -5.352  1.00  0.00            
ATOM   2640  HB1 SER A 193       1.444  -7.521  -5.892  1.00  0.00            
ATOM   2641  HB2 SER A 193       1.421  -6.434  -4.596  1.00  0.00            
ATOM   2642  OG  SER A 193       0.326  -5.784  -6.212  1.00  0.00            
ATOM   2643  HG  SER A 193      -0.306  -6.210  -6.800  1.00  0.00            
ATOM   2644  C   SER A 193      -1.598  -6.800  -4.170  1.00  0.00            
ATOM   2645  O   SER A 193      -1.620  -6.104  -3.127  1.00  0.00            
ATOM   2646  N   VAL A 194      -2.657  -6.899  -4.965  1.00  0.00            
ATOM   2647  H   VAL A 194      -2.647  -7.443  -5.817  1.00  0.00            
ATOM   2648  CA  VAL A 194      -3.936  -6.325  -4.592  1.00  0.00            
ATOM   2649  HA  VAL A 194      -3.626  -5.517  -3.915  1.00  0.00            
ATOM   2650  CB  VAL A 194      -4.686  -5.623  -5.764  1.00  0.00            
ATOM   2651  HB  VAL A 194      -4.866  -6.398  -6.506  1.00  0.00            
ATOM   2652  CG1 VAL A 194      -6.141  -5.215  -5.349  1.00  0.00            
ATOM   2653 1HG1 VAL A 194      -6.014  -4.488  -4.545  1.00  0.00            
ATOM   2654 2HG1 VAL A 194      -6.620  -4.702  -6.191  1.00  0.00            
ATOM   2655 3HG1 VAL A 194      -6.815  -6.003  -5.026  1.00  0.00            
ATOM   2656  CG2 VAL A 194      -3.884  -4.385  -6.242  1.00  0.00            
ATOM   2657 1HG2 VAL A 194      -2.906  -4.690  -6.622  1.00  0.00            
ATOM   2658 2HG2 VAL A 194      -4.449  -3.968  -7.072  1.00  0.00            
ATOM   2659 3HG2 VAL A 194      -3.810  -3.621  -5.471  1.00  0.00            
ATOM   2660  C   VAL A 194      -4.850  -7.409  -3.894  1.00  0.00            
ATOM   2661  O   VAL A 194      -5.697  -7.043  -3.017  1.00  0.00            
ATOM   2662  N   PHE A 195      -4.671  -8.712  -4.207  1.00  0.00            
ATOM   2663  H   PHE A 195      -4.069  -8.989  -4.967  1.00  0.00            
ATOM   2664  CA  PHE A 195      -5.402  -9.796  -3.434  1.00  0.00            
ATOM   2665  HA  PHE A 195      -6.475  -9.621  -3.530  1.00  0.00            
ATOM   2666  CB  PHE A 195      -5.216 -11.094  -4.235  1.00  0.00            
ATOM   2667  HB1 PHE A 195      -5.461 -11.938  -3.586  1.00  0.00            
ATOM   2668  HB2 PHE A 195      -4.143 -11.233  -4.346  1.00  0.00            
ATOM   2669  CG  PHE A 195      -5.839 -11.109  -5.665  1.00  0.00            
ATOM   2670  CD1 PHE A 195      -5.401 -12.057  -6.545  1.00  0.00            
ATOM   2671  HD1 PHE A 195      -4.711 -12.781  -6.127  1.00  0.00            
ATOM   2672  CE1 PHE A 195      -5.838 -12.143  -7.881  1.00  0.00            
ATOM   2673  HE1 PHE A 195      -5.337 -12.810  -8.557  1.00  0.00            
ATOM   2674  CZ  PHE A 195      -6.671 -11.121  -8.383  1.00  0.00            
ATOM   2675  HZ  PHE A 195      -7.005 -11.113  -9.406  1.00  0.00            
ATOM   2676  CE2 PHE A 195      -7.167 -10.188  -7.478  1.00  0.00            
ATOM   2677  HE2 PHE A 195      -7.867  -9.426  -7.766  1.00  0.00            
ATOM   2678  CD2 PHE A 195      -6.771 -10.162  -6.140  1.00  0.00            
ATOM   2679  HD2 PHE A 195      -7.167  -9.353  -5.538  1.00  0.00            
ATOM   2680  C   PHE A 195      -5.016  -9.946  -1.951  1.00  0.00            
ATOM   2681  O   PHE A 195      -5.858 -10.237  -1.126  1.00  0.00            
ATOM   2682  N   ILE A 196      -3.690  -9.674  -1.626  1.00  0.00            
ATOM   2683  H   ILE A 196      -2.998  -9.341  -2.274  1.00  0.00            
ATOM   2684  CA  ILE A 196      -3.132  -9.936  -0.283  1.00  0.00            
ATOM   2685  HA  ILE A 196      -3.721 -10.718   0.207  1.00  0.00            
ATOM   2686  CB  ILE A 196      -1.670 -10.400  -0.445  1.00  0.00            
ATOM   2687  HB  ILE A 196      -1.410 -10.607   0.596  1.00  0.00            
ATOM   2688  CG2 ILE A 196      -1.630 -11.702  -1.168  1.00  0.00            
ATOM   2689 1HG2 ILE A 196      -2.503 -12.301  -0.883  1.00  0.00            
ATOM   2690 2HG2 ILE A 196      -1.515 -11.548  -2.243  1.00  0.00            
ATOM   2691 3HG2 ILE A 196      -0.751 -12.311  -1.027  1.00  0.00            
ATOM   2692  CG1 ILE A 196      -0.739  -9.334  -1.060  1.00  0.00            
ATOM   2693 1HG1 ILE A 196      -0.979  -8.394  -0.568  1.00  0.00            
ATOM   2694 2HG1 ILE A 196      -1.001  -9.263  -2.118  1.00  0.00            
ATOM   2695  CD  ILE A 196       0.813  -9.670  -1.109  1.00  0.00            
ATOM   2696  HD1 ILE A 196       0.908 -10.419  -1.897  1.00  0.00            
ATOM   2697  HD2 ILE A 196       1.413  -8.765  -1.247  1.00  0.00            
ATOM   2698  HD3 ILE A 196       0.917 -10.065  -0.102  1.00  0.00            
ATOM   2699  C   ILE A 196      -3.267  -8.677   0.636  1.00  0.00            
ATOM   2700  O   ILE A 196      -3.047  -8.880   1.843  1.00  0.00            
ATOM   2701  N   LYS A 197      -3.573  -7.504   0.120  1.00  0.00            
ATOM   2702  H   LYS A 197      -3.944  -7.522  -0.817  1.00  0.00            
ATOM   2703  CA  LYS A 197      -3.490  -6.262   0.903  1.00  0.00            
ATOM   2704  HA  LYS A 197      -2.430  -6.024   0.916  1.00  0.00            
ATOM   2705  CB  LYS A 197      -4.255  -5.198   0.112  1.00  0.00            
ATOM   2706  HB1 LYS A 197      -3.749  -4.941  -0.827  1.00  0.00            
ATOM   2707  HB2 LYS A 197      -4.023  -4.334   0.734  1.00  0.00            
ATOM   2708  CG  LYS A 197      -5.754  -5.425  -0.120  1.00  0.00            
ATOM   2709  HG1 LYS A 197      -6.253  -5.103   0.799  1.00  0.00            
ATOM   2710  HG2 LYS A 197      -6.014  -6.467  -0.306  1.00  0.00            
ATOM   2711  CD  LYS A 197      -6.297  -4.708  -1.285  1.00  0.00            
ATOM   2712  HD1 LYS A 197      -5.692  -4.822  -2.190  1.00  0.00            
ATOM   2713  HD2 LYS A 197      -6.265  -3.633  -1.107  1.00  0.00            
ATOM   2714  CE  LYS A 197      -7.770  -4.939  -1.752  1.00  0.00            
ATOM   2715  HE1 LYS A 197      -7.891  -4.515  -2.747  1.00  0.00            
ATOM   2716  HE2 LYS A 197      -8.345  -4.303  -1.087  1.00  0.00            
ATOM   2717  NZ  LYS A 197      -8.212  -6.374  -1.648  1.00  0.00            
ATOM   2718  HZ1 LYS A 197      -9.198  -6.437  -1.868  1.00  0.00            
ATOM   2719  HZ2 LYS A 197      -7.671  -6.881  -2.318  1.00  0.00            
ATOM   2720  HZ3 LYS A 197      -8.030  -6.676  -0.699  1.00  0.00            
ATOM   2721  C   LYS A 197      -4.165  -6.263   2.255  1.00  0.00            
ATOM   2722  O   LYS A 197      -3.594  -5.645   3.141  1.00  0.00            
ATOM   2723  N   ASP A 198      -5.239  -6.944   2.425  1.00  0.00            
ATOM   2724  H   ASP A 198      -5.651  -7.355   1.604  1.00  0.00            
ATOM   2725  CA  ASP A 198      -5.986  -7.035   3.655  1.00  0.00            
ATOM   2726  HA  ASP A 198      -5.838  -6.046   4.107  1.00  0.00            
ATOM   2727  CB  ASP A 198      -7.560  -7.240   3.449  1.00  0.00            
ATOM   2728  HB1 ASP A 198      -8.072  -6.710   4.254  1.00  0.00            
ATOM   2729  HB2 ASP A 198      -7.763  -8.304   3.487  1.00  0.00            
ATOM   2730  CG  ASP A 198      -8.250  -6.861   2.068  1.00  0.00            
ATOM   2731  OD1 ASP A 198      -7.912  -7.628   1.101  1.00  0.00            
ATOM   2732  OD2 ASP A 198      -9.005  -5.844   1.924  1.00  0.00            
ATOM   2733  C   ASP A 198      -5.364  -8.029   4.592  1.00  0.00            
ATOM   2734  O   ASP A 198      -5.133  -7.793   5.786  1.00  0.00            
ATOM   2735  N   ALA A 199      -5.086  -9.245   4.123  1.00  0.00            
ATOM   2736  H   ALA A 199      -5.177  -9.284   3.116  1.00  0.00            
ATOM   2737  CA  ALA A 199      -4.533 -10.380   4.817  1.00  0.00            
ATOM   2738  HA  ALA A 199      -5.105 -10.608   5.708  1.00  0.00            
ATOM   2739  CB  ALA A 199      -4.480 -11.641   3.838  1.00  0.00            
ATOM   2740  HB1 ALA A 199      -3.758 -11.500   3.030  1.00  0.00            
ATOM   2741  HB2 ALA A 199      -4.323 -12.468   4.518  1.00  0.00            
ATOM   2742  HB3 ALA A 199      -5.504 -11.714   3.457  1.00  0.00            
ATOM   2743  C   ALA A 199      -3.130 -10.063   5.388  1.00  0.00            
ATOM   2744  O   ALA A 199      -3.026 -10.172   6.576  1.00  0.00            
ATOM   2745  N   ALA A 200      -2.198  -9.641   4.600  1.00  0.00            
ATOM   2746  H   ALA A 200      -2.483  -9.359   3.681  1.00  0.00            
ATOM   2747  CA  ALA A 200      -0.959  -9.232   5.125  1.00  0.00            
ATOM   2748  HA  ALA A 200      -0.540 -10.064   5.695  1.00  0.00            
ATOM   2749  CB  ALA A 200       0.034  -8.969   3.951  1.00  0.00            
ATOM   2750  HB1 ALA A 200      -0.427  -8.359   3.167  1.00  0.00            
ATOM   2751  HB2 ALA A 200       1.041  -8.658   4.257  1.00  0.00            
ATOM   2752  HB3 ALA A 200       0.202  -9.925   3.457  1.00  0.00            
ATOM   2753  C   ALA A 200      -1.034  -8.078   6.151  1.00  0.00            
ATOM   2754  O   ALA A 200      -0.113  -7.875   6.908  1.00  0.00            
ATOM   2755  N   LEU A 201      -2.067  -7.147   6.037  1.00  0.00            
ATOM   2756  H   LEU A 201      -2.875  -7.426   5.510  1.00  0.00            
ATOM   2757  CA  LEU A 201      -2.209  -6.242   7.132  1.00  0.00            
ATOM   2758  HA  LEU A 201      -1.267  -5.773   7.418  1.00  0.00            
ATOM   2759  CB  LEU A 201      -3.246  -5.101   6.716  1.00  0.00            
ATOM   2760  HB1 LEU A 201      -3.479  -4.521   7.613  1.00  0.00            
ATOM   2761  HB2 LEU A 201      -4.194  -5.378   6.235  1.00  0.00            
ATOM   2762  CG  LEU A 201      -2.501  -4.110   5.810  1.00  0.00            
ATOM   2763  HG  LEU A 201      -2.000  -4.720   5.052  1.00  0.00            
ATOM   2764  CD1 LEU A 201      -3.544  -3.174   5.191  1.00  0.00            
ATOM   2765 1HD1 LEU A 201      -4.264  -3.717   4.575  1.00  0.00            
ATOM   2766 2HD1 LEU A 201      -4.044  -2.727   6.042  1.00  0.00            
ATOM   2767 3HD1 LEU A 201      -3.130  -2.384   4.554  1.00  0.00            
ATOM   2768  CD2 LEU A 201      -1.418  -3.293   6.585  1.00  0.00            
ATOM   2769 1HD2 LEU A 201      -0.889  -2.693   5.850  1.00  0.00            
ATOM   2770 2HD2 LEU A 201      -1.926  -2.616   7.269  1.00  0.00            
ATOM   2771 3HD2 LEU A 201      -0.722  -3.954   7.116  1.00  0.00            
ATOM   2772  C   LEU A 201      -2.639  -7.044   8.372  1.00  0.00            
ATOM   2773  O   LEU A 201      -2.046  -6.966   9.390  1.00  0.00            
ATOM   2774  N   LYS A 202      -3.707  -7.890   8.350  1.00  0.00            
ATOM   2775  H   LYS A 202      -4.253  -8.015   7.513  1.00  0.00            
ATOM   2776  CA  LYS A 202      -4.193  -8.605   9.496  1.00  0.00            
ATOM   2777  HA  LYS A 202      -4.244  -7.906  10.327  1.00  0.00            
ATOM   2778  CB  LYS A 202      -5.427  -9.365   9.141  1.00  0.00            
ATOM   2779  HB1 LYS A 202      -5.174  -9.907   8.236  1.00  0.00            
ATOM   2780  HB2 LYS A 202      -6.229  -8.712   8.787  1.00  0.00            
ATOM   2781  CG  LYS A 202      -5.965 -10.286  10.239  1.00  0.00            
ATOM   2782  HG1 LYS A 202      -5.208 -11.053  10.419  1.00  0.00            
ATOM   2783  HG2 LYS A 202      -6.748 -10.923   9.825  1.00  0.00            
ATOM   2784  CD  LYS A 202      -6.430  -9.669  11.552  1.00  0.00            
ATOM   2785  HD1 LYS A 202      -5.526  -9.383  12.091  1.00  0.00            
ATOM   2786  HD2 LYS A 202      -6.995 -10.425  12.111  1.00  0.00            
ATOM   2787  CE  LYS A 202      -7.183  -8.405  11.562  1.00  0.00            
ATOM   2788  HE1 LYS A 202      -6.585  -7.692  10.998  1.00  0.00            
ATOM   2789  HE2 LYS A 202      -7.205  -8.122  12.619  1.00  0.00            
ATOM   2790  NZ  LYS A 202      -8.591  -8.453  11.023  1.00  0.00            
ATOM   2791  HZ1 LYS A 202      -8.793  -8.708  10.065  1.00  0.00            
ATOM   2792  HZ2 LYS A 202      -9.051  -9.227  11.482  1.00  0.00            
ATOM   2793  HZ3 LYS A 202      -9.051  -7.566  11.188  1.00  0.00            
ATOM   2794  C   LYS A 202      -3.161  -9.571  10.008  1.00  0.00            
ATOM   2795  O   LYS A 202      -3.121  -9.685  11.228  1.00  0.00            
ATOM   2796  N   TRP A 203      -2.190 -10.130   9.270  1.00  0.00            
ATOM   2797  H   TRP A 203      -2.231  -9.915   8.284  1.00  0.00            
ATOM   2798  CA  TRP A 203      -1.041 -10.891   9.768  1.00  0.00            
ATOM   2799  HA  TRP A 203      -1.469 -11.742  10.311  1.00  0.00            
ATOM   2800  CB  TRP A 203      -0.322 -11.463   8.560  1.00  0.00            
ATOM   2801  HB1 TRP A 203       0.641 -11.846   8.918  1.00  0.00            
ATOM   2802  HB2 TRP A 203      -0.124 -10.585   7.945  1.00  0.00            
ATOM   2803  CG  TRP A 203      -0.892 -12.502   7.658  1.00  0.00            
ATOM   2804  CD1 TRP A 203      -2.124 -13.033   7.789  1.00  0.00            
ATOM   2805  HD1 TRP A 203      -2.753 -12.924   8.665  1.00  0.00            
ATOM   2806  NE1 TRP A 203      -2.444 -13.878   6.707  1.00  0.00            
ATOM   2807  HE1 TRP A 203      -3.310 -14.384   6.600  1.00  0.00            
ATOM   2808  CE2 TRP A 203      -1.447 -13.813   5.705  1.00  0.00            
ATOM   2809  CZ2 TRP A 203      -1.350 -14.349   4.436  1.00  0.00            
ATOM   2810  HZ2 TRP A 203      -2.135 -14.955   4.018  1.00  0.00            
ATOM   2811  CH2 TRP A 203      -0.246 -14.067   3.661  1.00  0.00            
ATOM   2812  HH2 TRP A 203      -0.184 -14.592   2.719  1.00  0.00            
ATOM   2813  CZ3 TRP A 203       0.767 -13.244   4.167  1.00  0.00            
ATOM   2814  HZ3 TRP A 203       1.659 -13.178   3.555  1.00  0.00            
ATOM   2815  CE3 TRP A 203       0.694 -12.719   5.488  1.00  0.00            
ATOM   2816  HE3 TRP A 203       1.446 -12.077   5.923  1.00  0.00            
ATOM   2817  CD2 TRP A 203      -0.461 -12.989   6.298  1.00  0.00            
ATOM   2818  C   TRP A 203      -0.118 -10.037  10.718  1.00  0.00            
ATOM   2819  O   TRP A 203       0.425 -10.549  11.689  1.00  0.00            
ATOM   2820  N   MET A 204      -0.093  -8.698  10.597  1.00  0.00            
ATOM   2821  H   MET A 204      -0.601  -8.261   9.849  1.00  0.00            
ATOM   2822  CA  MET A 204       0.514  -7.745  11.543  1.00  0.00            
ATOM   2823  HA  MET A 204       1.285  -8.202  12.162  1.00  0.00            
ATOM   2824  CB  MET A 204       1.150  -6.544  10.724  1.00  0.00            
ATOM   2825  HB1 MET A 204       0.457  -6.190   9.963  1.00  0.00            
ATOM   2826  HB2 MET A 204       2.096  -6.842  10.289  1.00  0.00            
ATOM   2827  CG  MET A 204       1.208  -5.247  11.546  1.00  0.00            
ATOM   2828  HG1 MET A 204       1.627  -5.463  12.526  1.00  0.00            
ATOM   2829  HG2 MET A 204       0.195  -4.866  11.661  1.00  0.00            
ATOM   2830  SD  MET A 204       2.146  -3.904  10.795  1.00  0.00            
ATOM   2831  CE  MET A 204       1.164  -3.571   9.318  1.00  0.00            
ATOM   2832  HE1 MET A 204       1.364  -2.557   8.986  1.00  0.00            
ATOM   2833  HE2 MET A 204       1.365  -4.239   8.473  1.00  0.00            
ATOM   2834  HE3 MET A 204       0.116  -3.714   9.543  1.00  0.00            
ATOM   2835  C   MET A 204      -0.478  -7.320  12.704  1.00  0.00            
ATOM   2836  O   MET A 204      -0.103  -7.042  13.847  1.00  0.00            
ATOM   2837  N   TYR A 205      -1.769  -7.172  12.428  1.00  0.00            
ATOM   2838  H   TYR A 205      -2.076  -7.385  11.493  1.00  0.00            
ATOM   2839  CA  TYR A 205      -2.788  -6.731  13.429  1.00  0.00            
ATOM   2840  HA  TYR A 205      -2.287  -6.251  14.263  1.00  0.00            
ATOM   2841  CB  TYR A 205      -3.657  -5.599  12.806  1.00  0.00            
ATOM   2842  HB1 TYR A 205      -4.297  -5.169  13.578  1.00  0.00            
ATOM   2843  HB2 TYR A 205      -4.321  -6.000  12.055  1.00  0.00            
ATOM   2844  CG  TYR A 205      -2.930  -4.397  12.253  1.00  0.00            
ATOM   2845  CD1 TYR A 205      -2.332  -3.509  13.214  1.00  0.00            
ATOM   2846  HD1 TYR A 205      -2.091  -3.868  14.202  1.00  0.00            
ATOM   2847  CE1 TYR A 205      -1.787  -2.270  12.870  1.00  0.00            
ATOM   2848  HE1 TYR A 205      -1.375  -1.629  13.645  1.00  0.00            
ATOM   2849  CZ  TYR A 205      -1.911  -1.827  11.552  1.00  0.00            
ATOM   2850  OH  TYR A 205      -1.431  -0.635  11.117  1.00  0.00            
ATOM   2851  HH  TYR A 205      -1.796  -0.292  10.301  1.00  0.00            
ATOM   2852  CE2 TYR A 205      -2.547  -2.676  10.585  1.00  0.00            
ATOM   2853  HE2 TYR A 205      -2.664  -2.285   9.584  1.00  0.00            
ATOM   2854  CD2 TYR A 205      -3.131  -3.878  10.964  1.00  0.00            
ATOM   2855  HD2 TYR A 205      -3.724  -4.447  10.267  1.00  0.00            
ATOM   2856  C   TYR A 205      -3.563  -7.782  14.182  1.00  0.00            
ATOM   2857  O   TYR A 205      -4.370  -7.492  15.040  1.00  0.00            
ATOM   2858  N   SER A 206      -3.295  -9.084  13.911  1.00  0.00            
ATOM   2859  H   SER A 206      -2.632  -9.195  13.154  1.00  0.00            
ATOM   2860  CA  SER A 206      -3.942 -10.275  14.523  1.00  0.00            
ATOM   2861  HA  SER A 206      -4.996 -10.155  14.259  1.00  0.00            
ATOM   2862  CB  SER A 206      -3.454 -11.547  13.857  1.00  0.00            
ATOM   2863  HB1 SER A 206      -2.400 -11.748  14.013  1.00  0.00            
ATOM   2864  HB2 SER A 206      -3.563 -11.447  12.774  1.00  0.00            
ATOM   2865  OG  SER A 206      -4.213 -12.599  14.403  1.00  0.00            
ATOM   2866  HG  SER A 206      -4.251 -13.289  13.743  1.00  0.00            
ATOM   2867  C   SER A 206      -3.857 -10.218  16.059  1.00  0.00            
ATOM   2868  O   SER A 206      -2.781  -9.796  16.578  1.00  0.00            
ATOM   2869  N   THR A 207      -4.959 -10.363  16.809  1.00  0.00            
ATOM   2870  H   THR A 207      -5.802 -10.667  16.325  1.00  0.00            
ATOM   2871  CA  THR A 207      -5.152  -9.820  18.161  1.00  0.00            
ATOM   2872  HA  THR A 207      -5.078  -8.735  18.181  1.00  0.00            
ATOM   2873  CB  THR A 207      -6.480 -10.265  18.791  1.00  0.00            
ATOM   2874  HB  THR A 207      -6.344 -11.315  19.042  1.00  0.00            
ATOM   2875  CG2 THR A 207      -6.744  -9.346  20.001  1.00  0.00            
ATOM   2876 1HG2 THR A 207      -7.774  -9.460  20.315  1.00  0.00            
ATOM   2877 2HG2 THR A 207      -6.043  -9.573  20.815  1.00  0.00            
ATOM   2878 3HG2 THR A 207      -6.630  -8.305  19.689  1.00  0.00            
ATOM   2879  OG1 THR A 207      -7.444 -10.098  17.733  1.00  0.00            
ATOM   2880  HG1 THR A 207      -8.309 -10.282  18.091  1.00  0.00            
ATOM   2881  C   THR A 207      -4.070 -10.415  19.127  1.00  0.00            
ATOM   2882  O   THR A 207      -3.389  -9.598  19.763  1.00  0.00            
ATOM   2883  N   ALA A 208      -3.859 -11.726  19.178  1.00  0.00            
ATOM   2884  H   ALA A 208      -4.357 -12.376  18.588  1.00  0.00            
ATOM   2885  CA  ALA A 208      -2.827 -12.427  20.012  1.00  0.00            
ATOM   2886  HA  ALA A 208      -2.926 -12.174  21.067  1.00  0.00            
ATOM   2887  CB  ALA A 208      -2.883 -13.983  19.880  1.00  0.00            
ATOM   2888  HB1 ALA A 208      -2.166 -14.517  20.489  1.00  0.00            
ATOM   2889  HB2 ALA A 208      -3.898 -14.234  20.193  1.00  0.00            
ATOM   2890  HB3 ALA A 208      -2.816 -14.331  18.845  1.00  0.00            
ATOM   2891  C   ALA A 208      -1.355 -11.946  19.800  1.00  0.00            
ATOM   2892  O   ALA A 208      -0.661 -11.686  20.737  1.00  0.00            
ATOM   2893  N   ALA A 209      -0.991 -11.798  18.547  1.00  0.00            
ATOM   2894  H   ALA A 209      -1.704 -12.035  17.867  1.00  0.00            
ATOM   2895  CA  ALA A 209       0.273 -11.297  17.973  1.00  0.00            
ATOM   2896  HA  ALA A 209       1.113 -11.809  18.441  1.00  0.00            
ATOM   2897  CB  ALA A 209       0.132 -11.576  16.464  1.00  0.00            
ATOM   2898  HB1 ALA A 209       0.218 -12.662  16.329  1.00  0.00            
ATOM   2899  HB2 ALA A 209      -0.723 -11.074  16.024  1.00  0.00            
ATOM   2900  HB3 ALA A 209       1.019 -11.175  15.972  1.00  0.00            
ATOM   2901  C   ALA A 209       0.490  -9.775  18.303  1.00  0.00            
ATOM   2902  O   ALA A 209       1.582  -9.296  18.492  1.00  0.00            
ATOM   2903  N   GLN A 210      -0.603  -9.010  18.453  1.00  0.00            
ATOM   2904  H   GLN A 210      -1.464  -9.491  18.218  1.00  0.00            
ATOM   2905  CA  GLN A 210      -0.498  -7.661  18.924  1.00  0.00            
ATOM   2906  HA  GLN A 210       0.414  -7.124  18.638  1.00  0.00            
ATOM   2907  CB  GLN A 210      -1.718  -6.802  18.444  1.00  0.00            
ATOM   2908  HB1 GLN A 210      -1.747  -5.899  19.045  1.00  0.00            
ATOM   2909  HB2 GLN A 210      -2.660  -7.345  18.570  1.00  0.00            
ATOM   2910  CG  GLN A 210      -1.400  -6.371  17.068  1.00  0.00            
ATOM   2911  HG1 GLN A 210      -2.274  -6.185  16.444  1.00  0.00            
ATOM   2912  HG2 GLN A 210      -0.821  -7.119  16.524  1.00  0.00            
ATOM   2913  CD  GLN A 210      -0.491  -5.143  16.970  1.00  0.00            
ATOM   2914  OE1 GLN A 210      -0.436  -4.298  17.874  1.00  0.00            
ATOM   2915  NE2 GLN A 210       0.232  -4.870  15.849  1.00  0.00            
ATOM   2916 1HE2 GLN A 210       0.351  -5.499  15.067  1.00  0.00            
ATOM   2917 2HE2 GLN A 210       0.856  -4.082  15.733  1.00  0.00            
ATOM   2918  C   GLN A 210      -0.318  -7.644  20.465  1.00  0.00            
ATOM   2919  O   GLN A 210       0.507  -6.936  21.014  1.00  0.00            
ATOM   2920  N   GLN A 211      -1.160  -8.368  21.180  1.00  0.00            
ATOM   2921  H   GLN A 211      -1.871  -8.816  20.620  1.00  0.00            
ATOM   2922  CA  GLN A 211      -0.957  -8.518  22.631  1.00  0.00            
ATOM   2923  HA  GLN A 211      -0.912  -7.526  23.078  1.00  0.00            
ATOM   2924  CB  GLN A 211      -2.017  -9.417  23.235  1.00  0.00            
ATOM   2925  HB1 GLN A 211      -1.772  -9.747  24.242  1.00  0.00            
ATOM   2926  HB2 GLN A 211      -1.957 -10.398  22.760  1.00  0.00            
ATOM   2927  CG  GLN A 211      -3.386  -8.736  23.331  1.00  0.00            
ATOM   2928  HG1 GLN A 211      -3.752  -8.471  22.332  1.00  0.00            
ATOM   2929  HG2 GLN A 211      -3.242  -7.859  23.964  1.00  0.00            
ATOM   2930  CD  GLN A 211      -4.417  -9.677  23.940  1.00  0.00            
ATOM   2931  OE1 GLN A 211      -4.133 -10.771  24.407  1.00  0.00            
ATOM   2932  NE2 GLN A 211      -5.628  -9.270  24.110  1.00  0.00            
ATOM   2933 1HE2 GLN A 211      -5.833  -8.328  23.794  1.00  0.00            
ATOM   2934 2HE2 GLN A 211      -6.183  -9.669  24.856  1.00  0.00            
ATOM   2935  C   GLN A 211       0.431  -9.047  23.079  1.00  0.00            
ATOM   2936  O   GLN A 211       0.894  -8.705  24.171  1.00  0.00            
ATOM   2937  N   HIS A 212       1.151  -9.829  22.225  1.00  0.00            
ATOM   2938  H   HIS A 212       0.647 -10.210  21.443  1.00  0.00            
ATOM   2939  CA  HIS A 212       2.600 -10.207  22.433  1.00  0.00            
ATOM   2940  HA  HIS A 212       2.810 -10.599  23.424  1.00  0.00            
ATOM   2941  CB  HIS A 212       2.872 -11.218  21.332  1.00  0.00            
ATOM   2942  HB1 HIS A 212       2.780 -10.723  20.360  1.00  0.00            
ATOM   2943  HB2 HIS A 212       2.060 -11.949  21.344  1.00  0.00            
ATOM   2944  CG  HIS A 212       4.181 -12.003  21.440  1.00  0.00            
ATOM   2945  ND1 HIS A 212       4.254 -13.311  21.986  1.00  0.00            
ATOM   2946  CE1 HIS A 212       5.517 -13.699  21.725  1.00  0.00            
ATOM   2947  HE1 HIS A 212       5.917 -14.638  22.067  1.00  0.00            
ATOM   2948  NE2 HIS A 212       6.201 -12.728  21.055  1.00  0.00            
ATOM   2949  HE2 HIS A 212       7.176 -12.676  20.794  1.00  0.00            
ATOM   2950  CD2 HIS A 212       5.340 -11.700  20.756  1.00  0.00            
ATOM   2951  HD2 HIS A 212       5.657 -10.791  20.264  1.00  0.00            
ATOM   2952  C   HIS A 212       3.563  -9.031  22.306  1.00  0.00            
ATOM   2953  O   HIS A 212       4.552  -8.955  23.069  1.00  0.00            
ATOM   2954  N   GLN A 213       3.363  -8.125  21.346  1.00  0.00            
ATOM   2955  H   GLN A 213       2.549  -8.193  20.750  1.00  0.00            
ATOM   2956  CA  GLN A 213       4.194  -6.954  21.174  1.00  0.00            
ATOM   2957  HA  GLN A 213       5.228  -7.296  21.233  1.00  0.00            
ATOM   2958  CB  GLN A 213       3.941  -6.426  19.780  1.00  0.00            
ATOM   2959  HB1 GLN A 213       2.931  -6.017  19.690  1.00  0.00            
ATOM   2960  HB2 GLN A 213       3.879  -7.322  19.167  1.00  0.00            
ATOM   2961  CG  GLN A 213       5.036  -5.447  19.317  1.00  0.00            
ATOM   2962  HG1 GLN A 213       6.080  -5.763  19.418  1.00  0.00            
ATOM   2963  HG2 GLN A 213       5.029  -4.671  20.079  1.00  0.00            
ATOM   2964  CD  GLN A 213       4.926  -4.983  17.884  1.00  0.00            
ATOM   2965  OE1 GLN A 213       3.805  -4.769  17.394  1.00  0.00            
ATOM   2966  NE2 GLN A 213       5.952  -4.618  17.168  1.00  0.00            
ATOM   2967 1HE2 GLN A 213       6.881  -4.795  17.522  1.00  0.00            
ATOM   2968 2HE2 GLN A 213       5.755  -4.211  16.265  1.00  0.00            
ATOM   2969  C   GLN A 213       3.875  -5.918  22.320  1.00  0.00            
ATOM   2970  O   GLN A 213       4.805  -5.314  22.864  1.00  0.00            
ATOM   2971  N   TRP A 214       2.574  -5.880  22.777  1.00  0.00            
ATOM   2972  H   TRP A 214       1.848  -6.457  22.387  1.00  0.00            
ATOM   2973  CA  TRP A 214       2.255  -5.097  23.962  1.00  0.00            
ATOM   2974  HA  TRP A 214       2.586  -4.074  23.824  1.00  0.00            
ATOM   2975  CB  TRP A 214       0.760  -4.978  24.109  1.00  0.00            
ATOM   2976  HB1 TRP A 214       0.538  -4.300  24.935  1.00  0.00            
ATOM   2977  HB2 TRP A 214       0.375  -5.960  24.405  1.00  0.00            
ATOM   2978  CG  TRP A 214      -0.017  -4.499  22.868  1.00  0.00            
ATOM   2979  CD1 TRP A 214       0.407  -3.560  21.973  1.00  0.00            
ATOM   2980  HD1 TRP A 214       1.402  -3.137  22.038  1.00  0.00            
ATOM   2981  NE1 TRP A 214      -0.518  -3.456  20.956  1.00  0.00            
ATOM   2982  HE1 TRP A 214      -0.309  -2.801  20.220  1.00  0.00            
ATOM   2983  CE2 TRP A 214      -1.645  -4.165  21.271  1.00  0.00            
ATOM   2984  CZ2 TRP A 214      -2.895  -4.261  20.654  1.00  0.00            
ATOM   2985  HZ2 TRP A 214      -3.028  -3.660  19.773  1.00  0.00            
ATOM   2986  CH2 TRP A 214      -3.988  -4.904  21.325  1.00  0.00            
ATOM   2987  HH2 TRP A 214      -4.962  -4.865  20.874  1.00  0.00            
ATOM   2988  CZ3 TRP A 214      -3.811  -5.481  22.592  1.00  0.00            
ATOM   2989  HZ3 TRP A 214      -4.612  -5.987  23.104  1.00  0.00            
ATOM   2990  CE3 TRP A 214      -2.515  -5.396  23.184  1.00  0.00            
ATOM   2991  HE3 TRP A 214      -2.366  -5.717  24.198  1.00  0.00            
ATOM   2992  CD2 TRP A 214      -1.423  -4.844  22.501  1.00  0.00            
ATOM   2993  C   TRP A 214       2.951  -5.588  25.187  1.00  0.00            
ATOM   2994  O   TRP A 214       3.423  -4.688  25.943  1.00  0.00            
ATOM   2995  N   ASP A 215       3.000  -6.900  25.438  1.00  0.00            
ATOM   2996  H   ASP A 215       2.519  -7.485  24.771  1.00  0.00            
ATOM   2997  CA  ASP A 215       3.681  -7.535  26.589  1.00  0.00            
ATOM   2998  HA  ASP A 215       3.411  -6.923  27.448  1.00  0.00            
ATOM   2999  CB  ASP A 215       3.136  -8.906  26.979  1.00  0.00            
ATOM   3000  HB1 ASP A 215       3.526  -9.736  26.389  1.00  0.00            
ATOM   3001  HB2 ASP A 215       2.057  -8.879  26.823  1.00  0.00            
ATOM   3002  CG  ASP A 215       3.250  -9.219  28.439  1.00  0.00            
ATOM   3003  OD1 ASP A 215       2.839  -8.327  29.270  1.00  0.00            
ATOM   3004  OD2 ASP A 215       3.521 -10.394  28.730  1.00  0.00            
ATOM   3005  C   ASP A 215       5.277  -7.554  26.562  1.00  0.00            
ATOM   3006  O   ASP A 215       5.943  -8.031  27.487  1.00  0.00            
ATOM   3007  N   GLY A 216       5.856  -7.001  25.466  1.00  0.00            
ATOM   3008  H   GLY A 216       5.294  -6.589  24.744  1.00  0.00            
ATOM   3009  CA  GLY A 216       7.288  -6.765  25.300  1.00  0.00            
ATOM   3010  HA1 GLY A 216       7.830  -6.472  26.202  1.00  0.00            
ATOM   3011  HA2 GLY A 216       7.352  -5.805  24.778  1.00  0.00            
ATOM   3012  C   GLY A 216       8.003  -7.845  24.531  1.00  0.00            
ATOM   3013  O   GLY A 216       9.212  -7.781  24.456  1.00  0.00            
ATOM   3014  N   LEU A 217       7.234  -8.796  23.934  1.00  0.00            
ATOM   3015  H   LEU A 217       6.253  -8.844  24.129  1.00  0.00            
ATOM   3016  CA  LEU A 217       7.825  -9.953  23.312  1.00  0.00            
ATOM   3017  HA  LEU A 217       8.811 -10.050  23.773  1.00  0.00            
ATOM   3018  CB  LEU A 217       6.994 -11.108  23.727  1.00  0.00            
ATOM   3019  HB1 LEU A 217       7.353 -12.028  23.264  1.00  0.00            
ATOM   3020  HB2 LEU A 217       5.985 -10.935  23.345  1.00  0.00            
ATOM   3021  CG  LEU A 217       6.920 -11.421  25.207  1.00  0.00            
ATOM   3022  HG  LEU A 217       6.479 -10.535  25.656  1.00  0.00            
ATOM   3023  CD1 LEU A 217       5.801 -12.556  25.338  1.00  0.00            
ATOM   3024 1HD1 LEU A 217       4.831 -12.179  25.010  1.00  0.00            
ATOM   3025 2HD1 LEU A 217       6.182 -13.382  24.733  1.00  0.00            
ATOM   3026 3HD1 LEU A 217       5.735 -12.934  26.359  1.00  0.00            
ATOM   3027  CD2 LEU A 217       8.294 -11.870  25.737  1.00  0.00            
ATOM   3028 1HD2 LEU A 217       8.133 -12.020  26.805  1.00  0.00            
ATOM   3029 2HD2 LEU A 217       8.653 -12.783  25.262  1.00  0.00            
ATOM   3030 3HD2 LEU A 217       9.121 -11.166  25.637  1.00  0.00            
ATOM   3031  C   LEU A 217       7.901  -9.760  21.740  1.00  0.00            
ATOM   3032  O   LEU A 217       7.095  -9.017  21.226  1.00  0.00            
ATOM   3033  N   LEU A 218       8.821 -10.470  21.097  1.00  0.00            
ATOM   3034  H   LEU A 218       9.208 -11.212  21.679  1.00  0.00            
ATOM   3035  CA  LEU A 218       9.207 -10.226  19.703  1.00  0.00            
ATOM   3036  HA  LEU A 218       9.139  -9.148  19.600  1.00  0.00            
ATOM   3037  CB  LEU A 218      10.610 -10.723  19.365  1.00  0.00            
ATOM   3038  HB1 LEU A 218      10.582 -10.823  18.279  1.00  0.00            
ATOM   3039  HB2 LEU A 218      10.692 -11.761  19.702  1.00  0.00            
ATOM   3040  CG  LEU A 218      11.820  -9.870  19.776  1.00  0.00            
ATOM   3041  HG  LEU A 218      12.050  -9.974  20.837  1.00  0.00            
ATOM   3042  CD1 LEU A 218      13.079 -10.343  19.086  1.00  0.00            
ATOM   3043 1HD1 LEU A 218      13.298 -11.394  19.292  1.00  0.00            
ATOM   3044 2HD1 LEU A 218      13.035 -10.139  18.015  1.00  0.00            
ATOM   3045 3HD1 LEU A 218      13.902  -9.776  19.512  1.00  0.00            
ATOM   3046  CD2 LEU A 218      11.604  -8.420  19.494  1.00  0.00            
ATOM   3047 1HD2 LEU A 218      11.106  -8.362  18.526  1.00  0.00            
ATOM   3048 2HD2 LEU A 218      10.878  -8.045  20.221  1.00  0.00            
ATOM   3049 3HD2 LEU A 218      12.442  -7.736  19.656  1.00  0.00            
ATOM   3050  C   LEU A 218       8.124 -10.920  18.892  1.00  0.00            
ATOM   3051  O   LEU A 218       7.993 -12.144  18.931  1.00  0.00            
ATOM   3052  N   SER A 219       7.335 -10.087  18.224  1.00  0.00            
ATOM   3053  H   SER A 219       7.561  -9.108  18.203  1.00  0.00            
ATOM   3054  CA  SER A 219       6.138 -10.444  17.442  1.00  0.00            
ATOM   3055  HA  SER A 219       5.612 -11.311  17.846  1.00  0.00            
ATOM   3056  CB  SER A 219       5.188  -9.263  17.552  1.00  0.00            
ATOM   3057  HB1 SER A 219       5.001  -9.118  18.611  1.00  0.00            
ATOM   3058  HB2 SER A 219       4.208  -9.475  17.117  1.00  0.00            
ATOM   3059  OG  SER A 219       5.733  -8.083  16.917  1.00  0.00            
ATOM   3060  HG  SER A 219       6.283  -7.577  17.510  1.00  0.00            
ATOM   3061  C   SER A 219       6.495 -10.758  15.919  1.00  0.00            
ATOM   3062  O   SER A 219       7.569 -10.542  15.460  1.00  0.00            
ATOM   3063  N   TYR A 220       5.523 -11.175  15.084  1.00  0.00            
ATOM   3064  H   TYR A 220       4.613 -11.282  15.513  1.00  0.00            
ATOM   3065  CA  TYR A 220       5.623 -11.096  13.640  1.00  0.00            
ATOM   3066  HA  TYR A 220       6.478 -11.730  13.403  1.00  0.00            
ATOM   3067  CB  TYR A 220       4.250 -11.594  13.089  1.00  0.00            
ATOM   3068  HB1 TYR A 220       3.405 -10.966  13.373  1.00  0.00            
ATOM   3069  HB2 TYR A 220       4.010 -12.579  13.510  1.00  0.00            
ATOM   3070  CG  TYR A 220       4.147 -11.667  11.602  1.00  0.00            
ATOM   3071  CD1 TYR A 220       4.519 -12.792  10.868  1.00  0.00            
ATOM   3072  HD1 TYR A 220       5.018 -13.644  11.319  1.00  0.00            
ATOM   3073  CE1 TYR A 220       4.368 -12.778   9.450  1.00  0.00            
ATOM   3074  HE1 TYR A 220       4.767 -13.589   8.839  1.00  0.00            
ATOM   3075  CZ  TYR A 220       3.754 -11.666   8.802  1.00  0.00            
ATOM   3076  OH  TYR A 220       3.602 -11.646   7.415  1.00  0.00            
ATOM   3077  HH  TYR A 220       4.222 -12.263   7.030  1.00  0.00            
ATOM   3078  CE2 TYR A 220       3.340 -10.548   9.533  1.00  0.00            
ATOM   3079  HE2 TYR A 220       2.990  -9.669   9.002  1.00  0.00            
ATOM   3080  CD2 TYR A 220       3.541 -10.589  10.939  1.00  0.00            
ATOM   3081  HD2 TYR A 220       3.231  -9.730  11.522  1.00  0.00            
ATOM   3082  C   TYR A 220       5.878  -9.699  13.039  1.00  0.00            
ATOM   3083  O   TYR A 220       6.622  -9.478  12.080  1.00  0.00            
ATOM   3084  N   GLN A 221       5.285  -8.703  13.678  1.00  0.00            
ATOM   3085  H   GLN A 221       4.553  -9.011  14.310  1.00  0.00            
ATOM   3086  CA  GLN A 221       5.515  -7.283  13.396  1.00  0.00            
ATOM   3087  HA  GLN A 221       5.236  -7.068  12.369  1.00  0.00            
ATOM   3088  CB  GLN A 221       4.705  -6.335  14.263  1.00  0.00            
ATOM   3089  HB1 GLN A 221       4.670  -5.416  13.679  1.00  0.00            
ATOM   3090  HB2 GLN A 221       5.216  -6.029  15.174  1.00  0.00            
ATOM   3091  CG  GLN A 221       3.202  -6.619  14.474  1.00  0.00            
ATOM   3092  HG1 GLN A 221       2.668  -6.978  13.603  1.00  0.00            
ATOM   3093  HG2 GLN A 221       2.736  -5.698  14.836  1.00  0.00            
ATOM   3094  CD  GLN A 221       2.877  -7.696  15.547  1.00  0.00            
ATOM   3095  OE1 GLN A 221       2.956  -8.923  15.340  1.00  0.00            
ATOM   3096  NE2 GLN A 221       2.478  -7.232  16.718  1.00  0.00            
ATOM   3097 1HE2 GLN A 221       2.662  -6.258  16.918  1.00  0.00            
ATOM   3098 2HE2 GLN A 221       2.106  -7.946  17.330  1.00  0.00            
ATOM   3099  C   GLN A 221       6.961  -6.769  13.715  1.00  0.00            
ATOM   3100  O   GLN A 221       7.363  -5.836  13.057  1.00  0.00            
ATOM   3101  N   ASP A 222       7.613  -7.431  14.624  1.00  0.00            
ATOM   3102  H   ASP A 222       7.124  -7.970  15.324  1.00  0.00            
ATOM   3103  CA  ASP A 222       9.054  -7.285  14.791  1.00  0.00            
ATOM   3104  HA  ASP A 222       9.356  -6.256  14.589  1.00  0.00            
ATOM   3105  CB  ASP A 222       9.520  -7.468  16.285  1.00  0.00            
ATOM   3106  HB1 ASP A 222      10.585  -7.287  16.327  1.00  0.00            
ATOM   3107  HB2 ASP A 222       9.276  -8.486  16.580  1.00  0.00            
ATOM   3108  CG  ASP A 222       8.741  -6.550  17.208  1.00  0.00            
ATOM   3109  OD1 ASP A 222       7.883  -7.030  17.911  1.00  0.00            
ATOM   3110  OD2 ASP A 222       8.913  -5.321  17.215  1.00  0.00            
ATOM   3111  C   ASP A 222       9.992  -8.091  13.814  1.00  0.00            
ATOM   3112  O   ASP A 222      11.101  -7.689  13.527  1.00  0.00            
ATOM   3113  N   SER A 223       9.405  -8.973  12.995  1.00  0.00            
ATOM   3114  H   SER A 223       8.407  -9.061  13.008  1.00  0.00            
ATOM   3115  CA  SER A 223      10.168  -9.673  11.913  1.00  0.00            
ATOM   3116  HA  SER A 223      11.069  -9.922  12.468  1.00  0.00            
ATOM   3117  CB  SER A 223       9.415 -10.962  11.657  1.00  0.00            
ATOM   3118  HB1 SER A 223       8.934 -11.478  12.485  1.00  0.00            
ATOM   3119  HB2 SER A 223      10.139 -11.759  11.499  1.00  0.00            
ATOM   3120  OG  SER A 223       8.383 -10.739  10.707  1.00  0.00            
ATOM   3121  HG  SER A 223       7.723 -10.167  11.104  1.00  0.00            
ATOM   3122  C   SER A 223      10.471  -8.885  10.588  1.00  0.00            
ATOM   3123  O   SER A 223       9.688  -7.950  10.241  1.00  0.00            
ATOM   3124  N   LEU A 224      11.500  -9.330   9.825  1.00  0.00            
ATOM   3125  H   LEU A 224      12.112 -10.015  10.254  1.00  0.00            
ATOM   3126  CA  LEU A 224      11.784  -8.931   8.463  1.00  0.00            
ATOM   3127  HA  LEU A 224      11.430  -7.911   8.341  1.00  0.00            
ATOM   3128  CB  LEU A 224      13.297  -9.128   8.108  1.00  0.00            
ATOM   3129  HB1 LEU A 224      13.517 -10.198   8.145  1.00  0.00            
ATOM   3130  HB2 LEU A 224      13.963  -8.791   8.909  1.00  0.00            
ATOM   3131  CG  LEU A 224      13.848  -8.566   6.820  1.00  0.00            
ATOM   3132  HG  LEU A 224      13.363  -9.036   5.958  1.00  0.00            
ATOM   3133  CD1 LEU A 224      13.673  -7.071   6.793  1.00  0.00            
ATOM   3134 1HD1 LEU A 224      12.627  -6.822   6.687  1.00  0.00            
ATOM   3135 2HD1 LEU A 224      14.097  -6.576   7.673  1.00  0.00            
ATOM   3136 3HD1 LEU A 224      14.143  -6.663   5.899  1.00  0.00            
ATOM   3137  CD2 LEU A 224      15.309  -8.831   6.667  1.00  0.00            
ATOM   3138 1HD2 LEU A 224      15.626  -8.632   5.648  1.00  0.00            
ATOM   3139 2HD2 LEU A 224      15.875  -8.102   7.251  1.00  0.00            
ATOM   3140 3HD2 LEU A 224      15.548  -9.835   7.035  1.00  0.00            
ATOM   3141  C   LEU A 224      10.916  -9.756   7.550  1.00  0.00            
ATOM   3142  O   LEU A 224      10.662  -9.289   6.439  1.00  0.00            
ATOM   3143  N   SER A 225      10.322 -10.848   7.988  1.00  0.00            
ATOM   3144  H   SER A 225      10.639 -11.264   8.848  1.00  0.00            
ATOM   3145  CA  SER A 225       9.388 -11.688   7.203  1.00  0.00            
ATOM   3146  HA  SER A 225       9.899 -12.014   6.289  1.00  0.00            
ATOM   3147  CB  SER A 225       9.016 -12.898   8.029  1.00  0.00            
ATOM   3148  HB1 SER A 225       8.063 -13.347   7.747  1.00  0.00            
ATOM   3149  HB2 SER A 225       8.937 -12.699   9.098  1.00  0.00            
ATOM   3150  OG  SER A 225      10.018 -13.844   7.772  1.00  0.00            
ATOM   3151  HG  SER A 225      10.692 -13.658   8.433  1.00  0.00            
ATOM   3152  C   SER A 225       8.116 -10.983   6.977  1.00  0.00            
ATOM   3153  O   SER A 225       7.382 -11.174   6.029  1.00  0.00            
ATOM   3154  N   CYS A 226       7.680 -10.107   7.919  1.00  0.00            
ATOM   3155  H   CYS A 226       8.328  -9.867   8.662  1.00  0.00            
ATOM   3156  CA  CYS A 226       6.493  -9.312   7.842  1.00  0.00            
ATOM   3157  HA  CYS A 226       5.765  -9.993   7.387  1.00  0.00            
ATOM   3158  CB  CYS A 226       6.234  -8.565   9.147  1.00  0.00            
ATOM   3159  HB1 CYS A 226       7.071  -7.938   9.433  1.00  0.00            
ATOM   3160  HB2 CYS A 226       6.060  -9.364   9.869  1.00  0.00            
ATOM   3161  SG  CYS A 226       4.786  -7.503   9.087  1.00  0.00            
ATOM   3162  C   CYS A 226       6.778  -8.137   6.829  1.00  0.00            
ATOM   3163  O   CYS A 226       5.909  -7.801   5.997  1.00  0.00            
ATOM   3164  N   ARG A 227       7.972  -7.551   6.934  1.00  0.00            
ATOM   3165  H   ARG A 227       8.604  -7.871   7.659  1.00  0.00            
ATOM   3166  CA  ARG A 227       8.350  -6.434   6.077  1.00  0.00            
ATOM   3167  HA  ARG A 227       7.605  -5.633   6.110  1.00  0.00            
ATOM   3168  CB  ARG A 227       9.724  -5.865   6.557  1.00  0.00            
ATOM   3169  HB1 ARG A 227      10.243  -5.127   5.952  1.00  0.00            
ATOM   3170  HB2 ARG A 227      10.433  -6.692   6.567  1.00  0.00            
ATOM   3171  CG  ARG A 227       9.602  -5.131   7.954  1.00  0.00            
ATOM   3172  HG1 ARG A 227       8.706  -5.528   8.432  1.00  0.00            
ATOM   3173  HG2 ARG A 227       9.396  -4.105   7.671  1.00  0.00            
ATOM   3174  CD  ARG A 227      10.792  -5.059   8.884  1.00  0.00            
ATOM   3175  HD1 ARG A 227      11.679  -4.838   8.284  1.00  0.00            
ATOM   3176  HD2 ARG A 227      10.982  -6.059   9.297  1.00  0.00            
ATOM   3177  NE  ARG A 227      10.652  -4.063   9.947  1.00  0.00            
ATOM   3178  HE  ARG A 227      11.065  -3.136   9.870  1.00  0.00            
ATOM   3179  CZ  ARG A 227       9.904  -4.309  11.035  1.00  0.00            
ATOM   3180  NH1 ARG A 227       9.620  -3.337  11.817  1.00  0.00            
ATOM   3181 1HH1 ARG A 227       9.743  -2.427  11.405  1.00  0.00            
ATOM   3182 2HH1 ARG A 227       9.150  -3.439  12.708  1.00  0.00            
ATOM   3183  NH2 ARG A 227       9.390  -5.483  11.329  1.00  0.00            
ATOM   3184 1HH2 ARG A 227       9.493  -6.311  10.744  1.00  0.00            
ATOM   3185 2HH2 ARG A 227       8.623  -5.570  11.976  1.00  0.00            
ATOM   3186  C   ARG A 227       8.412  -6.834   4.568  1.00  0.00            
ATOM   3187  O   ARG A 227       7.839  -6.236   3.683  1.00  0.00            
ATOM   3188  N   LEU A 228       9.149  -7.909   4.328  1.00  0.00            
ATOM   3189  H   LEU A 228       9.722  -8.266   5.080  1.00  0.00            
ATOM   3190  CA  LEU A 228       9.190  -8.722   3.092  1.00  0.00            
ATOM   3191  HA  LEU A 228       9.850  -8.177   2.420  1.00  0.00            
ATOM   3192  CB  LEU A 228       9.813 -10.180   3.431  1.00  0.00            
ATOM   3193  HB1 LEU A 228       9.167 -10.842   4.005  1.00  0.00            
ATOM   3194  HB2 LEU A 228      10.750 -10.145   3.968  1.00  0.00            
ATOM   3195  CG  LEU A 228      10.154 -10.938   2.134  1.00  0.00            
ATOM   3196  HG  LEU A 228       9.333 -10.939   1.422  1.00  0.00            
ATOM   3197  CD1 LEU A 228      11.487 -10.583   1.398  1.00  0.00            
ATOM   3198 1HD1 LEU A 228      12.411 -10.825   1.940  1.00  0.00            
ATOM   3199 2HD1 LEU A 228      11.626 -11.217   0.517  1.00  0.00            
ATOM   3200 3HD1 LEU A 228      11.397  -9.564   1.039  1.00  0.00            
ATOM   3201  CD2 LEU A 228      10.418 -12.373   2.537  1.00  0.00            
ATOM   3202 1HD2 LEU A 228       9.553 -12.798   3.029  1.00  0.00            
ATOM   3203 2HD2 LEU A 228      10.634 -12.970   1.647  1.00  0.00            
ATOM   3204 3HD2 LEU A 228      11.283 -12.389   3.203  1.00  0.00            
ATOM   3205  C   LEU A 228       7.907  -8.744   2.285  1.00  0.00            
ATOM   3206  O   LEU A 228       7.952  -8.512   1.060  1.00  0.00            
ATOM   3207  N   VAL A 229       6.725  -9.088   2.880  1.00  0.00            
ATOM   3208  H   VAL A 229       6.625  -9.268   3.867  1.00  0.00            
ATOM   3209  CA  VAL A 229       5.519  -9.294   2.014  1.00  0.00            
ATOM   3210  HA  VAL A 229       5.710  -9.888   1.125  1.00  0.00            
ATOM   3211  CB  VAL A 229       4.336  -9.775   2.859  1.00  0.00            
ATOM   3212  HB  VAL A 229       3.967  -8.994   3.526  1.00  0.00            
ATOM   3213  CG1 VAL A 229       3.145 -10.101   1.969  1.00  0.00            
ATOM   3214 1HG1 VAL A 229       2.809  -9.205   1.442  1.00  0.00            
ATOM   3215 2HG1 VAL A 229       3.485 -10.805   1.208  1.00  0.00            
ATOM   3216 3HG1 VAL A 229       2.341 -10.560   2.539  1.00  0.00            
ATOM   3217  CG2 VAL A 229       4.758 -11.079   3.600  1.00  0.00            
ATOM   3218 1HG2 VAL A 229       3.966 -11.596   4.139  1.00  0.00            
ATOM   3219 2HG2 VAL A 229       5.208 -11.793   2.901  1.00  0.00            
ATOM   3220 3HG2 VAL A 229       5.439 -10.793   4.392  1.00  0.00            
ATOM   3221  C   VAL A 229       5.045  -7.935   1.440  1.00  0.00            
ATOM   3222  O   VAL A 229       4.600  -7.779   0.298  1.00  0.00            
ATOM   3223  N   PHE A 230       5.190  -6.832   2.186  1.00  0.00            
ATOM   3224  H   PHE A 230       5.615  -6.965   3.095  1.00  0.00            
ATOM   3225  CA  PHE A 230       4.985  -5.392   1.846  1.00  0.00            
ATOM   3226  HA  PHE A 230       4.057  -5.308   1.289  1.00  0.00            
ATOM   3227  CB  PHE A 230       4.797  -4.592   3.213  1.00  0.00            
ATOM   3228  HB1 PHE A 230       4.834  -3.512   3.136  1.00  0.00            
ATOM   3229  HB2 PHE A 230       5.611  -4.855   3.889  1.00  0.00            
ATOM   3230  CG  PHE A 230       3.451  -4.862   3.828  1.00  0.00            
ATOM   3231  CD1 PHE A 230       2.390  -4.383   3.159  1.00  0.00            
ATOM   3232  HD1 PHE A 230       2.477  -3.766   2.278  1.00  0.00            
ATOM   3233  CE1 PHE A 230       1.101  -4.628   3.695  1.00  0.00            
ATOM   3234  HE1 PHE A 230       0.274  -4.263   3.099  1.00  0.00            
ATOM   3235  CZ  PHE A 230       0.950  -5.298   4.868  1.00  0.00            
ATOM   3236  HZ  PHE A 230      -0.047  -5.504   5.247  1.00  0.00            
ATOM   3237  CE2 PHE A 230       2.031  -5.750   5.659  1.00  0.00            
ATOM   3238  HE2 PHE A 230       1.919  -6.313   6.578  1.00  0.00            
ATOM   3239  CD2 PHE A 230       3.292  -5.538   5.074  1.00  0.00            
ATOM   3240  HD2 PHE A 230       4.197  -5.750   5.637  1.00  0.00            
ATOM   3241  C   PHE A 230       6.056  -4.811   0.961  1.00  0.00            
ATOM   3242  O   PHE A 230       5.690  -3.986   0.144  1.00  0.00            
ATOM   3243  N   LEU A 231       7.341  -5.241   1.032  1.00  0.00            
ATOM   3244  H   LEU A 231       7.627  -5.742   1.859  1.00  0.00            
ATOM   3245  CA  LEU A 231       8.460  -4.913   0.065  1.00  0.00            
ATOM   3246  HA  LEU A 231       8.414  -3.835  -0.073  1.00  0.00            
ATOM   3247  CB  LEU A 231       9.768  -5.287   0.776  1.00  0.00            
ATOM   3248  HB1 LEU A 231       9.774  -6.377   0.838  1.00  0.00            
ATOM   3249  HB2 LEU A 231       9.652  -4.788   1.745  1.00  0.00            
ATOM   3250  CG  LEU A 231      11.034  -4.826   0.218  1.00  0.00            
ATOM   3251  HG  LEU A 231      11.079  -5.080  -0.845  1.00  0.00            
ATOM   3252  CD1 LEU A 231      11.228  -3.358   0.365  1.00  0.00            
ATOM   3253 1HD1 LEU A 231      10.873  -2.982   1.328  1.00  0.00            
ATOM   3254 2HD1 LEU A 231      12.282  -3.136   0.229  1.00  0.00            
ATOM   3255 3HD1 LEU A 231      10.698  -2.819  -0.424  1.00  0.00            
ATOM   3256  CD2 LEU A 231      12.318  -5.537   0.757  1.00  0.00            
ATOM   3257 1HD2 LEU A 231      12.829  -5.092   1.610  1.00  0.00            
ATOM   3258 2HD2 LEU A 231      12.177  -6.602   0.967  1.00  0.00            
ATOM   3259 3HD2 LEU A 231      13.084  -5.667  -0.015  1.00  0.00            
ATOM   3260  C   LEU A 231       8.240  -5.568  -1.334  1.00  0.00            
ATOM   3261  O   LEU A 231       8.408  -4.879  -2.365  1.00  0.00            
ATOM   3262  N   LEU A 232       7.730  -6.818  -1.360  1.00  0.00            
ATOM   3263  H   LEU A 232       7.586  -7.268  -0.465  1.00  0.00            
ATOM   3264  CA  LEU A 232       7.219  -7.527  -2.577  1.00  0.00            
ATOM   3265  HA  LEU A 232       7.962  -7.487  -3.376  1.00  0.00            
ATOM   3266  CB  LEU A 232       6.943  -9.010  -2.389  1.00  0.00            
ATOM   3267  HB1 LEU A 232       6.560  -9.444  -3.304  1.00  0.00            
ATOM   3268  HB2 LEU A 232       6.233  -9.156  -1.576  1.00  0.00            
ATOM   3269  CG  LEU A 232       8.157  -9.871  -1.996  1.00  0.00            
ATOM   3270  HG  LEU A 232       8.776  -9.454  -1.198  1.00  0.00            
ATOM   3271  CD1 LEU A 232       7.615 -11.242  -1.657  1.00  0.00            
ATOM   3272 1HD1 LEU A 232       8.419 -11.946  -1.425  1.00  0.00            
ATOM   3273 2HD1 LEU A 232       6.975 -11.312  -0.776  1.00  0.00            
ATOM   3274 3HD1 LEU A 232       7.032 -11.573  -2.516  1.00  0.00            
ATOM   3275  CD2 LEU A 232       9.125 -10.073  -3.148  1.00  0.00            
ATOM   3276 1HD2 LEU A 232       9.438  -9.111  -3.552  1.00  0.00            
ATOM   3277 2HD2 LEU A 232       9.956 -10.756  -2.962  1.00  0.00            
ATOM   3278 3HD2 LEU A 232       8.627 -10.546  -4.003  1.00  0.00            
ATOM   3279  C   LEU A 232       6.021  -6.819  -3.171  1.00  0.00            
ATOM   3280  O   LEU A 232       6.106  -6.505  -4.348  1.00  0.00            
ATOM   3281  N   MET A 233       5.036  -6.387  -2.349  1.00  0.00            
ATOM   3282  H   MET A 233       5.118  -6.634  -1.376  1.00  0.00            
ATOM   3283  CA  MET A 233       3.853  -5.580  -2.874  1.00  0.00            
ATOM   3284  HA  MET A 233       3.359  -6.172  -3.640  1.00  0.00            
ATOM   3285  CB  MET A 233       2.845  -5.448  -1.675  1.00  0.00            
ATOM   3286  HB1 MET A 233       3.232  -5.023  -0.757  1.00  0.00            
ATOM   3287  HB2 MET A 233       2.482  -6.466  -1.516  1.00  0.00            
ATOM   3288  CG  MET A 233       1.620  -4.610  -1.920  1.00  0.00            
ATOM   3289  HG1 MET A 233       1.098  -4.949  -2.820  1.00  0.00            
ATOM   3290  HG2 MET A 233       1.936  -3.620  -2.262  1.00  0.00            
ATOM   3291  SD  MET A 233       0.468  -4.446  -0.551  1.00  0.00            
ATOM   3292  CE  MET A 233       0.679  -6.067   0.387  1.00  0.00            
ATOM   3293  HE1 MET A 233       0.360  -5.945   1.423  1.00  0.00            
ATOM   3294  HE2 MET A 233       0.178  -6.862  -0.167  1.00  0.00            
ATOM   3295  HE3 MET A 233       1.712  -6.429   0.362  1.00  0.00            
ATOM   3296  C   MET A 233       4.291  -4.233  -3.555  1.00  0.00            
ATOM   3297  O   MET A 233       3.564  -3.657  -4.385  1.00  0.00            
ATOM   3298  N   GLN A 234       5.424  -3.700  -3.166  1.00  0.00            
ATOM   3299  H   GLN A 234       5.928  -4.136  -2.408  1.00  0.00            
ATOM   3300  CA  GLN A 234       5.939  -2.434  -3.715  1.00  0.00            
ATOM   3301  HA  GLN A 234       5.107  -1.744  -3.870  1.00  0.00            
ATOM   3302  CB  GLN A 234       6.958  -1.750  -2.755  1.00  0.00            
ATOM   3303  HB1 GLN A 234       7.922  -2.232  -2.897  1.00  0.00            
ATOM   3304  HB2 GLN A 234       6.686  -2.104  -1.766  1.00  0.00            
ATOM   3305  CG  GLN A 234       7.111  -0.301  -2.939  1.00  0.00            
ATOM   3306  HG1 GLN A 234       7.504  -0.065  -3.926  1.00  0.00            
ATOM   3307  HG2 GLN A 234       7.825   0.080  -2.211  1.00  0.00            
ATOM   3308  CD  GLN A 234       5.876   0.502  -2.864  1.00  0.00            
ATOM   3309  OE1 GLN A 234       5.375   0.966  -3.826  1.00  0.00            
ATOM   3310  NE2 GLN A 234       5.389   0.681  -1.691  1.00  0.00            
ATOM   3311 1HE2 GLN A 234       5.735   0.186  -0.886  1.00  0.00            
ATOM   3312 2HE2 GLN A 234       4.593   1.306  -1.720  1.00  0.00            
ATOM   3313  C   GLN A 234       6.486  -2.616  -5.123  1.00  0.00            
ATOM   3314  O   GLN A 234       6.074  -1.960  -6.065  1.00  0.00            
ATOM   3315  N   TYR A 235       7.278  -3.709  -5.255  1.00  0.00            
ATOM   3316  H   TYR A 235       7.502  -4.246  -4.435  1.00  0.00            
ATOM   3317  CA  TYR A 235       7.930  -4.253  -6.468  1.00  0.00            
ATOM   3318  HA  TYR A 235       8.333  -3.400  -7.010  1.00  0.00            
ATOM   3319  CB  TYR A 235       8.851  -5.446  -6.044  1.00  0.00            
ATOM   3320  HB1 TYR A 235       8.205  -6.247  -5.679  1.00  0.00            
ATOM   3321  HB2 TYR A 235       9.532  -5.161  -5.253  1.00  0.00            
ATOM   3322  CG  TYR A 235       9.584  -6.072  -7.177  1.00  0.00            
ATOM   3323  CD1 TYR A 235      10.709  -5.498  -7.776  1.00  0.00            
ATOM   3324  HD1 TYR A 235      11.187  -4.621  -7.346  1.00  0.00            
ATOM   3325  CE1 TYR A 235      11.407  -6.127  -8.825  1.00  0.00            
ATOM   3326  HE1 TYR A 235      12.272  -5.649  -9.280  1.00  0.00            
ATOM   3327  CZ  TYR A 235      10.999  -7.337  -9.289  1.00  0.00            
ATOM   3328  OH  TYR A 235      11.745  -8.082 -10.169  1.00  0.00            
ATOM   3329  HH  TYR A 235      12.598  -7.685 -10.353  1.00  0.00            
ATOM   3330  CE2 TYR A 235       9.852  -7.915  -8.761  1.00  0.00            
ATOM   3331  HE2 TYR A 235       9.510  -8.897  -9.068  1.00  0.00            
ATOM   3332  CD2 TYR A 235       9.106  -7.272  -7.763  1.00  0.00            
ATOM   3333  HD2 TYR A 235       8.267  -7.731  -7.269  1.00  0.00            
ATOM   3334  C   TYR A 235       6.921  -4.695  -7.484  1.00  0.00            
ATOM   3335  O   TYR A 235       6.974  -4.397  -8.682  1.00  0.00            
ATOM   3336  N   CYS A 236       5.993  -5.476  -7.007  1.00  0.00            
ATOM   3337  H   CYS A 236       5.933  -5.673  -6.015  1.00  0.00            
ATOM   3338  CA  CYS A 236       4.972  -6.101  -7.899  1.00  0.00            
ATOM   3339  HA  CYS A 236       5.532  -6.472  -8.759  1.00  0.00            
ATOM   3340  CB  CYS A 236       4.174  -7.148  -7.187  1.00  0.00            
ATOM   3341  HB1 CYS A 236       3.329  -7.371  -7.829  1.00  0.00            
ATOM   3342  HB2 CYS A 236       3.806  -6.789  -6.227  1.00  0.00            
ATOM   3343  SG  CYS A 236       5.331  -8.534  -6.882  1.00  0.00            
ATOM   3344  HG  CYS A 236       6.129  -8.142  -5.881  1.00  0.00            
ATOM   3345  C   CYS A 236       4.037  -4.927  -8.475  1.00  0.00            
ATOM   3346  O   CYS A 236       3.377  -5.307  -9.462  1.00  0.00            
ATOM   3347  N   VAL A 237       4.093  -3.639  -8.090  1.00  0.00            
ATOM   3348  H   VAL A 237       4.401  -3.458  -7.150  1.00  0.00            
ATOM   3349  CA  VAL A 237       3.583  -2.513  -8.842  1.00  0.00            
ATOM   3350  HA  VAL A 237       2.950  -2.980  -9.596  1.00  0.00            
ATOM   3351  CB  VAL A 237       2.695  -1.657  -7.917  1.00  0.00            
ATOM   3352  HB  VAL A 237       3.392  -1.308  -7.159  1.00  0.00            
ATOM   3353  CG1 VAL A 237       2.028  -0.627  -8.681  1.00  0.00            
ATOM   3354 1HG1 VAL A 237       1.338  -1.071  -9.394  1.00  0.00            
ATOM   3355 2HG1 VAL A 237       1.625   0.233  -8.131  1.00  0.00            
ATOM   3356 3HG1 VAL A 237       2.725   0.021  -9.214  1.00  0.00            
ATOM   3357  CG2 VAL A 237       1.597  -2.334  -7.063  1.00  0.00            
ATOM   3358 1HG2 VAL A 237       1.219  -1.620  -6.338  1.00  0.00            
ATOM   3359 2HG2 VAL A 237       0.858  -2.775  -7.729  1.00  0.00            
ATOM   3360 3HG2 VAL A 237       2.176  -3.150  -6.630  1.00  0.00            
ATOM   3361  C   VAL A 237       4.600  -1.834  -9.693  1.00  0.00            
ATOM   3362  O   VAL A 237       4.297  -1.461 -10.842  1.00  0.00            
ATOM   3363  N   ALA A 238       5.801  -1.659  -9.261  1.00  0.00            
ATOM   3364  H   ALA A 238       6.013  -1.951  -8.313  1.00  0.00            
ATOM   3365  CA  ALA A 238       6.963  -1.096 -10.006  1.00  0.00            
ATOM   3366  HA  ALA A 238       6.807  -0.045 -10.264  1.00  0.00            
ATOM   3367  CB  ALA A 238       8.176  -1.232  -9.066  1.00  0.00            
ATOM   3368  HB1 ALA A 238       8.923  -0.519  -9.408  1.00  0.00            
ATOM   3369  HB2 ALA A 238       7.869  -1.022  -8.047  1.00  0.00            
ATOM   3370  HB3 ALA A 238       8.393  -2.301  -9.019  1.00  0.00            
ATOM   3371  C   ALA A 238       7.267  -1.869 -11.304  1.00  0.00            
ATOM   3372  O   ALA A 238       7.458  -1.184 -12.294  1.00  0.00            
ATOM   3373  N   ALA A 239       7.546  -3.163 -11.242  1.00  0.00            
ATOM   3374  H   ALA A 239       7.373  -3.639 -10.364  1.00  0.00            
ATOM   3375  CA  ALA A 239       8.007  -3.882 -12.427  1.00  0.00            
ATOM   3376  HA  ALA A 239       8.897  -3.372 -12.791  1.00  0.00            
ATOM   3377  CB  ALA A 239       8.290  -5.287 -12.020  1.00  0.00            
ATOM   3378  HB1 ALA A 239       9.002  -5.214 -11.205  1.00  0.00            
ATOM   3379  HB2 ALA A 239       7.388  -5.762 -11.632  1.00  0.00            
ATOM   3380  HB3 ALA A 239       8.624  -5.911 -12.846  1.00  0.00            
ATOM   3381  C   ALA A 239       6.932  -3.889 -13.536  1.00  0.00            
ATOM   3382  O   ALA A 239       7.264  -3.691 -14.721  1.00  0.00            
ATOM   3383  N   ASN A 240       5.647  -4.081 -13.281  1.00  0.00            
ATOM   3384  H   ASN A 240       5.395  -4.282 -12.324  1.00  0.00            
ATOM   3385  CA  ASN A 240       4.593  -3.841 -14.262  1.00  0.00            
ATOM   3386  HA  ASN A 240       4.641  -4.468 -15.155  1.00  0.00            
ATOM   3387  CB  ASN A 240       3.205  -4.168 -13.687  1.00  0.00            
ATOM   3388  HB1 ASN A 240       2.988  -3.454 -12.895  1.00  0.00            
ATOM   3389  HB2 ASN A 240       3.152  -5.162 -13.231  1.00  0.00            
ATOM   3390  CG  ASN A 240       2.127  -4.110 -14.656  1.00  0.00            
ATOM   3391  OD1 ASN A 240       1.267  -3.270 -14.603  1.00  0.00            
ATOM   3392  ND2 ASN A 240       2.049  -5.020 -15.614  1.00  0.00            
ATOM   3393 1HD2 ASN A 240       2.780  -5.723 -15.673  1.00  0.00            
ATOM   3394 2HD2 ASN A 240       1.383  -4.801 -16.339  1.00  0.00            
ATOM   3395  C   ASN A 240       4.633  -2.449 -14.820  1.00  0.00            
ATOM   3396  O   ASN A 240       4.528  -2.247 -16.030  1.00  0.00            
ATOM   3397  N   TYR A 241       4.756  -1.440 -13.933  1.00  0.00            
ATOM   3398  H   TYR A 241       4.862  -1.575 -12.943  1.00  0.00            
ATOM   3399  CA  TYR A 241       4.972  -0.059 -14.492  1.00  0.00            
ATOM   3400  HA  TYR A 241       4.136   0.211 -15.145  1.00  0.00            
ATOM   3401  CB  TYR A 241       5.035   0.959 -13.381  1.00  0.00            
ATOM   3402  HB1 TYR A 241       5.726   1.683 -13.818  1.00  0.00            
ATOM   3403  HB2 TYR A 241       5.486   0.609 -12.460  1.00  0.00            
ATOM   3404  CG  TYR A 241       3.714   1.564 -12.952  1.00  0.00            
ATOM   3405  CD1 TYR A 241       2.901   2.261 -13.868  1.00  0.00            
ATOM   3406  HD1 TYR A 241       3.295   2.421 -14.856  1.00  0.00            
ATOM   3407  CE1 TYR A 241       1.801   3.006 -13.473  1.00  0.00            
ATOM   3408  HE1 TYR A 241       1.371   3.604 -14.266  1.00  0.00            
ATOM   3409  CZ  TYR A 241       1.340   3.001 -12.111  1.00  0.00            
ATOM   3410  OH  TYR A 241       0.238   3.671 -11.751  1.00  0.00            
ATOM   3411  HH  TYR A 241      -0.188   4.098 -12.490  1.00  0.00            
ATOM   3412  CE2 TYR A 241       2.136   2.280 -11.176  1.00  0.00            
ATOM   3413  HE2 TYR A 241       1.880   2.185 -10.137  1.00  0.00            
ATOM   3414  CD2 TYR A 241       3.316   1.526 -11.596  1.00  0.00            
ATOM   3415  HD2 TYR A 241       3.969   0.940 -10.961  1.00  0.00            
ATOM   3416  C   TYR A 241       6.301   0.039 -15.286  1.00  0.00            
ATOM   3417  O   TYR A 241       6.406   0.886 -16.154  1.00  0.00            
ATOM   3418  N   TYR A 242       7.268  -0.814 -15.108  1.00  0.00            
ATOM   3419  H   TYR A 242       7.165  -1.535 -14.402  1.00  0.00            
ATOM   3420  CA  TYR A 242       8.510  -0.741 -15.918  1.00  0.00            
ATOM   3421  HA  TYR A 242       8.556   0.319 -16.181  1.00  0.00            
ATOM   3422  CB  TYR A 242       9.799  -1.039 -15.179  1.00  0.00            
ATOM   3423  HB1 TYR A 242      10.539  -1.538 -15.802  1.00  0.00            
ATOM   3424  HB2 TYR A 242       9.513  -1.822 -14.487  1.00  0.00            
ATOM   3425  CG  TYR A 242      10.368   0.223 -14.569  1.00  0.00            
ATOM   3426  CD1 TYR A 242      11.622   0.669 -14.991  1.00  0.00            
ATOM   3427  HD1 TYR A 242      12.278   0.004 -15.539  1.00  0.00            
ATOM   3428  CE1 TYR A 242      12.043   1.981 -14.758  1.00  0.00            
ATOM   3429  HE1 TYR A 242      13.061   2.207 -15.045  1.00  0.00            
ATOM   3430  CZ  TYR A 242      11.250   2.872 -14.016  1.00  0.00            
ATOM   3431  OH  TYR A 242      11.530   4.231 -13.955  1.00  0.00            
ATOM   3432  HH  TYR A 242      10.771   4.692 -13.590  1.00  0.00            
ATOM   3433  CE2 TYR A 242       9.997   2.423 -13.519  1.00  0.00            
ATOM   3434  HE2 TYR A 242       9.355   3.145 -13.026  1.00  0.00            
ATOM   3435  CD2 TYR A 242       9.581   1.103 -13.792  1.00  0.00            
ATOM   3436  HD2 TYR A 242       8.639   0.714 -13.438  1.00  0.00            
ATOM   3437  C   TYR A 242       8.362  -1.473 -17.250  1.00  0.00            
ATOM   3438  O   TYR A 242       8.840  -1.012 -18.254  1.00  0.00            
ATOM   3439  N   TRP A 243       7.632  -2.595 -17.262  1.00  0.00            
ATOM   3440  H   TRP A 243       7.222  -2.874 -16.383  1.00  0.00            
ATOM   3441  CA  TRP A 243       7.177  -3.244 -18.455  1.00  0.00            
ATOM   3442  HA  TRP A 243       8.103  -3.393 -19.010  1.00  0.00            
ATOM   3443  CB  TRP A 243       6.546  -4.632 -18.093  1.00  0.00            
ATOM   3444  HB1 TRP A 243       5.945  -4.918 -18.963  1.00  0.00            
ATOM   3445  HB2 TRP A 243       5.825  -4.522 -17.291  1.00  0.00            
ATOM   3446  CG  TRP A 243       7.586  -5.679 -18.059  1.00  0.00            
ATOM   3447  CD1 TRP A 243       8.074  -6.152 -16.887  1.00  0.00            
ATOM   3448  HD1 TRP A 243       7.776  -5.745 -15.930  1.00  0.00            
ATOM   3449  NE1 TRP A 243       9.098  -7.114 -17.156  1.00  0.00            
ATOM   3450  HE1 TRP A 243       9.428  -7.819 -16.514  1.00  0.00            
ATOM   3451  CE2 TRP A 243       9.456  -7.114 -18.470  1.00  0.00            
ATOM   3452  CZ2 TRP A 243      10.390  -7.765 -19.210  1.00  0.00            
ATOM   3453  HZ2 TRP A 243      11.117  -8.384 -18.694  1.00  0.00            
ATOM   3454  CH2 TRP A 243      10.332  -7.699 -20.601  1.00  0.00            
ATOM   3455  HH2 TRP A 243      10.994  -8.304 -21.185  1.00  0.00            
ATOM   3456  CZ3 TRP A 243       9.203  -7.094 -21.233  1.00  0.00            
ATOM   3457  HZ3 TRP A 243       9.076  -7.216 -22.297  1.00  0.00            
ATOM   3458  CE3 TRP A 243       8.411  -6.281 -20.451  1.00  0.00            
ATOM   3459  HE3 TRP A 243       7.533  -5.816 -20.874  1.00  0.00            
ATOM   3460  CD2 TRP A 243       8.468  -6.262 -19.070  1.00  0.00            
ATOM   3461  C   TRP A 243       6.326  -2.414 -19.442  1.00  0.00            
ATOM   3462  O   TRP A 243       6.310  -2.677 -20.632  1.00  0.00            
ATOM   3463  N   LEU A 244       5.605  -1.391 -18.989  1.00  0.00            
ATOM   3464  H   LEU A 244       5.581  -1.350 -17.979  1.00  0.00            
ATOM   3465  CA  LEU A 244       4.911  -0.365 -19.730  1.00  0.00            
ATOM   3466  HA  LEU A 244       4.356  -0.808 -20.556  1.00  0.00            
ATOM   3467  CB  LEU A 244       3.865   0.327 -18.831  1.00  0.00            
ATOM   3468  HB1 LEU A 244       3.698   1.368 -19.113  1.00  0.00            
ATOM   3469  HB2 LEU A 244       4.417   0.432 -17.905  1.00  0.00            
ATOM   3470  CG  LEU A 244       2.583  -0.483 -18.644  1.00  0.00            
ATOM   3471  HG  LEU A 244       2.722  -1.513 -18.319  1.00  0.00            
ATOM   3472  CD1 LEU A 244       1.599   0.178 -17.560  1.00  0.00            
ATOM   3473 1HD1 LEU A 244       0.819  -0.577 -17.428  1.00  0.00            
ATOM   3474 2HD1 LEU A 244       2.049   0.408 -16.598  1.00  0.00            
ATOM   3475 3HD1 LEU A 244       1.146   1.101 -17.929  1.00  0.00            
ATOM   3476  CD2 LEU A 244       1.746  -0.538 -19.867  1.00  0.00            
ATOM   3477 1HD2 LEU A 244       2.331  -0.797 -20.752  1.00  0.00            
ATOM   3478 2HD2 LEU A 244       1.006  -1.338 -19.801  1.00  0.00            
ATOM   3479 3HD2 LEU A 244       1.248   0.413 -20.052  1.00  0.00            
ATOM   3480  C   LEU A 244       5.945   0.604 -20.277  1.00  0.00            
ATOM   3481  O   LEU A 244       5.775   1.008 -21.458  1.00  0.00            
ATOM   3482  N   LEU A 245       7.133   0.848 -19.677  1.00  0.00            
ATOM   3483  H   LEU A 245       7.333   0.365 -18.818  1.00  0.00            
ATOM   3484  CA  LEU A 245       8.190   1.580 -20.285  1.00  0.00            
ATOM   3485  HA  LEU A 245       7.770   2.448 -20.796  1.00  0.00            
ATOM   3486  CB  LEU A 245       9.171   2.077 -19.179  1.00  0.00            
ATOM   3487  HB1 LEU A 245       9.505   1.175 -18.673  1.00  0.00            
ATOM   3488  HB2 LEU A 245       8.580   2.625 -18.446  1.00  0.00            
ATOM   3489  CG  LEU A 245      10.381   2.912 -19.735  1.00  0.00            
ATOM   3490  HG  LEU A 245      10.807   2.381 -20.592  1.00  0.00            
ATOM   3491  CD1 LEU A 245       9.988   4.340 -20.150  1.00  0.00            
ATOM   3492 1HD1 LEU A 245      10.853   4.985 -20.326  1.00  0.00            
ATOM   3493 2HD1 LEU A 245       9.465   4.216 -21.107  1.00  0.00            
ATOM   3494 3HD1 LEU A 245       9.347   4.817 -19.405  1.00  0.00            
ATOM   3495  CD2 LEU A 245      11.513   3.144 -18.738  1.00  0.00            
ATOM   3496 1HD2 LEU A 245      12.357   3.741 -19.075  1.00  0.00            
ATOM   3497 2HD2 LEU A 245      11.124   3.729 -17.896  1.00  0.00            
ATOM   3498 3HD2 LEU A 245      11.804   2.186 -18.305  1.00  0.00            
ATOM   3499  C   LEU A 245       8.935   0.704 -21.386  1.00  0.00            
ATOM   3500  O   LEU A 245       9.181   1.239 -22.447  1.00  0.00            
ATOM   3501  N   VAL A 246       9.062  -0.599 -21.216  1.00  0.00            
ATOM   3502  H   VAL A 246       8.993  -0.906 -20.258  1.00  0.00            
ATOM   3503  CA  VAL A 246       9.692  -1.516 -22.214  1.00  0.00            
ATOM   3504  HA  VAL A 246      10.659  -1.108 -22.529  1.00  0.00            
ATOM   3505  CB  VAL A 246       9.834  -2.891 -21.647  1.00  0.00            
ATOM   3506  HB  VAL A 246       8.871  -3.136 -21.210  1.00  0.00            
ATOM   3507  CG1 VAL A 246      10.285  -3.917 -22.641  1.00  0.00            
ATOM   3508 1HG1 VAL A 246       9.683  -3.918 -23.554  1.00  0.00            
ATOM   3509 2HG1 VAL A 246      11.300  -3.756 -23.008  1.00  0.00            
ATOM   3510 3HG1 VAL A 246      10.185  -4.885 -22.141  1.00  0.00            
ATOM   3511  CG2 VAL A 246      10.873  -2.831 -20.535  1.00  0.00            
ATOM   3512 1HG2 VAL A 246      10.509  -2.350 -19.619  1.00  0.00            
ATOM   3513 2HG2 VAL A 246      11.180  -3.822 -20.220  1.00  0.00            
ATOM   3514 3HG2 VAL A 246      11.722  -2.265 -20.920  1.00  0.00            
ATOM   3515  C   VAL A 246       8.841  -1.505 -23.417  1.00  0.00            
ATOM   3516  O   VAL A 246       9.407  -1.520 -24.528  1.00  0.00            
ATOM   3517  N   GLU A 247       7.487  -1.621 -23.238  1.00  0.00            
ATOM   3518  H   GLU A 247       7.180  -1.623 -22.279  1.00  0.00            
ATOM   3519  CA  GLU A 247       6.550  -1.486 -24.336  1.00  0.00            
ATOM   3520  HA  GLU A 247       6.774  -2.243 -25.089  1.00  0.00            
ATOM   3521  CB  GLU A 247       5.061  -1.608 -23.884  1.00  0.00            
ATOM   3522  HB1 GLU A 247       4.431  -1.241 -24.688  1.00  0.00            
ATOM   3523  HB2 GLU A 247       4.962  -0.990 -22.997  1.00  0.00            
ATOM   3524  CG  GLU A 247       4.494  -3.002 -23.423  1.00  0.00            
ATOM   3525  HG1 GLU A 247       3.732  -2.966 -22.639  1.00  0.00            
ATOM   3526  HG2 GLU A 247       5.346  -3.613 -23.111  1.00  0.00            
ATOM   3527  CD  GLU A 247       3.971  -3.743 -24.705  1.00  0.00            
ATOM   3528  OE1 GLU A 247       4.628  -3.665 -25.805  1.00  0.00            
ATOM   3529  OE2 GLU A 247       2.954  -4.445 -24.619  1.00  0.00            
ATOM   3530  C   GLU A 247       6.710  -0.176 -25.056  1.00  0.00            
ATOM   3531  O   GLU A 247       6.524  -0.048 -26.265  1.00  0.00            
ATOM   3532  N   GLY A 248       7.098   0.936 -24.376  1.00  0.00            
ATOM   3533  H   GLY A 248       7.381   0.715 -23.431  1.00  0.00            
ATOM   3534  CA  GLY A 248       7.305   2.268 -24.943  1.00  0.00            
ATOM   3535  HA1 GLY A 248       7.396   3.056 -24.191  1.00  0.00            
ATOM   3536  HA2 GLY A 248       6.394   2.519 -25.471  1.00  0.00            
ATOM   3537  C   GLY A 248       8.518   2.241 -25.848  1.00  0.00            
ATOM   3538  O   GLY A 248       8.391   2.599 -27.105  1.00  0.00            
ATOM   3539  N   VAL A 249       9.667   1.945 -25.329  1.00  0.00            
ATOM   3540  H   VAL A 249       9.743   1.792 -24.326  1.00  0.00            
ATOM   3541  CA  VAL A 249      10.919   2.036 -26.084  1.00  0.00            
ATOM   3542  HA  VAL A 249      10.907   3.047 -26.501  1.00  0.00            
ATOM   3543  CB  VAL A 249      12.139   1.959 -25.181  1.00  0.00            
ATOM   3544  HB  VAL A 249      13.024   2.203 -25.773  1.00  0.00            
ATOM   3545  CG1 VAL A 249      12.039   3.115 -24.111  1.00  0.00            
ATOM   3546 1HG1 VAL A 249      11.735   4.085 -24.518  1.00  0.00            
ATOM   3547 2HG1 VAL A 249      11.139   2.976 -23.515  1.00  0.00            
ATOM   3548 3HG1 VAL A 249      12.967   3.207 -23.552  1.00  0.00            
ATOM   3549  CG2 VAL A 249      12.368   0.561 -24.528  1.00  0.00            
ATOM   3550 1HG2 VAL A 249      11.390   0.189 -24.231  1.00  0.00            
ATOM   3551 2HG2 VAL A 249      12.939   0.060 -25.306  1.00  0.00            
ATOM   3552 3HG2 VAL A 249      13.057   0.674 -23.693  1.00  0.00            
ATOM   3553  C   VAL A 249      10.927   1.115 -27.352  1.00  0.00            
ATOM   3554  O   VAL A 249      11.360   1.506 -28.438  1.00  0.00            
ATOM   3555  N   TYR A 250      10.391  -0.075 -27.224  1.00  0.00            
ATOM   3556  H   TYR A 250      10.040  -0.394 -26.330  1.00  0.00            
ATOM   3557  CA  TYR A 250      10.239  -1.020 -28.299  1.00  0.00            
ATOM   3558  HA  TYR A 250      11.245  -1.263 -28.602  1.00  0.00            
ATOM   3559  CB  TYR A 250       9.573  -2.322 -27.799  1.00  0.00            
ATOM   3560  HB1 TYR A 250       8.703  -1.975 -27.236  1.00  0.00            
ATOM   3561  HB2 TYR A 250      10.266  -2.773 -27.080  1.00  0.00            
ATOM   3562  CG  TYR A 250       9.247  -3.409 -28.877  1.00  0.00            
ATOM   3563  CD1 TYR A 250      10.142  -4.408 -29.229  1.00  0.00            
ATOM   3564  HD1 TYR A 250      11.080  -4.503 -28.689  1.00  0.00            
ATOM   3565  CE1 TYR A 250       9.901  -5.341 -30.252  1.00  0.00            
ATOM   3566  HE1 TYR A 250      10.636  -6.085 -30.529  1.00  0.00            
ATOM   3567  CZ  TYR A 250       8.730  -5.204 -31.028  1.00  0.00            
ATOM   3568  OH  TYR A 250       8.536  -6.089 -32.018  1.00  0.00            
ATOM   3569  HH  TYR A 250       9.137  -6.838 -32.064  1.00  0.00            
ATOM   3570  CE2 TYR A 250       7.786  -4.168 -30.760  1.00  0.00            
ATOM   3571  HE2 TYR A 250       6.924  -4.047 -31.405  1.00  0.00            
ATOM   3572  CD2 TYR A 250       8.127  -3.246 -29.712  1.00  0.00            
ATOM   3573  HD2 TYR A 250       7.466  -2.405 -29.601  1.00  0.00            
ATOM   3574  C   TYR A 250       9.468  -0.401 -29.469  1.00  0.00            
ATOM   3575  O   TYR A 250       9.962  -0.310 -30.574  1.00  0.00            
ATOM   3576  N   LEU A 251       8.221   0.140 -29.188  1.00  0.00            
ATOM   3577  H   LEU A 251       7.968   0.237 -28.221  1.00  0.00            
ATOM   3578  CA  LEU A 251       7.374   0.885 -30.217  1.00  0.00            
ATOM   3579  HA  LEU A 251       7.205   0.239 -31.076  1.00  0.00            
ATOM   3580  CB  LEU A 251       6.062   1.088 -29.473  1.00  0.00            
ATOM   3581  HB1 LEU A 251       6.219   1.637 -28.543  1.00  0.00            
ATOM   3582  HB2 LEU A 251       5.627   0.161 -29.094  1.00  0.00            
ATOM   3583  CG  LEU A 251       4.997   1.772 -30.326  1.00  0.00            
ATOM   3584  HG  LEU A 251       5.384   2.703 -30.743  1.00  0.00            
ATOM   3585  CD1 LEU A 251       4.704   0.780 -31.467  1.00  0.00            
ATOM   3586 1HD1 LEU A 251       5.511   0.654 -32.194  1.00  0.00            
ATOM   3587 2HD1 LEU A 251       4.479  -0.225 -31.102  1.00  0.00            
ATOM   3588 3HD1 LEU A 251       3.869   1.178 -32.048  1.00  0.00            
ATOM   3589  CD2 LEU A 251       3.662   1.986 -29.677  1.00  0.00            
ATOM   3590 1HD2 LEU A 251       3.810   2.822 -28.995  1.00  0.00            
ATOM   3591 2HD2 LEU A 251       2.910   2.331 -30.382  1.00  0.00            
ATOM   3592 3HD2 LEU A 251       3.388   1.023 -29.248  1.00  0.00            
ATOM   3593  C   LEU A 251       7.929   2.159 -30.795  1.00  0.00            
ATOM   3594  O   LEU A 251       7.977   2.383 -32.018  1.00  0.00            
ATOM   3595  N   TYR A 252       8.612   2.900 -29.937  1.00  0.00            
ATOM   3596  H   TYR A 252       8.570   2.711 -28.940  1.00  0.00            
ATOM   3597  CA  TYR A 252       9.363   4.148 -30.338  1.00  0.00            
ATOM   3598  HA  TYR A 252       8.674   4.835 -30.815  1.00  0.00            
ATOM   3599  CB  TYR A 252       9.869   4.767 -29.081  1.00  0.00            
ATOM   3600  HB1 TYR A 252      10.142   3.976 -28.385  1.00  0.00            
ATOM   3601  HB2 TYR A 252       9.081   5.319 -28.566  1.00  0.00            
ATOM   3602  CG  TYR A 252      11.132   5.645 -29.229  1.00  0.00            
ATOM   3603  CD1 TYR A 252      10.948   7.014 -29.533  1.00  0.00            
ATOM   3604  HD1 TYR A 252       9.949   7.302 -29.818  1.00  0.00            
ATOM   3605  CE1 TYR A 252      12.006   7.953 -29.429  1.00  0.00            
ATOM   3606  HE1 TYR A 252      11.825   9.011 -29.579  1.00  0.00            
ATOM   3607  CZ  TYR A 252      13.297   7.401 -29.193  1.00  0.00            
ATOM   3608  OH  TYR A 252      14.359   8.283 -29.242  1.00  0.00            
ATOM   3609  HH  TYR A 252      15.210   7.840 -29.182  1.00  0.00            
ATOM   3610  CE2 TYR A 252      13.468   6.020 -29.052  1.00  0.00            
ATOM   3611  HE2 TYR A 252      14.458   5.675 -28.806  1.00  0.00            
ATOM   3612  CD2 TYR A 252      12.420   5.110 -29.007  1.00  0.00            
ATOM   3613  HD2 TYR A 252      12.627   4.053 -28.943  1.00  0.00            
ATOM   3614  C   TYR A 252      10.602   3.753 -31.267  1.00  0.00            
ATOM   3615  O   TYR A 252      11.022   4.487 -32.140  1.00  0.00            
ATOM   3616  N   THR A 253      11.088   2.550 -31.196  1.00  0.00            
ATOM   3617  H   THR A 253      10.895   1.888 -30.464  1.00  0.00            
ATOM   3618  CA  THR A 253      12.127   2.081 -32.069  1.00  0.00            
ATOM   3619  HA  THR A 253      12.753   2.920 -32.382  1.00  0.00            
ATOM   3620  CB  THR A 253      13.104   1.117 -31.375  1.00  0.00            
ATOM   3621  HB  THR A 253      12.624   0.142 -31.305  1.00  0.00            
ATOM   3622  CG2 THR A 253      14.412   1.025 -32.154  1.00  0.00            
ATOM   3623 1HG2 THR A 253      14.305   0.132 -32.772  1.00  0.00            
ATOM   3624 2HG2 THR A 253      14.626   1.918 -32.734  1.00  0.00            
ATOM   3625 3HG2 THR A 253      15.270   0.974 -31.487  1.00  0.00            
ATOM   3626  OG1 THR A 253      13.475   1.706 -30.076  1.00  0.00            
ATOM   3627  HG1 THR A 253      12.703   1.607 -29.514  1.00  0.00            
ATOM   3628  C   THR A 253      11.525   1.457 -33.338  1.00  0.00            
ATOM   3629  O   THR A 253      12.089   1.616 -34.363  1.00  0.00            
ATOM   3630  N   LEU A 254      10.376   0.801 -33.218  1.00  0.00            
ATOM   3631  H   LEU A 254      10.017   0.584 -32.296  1.00  0.00            
ATOM   3632  CA  LEU A 254       9.642   0.219 -34.378  1.00  0.00            
ATOM   3633  HA  LEU A 254      10.141  -0.564 -34.946  1.00  0.00            
ATOM   3634  CB  LEU A 254       8.349  -0.467 -33.846  1.00  0.00            
ATOM   3635  HB1 LEU A 254       7.746   0.382 -33.524  1.00  0.00            
ATOM   3636  HB2 LEU A 254       8.697  -1.116 -33.044  1.00  0.00            
ATOM   3637  CG  LEU A 254       7.507  -1.333 -34.745  1.00  0.00            
ATOM   3638  HG  LEU A 254       7.023  -0.699 -35.487  1.00  0.00            
ATOM   3639  CD1 LEU A 254       8.285  -2.380 -35.432  1.00  0.00            
ATOM   3640 1HD1 LEU A 254       8.899  -2.981 -34.755  1.00  0.00            
ATOM   3641 2HD1 LEU A 254       7.629  -3.106 -35.909  1.00  0.00            
ATOM   3642 3HD1 LEU A 254       8.886  -1.930 -36.221  1.00  0.00            
ATOM   3643  CD2 LEU A 254       6.438  -1.983 -33.916  1.00  0.00            
ATOM   3644 1HD2 LEU A 254       5.828  -1.251 -33.391  1.00  0.00            
ATOM   3645 2HD2 LEU A 254       5.785  -2.488 -34.620  1.00  0.00            
ATOM   3646 3HD2 LEU A 254       6.760  -2.770 -33.236  1.00  0.00            
ATOM   3647  C   LEU A 254       9.292   1.320 -35.433  1.00  0.00            
ATOM   3648  O   LEU A 254       9.557   1.178 -36.603  1.00  0.00            
ATOM   3649  N   LEU A 255       8.757   2.435 -34.979  1.00  0.00            
ATOM   3650  H   LEU A 255       8.695   2.515 -33.976  1.00  0.00            
ATOM   3651  CA  LEU A 255       8.405   3.673 -35.742  1.00  0.00            
ATOM   3652  HA  LEU A 255       8.266   3.349 -36.766  1.00  0.00            
ATOM   3653  CB  LEU A 255       7.006   4.255 -35.241  1.00  0.00            
ATOM   3654  HB1 LEU A 255       6.657   4.919 -36.024  1.00  0.00            
ATOM   3655  HB2 LEU A 255       7.319   4.771 -34.328  1.00  0.00            
ATOM   3656  CG  LEU A 255       5.969   3.182 -35.024  1.00  0.00            
ATOM   3657  HG  LEU A 255       6.295   2.498 -34.248  1.00  0.00            
ATOM   3658  CD1 LEU A 255       4.654   3.890 -34.541  1.00  0.00            
ATOM   3659 1HD1 LEU A 255       4.259   4.378 -35.436  1.00  0.00            
ATOM   3660 2HD1 LEU A 255       3.874   3.294 -34.074  1.00  0.00            
ATOM   3661 3HD1 LEU A 255       4.777   4.729 -33.857  1.00  0.00            
ATOM   3662  CD2 LEU A 255       5.568   2.514 -36.292  1.00  0.00            
ATOM   3663 1HD2 LEU A 255       5.205   3.242 -37.012  1.00  0.00            
ATOM   3664 2HD2 LEU A 255       6.490   2.062 -36.644  1.00  0.00            
ATOM   3665 3HD2 LEU A 255       4.833   1.710 -36.160  1.00  0.00            
ATOM   3666  C   LEU A 255       9.555   4.730 -35.971  1.00  0.00            
ATOM   3667  O   LEU A 255       9.193   5.908 -36.379  1.00  0.00            
ATOM   3668  N   ALA A 256      10.826   4.360 -35.901  1.00  0.00            
ATOM   3669  H   ALA A 256      10.885   3.380 -35.653  1.00  0.00            
ATOM   3670  CA  ALA A 256      11.984   5.017 -36.434  1.00  0.00            
ATOM   3671  HA  ALA A 256      11.713   6.053 -36.667  1.00  0.00            
ATOM   3672  CB  ALA A 256      12.930   5.082 -35.206  1.00  0.00            
ATOM   3673  HB1 ALA A 256      12.634   5.822 -34.455  1.00  0.00            
ATOM   3674  HB2 ALA A 256      12.886   4.092 -34.747  1.00  0.00            
ATOM   3675  HB3 ALA A 256      13.988   5.258 -35.399  1.00  0.00            
ATOM   3676  C   ALA A 256      12.621   4.313 -37.698  1.00  0.00            
ATOM   3677  O   ALA A 256      12.066   3.324 -38.153  1.00  0.00            
ATOM   3678  N   PHE A 257      13.794   4.750 -38.211  1.00  0.00            
ATOM   3679  H   PHE A 257      14.085   5.661 -37.893  1.00  0.00            
ATOM   3680  CA  PHE A 257      14.506   4.117 -39.340  1.00  0.00            
ATOM   3681  HA  PHE A 257      13.809   3.534 -39.933  1.00  0.00            
ATOM   3682  CB  PHE A 257      14.974   5.280 -40.149  1.00  0.00            
ATOM   3683  HB1 PHE A 257      15.746   5.850 -39.635  1.00  0.00            
ATOM   3684  HB2 PHE A 257      14.214   6.020 -40.391  1.00  0.00            
ATOM   3685  CG  PHE A 257      15.613   4.913 -41.472  1.00  0.00            
ATOM   3686  CD1 PHE A 257      14.885   4.286 -42.465  1.00  0.00            
ATOM   3687  HD1 PHE A 257      13.885   4.000 -42.185  1.00  0.00            
ATOM   3688  CE1 PHE A 257      15.362   4.077 -43.787  1.00  0.00            
ATOM   3689  HE1 PHE A 257      14.774   3.529 -44.495  1.00  0.00            
ATOM   3690  CZ  PHE A 257      16.626   4.610 -44.141  1.00  0.00            
ATOM   3691  HZ  PHE A 257      17.053   4.411 -45.120  1.00  0.00            
ATOM   3692  CE2 PHE A 257      17.407   5.207 -43.126  1.00  0.00            
ATOM   3693  HE2 PHE A 257      18.330   5.729 -43.353  1.00  0.00            
ATOM   3694  CD2 PHE A 257      16.928   5.401 -41.814  1.00  0.00            
ATOM   3695  HD2 PHE A 257      17.429   6.030 -41.092  1.00  0.00            
ATOM   3696  C   PHE A 257      15.701   3.195 -38.947  1.00  0.00            
ATOM   3697  O   PHE A 257      16.288   2.513 -39.773  1.00  0.00            
ATOM   3698  N   SER A 258      15.980   3.164 -37.664  1.00  0.00            
ATOM   3699  H   SER A 258      15.398   3.791 -37.117  1.00  0.00            
ATOM   3700  CA  SER A 258      16.941   2.223 -37.030  1.00  0.00            
ATOM   3701  HA  SER A 258      17.844   2.185 -37.637  1.00  0.00            
ATOM   3702  CB  SER A 258      17.382   2.843 -35.711  1.00  0.00            
ATOM   3703  HB1 SER A 258      18.009   2.120 -35.197  1.00  0.00            
ATOM   3704  HB2 SER A 258      16.571   2.986 -34.998  1.00  0.00            
ATOM   3705  OG  SER A 258      18.032   4.101 -36.052  1.00  0.00            
ATOM   3706  HG  SER A 258      18.408   4.512 -35.264  1.00  0.00            
ATOM   3707  C   SER A 258      16.352   0.833 -36.920  1.00  0.00            
ATOM   3708  O   SER A 258      15.170   0.826 -36.607  1.00  0.00            
ATOM   3709  N   VAL A 259      17.112  -0.162 -37.320  1.00  0.00            
ATOM   3710  H   VAL A 259      18.019   0.036 -37.728  1.00  0.00            
ATOM   3711  CA  VAL A 259      16.793  -1.627 -37.127  1.00  0.00            
ATOM   3712  HA  VAL A 259      15.734  -1.720 -37.401  1.00  0.00            
ATOM   3713  CB  VAL A 259      17.666  -2.595 -37.949  1.00  0.00            
ATOM   3714  HB  VAL A 259      18.712  -2.321 -37.945  1.00  0.00            
ATOM   3715  CG1 VAL A 259      17.500  -4.150 -37.640  1.00  0.00            
ATOM   3716 1HG1 VAL A 259      17.909  -4.461 -36.674  1.00  0.00            
ATOM   3717 2HG1 VAL A 259      16.433  -4.337 -37.703  1.00  0.00            
ATOM   3718 3HG1 VAL A 259      18.111  -4.762 -38.306  1.00  0.00            
ATOM   3719  CG2 VAL A 259      17.377  -2.471 -39.416  1.00  0.00            
ATOM   3720 1HG2 VAL A 259      17.515  -1.433 -39.688  1.00  0.00            
ATOM   3721 2HG2 VAL A 259      18.087  -3.033 -40.032  1.00  0.00            
ATOM   3722 3HG2 VAL A 259      16.322  -2.737 -39.552  1.00  0.00            
ATOM   3723  C   VAL A 259      16.903  -2.091 -35.694  1.00  0.00            
ATOM   3724  O   VAL A 259      17.951  -1.866 -35.088  1.00  0.00            
ATOM   3725  N   LEU A 260      15.803  -2.605 -35.115  1.00  0.00            
ATOM   3726  H   LEU A 260      14.915  -2.472 -35.578  1.00  0.00            
ATOM   3727  CA  LEU A 260      15.654  -2.909 -33.663  1.00  0.00            
ATOM   3728  HA  LEU A 260      16.170  -2.145 -33.079  1.00  0.00            
ATOM   3729  CB  LEU A 260      14.136  -2.878 -33.344  1.00  0.00            
ATOM   3730  HB1 LEU A 260      13.658  -3.594 -34.016  1.00  0.00            
ATOM   3731  HB2 LEU A 260      13.946  -1.837 -33.592  1.00  0.00            
ATOM   3732  CG  LEU A 260      13.654  -3.090 -31.944  1.00  0.00            
ATOM   3733  HG  LEU A 260      14.115  -2.421 -31.219  1.00  0.00            
ATOM   3734  CD1 LEU A 260      12.161  -2.985 -31.859  1.00  0.00            
ATOM   3735 1HD1 LEU A 260      11.837  -3.097 -30.830  1.00  0.00            
ATOM   3736 2HD1 LEU A 260      11.831  -2.026 -32.274  1.00  0.00            
ATOM   3737 3HD1 LEU A 260      11.708  -3.696 -32.544  1.00  0.00            
ATOM   3738  CD2 LEU A 260      13.827  -4.567 -31.440  1.00  0.00            
ATOM   3739 1HD2 LEU A 260      14.850  -4.939 -31.488  1.00  0.00            
ATOM   3740 2HD2 LEU A 260      13.499  -4.602 -30.400  1.00  0.00            
ATOM   3741 3HD2 LEU A 260      13.327  -5.322 -32.051  1.00  0.00            
ATOM   3742  C   LEU A 260      16.448  -4.204 -33.229  1.00  0.00            
ATOM   3743  O   LEU A 260      16.642  -5.209 -33.964  1.00  0.00            
ATOM   3744  N   SER A 261      17.137  -4.108 -32.105  1.00  0.00            
ATOM   3745  H   SER A 261      16.978  -3.311 -31.515  1.00  0.00            
ATOM   3746  CA  SER A 261      18.281  -4.990 -31.829  1.00  0.00            
ATOM   3747  HA  SER A 261      18.698  -5.154 -32.827  1.00  0.00            
ATOM   3748  CB  SER A 261      19.308  -4.217 -31.143  1.00  0.00            
ATOM   3749  HB1 SER A 261      20.199  -4.832 -30.954  1.00  0.00            
ATOM   3750  HB2 SER A 261      18.987  -3.909 -30.150  1.00  0.00            
ATOM   3751  OG  SER A 261      19.640  -2.978 -31.838  1.00  0.00            
ATOM   3752  HG  SER A 261      20.188  -3.210 -32.600  1.00  0.00            
ATOM   3753  C   SER A 261      18.056  -6.286 -31.176  1.00  0.00            
ATOM   3754  O   SER A 261      18.780  -6.673 -30.241  1.00  0.00            
ATOM   3755  N   GLU A 262      17.070  -7.015 -31.651  1.00  0.00            
ATOM   3756  H   GLU A 262      16.539  -6.636 -32.422  1.00  0.00            
ATOM   3757  CA  GLU A 262      16.565  -8.293 -31.076  1.00  0.00            
ATOM   3758  HA  GLU A 262      16.055  -8.059 -30.141  1.00  0.00            
ATOM   3759  CB  GLU A 262      15.516  -8.918 -32.064  1.00  0.00            
ATOM   3760  HB1 GLU A 262      15.206  -9.881 -31.670  1.00  0.00            
ATOM   3761  HB2 GLU A 262      15.955  -9.061 -33.056  1.00  0.00            
ATOM   3762  CG  GLU A 262      14.345  -7.961 -32.400  1.00  0.00            
ATOM   3763  HG1 GLU A 262      14.803  -7.095 -32.881  1.00  0.00            
ATOM   3764  HG2 GLU A 262      13.882  -7.485 -31.529  1.00  0.00            
ATOM   3765  CD  GLU A 262      13.211  -8.441 -33.285  1.00  0.00            
ATOM   3766  OE1 GLU A 262      13.042  -8.023 -34.456  1.00  0.00            
ATOM   3767  OE2 GLU A 262      12.428  -9.379 -32.866  1.00  0.00            
ATOM   3768  C   GLU A 262      17.635  -9.361 -30.731  1.00  0.00            
ATOM   3769  O   GLU A 262      17.285 -10.265 -29.985  1.00  0.00            
ATOM   3770  N   GLN A 263      18.848  -9.223 -31.272  1.00  0.00            
ATOM   3771  H   GLN A 263      18.990  -8.429 -31.876  1.00  0.00            
ATOM   3772  CA  GLN A 263      19.964 -10.193 -30.997  1.00  0.00            
ATOM   3773  HA  GLN A 263      19.555 -11.191 -31.133  1.00  0.00            
ATOM   3774  CB  GLN A 263      21.201 -10.006 -31.960  1.00  0.00            
ATOM   3775  HB1 GLN A 263      20.945 -10.053 -33.013  1.00  0.00            
ATOM   3776  HB2 GLN A 263      21.835 -10.869 -31.758  1.00  0.00            
ATOM   3777  CG  GLN A 263      21.992  -8.767 -31.834  1.00  0.00            
ATOM   3778  HG1 GLN A 263      22.905  -8.902 -32.405  1.00  0.00            
ATOM   3779  HG2 GLN A 263      22.218  -8.539 -30.801  1.00  0.00            
ATOM   3780  CD  GLN A 263      21.410  -7.471 -32.407  1.00  0.00            
ATOM   3781  OE1 GLN A 263      20.366  -7.407 -33.002  1.00  0.00            
ATOM   3782  NE2 GLN A 263      22.118  -6.415 -32.449  1.00  0.00            
ATOM   3783 1HE2 GLN A 263      23.088  -6.431 -32.173  1.00  0.00            
ATOM   3784 2HE2 GLN A 263      21.831  -5.572 -32.911  1.00  0.00            
ATOM   3785  C   GLN A 263      20.381 -10.180 -29.521  1.00  0.00            
ATOM   3786  O   GLN A 263      20.860 -11.132 -29.044  1.00  0.00            
ATOM   3787  N   TRP A 264      20.085  -9.047 -28.825  1.00  0.00            
ATOM   3788  H   TRP A 264      19.698  -8.247 -29.306  1.00  0.00            
ATOM   3789  CA  TRP A 264      20.500  -8.823 -27.470  1.00  0.00            
ATOM   3790  HA  TRP A 264      20.672  -9.722 -26.883  1.00  0.00            
ATOM   3791  CB  TRP A 264      21.796  -7.992 -27.506  1.00  0.00            
ATOM   3792  HB1 TRP A 264      22.480  -8.504 -28.189  1.00  0.00            
ATOM   3793  HB2 TRP A 264      22.277  -8.286 -26.580  1.00  0.00            
ATOM   3794  CG  TRP A 264      21.860  -6.478 -27.643  1.00  0.00            
ATOM   3795  CD1 TRP A 264      21.846  -5.772 -28.772  1.00  0.00            
ATOM   3796  HD1 TRP A 264      21.638  -6.139 -29.772  1.00  0.00            
ATOM   3797  NE1 TRP A 264      21.722  -4.464 -28.387  1.00  0.00            
ATOM   3798  HE1 TRP A 264      21.560  -3.610 -28.902  1.00  0.00            
ATOM   3799  CE2 TRP A 264      21.946  -4.268 -27.032  1.00  0.00            
ATOM   3800  CZ2 TRP A 264      22.027  -3.158 -26.159  1.00  0.00            
ATOM   3801  HZ2 TRP A 264      22.002  -2.143 -26.538  1.00  0.00            
ATOM   3802  CH2 TRP A 264      22.126  -3.302 -24.788  1.00  0.00            
ATOM   3803  HH2 TRP A 264      22.203  -2.419 -24.168  1.00  0.00            
ATOM   3804  CZ3 TRP A 264      22.046  -4.623 -24.241  1.00  0.00            
ATOM   3805  HZ3 TRP A 264      21.960  -4.758 -23.180  1.00  0.00            
ATOM   3806  CE3 TRP A 264      21.975  -5.769 -25.095  1.00  0.00            
ATOM   3807  HE3 TRP A 264      21.906  -6.776 -24.718  1.00  0.00            
ATOM   3808  CD2 TRP A 264      21.907  -5.560 -26.516  1.00  0.00            
ATOM   3809  C   TRP A 264      19.453  -7.997 -26.693  1.00  0.00            
ATOM   3810  O   TRP A 264      19.530  -8.073 -25.465  1.00  0.00            
ATOM   3811  N   ILE A 265      18.569  -7.194 -27.337  1.00  0.00            
ATOM   3812  H   ILE A 265      18.416  -7.392 -28.316  1.00  0.00            
ATOM   3813  CA  ILE A 265      17.799  -6.094 -26.718  1.00  0.00            
ATOM   3814  HA  ILE A 265      18.538  -5.489 -26.188  1.00  0.00            
ATOM   3815  CB  ILE A 265      17.169  -5.216 -27.761  1.00  0.00            
ATOM   3816  HB  ILE A 265      17.797  -5.240 -28.647  1.00  0.00            
ATOM   3817  CG2 ILE A 265      15.798  -5.664 -28.242  1.00  0.00            
ATOM   3818 1HG2 ILE A 265      15.700  -6.734 -28.433  1.00  0.00            
ATOM   3819 2HG2 ILE A 265      14.933  -5.342 -27.654  1.00  0.00            
ATOM   3820 3HG2 ILE A 265      15.676  -5.217 -29.230  1.00  0.00            
ATOM   3821  CG1 ILE A 265      17.071  -3.733 -27.419  1.00  0.00            
ATOM   3822 1HG1 ILE A 265      16.492  -3.670 -26.489  1.00  0.00            
ATOM   3823 2HG1 ILE A 265      16.624  -3.196 -28.254  1.00  0.00            
ATOM   3824  CD  ILE A 265      18.376  -3.031 -27.139  1.00  0.00            
ATOM   3825  HD1 ILE A 265      18.920  -3.296 -26.238  1.00  0.00            
ATOM   3826  HD2 ILE A 265      18.991  -2.996 -28.036  1.00  0.00            
ATOM   3827  HD3 ILE A 265      18.142  -1.966 -27.085  1.00  0.00            
ATOM   3828  C   ILE A 265      16.853  -6.567 -25.578  1.00  0.00            
ATOM   3829  O   ILE A 265      16.591  -5.776 -24.673  1.00  0.00            
ATOM   3830  N   PHE A 266      16.449  -7.840 -25.544  1.00  0.00            
ATOM   3831  H   PHE A 266      16.728  -8.342 -26.370  1.00  0.00            
ATOM   3832  CA  PHE A 266      15.446  -8.360 -24.557  1.00  0.00            
ATOM   3833  HA  PHE A 266      14.765  -7.537 -24.355  1.00  0.00            
ATOM   3834  CB  PHE A 266      14.641  -9.631 -24.972  1.00  0.00            
ATOM   3835  HB1 PHE A 266      15.248 -10.506 -24.736  1.00  0.00            
ATOM   3836  HB2 PHE A 266      14.473  -9.560 -26.039  1.00  0.00            
ATOM   3837  CG  PHE A 266      13.362  -9.803 -24.195  1.00  0.00            
ATOM   3838  CD1 PHE A 266      12.191  -9.299 -24.725  1.00  0.00            
ATOM   3839  HD1 PHE A 266      12.122  -8.701 -25.625  1.00  0.00            
ATOM   3840  CE1 PHE A 266      11.009  -9.589 -24.135  1.00  0.00            
ATOM   3841  HE1 PHE A 266      10.060  -9.198 -24.478  1.00  0.00            
ATOM   3842  CZ  PHE A 266      11.018 -10.361 -23.001  1.00  0.00            
ATOM   3843  HZ  PHE A 266      10.081 -10.460 -22.454  1.00  0.00            
ATOM   3844  CE2 PHE A 266      12.134 -10.952 -22.385  1.00  0.00            
ATOM   3845  HE2 PHE A 266      12.062 -11.524 -21.472  1.00  0.00            
ATOM   3846  CD2 PHE A 266      13.357 -10.652 -23.089  1.00  0.00            
ATOM   3847  HD2 PHE A 266      14.309 -11.001 -22.707  1.00  0.00            
ATOM   3848  C   PHE A 266      16.160  -8.602 -23.237  1.00  0.00            
ATOM   3849  O   PHE A 266      15.559  -8.465 -22.152  1.00  0.00            
ATOM   3850  N   ARG A 267      17.478  -8.920 -23.252  1.00  0.00            
ATOM   3851  H   ARG A 267      17.878  -8.964 -24.183  1.00  0.00            
ATOM   3852  CA  ARG A 267      18.433  -8.970 -22.147  1.00  0.00            
ATOM   3853  HA  ARG A 267      18.013  -9.565 -21.331  1.00  0.00            
ATOM   3854  CB  ARG A 267      19.777  -9.582 -22.418  1.00  0.00            
ATOM   3855  HB1 ARG A 267      20.292  -9.715 -21.467  1.00  0.00            
ATOM   3856  HB2 ARG A 267      20.319  -8.905 -23.083  1.00  0.00            
ATOM   3857  CG  ARG A 267      19.595 -10.956 -23.051  1.00  0.00            
ATOM   3858  HG1 ARG A 267      20.566 -11.445 -23.093  1.00  0.00            
ATOM   3859  HG2 ARG A 267      19.243 -10.834 -24.071  1.00  0.00            
ATOM   3860  CD  ARG A 267      18.717 -11.979 -22.336  1.00  0.00            
ATOM   3861  HD1 ARG A 267      17.728 -11.588 -22.086  1.00  0.00            
ATOM   3862  HD2 ARG A 267      19.206 -12.442 -21.485  1.00  0.00            
ATOM   3863  NE  ARG A 267      18.499 -13.140 -23.208  1.00  0.00            
ATOM   3864  HE  ARG A 267      17.801 -13.008 -23.925  1.00  0.00            
ATOM   3865  CZ  ARG A 267      19.056 -14.371 -23.141  1.00  0.00            
ATOM   3866  NH1 ARG A 267      19.825 -14.799 -22.218  1.00  0.00            
ATOM   3867 1HH1 ARG A 267      20.102 -14.147 -21.502  1.00  0.00            
ATOM   3868 2HH1 ARG A 267      20.475 -15.507 -22.529  1.00  0.00            
ATOM   3869  NH2 ARG A 267      18.764 -15.154 -24.145  1.00  0.00            
ATOM   3870 1HH2 ARG A 267      18.282 -14.824 -24.969  1.00  0.00            
ATOM   3871 2HH2 ARG A 267      19.078 -16.097 -24.004  1.00  0.00            
ATOM   3872  C   ARG A 267      18.594  -7.590 -21.415  1.00  0.00            
ATOM   3873  O   ARG A 267      18.533  -7.495 -20.211  1.00  0.00            
ATOM   3874  N   LEU A 268      18.503  -6.498 -22.188  1.00  0.00            
ATOM   3875  H   LEU A 268      18.601  -6.630 -23.193  1.00  0.00            
ATOM   3876  CA  LEU A 268      18.299  -5.187 -21.576  1.00  0.00            
ATOM   3877  HA  LEU A 268      18.940  -5.147 -20.696  1.00  0.00            
ATOM   3878  CB  LEU A 268      18.735  -4.171 -22.625  1.00  0.00            
ATOM   3879  HB1 LEU A 268      18.206  -4.285 -23.574  1.00  0.00            
ATOM   3880  HB2 LEU A 268      19.754  -4.411 -22.934  1.00  0.00            
ATOM   3881  CG  LEU A 268      18.433  -2.753 -22.187  1.00  0.00            
ATOM   3882  HG  LEU A 268      17.379  -2.533 -21.994  1.00  0.00            
ATOM   3883  CD1 LEU A 268      19.077  -2.315 -20.893  1.00  0.00            
ATOM   3884 1HD1 LEU A 268      18.791  -3.009 -20.105  1.00  0.00            
ATOM   3885 2HD1 LEU A 268      20.145  -2.491 -20.969  1.00  0.00            
ATOM   3886 3HD1 LEU A 268      18.737  -1.303 -20.668  1.00  0.00            
ATOM   3887  CD2 LEU A 268      18.835  -1.785 -23.242  1.00  0.00            
ATOM   3888 1HD2 LEU A 268      18.199  -1.972 -24.104  1.00  0.00            
ATOM   3889 2HD2 LEU A 268      18.799  -0.749 -22.892  1.00  0.00            
ATOM   3890 3HD2 LEU A 268      19.883  -1.986 -23.482  1.00  0.00            
ATOM   3891  C   LEU A 268      16.830  -5.021 -21.053  1.00  0.00            
ATOM   3892  O   LEU A 268      16.580  -4.493 -19.943  1.00  0.00            
ATOM   3893  N   TYR A 269      15.810  -5.576 -21.708  1.00  0.00            
ATOM   3894  H   TYR A 269      16.040  -5.972 -22.606  1.00  0.00            
ATOM   3895  CA  TYR A 269      14.369  -5.493 -21.347  1.00  0.00            
ATOM   3896  HA  TYR A 269      14.132  -4.436 -21.230  1.00  0.00            
ATOM   3897  CB  TYR A 269      13.359  -6.019 -22.386  1.00  0.00            
ATOM   3898  HB1 TYR A 269      12.420  -5.956 -21.847  1.00  0.00            
ATOM   3899  HB2 TYR A 269      13.673  -7.042 -22.619  1.00  0.00            
ATOM   3900  CG  TYR A 269      13.313  -5.226 -23.695  1.00  0.00            
ATOM   3901  CD1 TYR A 269      12.440  -5.655 -24.729  1.00  0.00            
ATOM   3902  HD1 TYR A 269      11.961  -6.616 -24.607  1.00  0.00            
ATOM   3903  CE1 TYR A 269      12.435  -5.050 -25.970  1.00  0.00            
ATOM   3904  HE1 TYR A 269      11.847  -5.496 -26.754  1.00  0.00            
ATOM   3905  CZ  TYR A 269      13.218  -3.887 -26.233  1.00  0.00            
ATOM   3906  OH  TYR A 269      13.159  -3.267 -27.463  1.00  0.00            
ATOM   3907  HH  TYR A 269      13.412  -2.344 -27.532  1.00  0.00            
ATOM   3908  CE2 TYR A 269      14.029  -3.357 -25.179  1.00  0.00            
ATOM   3909  HE2 TYR A 269      14.688  -2.528 -25.362  1.00  0.00            
ATOM   3910  CD2 TYR A 269      14.061  -4.051 -23.897  1.00  0.00            
ATOM   3911  HD2 TYR A 269      14.725  -3.573 -23.186  1.00  0.00            
ATOM   3912  C   TYR A 269      14.084  -6.151 -20.009  1.00  0.00            
ATOM   3913  O   TYR A 269      13.323  -5.588 -19.220  1.00  0.00            
ATOM   3914  N   VAL A 270      14.684  -7.255 -19.707  1.00  0.00            
ATOM   3915  H   VAL A 270      15.351  -7.476 -20.430  1.00  0.00            
ATOM   3916  CA  VAL A 270      14.558  -7.893 -18.401  1.00  0.00            
ATOM   3917  HA  VAL A 270      13.535  -7.882 -18.035  1.00  0.00            
ATOM   3918  CB  VAL A 270      15.039  -9.345 -18.357  1.00  0.00            
ATOM   3919  HB  VAL A 270      14.936  -9.655 -17.314  1.00  0.00            
ATOM   3920  CG1 VAL A 270      14.291 -10.238 -19.380  1.00  0.00            
ATOM   3921 1HG1 VAL A 270      14.586  -9.969 -20.394  1.00  0.00            
ATOM   3922 2HG1 VAL A 270      14.463 -11.308 -19.221  1.00  0.00            
ATOM   3923 3HG1 VAL A 270      13.217 -10.126 -19.416  1.00  0.00            
ATOM   3924  CG2 VAL A 270      16.517  -9.528 -18.694  1.00  0.00            
ATOM   3925 1HG2 VAL A 270      16.598  -9.133 -19.712  1.00  0.00            
ATOM   3926 2HG2 VAL A 270      17.184  -8.965 -18.045  1.00  0.00            
ATOM   3927 3HG2 VAL A 270      16.740 -10.599 -18.666  1.00  0.00            
ATOM   3928  C   VAL A 270      15.374  -7.060 -17.326  1.00  0.00            
ATOM   3929  O   VAL A 270      15.162  -7.245 -16.144  1.00  0.00            
ATOM   3930  N   SER A 271      16.425  -6.383 -17.792  1.00  0.00            
ATOM   3931  H   SER A 271      16.518  -6.261 -18.785  1.00  0.00            
ATOM   3932  CA  SER A 271      17.193  -5.523 -16.939  1.00  0.00            
ATOM   3933  HA  SER A 271      17.412  -6.122 -16.049  1.00  0.00            
ATOM   3934  CB  SER A 271      18.618  -5.145 -17.411  1.00  0.00            
ATOM   3935  HB1 SER A 271      19.150  -4.686 -16.574  1.00  0.00            
ATOM   3936  HB2 SER A 271      18.660  -4.389 -18.195  1.00  0.00            
ATOM   3937  OG  SER A 271      19.358  -6.310 -17.756  1.00  0.00            
ATOM   3938  HG  SER A 271      18.875  -6.889 -18.350  1.00  0.00            
ATOM   3939  C   SER A 271      16.422  -4.350 -16.467  1.00  0.00            
ATOM   3940  O   SER A 271      16.454  -4.072 -15.241  1.00  0.00            
ATOM   3941  N   ILE A 272      15.659  -3.742 -17.377  1.00  0.00            
ATOM   3942  H   ILE A 272      15.620  -4.126 -18.306  1.00  0.00            
ATOM   3943  CA  ILE A 272      14.682  -2.699 -17.122  1.00  0.00            
ATOM   3944  HA  ILE A 272      15.206  -1.993 -16.476  1.00  0.00            
ATOM   3945  CB  ILE A 272      14.449  -1.891 -18.434  1.00  0.00            
ATOM   3946  HB  ILE A 272      13.937  -2.578 -19.111  1.00  0.00            
ATOM   3947  CG2 ILE A 272      13.536  -0.650 -18.275  1.00  0.00            
ATOM   3948 1HG2 ILE A 272      12.486  -0.953 -18.298  1.00  0.00            
ATOM   3949 2HG2 ILE A 272      13.752  -0.133 -17.342  1.00  0.00            
ATOM   3950 3HG2 ILE A 272      13.589  -0.055 -19.197  1.00  0.00            
ATOM   3951  CG1 ILE A 272      15.783  -1.449 -19.041  1.00  0.00            
ATOM   3952 1HG1 ILE A 272      16.567  -2.207 -19.001  1.00  0.00            
ATOM   3953 2HG1 ILE A 272      16.218  -0.668 -18.402  1.00  0.00            
ATOM   3954  CD  ILE A 272      15.674  -0.963 -20.476  1.00  0.00            
ATOM   3955  HD1 ILE A 272      15.308   0.067 -20.496  1.00  0.00            
ATOM   3956  HD2 ILE A 272      16.673  -1.000 -20.911  1.00  0.00            
ATOM   3957  HD3 ILE A 272      14.984  -1.548 -21.087  1.00  0.00            
ATOM   3958  C   ILE A 272      13.461  -3.194 -16.321  1.00  0.00            
ATOM   3959  O   ILE A 272      13.182  -2.599 -15.292  1.00  0.00            
ATOM   3960  N   GLY A 273      12.675  -4.157 -16.806  1.00  0.00            
ATOM   3961  H   GLY A 273      12.919  -4.527 -17.712  1.00  0.00            
ATOM   3962  CA  GLY A 273      11.430  -4.644 -16.163  1.00  0.00            
ATOM   3963  HA1 GLY A 273      11.019  -5.341 -16.899  1.00  0.00            
ATOM   3964  HA2 GLY A 273      10.813  -3.758 -16.116  1.00  0.00            
ATOM   3965  C   GLY A 273      11.586  -5.278 -14.780  1.00  0.00            
ATOM   3966  O   GLY A 273      10.687  -4.964 -13.990  1.00  0.00            
ATOM   3967  N   TRP A 274      12.675  -6.003 -14.404  1.00  0.00            
ATOM   3968  H   TRP A 274      13.386  -6.074 -15.117  1.00  0.00            
ATOM   3969  CA  TRP A 274      12.727  -6.782 -13.137  1.00  0.00            
ATOM   3970  HA  TRP A 274      11.886  -6.486 -12.516  1.00  0.00            
ATOM   3971  CB  TRP A 274      12.648  -8.320 -13.523  1.00  0.00            
ATOM   3972  HB1 TRP A 274      12.752  -8.873 -12.583  1.00  0.00            
ATOM   3973  HB2 TRP A 274      13.537  -8.506 -14.130  1.00  0.00            
ATOM   3974  CG  TRP A 274      11.459  -8.796 -14.268  1.00  0.00            
ATOM   3975  CD1 TRP A 274      11.502  -9.158 -15.544  1.00  0.00            
ATOM   3976  HD1 TRP A 274      12.410  -9.252 -16.121  1.00  0.00            
ATOM   3977  NE1 TRP A 274      10.223  -9.685 -15.909  1.00  0.00            
ATOM   3978  HE1 TRP A 274      10.065 -10.252 -16.731  1.00  0.00            
ATOM   3979  CE2 TRP A 274       9.344  -9.622 -14.924  1.00  0.00            
ATOM   3980  CZ2 TRP A 274       7.992  -9.973 -14.813  1.00  0.00            
ATOM   3981  HZ2 TRP A 274       7.431 -10.414 -15.619  1.00  0.00            
ATOM   3982  CH2 TRP A 274       7.363  -9.739 -13.514  1.00  0.00            
ATOM   3983  HH2 TRP A 274       6.388 -10.133 -13.309  1.00  0.00            
ATOM   3984  CZ3 TRP A 274       8.098  -9.250 -12.375  1.00  0.00            
ATOM   3985  HZ3 TRP A 274       7.633  -9.295 -11.393  1.00  0.00            
ATOM   3986  CE3 TRP A 274       9.437  -8.891 -12.567  1.00  0.00            
ATOM   3987  HE3 TRP A 274       9.921  -8.574 -11.656  1.00  0.00            
ATOM   3988  CD2 TRP A 274      10.080  -9.063 -13.814  1.00  0.00            
ATOM   3989  C   TRP A 274      14.000  -6.458 -12.292  1.00  0.00            
ATOM   3990  O   TRP A 274      14.023  -6.657 -11.080  1.00  0.00            
ATOM   3991  N   GLY A 275      15.063  -6.018 -12.940  1.00  0.00            
ATOM   3992  H   GLY A 275      14.955  -6.073 -13.941  1.00  0.00            
ATOM   3993  CA  GLY A 275      16.278  -5.517 -12.359  1.00  0.00            
ATOM   3994  HA1 GLY A 275      17.092  -5.530 -13.086  1.00  0.00            
ATOM   3995  HA2 GLY A 275      16.585  -6.142 -11.532  1.00  0.00            
ATOM   3996  C   GLY A 275      16.146  -4.102 -11.841  1.00  0.00            
ATOM   3997  O   GLY A 275      16.147  -3.917 -10.636  1.00  0.00            
ATOM   3998  N   VAL A 276      15.820  -3.074 -12.603  1.00  0.00            
ATOM   3999  H   VAL A 276      15.721  -3.325 -13.568  1.00  0.00            
ATOM   4000  CA  VAL A 276      15.868  -1.724 -12.131  1.00  0.00            
ATOM   4001  HA  VAL A 276      16.867  -1.596 -11.712  1.00  0.00            
ATOM   4002  CB  VAL A 276      15.764  -0.647 -13.216  1.00  0.00            
ATOM   4003  HB  VAL A 276      14.795  -0.739 -13.714  1.00  0.00            
ATOM   4004  CG1 VAL A 276      15.797   0.808 -12.740  1.00  0.00            
ATOM   4005 1HG1 VAL A 276      16.570   0.966 -11.987  1.00  0.00            
ATOM   4006 2HG1 VAL A 276      16.026   1.511 -13.538  1.00  0.00            
ATOM   4007 3HG1 VAL A 276      14.855   1.151 -12.308  1.00  0.00            
ATOM   4008  CG2 VAL A 276      16.906  -0.727 -14.182  1.00  0.00            
ATOM   4009 1HG2 VAL A 276      16.656   0.011 -14.949  1.00  0.00            
ATOM   4010 2HG2 VAL A 276      17.871  -0.455 -13.749  1.00  0.00            
ATOM   4011 3HG2 VAL A 276      17.018  -1.714 -14.628  1.00  0.00            
ATOM   4012  C   VAL A 276      14.887  -1.317 -11.018  1.00  0.00            
ATOM   4013  O   VAL A 276      15.275  -0.516 -10.174  1.00  0.00            
ATOM   4014  N   PRO A 277      13.658  -1.907 -10.997  1.00  0.00            
ATOM   4015  CD  PRO A 277      12.932  -2.641 -12.030  1.00  0.00            
ATOM   4016  HD1 PRO A 277      13.309  -3.657 -12.104  1.00  0.00            
ATOM   4017  HD2 PRO A 277      13.208  -2.047 -12.896  1.00  0.00            
ATOM   4018  CG  PRO A 277      11.441  -2.682 -11.694  1.00  0.00            
ATOM   4019  HG1 PRO A 277      10.952  -3.546 -12.140  1.00  0.00            
ATOM   4020  HG2 PRO A 277      11.028  -1.723 -12.021  1.00  0.00            
ATOM   4021  CB  PRO A 277      11.540  -2.715 -10.185  1.00  0.00            
ATOM   4022  HB1 PRO A 277      11.954  -3.646  -9.787  1.00  0.00            
ATOM   4023  HB2 PRO A 277      10.578  -2.448  -9.763  1.00  0.00            
ATOM   4024  CA  PRO A 277      12.650  -1.696  -9.881  1.00  0.00            
ATOM   4025  HA  PRO A 277      12.223  -0.713 -10.045  1.00  0.00            
ATOM   4026  C   PRO A 277      13.248  -1.754  -8.483  1.00  0.00            
ATOM   4027  O   PRO A 277      12.864  -1.091  -7.510  1.00  0.00            
ATOM   4028  N   LEU A 278      14.317  -2.615  -8.407  1.00  0.00            
ATOM   4029  H   LEU A 278      14.698  -3.037  -9.239  1.00  0.00            
ATOM   4030  CA  LEU A 278      14.949  -2.937  -7.107  1.00  0.00            
ATOM   4031  HA  LEU A 278      14.157  -3.267  -6.430  1.00  0.00            
ATOM   4032  CB  LEU A 278      15.809  -4.151  -7.437  1.00  0.00            
ATOM   4033  HB1 LEU A 278      16.469  -4.355  -6.598  1.00  0.00            
ATOM   4034  HB2 LEU A 278      16.572  -3.868  -8.172  1.00  0.00            
ATOM   4035  CG  LEU A 278      15.178  -5.439  -7.874  1.00  0.00            
ATOM   4036  HG  LEU A 278      14.481  -5.289  -8.699  1.00  0.00            
ATOM   4037  CD1 LEU A 278      16.145  -6.587  -8.280  1.00  0.00            
ATOM   4038 1HD1 LEU A 278      16.933  -6.143  -8.886  1.00  0.00            
ATOM   4039 2HD1 LEU A 278      16.563  -7.136  -7.444  1.00  0.00            
ATOM   4040 3HD1 LEU A 278      15.495  -7.283  -8.823  1.00  0.00            
ATOM   4041  CD2 LEU A 278      14.410  -5.949  -6.625  1.00  0.00            
ATOM   4042 1HD2 LEU A 278      15.081  -5.914  -5.766  1.00  0.00            
ATOM   4043 2HD2 LEU A 278      13.524  -5.322  -6.505  1.00  0.00            
ATOM   4044 3HD2 LEU A 278      14.059  -6.969  -6.579  1.00  0.00            
ATOM   4045  C   LEU A 278      15.828  -1.762  -6.570  1.00  0.00            
ATOM   4046  O   LEU A 278      16.076  -1.617  -5.371  1.00  0.00            
ATOM   4047  N   LEU A 279      16.226  -0.872  -7.491  1.00  0.00            
ATOM   4048  H   LEU A 279      16.000  -1.125  -8.446  1.00  0.00            
ATOM   4049  CA  LEU A 279      17.028   0.335  -7.240  1.00  0.00            
ATOM   4050  HA  LEU A 279      17.661   0.127  -6.378  1.00  0.00            
ATOM   4051  CB  LEU A 279      17.708   0.635  -8.677  1.00  0.00            
ATOM   4052  HB1 LEU A 279      18.423   1.457  -8.616  1.00  0.00            
ATOM   4053  HB2 LEU A 279      16.860   0.956  -9.286  1.00  0.00            
ATOM   4054  CG  LEU A 279      18.475  -0.517  -9.281  1.00  0.00            
ATOM   4055  HG  LEU A 279      17.790  -1.339  -9.480  1.00  0.00            
ATOM   4056  CD1 LEU A 279      19.094  -0.269 -10.701  1.00  0.00            
ATOM   4057 1HD1 LEU A 279      20.076   0.180 -10.558  1.00  0.00            
ATOM   4058 2HD1 LEU A 279      19.120  -1.187 -11.270  1.00  0.00            
ATOM   4059 3HD1 LEU A 279      18.423   0.383 -11.264  1.00  0.00            
ATOM   4060  CD2 LEU A 279      19.553  -1.025  -8.357  1.00  0.00            
ATOM   4061 1HD2 LEU A 279      19.030  -1.388  -7.466  1.00  0.00            
ATOM   4062 2HD2 LEU A 279      20.015  -1.954  -8.698  1.00  0.00            
ATOM   4063 3HD2 LEU A 279      20.205  -0.192  -8.106  1.00  0.00            
ATOM   4064  C   LEU A 279      16.162   1.540  -6.762  1.00  0.00            
ATOM   4065  O   LEU A 279      16.793   2.533  -6.452  1.00  0.00            
ATOM   4066  N   PHE A 280      14.816   1.448  -6.721  1.00  0.00            
ATOM   4067  H   PHE A 280      14.340   0.654  -7.128  1.00  0.00            
ATOM   4068  CA  PHE A 280      14.109   2.307  -5.797  1.00  0.00            
ATOM   4069  HA  PHE A 280      14.884   2.916  -5.350  1.00  0.00            
ATOM   4070  CB  PHE A 280      13.083   3.131  -6.493  1.00  0.00            
ATOM   4071  HB1 PHE A 280      13.542   4.019  -6.934  1.00  0.00            
ATOM   4072  HB2 PHE A 280      12.411   3.466  -5.700  1.00  0.00            
ATOM   4073  CG  PHE A 280      12.262   2.461  -7.609  1.00  0.00            
ATOM   4074  CD1 PHE A 280      10.855   2.313  -7.392  1.00  0.00            
ATOM   4075  HD1 PHE A 280      10.389   2.452  -6.419  1.00  0.00            
ATOM   4076  CE1 PHE A 280      10.046   1.883  -8.488  1.00  0.00            
ATOM   4077  HE1 PHE A 280       8.982   1.788  -8.359  1.00  0.00            
ATOM   4078  CZ  PHE A 280      10.573   1.613  -9.733  1.00  0.00            
ATOM   4079  HZ  PHE A 280       9.855   1.572 -10.543  1.00  0.00            
ATOM   4080  CE2 PHE A 280      11.951   1.874  -9.984  1.00  0.00            
ATOM   4081  HE2 PHE A 280      12.353   1.877 -10.995  1.00  0.00            
ATOM   4082  CD2 PHE A 280      12.752   2.247  -8.927  1.00  0.00            
ATOM   4083  HD2 PHE A 280      13.776   2.417  -9.228  1.00  0.00            
ATOM   4084  C   PHE A 280      13.511   1.498  -4.594  1.00  0.00            
ATOM   4085  O   PHE A 280      13.558   1.942  -3.477  1.00  0.00            
ATOM   4086  N   VAL A 281      13.013   0.320  -4.880  1.00  0.00            
ATOM   4087  H   VAL A 281      12.773   0.095  -5.833  1.00  0.00            
ATOM   4088  CA  VAL A 281      12.360  -0.481  -3.920  1.00  0.00            
ATOM   4089  HA  VAL A 281      11.653   0.216  -3.479  1.00  0.00            
ATOM   4090  CB  VAL A 281      11.560  -1.546  -4.623  1.00  0.00            
ATOM   4091  HB  VAL A 281      12.099  -2.056  -5.432  1.00  0.00            
ATOM   4092  CG1 VAL A 281      11.062  -2.618  -3.664  1.00  0.00            
ATOM   4093 1HG1 VAL A 281      10.374  -2.072  -3.017  1.00  0.00            
ATOM   4094 2HG1 VAL A 281      10.535  -3.417  -4.194  1.00  0.00            
ATOM   4095 3HG1 VAL A 281      11.895  -3.022  -3.104  1.00  0.00            
ATOM   4096  CG2 VAL A 281      10.266  -0.840  -5.122  1.00  0.00            
ATOM   4097 1HG2 VAL A 281       9.713  -0.331  -4.339  1.00  0.00            
ATOM   4098 2HG2 VAL A 281      10.461  -0.042  -5.836  1.00  0.00            
ATOM   4099 3HG2 VAL A 281       9.526  -1.558  -5.480  1.00  0.00            
ATOM   4100  C   VAL A 281      13.193  -0.920  -2.739  1.00  0.00            
ATOM   4101  O   VAL A 281      12.687  -0.999  -1.607  1.00  0.00            
ATOM   4102  N   VAL A 282      14.454  -1.225  -2.925  1.00  0.00            
ATOM   4103  H   VAL A 282      14.739  -1.144  -3.888  1.00  0.00            
ATOM   4104  CA  VAL A 282      15.348  -1.836  -1.915  1.00  0.00            
ATOM   4105  HA  VAL A 282      14.759  -2.239  -1.085  1.00  0.00            
ATOM   4106  CB  VAL A 282      16.266  -2.891  -2.488  1.00  0.00            
ATOM   4107  HB  VAL A 282      16.824  -2.325  -3.230  1.00  0.00            
ATOM   4108  CG1 VAL A 282      17.287  -3.423  -1.528  1.00  0.00            
ATOM   4109 1HG1 VAL A 282      18.130  -3.851  -2.070  1.00  0.00            
ATOM   4110 2HG1 VAL A 282      17.871  -2.669  -1.004  1.00  0.00            
ATOM   4111 3HG1 VAL A 282      16.827  -4.237  -0.968  1.00  0.00            
ATOM   4112  CG2 VAL A 282      15.459  -4.114  -2.930  1.00  0.00            
ATOM   4113 1HG2 VAL A 282      14.856  -3.719  -3.749  1.00  0.00            
ATOM   4114 2HG2 VAL A 282      16.179  -4.889  -3.220  1.00  0.00            
ATOM   4115 3HG2 VAL A 282      14.750  -4.389  -2.156  1.00  0.00            
ATOM   4116  C   VAL A 282      16.143  -0.686  -1.171  1.00  0.00            
ATOM   4117  O   VAL A 282      16.315  -0.823   0.023  1.00  0.00            
ATOM   4118  N   PRO A 283      16.527   0.497  -1.767  1.00  0.00            
ATOM   4119  CD  PRO A 283      16.842   0.671  -3.200  1.00  0.00            
ATOM   4120  HD1 PRO A 283      15.994   0.719  -3.895  1.00  0.00            
ATOM   4121  HD2 PRO A 283      17.445  -0.112  -3.657  1.00  0.00            
ATOM   4122  CG  PRO A 283      17.698   1.946  -3.343  1.00  0.00            
ATOM   4123  HG1 PRO A 283      17.492   2.471  -4.283  1.00  0.00            
ATOM   4124  HG2 PRO A 283      18.750   1.738  -3.165  1.00  0.00            
ATOM   4125  CB  PRO A 283      17.157   2.767  -2.197  1.00  0.00            
ATOM   4126  HB1 PRO A 283      16.280   3.306  -2.542  1.00  0.00            
ATOM   4127  HB2 PRO A 283      17.889   3.521  -1.899  1.00  0.00            
ATOM   4128  CA  PRO A 283      16.800   1.770  -1.059  1.00  0.00            
ATOM   4129  HA  PRO A 283      17.723   1.734  -0.477  1.00  0.00            
ATOM   4130  C   PRO A 283      15.743   2.258  -0.077  1.00  0.00            
ATOM   4131  O   PRO A 283      16.061   2.558   1.108  1.00  0.00            
ATOM   4132  N   TRP A 284      14.470   2.297  -0.515  1.00  0.00            
ATOM   4133  H   TRP A 284      14.215   2.140  -1.481  1.00  0.00            
ATOM   4134  CA  TRP A 284      13.358   2.458   0.379  1.00  0.00            
ATOM   4135  HA  TRP A 284      13.318   3.454   0.838  1.00  0.00            
ATOM   4136  CB  TRP A 284      11.959   2.435  -0.384  1.00  0.00            
ATOM   4137  HB1 TRP A 284      11.989   1.507  -0.951  1.00  0.00            
ATOM   4138  HB2 TRP A 284      11.939   3.260  -1.102  1.00  0.00            
ATOM   4139  CG  TRP A 284      10.634   2.475   0.342  1.00  0.00            
ATOM   4140  CD1 TRP A 284       9.978   3.582   0.681  1.00  0.00            
ATOM   4141  HD1 TRP A 284      10.308   4.592   0.490  1.00  0.00            
ATOM   4142  NE1 TRP A 284       8.845   3.237   1.421  1.00  0.00            
ATOM   4143  HE1 TRP A 284       8.224   3.915   1.831  1.00  0.00            
ATOM   4144  CE2 TRP A 284       8.746   1.850   1.596  1.00  0.00            
ATOM   4145  CZ2 TRP A 284       7.809   1.024   2.172  1.00  0.00            
ATOM   4146  HZ2 TRP A 284       7.006   1.419   2.784  1.00  0.00            
ATOM   4147  CH2 TRP A 284       7.926  -0.311   2.001  1.00  0.00            
ATOM   4148  HH2 TRP A 284       7.256  -0.991   2.494  1.00  0.00            
ATOM   4149  CZ3 TRP A 284       8.941  -0.872   1.236  1.00  0.00            
ATOM   4150  HZ3 TRP A 284       9.014  -1.949   1.245  1.00  0.00            
ATOM   4151  CE3 TRP A 284       9.958  -0.041   0.688  1.00  0.00            
ATOM   4152  HE3 TRP A 284      10.762  -0.538   0.151  1.00  0.00            
ATOM   4153  CD2 TRP A 284       9.859   1.372   0.792  1.00  0.00            
ATOM   4154  C   TRP A 284      13.371   1.477   1.548  1.00  0.00            
ATOM   4155  O   TRP A 284      13.175   1.944   2.641  1.00  0.00            
ATOM   4156  N   GLY A 285      13.573   0.105   1.454  1.00  0.00            
ATOM   4157  H   GLY A 285      13.637  -0.345   0.547  1.00  0.00            
ATOM   4158  CA  GLY A 285      13.604  -0.806   2.569  1.00  0.00            
ATOM   4159  HA1 GLY A 285      13.520  -1.822   2.174  1.00  0.00            
ATOM   4160  HA2 GLY A 285      12.657  -0.747   3.105  1.00  0.00            
ATOM   4161  C   GLY A 285      14.710  -0.717   3.605  1.00  0.00            
ATOM   4162  O   GLY A 285      14.467  -1.066   4.752  1.00  0.00            
ATOM   4163  N   ILE A 286      15.771  -0.002   3.234  1.00  0.00            
ATOM   4164  H   ILE A 286      15.866   0.165   2.247  1.00  0.00            
ATOM   4165  CA  ILE A 286      16.934   0.319   4.147  1.00  0.00            
ATOM   4166  HA  ILE A 286      16.741  -0.420   4.919  1.00  0.00            
ATOM   4167  CB  ILE A 286      18.292   0.088   3.486  1.00  0.00            
ATOM   4168  HB  ILE A 286      18.257  -0.779   2.815  1.00  0.00            
ATOM   4169  CG2 ILE A 286      18.788   1.338   2.720  1.00  0.00            
ATOM   4170 1HG2 ILE A 286      18.001   1.666   2.046  1.00  0.00            
ATOM   4171 2HG2 ILE A 286      18.989   2.128   3.446  1.00  0.00            
ATOM   4172 3HG2 ILE A 286      19.677   1.013   2.172  1.00  0.00            
ATOM   4173  CG1 ILE A 286      19.187  -0.261   4.669  1.00  0.00            
ATOM   4174 1HG1 ILE A 286      18.938  -1.270   5.005  1.00  0.00            
ATOM   4175 2HG1 ILE A 286      18.989   0.360   5.541  1.00  0.00            
ATOM   4176  CD  ILE A 286      20.706  -0.211   4.416  1.00  0.00            
ATOM   4177  HD1 ILE A 286      21.007   0.829   4.350  1.00  0.00            
ATOM   4178  HD2 ILE A 286      21.223  -0.701   5.248  1.00  0.00            
ATOM   4179  HD3 ILE A 286      20.953  -0.697   3.481  1.00  0.00            
ATOM   4180  C   ILE A 286      16.755   1.727   4.757  1.00  0.00            
ATOM   4181  O   ILE A 286      16.622   1.813   5.989  1.00  0.00            
ATOM   4182  N   VAL A 287      16.367   2.780   4.013  1.00  0.00            
ATOM   4183  H   VAL A 287      16.359   2.600   3.018  1.00  0.00            
ATOM   4184  CA  VAL A 287      15.884   4.085   4.581  1.00  0.00            
ATOM   4185  HA  VAL A 287      16.726   4.621   5.027  1.00  0.00            
ATOM   4186  CB  VAL A 287      15.401   4.947   3.378  1.00  0.00            
ATOM   4187  HB  VAL A 287      14.821   4.365   2.655  1.00  0.00            
ATOM   4188  CG1 VAL A 287      14.589   6.160   3.852  1.00  0.00            
ATOM   4189 1HG1 VAL A 287      14.280   6.808   3.033  1.00  0.00            
ATOM   4190 2HG1 VAL A 287      13.603   5.821   4.164  1.00  0.00            
ATOM   4191 3HG1 VAL A 287      15.243   6.649   4.579  1.00  0.00            
ATOM   4192  CG2 VAL A 287      16.496   5.645   2.616  1.00  0.00            
ATOM   4193 1HG2 VAL A 287      17.114   6.393   3.110  1.00  0.00            
ATOM   4194 2HG2 VAL A 287      17.252   4.915   2.323  1.00  0.00            
ATOM   4195 3HG2 VAL A 287      16.131   6.090   1.682  1.00  0.00            
ATOM   4196  C   VAL A 287      14.673   3.938   5.623  1.00  0.00            
ATOM   4197  O   VAL A 287      14.780   4.449   6.743  1.00  0.00            
ATOM   4198  N   LYS A 288      13.643   3.115   5.367  1.00  0.00            
ATOM   4199  H   LYS A 288      13.461   2.805   4.423  1.00  0.00            
ATOM   4200  CA  LYS A 288      12.696   2.699   6.426  1.00  0.00            
ATOM   4201  HA  LYS A 288      12.287   3.569   6.941  1.00  0.00            
ATOM   4202  CB  LYS A 288      11.487   1.950   5.854  1.00  0.00            
ATOM   4203  HB1 LYS A 288      10.830   1.743   6.692  1.00  0.00            
ATOM   4204  HB2 LYS A 288      11.860   0.964   5.595  1.00  0.00            
ATOM   4205  CG  LYS A 288      10.841   2.671   4.685  1.00  0.00            
ATOM   4206  HG1 LYS A 288      10.388   1.960   4.000  1.00  0.00            
ATOM   4207  HG2 LYS A 288      11.579   3.294   4.169  1.00  0.00            
ATOM   4208  CD  LYS A 288       9.946   3.767   5.080  1.00  0.00            
ATOM   4209  HD1 LYS A 288       9.523   4.273   4.214  1.00  0.00            
ATOM   4210  HD2 LYS A 288      10.558   4.518   5.592  1.00  0.00            
ATOM   4211  CE  LYS A 288       8.706   3.317   5.954  1.00  0.00            
ATOM   4212  HE1 LYS A 288       9.039   3.119   6.966  1.00  0.00            
ATOM   4213  HE2 LYS A 288       8.225   2.366   5.723  1.00  0.00            
ATOM   4214  NZ  LYS A 288       7.665   4.427   6.094  1.00  0.00            
ATOM   4215  HZ1 LYS A 288       8.061   5.287   6.444  1.00  0.00            
ATOM   4216  HZ2 LYS A 288       7.284   4.748   5.212  1.00  0.00            
ATOM   4217  HZ3 LYS A 288       6.814   4.158   6.573  1.00  0.00            
ATOM   4218  C   LYS A 288      13.312   1.915   7.560  1.00  0.00            
ATOM   4219  O   LYS A 288      13.164   2.278   8.692  1.00  0.00            
ATOM   4220  N   TYR A 289      14.158   0.981   7.236  1.00  0.00            
ATOM   4221  H   TYR A 289      14.201   0.594   6.304  1.00  0.00            
ATOM   4222  CA  TYR A 289      14.938   0.339   8.295  1.00  0.00            
ATOM   4223  HA  TYR A 289      14.137   0.013   8.957  1.00  0.00            
ATOM   4224  CB  TYR A 289      15.659  -0.871   7.703  1.00  0.00            
ATOM   4225  HB1 TYR A 289      16.242  -0.519   6.855  1.00  0.00            
ATOM   4226  HB2 TYR A 289      14.857  -1.519   7.368  1.00  0.00            
ATOM   4227  CG  TYR A 289      16.583  -1.602   8.715  1.00  0.00            
ATOM   4228  CD1 TYR A 289      17.929  -1.384   8.787  1.00  0.00            
ATOM   4229  HD1 TYR A 289      18.452  -0.773   8.059  1.00  0.00            
ATOM   4230  CE1 TYR A 289      18.734  -2.110   9.736  1.00  0.00            
ATOM   4231  HE1 TYR A 289      19.803  -1.946   9.792  1.00  0.00            
ATOM   4232  CZ  TYR A 289      18.165  -3.050  10.623  1.00  0.00            
ATOM   4233  OH  TYR A 289      18.920  -3.552  11.668  1.00  0.00            
ATOM   4234  HH  TYR A 289      19.742  -3.090  11.796  1.00  0.00            
ATOM   4235  CE2 TYR A 289      16.762  -3.259  10.498  1.00  0.00            
ATOM   4236  HE2 TYR A 289      16.305  -3.941  11.193  1.00  0.00            
ATOM   4237  CD2 TYR A 289      15.990  -2.487   9.598  1.00  0.00            
ATOM   4238  HD2 TYR A 289      14.937  -2.703   9.532  1.00  0.00            
ATOM   4239  C   TYR A 289      15.748   1.240   9.211  1.00  0.00            
ATOM   4240  O   TYR A 289      15.996   0.912  10.399  1.00  0.00            
ATOM   4241  N   LEU A 290      16.249   2.322   8.603  1.00  0.00            
ATOM   4242  H   LEU A 290      16.079   2.468   7.622  1.00  0.00            
ATOM   4243  CA  LEU A 290      17.253   3.243   9.297  1.00  0.00            
ATOM   4244  HA  LEU A 290      17.900   2.794  10.053  1.00  0.00            
ATOM   4245  CB  LEU A 290      18.137   3.981   8.308  1.00  0.00            
ATOM   4246  HB1 LEU A 290      18.500   4.896   8.758  1.00  0.00            
ATOM   4247  HB2 LEU A 290      17.429   4.430   7.605  1.00  0.00            
ATOM   4248  CG  LEU A 290      19.229   3.205   7.531  1.00  0.00            
ATOM   4249  HG  LEU A 290      18.822   2.208   7.352  1.00  0.00            
ATOM   4250  CD1 LEU A 290      19.582   3.905   6.169  1.00  0.00            
ATOM   4251 1HD1 LEU A 290      19.965   4.912   6.338  1.00  0.00            
ATOM   4252 2HD1 LEU A 290      20.366   3.307   5.700  1.00  0.00            
ATOM   4253 3HD1 LEU A 290      18.719   3.988   5.507  1.00  0.00            
ATOM   4254  CD2 LEU A 290      20.472   3.113   8.379  1.00  0.00            
ATOM   4255 1HD2 LEU A 290      21.189   2.460   7.873  1.00  0.00            
ATOM   4256 2HD2 LEU A 290      20.815   4.139   8.501  1.00  0.00            
ATOM   4257 3HD2 LEU A 290      20.410   2.711   9.383  1.00  0.00            
ATOM   4258  C   LEU A 290      16.477   4.308  10.142  1.00  0.00            
ATOM   4259  O   LEU A 290      16.861   4.713  11.253  1.00  0.00            
ATOM   4260  N   TYR A 291      15.212   4.725   9.717  1.00  0.00            
ATOM   4261  H   TYR A 291      14.970   4.277   8.842  1.00  0.00            
ATOM   4262  CA  TYR A 291      14.551   5.950  10.275  1.00  0.00            
ATOM   4263  HA  TYR A 291      15.159   6.163  11.155  1.00  0.00            
ATOM   4264  CB  TYR A 291      14.617   7.100   9.274  1.00  0.00            
ATOM   4265  HB1 TYR A 291      14.256   7.949   9.851  1.00  0.00            
ATOM   4266  HB2 TYR A 291      14.083   6.811   8.374  1.00  0.00            
ATOM   4267  CG  TYR A 291      16.051   7.376   8.774  1.00  0.00            
ATOM   4268  CD1 TYR A 291      17.034   7.655   9.703  1.00  0.00            
ATOM   4269  HD1 TYR A 291      16.753   7.640  10.746  1.00  0.00            
ATOM   4270  CE1 TYR A 291      18.335   7.932   9.231  1.00  0.00            
ATOM   4271  HE1 TYR A 291      19.138   7.985   9.963  1.00  0.00            
ATOM   4272  CZ  TYR A 291      18.677   7.992   7.917  1.00  0.00            
ATOM   4273  OH  TYR A 291      19.947   8.293   7.548  1.00  0.00            
ATOM   4274  HH  TYR A 291      20.270   8.897   8.221  1.00  0.00            
ATOM   4275  CE2 TYR A 291      17.684   7.739   6.981  1.00  0.00            
ATOM   4276  HE2 TYR A 291      17.963   7.855   5.947  1.00  0.00            
ATOM   4277  CD2 TYR A 291      16.358   7.453   7.360  1.00  0.00            
ATOM   4278  HD2 TYR A 291      15.610   7.355   6.588  1.00  0.00            
ATOM   4279  C   TYR A 291      13.103   5.718  10.754  1.00  0.00            
ATOM   4280  O   TYR A 291      12.628   6.351  11.699  1.00  0.00            
ATOM   4281  N   GLU A 292      12.275   4.901  10.078  1.00  0.00            
ATOM   4282  H   GLU A 292      12.781   4.221   9.522  1.00  0.00            
ATOM   4283  CA  GLU A 292      10.805   4.737  10.148  1.00  0.00            
ATOM   4284  HA  GLU A 292      10.458   5.234  11.057  1.00  0.00            
ATOM   4285  CB  GLU A 292      10.125   5.533   8.980  1.00  0.00            
ATOM   4286  HB1 GLU A 292      10.088   4.926   8.077  1.00  0.00            
ATOM   4287  HB2 GLU A 292      10.666   6.458   8.745  1.00  0.00            
ATOM   4288  CG  GLU A 292       8.644   5.942   9.215  1.00  0.00            
ATOM   4289  HG1 GLU A 292       8.561   6.374  10.214  1.00  0.00            
ATOM   4290  HG2 GLU A 292       8.007   5.057   9.178  1.00  0.00            
ATOM   4291  CD  GLU A 292       8.127   7.038   8.305  1.00  0.00            
ATOM   4292  OE1 GLU A 292       7.855   6.788   7.119  1.00  0.00            
ATOM   4293  OE2 GLU A 292       7.970   8.204   8.789  1.00  0.00            
ATOM   4294  C   GLU A 292      10.445   3.190  10.069  1.00  0.00            
ATOM   4295  O   GLU A 292       9.753   2.780   9.235  1.00  0.00            
ATOM   4296  N   ASP A 293      11.181   2.426  10.923  1.00  0.00            
ATOM   4297  H   ASP A 293      11.826   2.822  11.594  1.00  0.00            
ATOM   4298  CA  ASP A 293      11.108   0.982  10.869  1.00  0.00            
ATOM   4299  HA  ASP A 293      11.281   0.760   9.825  1.00  0.00            
ATOM   4300  CB  ASP A 293      12.336   0.424  11.670  1.00  0.00            
ATOM   4301  HB1 ASP A 293      12.217   0.794  12.694  1.00  0.00            
ATOM   4302  HB2 ASP A 293      13.237   0.796  11.175  1.00  0.00            
ATOM   4303  CG  ASP A 293      12.471  -1.092  11.674  1.00  0.00            
ATOM   4304  OD1 ASP A 293      12.941  -1.637  12.710  1.00  0.00            
ATOM   4305  OD2 ASP A 293      12.079  -1.717  10.617  1.00  0.00            
ATOM   4306  C   ASP A 293       9.774   0.345  11.349  1.00  0.00            
ATOM   4307  O   ASP A 293       9.402  -0.726  10.860  1.00  0.00            
ATOM   4308  N   GLU A 294       9.098   1.006  12.316  1.00  0.00            
ATOM   4309  H   GLU A 294       9.503   1.878  12.615  1.00  0.00            
ATOM   4310  CA  GLU A 294       7.836   0.459  12.875  1.00  0.00            
ATOM   4311  HA  GLU A 294       8.047  -0.527  13.273  1.00  0.00            
ATOM   4312  CB  GLU A 294       7.520   1.399  14.118  1.00  0.00            
ATOM   4313  HB1 GLU A 294       6.513   1.168  14.453  1.00  0.00            
ATOM   4314  HB2 GLU A 294       7.503   2.448  13.813  1.00  0.00            
ATOM   4315  CG  GLU A 294       8.422   1.220  15.401  1.00  0.00            
ATOM   4316  HG1 GLU A 294       8.271   0.287  15.943  1.00  0.00            
ATOM   4317  HG2 GLU A 294       8.083   1.925  16.162  1.00  0.00            
ATOM   4318  CD  GLU A 294       9.865   1.536  15.230  1.00  0.00            
ATOM   4319  OE1 GLU A 294      10.260   2.702  15.044  1.00  0.00            
ATOM   4320  OE2 GLU A 294      10.717   0.570  15.391  1.00  0.00            
ATOM   4321  C   GLU A 294       6.647   0.261  11.790  1.00  0.00            
ATOM   4322  O   GLU A 294       6.642   0.709  10.673  1.00  0.00            
ATOM   4323  N   GLY A 295       5.664  -0.534  12.207  1.00  0.00            
ATOM   4324  H   GLY A 295       5.721  -1.020  13.092  1.00  0.00            
ATOM   4325  CA  GLY A 295       4.459  -0.894  11.380  1.00  0.00            
ATOM   4326  HA1 GLY A 295       3.974   0.061  11.146  1.00  0.00            
ATOM   4327  HA2 GLY A 295       3.784  -1.514  11.949  1.00  0.00            
ATOM   4328  C   GLY A 295       4.655  -1.630  10.041  1.00  0.00            
ATOM   4329  O   GLY A 295       3.974  -1.351   9.047  1.00  0.00            
ATOM   4330  N   CYS A 296       5.632  -2.587   9.999  1.00  0.00            
ATOM   4331  H   CYS A 296       6.185  -2.815  10.815  1.00  0.00            
ATOM   4332  CA  CYS A 296       6.063  -3.292   8.781  1.00  0.00            
ATOM   4333  HA  CYS A 296       7.094  -3.584   9.003  1.00  0.00            
ATOM   4334  CB  CYS A 296       5.244  -4.527   8.624  1.00  0.00            
ATOM   4335  HB1 CYS A 296       5.629  -5.056   7.752  1.00  0.00            
ATOM   4336  HB2 CYS A 296       4.217  -4.228   8.380  1.00  0.00            
ATOM   4337  SG  CYS A 296       5.433  -5.789   9.854  1.00  0.00            
ATOM   4338  C   CYS A 296       6.313  -2.410   7.565  1.00  0.00            
ATOM   4339  O   CYS A 296       6.332  -2.842   6.438  1.00  0.00            
ATOM   4340  N   TRP A 297       6.638  -1.108   7.862  1.00  0.00            
ATOM   4341  H   TRP A 297       6.354  -0.844   8.798  1.00  0.00            
ATOM   4342  CA  TRP A 297       6.790  -0.066   6.775  1.00  0.00            
ATOM   4343  HA  TRP A 297       7.033   0.899   7.209  1.00  0.00            
ATOM   4344  CB  TRP A 297       8.023  -0.513   5.828  1.00  0.00            
ATOM   4345  HB1 TRP A 297       8.333   0.386   5.302  1.00  0.00            
ATOM   4346  HB2 TRP A 297       7.774  -1.306   5.117  1.00  0.00            
ATOM   4347  CG  TRP A 297       9.220  -1.050   6.626  1.00  0.00            
ATOM   4348  CD1 TRP A 297       9.617  -0.699   7.812  1.00  0.00            
ATOM   4349  HD1 TRP A 297       9.067  -0.081   8.498  1.00  0.00            
ATOM   4350  NE1 TRP A 297      10.853  -1.200   8.118  1.00  0.00            
ATOM   4351  HE1 TRP A 297      11.384  -1.076   8.971  1.00  0.00            
ATOM   4352  CE2 TRP A 297      11.264  -2.026   7.109  1.00  0.00            
ATOM   4353  CZ2 TRP A 297      12.444  -2.818   6.939  1.00  0.00            
ATOM   4354  HZ2 TRP A 297      13.178  -2.806   7.737  1.00  0.00            
ATOM   4355  CH2 TRP A 297      12.631  -3.546   5.733  1.00  0.00            
ATOM   4356  HH2 TRP A 297      13.372  -4.318   5.557  1.00  0.00            
ATOM   4357  CZ3 TRP A 297      11.748  -3.366   4.691  1.00  0.00            
ATOM   4358  HZ3 TRP A 297      11.848  -3.860   3.727  1.00  0.00            
ATOM   4359  CE3 TRP A 297      10.637  -2.527   4.901  1.00  0.00            
ATOM   4360  HE3 TRP A 297       9.898  -2.560   4.114  1.00  0.00            
ATOM   4361  CD2 TRP A 297      10.297  -1.874   6.125  1.00  0.00            
ATOM   4362  C   TRP A 297       5.568   0.465   6.033  1.00  0.00            
ATOM   4363  O   TRP A 297       5.779   1.135   5.040  1.00  0.00            
ATOM   4364  N   THR A 298       4.338   0.160   6.501  1.00  0.00            
ATOM   4365  H   THR A 298       4.229  -0.454   7.299  1.00  0.00            
ATOM   4366  CA  THR A 298       3.110   0.367   5.697  1.00  0.00            
ATOM   4367  HA  THR A 298       3.423   0.116   4.684  1.00  0.00            
ATOM   4368  CB  THR A 298       1.967  -0.517   6.176  1.00  0.00            
ATOM   4369  HB  THR A 298       1.069  -0.217   5.647  1.00  0.00            
ATOM   4370  CG2 THR A 298       2.231  -2.016   5.915  1.00  0.00            
ATOM   4371 1HG2 THR A 298       1.483  -2.620   6.436  1.00  0.00            
ATOM   4372 2HG2 THR A 298       2.112  -2.265   4.857  1.00  0.00            
ATOM   4373 3HG2 THR A 298       3.230  -2.321   6.223  1.00  0.00            
ATOM   4374  OG1 THR A 298       1.574  -0.367   7.534  1.00  0.00            
ATOM   4375  HG1 THR A 298       2.361  -0.658   8.001  1.00  0.00            
ATOM   4376  C   THR A 298       2.612   1.799   5.777  1.00  0.00            
ATOM   4377  O   THR A 298       2.042   2.216   4.775  1.00  0.00            
ATOM   4378  N   ARG A 299       2.780   2.570   6.835  1.00  0.00            
ATOM   4379  H   ARG A 299       3.291   2.161   7.603  1.00  0.00            
ATOM   4380  CA  ARG A 299       2.546   3.995   6.881  1.00  0.00            
ATOM   4381  HA  ARG A 299       1.951   4.197   5.979  1.00  0.00            
ATOM   4382  CB  ARG A 299       1.715   4.359   8.126  1.00  0.00            
ATOM   4383  HB1 ARG A 299       1.559   5.429   8.217  1.00  0.00            
ATOM   4384  HB2 ARG A 299       2.249   3.908   8.960  1.00  0.00            
ATOM   4385  CG  ARG A 299       0.324   3.785   8.057  1.00  0.00            
ATOM   4386  HG1 ARG A 299       0.438   2.704   8.123  1.00  0.00            
ATOM   4387  HG2 ARG A 299      -0.154   4.123   7.128  1.00  0.00            
ATOM   4388  CD  ARG A 299      -0.531   4.306   9.223  1.00  0.00            
ATOM   4389  HD1 ARG A 299      -0.093   3.907  10.145  1.00  0.00            
ATOM   4390  HD2 ARG A 299      -1.490   3.809   9.338  1.00  0.00            
ATOM   4391  NE  ARG A 299      -0.601   5.766   9.428  1.00  0.00            
ATOM   4392  HE  ARG A 299      -0.219   6.387   8.735  1.00  0.00            
ATOM   4393  CZ  ARG A 299      -1.246   6.382  10.433  1.00  0.00            
ATOM   4394  NH1 ARG A 299      -1.607   5.808  11.554  1.00  0.00            
ATOM   4395 1HH1 ARG A 299      -1.315   4.892  11.844  1.00  0.00            
ATOM   4396 2HH1 ARG A 299      -2.044   6.394  12.251  1.00  0.00            
ATOM   4397  NH2 ARG A 299      -1.445   7.643  10.381  1.00  0.00            
ATOM   4398 1HH2 ARG A 299      -1.115   8.099   9.539  1.00  0.00            
ATOM   4399 2HH2 ARG A 299      -1.823   8.125  11.185  1.00  0.00            
ATOM   4400  C   ARG A 299       3.865   4.834   6.756  1.00  0.00            
ATOM   4401  O   ARG A 299       5.008   4.384   6.876  1.00  0.00            
ATOM   4402  N   ASN A 300       3.586   6.083   6.646  1.00  0.00            
ATOM   4403  H   ASN A 300       2.620   6.356   6.694  1.00  0.00            
ATOM   4404  CA  ASN A 300       4.547   7.168   6.550  1.00  0.00            
ATOM   4405  HA  ASN A 300       5.316   6.876   7.267  1.00  0.00            
ATOM   4406  CB  ASN A 300       5.094   7.407   5.117  1.00  0.00            
ATOM   4407  HB1 ASN A 300       4.232   7.422   4.441  1.00  0.00            
ATOM   4408  HB2 ASN A 300       5.720   6.563   4.823  1.00  0.00            
ATOM   4409  CG  ASN A 300       5.897   8.690   4.911  1.00  0.00            
ATOM   4410  OD1 ASN A 300       5.455   9.689   4.431  1.00  0.00            
ATOM   4411  ND2 ASN A 300       7.063   8.836   5.504  1.00  0.00            
ATOM   4412 1HD2 ASN A 300       7.458   8.055   6.007  1.00  0.00            
ATOM   4413 2HD2 ASN A 300       7.482   9.739   5.368  1.00  0.00            
ATOM   4414  C   ASN A 300       3.971   8.482   7.032  1.00  0.00            
ATOM   4415  O   ASN A 300       2.822   8.756   6.739  1.00  0.00            
ATOM   4416  N   SER A 301       4.770   9.461   7.563  1.00  0.00            
ATOM   4417  H   SER A 301       5.755   9.242   7.526  1.00  0.00            
ATOM   4418  CA  SER A 301       4.294  10.769   7.952  1.00  0.00            
ATOM   4419  HA  SER A 301       3.323  10.982   7.493  1.00  0.00            
ATOM   4420  CB  SER A 301       4.086  10.876   9.476  1.00  0.00            
ATOM   4421  HB1 SER A 301       3.475  11.739   9.730  1.00  0.00            
ATOM   4422  HB2 SER A 301       5.066  10.827   9.961  1.00  0.00            
ATOM   4423  OG  SER A 301       3.314   9.780   9.947  1.00  0.00            
ATOM   4424  HG  SER A 301       3.990   9.123  10.119  1.00  0.00            
ATOM   4425  C   SER A 301       5.223  11.923   7.475  1.00  0.00            
ATOM   4426  O   SER A 301       5.175  13.030   7.951  1.00  0.00            
ATOM   4427  N   ASN A 302       6.246  11.766   6.646  1.00  0.00            
ATOM   4428  H   ASN A 302       6.349  10.915   6.097  1.00  0.00            
ATOM   4429  CA  ASN A 302       7.229  12.745   6.218  1.00  0.00            
ATOM   4430  HA  ASN A 302       6.917  13.792   6.141  1.00  0.00            
ATOM   4431  CB  ASN A 302       8.418  12.755   7.207  1.00  0.00            
ATOM   4432  HB1 ASN A 302       8.873  11.770   7.318  1.00  0.00            
ATOM   4433  HB2 ASN A 302       8.037  12.934   8.215  1.00  0.00            
ATOM   4434  CG  ASN A 302       9.504  13.892   6.957  1.00  0.00            
ATOM   4435  OD1 ASN A 302      10.396  13.804   6.118  1.00  0.00            
ATOM   4436  ND2 ASN A 302       9.453  14.939   7.642  1.00  0.00            
ATOM   4437 1HD2 ASN A 302       8.654  15.073   8.253  1.00  0.00            
ATOM   4438 2HD2 ASN A 302      10.098  15.697   7.462  1.00  0.00            
ATOM   4439  C   ASN A 302       7.829  12.371   4.883  1.00  0.00            
ATOM   4440  O   ASN A 302       8.494  11.361   4.750  1.00  0.00            
ATOM   4441  N   MET A 303       7.747  13.275   3.911  1.00  0.00            
ATOM   4442  H   MET A 303       7.389  14.177   4.206  1.00  0.00            
ATOM   4443  CA  MET A 303       8.105  13.019   2.488  1.00  0.00            
ATOM   4444  HA  MET A 303       7.408  12.293   2.071  1.00  0.00            
ATOM   4445  CB  MET A 303       7.916  14.263   1.590  1.00  0.00            
ATOM   4446  HB1 MET A 303       8.457  14.054   0.662  1.00  0.00            
ATOM   4447  HB2 MET A 303       8.328  15.133   2.094  1.00  0.00            
ATOM   4448  CG  MET A 303       6.566  14.574   0.998  1.00  0.00            
ATOM   4449  HG1 MET A 303       5.868  14.460   1.833  1.00  0.00            
ATOM   4450  HG2 MET A 303       6.207  13.864   0.261  1.00  0.00            
ATOM   4451  SD  MET A 303       6.636  16.284   0.393  1.00  0.00            
ATOM   4452  CE  MET A 303       4.873  16.689   0.552  1.00  0.00            
ATOM   4453  HE1 MET A 303       4.341  15.946  -0.050  1.00  0.00            
ATOM   4454  HE2 MET A 303       4.609  16.559   1.594  1.00  0.00            
ATOM   4455  HE3 MET A 303       4.668  17.643   0.065  1.00  0.00            
ATOM   4456  C   MET A 303       9.558  12.453   2.239  1.00  0.00            
ATOM   4457  O   MET A 303       9.789  11.846   1.238  1.00  0.00            
ATOM   4458  N   ASN A 304      10.556  12.722   3.100  1.00  0.00            
ATOM   4459  H   ASN A 304      10.291  13.171   3.958  1.00  0.00            
ATOM   4460  CA  ASN A 304      11.892  12.130   3.016  1.00  0.00            
ATOM   4461  HA  ASN A 304      12.433  12.591   2.183  1.00  0.00            
ATOM   4462  CB  ASN A 304      12.786  12.482   4.289  1.00  0.00            
ATOM   4463  HB1 ASN A 304      13.635  11.837   4.509  1.00  0.00            
ATOM   4464  HB2 ASN A 304      12.120  12.385   5.143  1.00  0.00            
ATOM   4465  CG  ASN A 304      13.416  13.790   4.319  1.00  0.00            
ATOM   4466  OD1 ASN A 304      14.501  14.061   3.890  1.00  0.00            
ATOM   4467  ND2 ASN A 304      12.722  14.809   4.803  1.00  0.00            
ATOM   4468 1HD2 ASN A 304      11.768  14.626   5.077  1.00  0.00            
ATOM   4469 2HD2 ASN A 304      13.142  15.692   4.541  1.00  0.00            
ATOM   4470  C   ASN A 304      11.863  10.596   2.837  1.00  0.00            
ATOM   4471  O   ASN A 304      12.663  10.031   2.073  1.00  0.00            
ATOM   4472  N   TYR A 305      10.971   9.863   3.503  1.00  0.00            
ATOM   4473  H   TYR A 305      10.174  10.314   3.931  1.00  0.00            
ATOM   4474  CA  TYR A 305      10.887   8.352   3.549  1.00  0.00            
ATOM   4475  HA  TYR A 305      11.895   8.054   3.285  1.00  0.00            
ATOM   4476  CB  TYR A 305      10.765   7.815   4.994  1.00  0.00            
ATOM   4477  HB1 TYR A 305      11.003   6.745   5.049  1.00  0.00            
ATOM   4478  HB2 TYR A 305       9.691   7.915   5.130  1.00  0.00            
ATOM   4479  CG  TYR A 305      11.510   8.571   6.042  1.00  0.00            
ATOM   4480  CD1 TYR A 305      12.960   8.512   6.033  1.00  0.00            
ATOM   4481  HD1 TYR A 305      13.545   8.090   5.241  1.00  0.00            
ATOM   4482  CE1 TYR A 305      13.610   9.418   6.946  1.00  0.00            
ATOM   4483  HE1 TYR A 305      14.683   9.539   6.860  1.00  0.00            
ATOM   4484  CZ  TYR A 305      12.886  10.245   7.857  1.00  0.00            
ATOM   4485  OH  TYR A 305      13.531  11.177   8.520  1.00  0.00            
ATOM   4486  HH  TYR A 305      14.366  11.178   8.044  1.00  0.00            
ATOM   4487  CE2 TYR A 305      11.473  10.235   7.887  1.00  0.00            
ATOM   4488  HE2 TYR A 305      10.983  10.802   8.674  1.00  0.00            
ATOM   4489  CD2 TYR A 305      10.803   9.368   6.984  1.00  0.00            
ATOM   4490  HD2 TYR A 305       9.727   9.303   7.031  1.00  0.00            
ATOM   4491  C   TYR A 305       9.821   7.854   2.615  1.00  0.00            
ATOM   4492  O   TYR A 305       9.323   6.724   2.750  1.00  0.00            
ATOM   4493  N   TRP A 306       9.415   8.662   1.615  1.00  0.00            
ATOM   4494  H   TRP A 306       9.926   9.519   1.505  1.00  0.00            
ATOM   4495  CA  TRP A 306       8.240   8.428   0.763  1.00  0.00            
ATOM   4496  HA  TRP A 306       7.821   7.427   0.858  1.00  0.00            
ATOM   4497  CB  TRP A 306       7.146   9.314   1.229  1.00  0.00            
ATOM   4498  HB1 TRP A 306       7.482  10.308   0.968  1.00  0.00            
ATOM   4499  HB2 TRP A 306       6.977   9.160   2.296  1.00  0.00            
ATOM   4500  CG  TRP A 306       5.783   9.082   0.588  1.00  0.00            
ATOM   4501  CD1 TRP A 306       5.091   7.901   0.725  1.00  0.00            
ATOM   4502  HD1 TRP A 306       5.449   7.013   1.206  1.00  0.00            
ATOM   4503  NE1 TRP A 306       3.853   8.037   0.139  1.00  0.00            
ATOM   4504  HE1 TRP A 306       3.179   7.289   0.137  1.00  0.00            
ATOM   4505  CE2 TRP A 306       3.833   9.177  -0.636  1.00  0.00            
ATOM   4506  CZ2 TRP A 306       2.978   9.530  -1.730  1.00  0.00            
ATOM   4507  HZ2 TRP A 306       2.127   8.908  -1.978  1.00  0.00            
ATOM   4508  CH2 TRP A 306       3.165  10.767  -2.433  1.00  0.00            
ATOM   4509  HH2 TRP A 306       2.445  11.046  -3.184  1.00  0.00            
ATOM   4510  CZ3 TRP A 306       4.271  11.594  -2.055  1.00  0.00            
ATOM   4511  HZ3 TRP A 306       4.427  12.502  -2.614  1.00  0.00            
ATOM   4512  CE3 TRP A 306       5.162  11.106  -1.029  1.00  0.00            
ATOM   4513  HE3 TRP A 306       5.980  11.756  -0.752  1.00  0.00            
ATOM   4514  CD2 TRP A 306       4.953   9.923  -0.297  1.00  0.00            
ATOM   4515  C   TRP A 306       8.536   8.589  -0.739  1.00  0.00            
ATOM   4516  O   TRP A 306       8.397   7.614  -1.466  1.00  0.00            
ATOM   4517  N   LEU A 307       9.138   9.747  -1.149  1.00  0.00            
ATOM   4518  H   LEU A 307       9.611  10.304  -0.450  1.00  0.00            
ATOM   4519  CA  LEU A 307       9.159  10.117  -2.537  1.00  0.00            
ATOM   4520  HA  LEU A 307       8.186   9.964  -3.008  1.00  0.00            
ATOM   4521  CB  LEU A 307       9.456  11.628  -2.688  1.00  0.00            
ATOM   4522  HB1 LEU A 307       9.993  11.734  -3.621  1.00  0.00            
ATOM   4523  HB2 LEU A 307      10.144  11.887  -1.881  1.00  0.00            
ATOM   4524  CG  LEU A 307       8.357  12.621  -2.672  1.00  0.00            
ATOM   4525  HG  LEU A 307       7.778  12.403  -1.774  1.00  0.00            
ATOM   4526  CD1 LEU A 307       8.974  14.014  -2.497  1.00  0.00            
ATOM   4527 1HD1 LEU A 307       8.122  14.566  -2.111  1.00  0.00            
ATOM   4528 2HD1 LEU A 307       9.767  13.957  -1.756  1.00  0.00            
ATOM   4529 3HD1 LEU A 307       9.244  14.392  -3.478  1.00  0.00            
ATOM   4530  CD2 LEU A 307       7.445  12.558  -3.900  1.00  0.00            
ATOM   4531 1HD2 LEU A 307       7.277  11.511  -4.160  1.00  0.00            
ATOM   4532 2HD2 LEU A 307       6.478  13.051  -3.803  1.00  0.00            
ATOM   4533 3HD2 LEU A 307       7.888  13.052  -4.760  1.00  0.00            
ATOM   4534  C   LEU A 307      10.152   9.275  -3.341  1.00  0.00            
ATOM   4535  O   LEU A 307       9.930   9.121  -4.573  1.00  0.00            
ATOM   4536  N   ILE A 308      11.100   8.608  -2.733  1.00  0.00            
ATOM   4537  H   ILE A 308      11.284   8.847  -1.769  1.00  0.00            
ATOM   4538  CA  ILE A 308      11.789   7.409  -3.273  1.00  0.00            
ATOM   4539  HA  ILE A 308      12.410   7.874  -4.035  1.00  0.00            
ATOM   4540  CB  ILE A 308      12.770   6.889  -2.158  1.00  0.00            
ATOM   4541  HB  ILE A 308      13.334   7.764  -1.826  1.00  0.00            
ATOM   4542  CG2 ILE A 308      12.019   6.198  -1.000  1.00  0.00            
ATOM   4543 1HG2 ILE A 308      12.625   5.863  -0.165  1.00  0.00            
ATOM   4544 2HG2 ILE A 308      11.226   6.849  -0.616  1.00  0.00            
ATOM   4545 3HG2 ILE A 308      11.535   5.389  -1.547  1.00  0.00            
ATOM   4546  CG1 ILE A 308      13.807   5.886  -2.525  1.00  0.00            
ATOM   4547 1HG1 ILE A 308      13.373   4.917  -2.769  1.00  0.00            
ATOM   4548 2HG1 ILE A 308      14.402   5.586  -1.665  1.00  0.00            
ATOM   4549  CD  ILE A 308      14.735   6.351  -3.670  1.00  0.00            
ATOM   4550  HD1 ILE A 308      14.886   7.428  -3.664  1.00  0.00            
ATOM   4551  HD2 ILE A 308      15.693   5.833  -3.586  1.00  0.00            
ATOM   4552  HD3 ILE A 308      14.233   6.057  -4.590  1.00  0.00            
ATOM   4553  C   ILE A 308      10.926   6.401  -4.004  1.00  0.00            
ATOM   4554  O   ILE A 308      11.305   6.004  -5.094  1.00  0.00            
ATOM   4555  N   ILE A 309       9.686   6.062  -3.525  1.00  0.00            
ATOM   4556  H   ILE A 309       9.377   6.553  -2.697  1.00  0.00            
ATOM   4557  CA  ILE A 309       8.768   5.036  -4.156  1.00  0.00            
ATOM   4558  HA  ILE A 309       9.340   4.479  -4.894  1.00  0.00            
ATOM   4559  CB  ILE A 309       8.244   3.981  -3.133  1.00  0.00            
ATOM   4560  HB  ILE A 309       7.400   3.517  -3.642  1.00  0.00            
ATOM   4561  CG2 ILE A 309       9.345   2.911  -2.927  1.00  0.00            
ATOM   4562 1HG2 ILE A 309       9.003   2.322  -2.074  1.00  0.00            
ATOM   4563 2HG2 ILE A 309       9.520   2.425  -3.886  1.00  0.00            
ATOM   4564 3HG2 ILE A 309      10.255   3.376  -2.565  1.00  0.00            
ATOM   4565  CG1 ILE A 309       7.658   4.540  -1.824  1.00  0.00            
ATOM   4566 1HG1 ILE A 309       7.159   5.486  -2.031  1.00  0.00            
ATOM   4567 2HG1 ILE A 309       8.471   4.783  -1.142  1.00  0.00            
ATOM   4568  CD  ILE A 309       6.675   3.496  -1.219  1.00  0.00            
ATOM   4569  HD1 ILE A 309       7.089   2.558  -0.851  1.00  0.00            
ATOM   4570  HD2 ILE A 309       5.982   4.012  -0.550  1.00  0.00            
ATOM   4571  HD3 ILE A 309       6.019   3.201  -2.043  1.00  0.00            
ATOM   4572  C   ILE A 309       7.720   5.690  -5.021  1.00  0.00            
ATOM   4573  O   ILE A 309       6.861   4.980  -5.528  1.00  0.00            
ATOM   4574  N   ARG A 310       7.808   7.075  -5.232  1.00  0.00            
ATOM   4575  H   ARG A 310       8.535   7.588  -4.748  1.00  0.00            
ATOM   4576  CA  ARG A 310       6.778   7.741  -5.943  1.00  0.00            
ATOM   4577  HA  ARG A 310       5.937   7.132  -6.285  1.00  0.00            
ATOM   4578  CB  ARG A 310       6.216   8.728  -4.941  1.00  0.00            
ATOM   4579  HB1 ARG A 310       5.570   9.429  -5.469  1.00  0.00            
ATOM   4580  HB2 ARG A 310       7.027   9.428  -4.715  1.00  0.00            
ATOM   4581  CG  ARG A 310       5.503   8.219  -3.726  1.00  0.00            
ATOM   4582  HG1 ARG A 310       5.096   9.041  -3.141  1.00  0.00            
ATOM   4583  HG2 ARG A 310       6.227   7.689  -3.105  1.00  0.00            
ATOM   4584  CD  ARG A 310       4.350   7.226  -4.038  1.00  0.00            
ATOM   4585  HD1 ARG A 310       4.100   6.809  -3.066  1.00  0.00            
ATOM   4586  HD2 ARG A 310       4.663   6.390  -4.665  1.00  0.00            
ATOM   4587  NE  ARG A 310       3.167   7.890  -4.654  1.00  0.00            
ATOM   4588  HE  ARG A 310       3.201   8.882  -4.817  1.00  0.00            
ATOM   4589  CZ  ARG A 310       2.044   7.322  -5.024  1.00  0.00            
ATOM   4590  NH1 ARG A 310       1.910   6.030  -4.989  1.00  0.00            
ATOM   4591 1HH1 ARG A 310       2.655   5.431  -4.640  1.00  0.00            
ATOM   4592 2HH1 ARG A 310       1.069   5.638  -5.387  1.00  0.00            
ATOM   4593  NH2 ARG A 310       1.075   8.075  -5.426  1.00  0.00            
ATOM   4594 1HH2 ARG A 310       1.142   9.068  -5.280  1.00  0.00            
ATOM   4595 2HH2 ARG A 310       0.217   7.618  -5.706  1.00  0.00            
ATOM   4596  C   ARG A 310       7.230   8.298  -7.233  1.00  0.00            
ATOM   4597  O   ARG A 310       6.703   7.880  -8.265  1.00  0.00            
ATOM   4598  N   LEU A 311       8.359   8.951  -7.243  1.00  0.00            
ATOM   4599  H   LEU A 311       8.871   9.036  -6.381  1.00  0.00            
ATOM   4600  CA  LEU A 311       8.937   9.676  -8.444  1.00  0.00            
ATOM   4601  HA  LEU A 311       8.201  10.336  -8.913  1.00  0.00            
ATOM   4602  CB  LEU A 311      10.117  10.558  -8.089  1.00  0.00            
ATOM   4603  HB1 LEU A 311      10.507  10.983  -9.012  1.00  0.00            
ATOM   4604  HB2 LEU A 311      10.896   9.978  -7.581  1.00  0.00            
ATOM   4605  CG  LEU A 311       9.783  11.737  -7.188  1.00  0.00            
ATOM   4606  HG  LEU A 311       8.989  11.453  -6.496  1.00  0.00            
ATOM   4607  CD1 LEU A 311      10.951  12.305  -6.397  1.00  0.00            
ATOM   4608 1HD1 LEU A 311      11.279  11.679  -5.562  1.00  0.00            
ATOM   4609 2HD1 LEU A 311      11.769  12.487  -7.091  1.00  0.00            
ATOM   4610 3HD1 LEU A 311      10.637  13.205  -5.862  1.00  0.00            
ATOM   4611  CD2 LEU A 311       9.081  12.912  -7.938  1.00  0.00            
ATOM   4612 1HD2 LEU A 311       8.844  13.698  -7.225  1.00  0.00            
ATOM   4613 2HD2 LEU A 311       9.656  13.396  -8.729  1.00  0.00            
ATOM   4614 3HD2 LEU A 311       8.142  12.458  -8.257  1.00  0.00            
ATOM   4615  C   LEU A 311       9.274   8.708  -9.559  1.00  0.00            
ATOM   4616  O   LEU A 311       9.023   9.075 -10.721  1.00  0.00            
ATOM   4617  N   PRO A 312       9.770   7.494  -9.281  1.00  0.00            
ATOM   4618  CD  PRO A 312      10.288   6.991  -8.010  1.00  0.00            
ATOM   4619  HD1 PRO A 312       9.501   6.405  -7.537  1.00  0.00            
ATOM   4620  HD2 PRO A 312      10.577   7.768  -7.294  1.00  0.00            
ATOM   4621  CG  PRO A 312      11.490   6.110  -8.312  1.00  0.00            
ATOM   4622  HG1 PRO A 312      11.580   5.331  -7.553  1.00  0.00            
ATOM   4623  HG2 PRO A 312      12.360   6.771  -8.338  1.00  0.00            
ATOM   4624  CB  PRO A 312      11.143   5.605  -9.664  1.00  0.00            
ATOM   4625  HB1 PRO A 312      10.542   4.695  -9.591  1.00  0.00            
ATOM   4626  HB2 PRO A 312      12.038   5.355 -10.229  1.00  0.00            
ATOM   4627  CA  PRO A 312      10.385   6.748 -10.367  1.00  0.00            
ATOM   4628  HA  PRO A 312      11.179   7.390 -10.759  1.00  0.00            
ATOM   4629  C   PRO A 312       9.385   6.225 -11.370  1.00  0.00            
ATOM   4630  O   PRO A 312       9.709   6.075 -12.572  1.00  0.00            
ATOM   4631  N   ILE A 313       8.100   6.118 -10.902  1.00  0.00            
ATOM   4632  H   ILE A 313       7.910   6.358  -9.940  1.00  0.00            
ATOM   4633  CA  ILE A 313       6.950   5.759 -11.763  1.00  0.00            
ATOM   4634  HA  ILE A 313       7.149   4.918 -12.419  1.00  0.00            
ATOM   4635  CB  ILE A 313       5.706   5.411 -10.954  1.00  0.00            
ATOM   4636  HB  ILE A 313       5.617   6.189 -10.189  1.00  0.00            
ATOM   4637  CG2 ILE A 313       4.320   5.437 -11.718  1.00  0.00            
ATOM   4638 1HG2 ILE A 313       3.548   5.083 -11.032  1.00  0.00            
ATOM   4639 2HG2 ILE A 313       4.047   6.479 -11.877  1.00  0.00            
ATOM   4640 3HG2 ILE A 313       4.336   4.792 -12.588  1.00  0.00            
ATOM   4641  CG1 ILE A 313       5.827   4.076 -10.144  1.00  0.00            
ATOM   4642 1HG1 ILE A 313       5.812   3.240 -10.854  1.00  0.00            
ATOM   4643 2HG1 ILE A 313       4.916   3.927  -9.572  1.00  0.00            
ATOM   4644  CD  ILE A 313       6.988   3.967  -9.151  1.00  0.00            
ATOM   4645  HD1 ILE A 313       6.869   3.043  -8.577  1.00  0.00            
ATOM   4646  HD2 ILE A 313       7.868   3.724  -9.754  1.00  0.00            
ATOM   4647  HD3 ILE A 313       7.067   4.785  -8.438  1.00  0.00            
ATOM   4648  C   ILE A 313       6.580   6.939 -12.643  1.00  0.00            
ATOM   4649  O   ILE A 313       6.338   6.791 -13.819  1.00  0.00            
ATOM   4650  N   LEU A 314       6.520   8.145 -12.012  1.00  0.00            
ATOM   4651  H   LEU A 314       6.630   8.169 -11.007  1.00  0.00            
ATOM   4652  CA  LEU A 314       6.110   9.403 -12.648  1.00  0.00            
ATOM   4653  HA  LEU A 314       5.182   9.365 -13.213  1.00  0.00            
ATOM   4654  CB  LEU A 314       6.025  10.491 -11.565  1.00  0.00            
ATOM   4655  HB1 LEU A 314       5.563  11.345 -12.067  1.00  0.00            
ATOM   4656  HB2 LEU A 314       7.045  10.720 -11.256  1.00  0.00            
ATOM   4657  CG  LEU A 314       5.127  10.491 -10.270  1.00  0.00            
ATOM   4658  HG  LEU A 314       5.541   9.779  -9.555  1.00  0.00            
ATOM   4659  CD1 LEU A 314       5.027  11.881  -9.631  1.00  0.00            
ATOM   4660 1HD1 LEU A 314       4.304  12.492 -10.186  1.00  0.00            
ATOM   4661 2HD1 LEU A 314       4.676  11.825  -8.597  1.00  0.00            
ATOM   4662 3HD1 LEU A 314       6.007  12.348  -9.544  1.00  0.00            
ATOM   4663  CD2 LEU A 314       3.745   9.934 -10.551  1.00  0.00            
ATOM   4664 1HD2 LEU A 314       3.151  10.565 -11.224  1.00  0.00            
ATOM   4665 2HD2 LEU A 314       3.856   9.012 -11.133  1.00  0.00            
ATOM   4666 3HD2 LEU A 314       3.198   9.802  -9.619  1.00  0.00            
ATOM   4667  C   LEU A 314       7.046   9.863 -13.737  1.00  0.00            
ATOM   4668  O   LEU A 314       6.660  10.509 -14.711  1.00  0.00            
ATOM   4669  N   PHE A 315       8.344   9.448 -13.578  1.00  0.00            
ATOM   4670  H   PHE A 315       8.484   8.944 -12.716  1.00  0.00            
ATOM   4671  CA  PHE A 315       9.338   9.355 -14.637  1.00  0.00            
ATOM   4672  HA  PHE A 315       9.467  10.333 -15.096  1.00  0.00            
ATOM   4673  CB  PHE A 315      10.688   9.145 -13.855  1.00  0.00            
ATOM   4674  HB1 PHE A 315      10.542   8.461 -13.019  1.00  0.00            
ATOM   4675  HB2 PHE A 315      11.021  10.033 -13.338  1.00  0.00            
ATOM   4676  CG  PHE A 315      11.741   8.542 -14.761  1.00  0.00            
ATOM   4677  CD1 PHE A 315      12.167   9.198 -15.922  1.00  0.00            
ATOM   4678  HD1 PHE A 315      11.722  10.173 -16.091  1.00  0.00            
ATOM   4679  CE1 PHE A 315      13.116   8.658 -16.766  1.00  0.00            
ATOM   4680  HE1 PHE A 315      13.490   9.204 -17.623  1.00  0.00            
ATOM   4681  CZ  PHE A 315      13.557   7.361 -16.519  1.00  0.00            
ATOM   4682  HZ  PHE A 315      14.258   6.872 -17.178  1.00  0.00            
ATOM   4683  CE2 PHE A 315      13.139   6.612 -15.398  1.00  0.00            
ATOM   4684  HE2 PHE A 315      13.522   5.616 -15.216  1.00  0.00            
ATOM   4685  CD2 PHE A 315      12.245   7.241 -14.492  1.00  0.00            
ATOM   4686  HD2 PHE A 315      12.022   6.724 -13.574  1.00  0.00            
ATOM   4687  C   PHE A 315       9.078   8.279 -15.725  1.00  0.00            
ATOM   4688  O   PHE A 315       8.973   8.587 -16.904  1.00  0.00            
ATOM   4689  N   ALA A 316       8.798   7.012 -15.275  1.00  0.00            
ATOM   4690  H   ALA A 316       8.984   6.746 -14.317  1.00  0.00            
ATOM   4691  CA  ALA A 316       8.397   5.912 -16.196  1.00  0.00            
ATOM   4692  HA  ALA A 316       9.238   5.678 -16.835  1.00  0.00            
ATOM   4693  CB  ALA A 316       8.032   4.656 -15.479  1.00  0.00            
ATOM   4694  HB1 ALA A 316       8.646   4.614 -14.578  1.00  0.00            
ATOM   4695  HB2 ALA A 316       6.984   4.648 -15.152  1.00  0.00            
ATOM   4696  HB3 ALA A 316       8.245   3.737 -16.025  1.00  0.00            
ATOM   4697  C   ALA A 316       7.253   6.258 -17.188  1.00  0.00            
ATOM   4698  O   ALA A 316       7.367   5.913 -18.420  1.00  0.00            
ATOM   4699  N   ILE A 317       6.141   6.845 -16.705  1.00  0.00            
ATOM   4700  H   ILE A 317       6.076   7.040 -15.717  1.00  0.00            
ATOM   4701  CA  ILE A 317       4.993   7.256 -17.515  1.00  0.00            
ATOM   4702  HA  ILE A 317       4.931   6.667 -18.439  1.00  0.00            
ATOM   4703  CB  ILE A 317       3.550   6.919 -16.894  1.00  0.00            
ATOM   4704  HB  ILE A 317       2.873   6.809 -17.735  1.00  0.00            
ATOM   4705  CG2 ILE A 317       3.610   5.554 -16.293  1.00  0.00            
ATOM   4706 1HG2 ILE A 317       2.727   5.000 -16.613  1.00  0.00            
ATOM   4707 2HG2 ILE A 317       4.451   5.000 -16.715  1.00  0.00            
ATOM   4708 3HG2 ILE A 317       3.711   5.594 -15.207  1.00  0.00            
ATOM   4709  CG1 ILE A 317       3.101   8.087 -16.042  1.00  0.00            
ATOM   4710 1HG1 ILE A 317       3.088   9.033 -16.590  1.00  0.00            
ATOM   4711 2HG1 ILE A 317       3.719   8.196 -15.157  1.00  0.00            
ATOM   4712  CD  ILE A 317       1.731   7.829 -15.480  1.00  0.00            
ATOM   4713  HD1 ILE A 317       0.982   7.632 -16.251  1.00  0.00            
ATOM   4714  HD2 ILE A 317       1.756   6.906 -14.898  1.00  0.00            
ATOM   4715  HD3 ILE A 317       1.211   8.605 -14.907  1.00  0.00            
ATOM   4716  C   ILE A 317       5.163   8.648 -18.049  1.00  0.00            
ATOM   4717  O   ILE A 317       4.356   9.028 -18.927  1.00  0.00            
ATOM   4718  N   GLY A 318       6.202   9.417 -17.624  1.00  0.00            
ATOM   4719  H   GLY A 318       6.887   9.138 -16.949  1.00  0.00            
ATOM   4720  CA  GLY A 318       6.635  10.592 -18.372  1.00  0.00            
ATOM   4721  HA1 GLY A 318       7.307  11.177 -17.735  1.00  0.00            
ATOM   4722  HA2 GLY A 318       5.758  11.079 -18.797  1.00  0.00            
ATOM   4723  C   GLY A 318       7.470  10.380 -19.633  1.00  0.00            
ATOM   4724  O   GLY A 318       7.356  11.165 -20.550  1.00  0.00            
ATOM   4725  N   VAL A 319       8.275   9.326 -19.713  1.00  0.00            
ATOM   4726  H   VAL A 319       8.491   8.852 -18.849  1.00  0.00            
ATOM   4727  CA  VAL A 319       8.927   8.983 -21.002  1.00  0.00            
ATOM   4728  HA  VAL A 319       9.399   9.793 -21.557  1.00  0.00            
ATOM   4729  CB  VAL A 319       9.996   7.901 -20.709  1.00  0.00            
ATOM   4730  HB  VAL A 319       9.545   6.996 -20.306  1.00  0.00            
ATOM   4731  CG1 VAL A 319      10.785   7.617 -22.010  1.00  0.00            
ATOM   4732 1HG1 VAL A 319      11.555   6.874 -21.796  1.00  0.00            
ATOM   4733 2HG1 VAL A 319      10.109   7.222 -22.766  1.00  0.00            
ATOM   4734 3HG1 VAL A 319      11.233   8.531 -22.415  1.00  0.00            
ATOM   4735  CG2 VAL A 319      11.031   8.559 -19.836  1.00  0.00            
ATOM   4736 1HG2 VAL A 319      10.614   8.946 -18.907  1.00  0.00            
ATOM   4737 2HG2 VAL A 319      11.835   7.884 -19.532  1.00  0.00            
ATOM   4738 3HG2 VAL A 319      11.496   9.415 -20.324  1.00  0.00            
ATOM   4739  C   VAL A 319       7.904   8.508 -21.997  1.00  0.00            
ATOM   4740  O   VAL A 319       7.977   8.917 -23.126  1.00  0.00            
ATOM   4741  N   ASN A 320       6.930   7.640 -21.579  1.00  0.00            
ATOM   4742  H   ASN A 320       7.075   7.263 -20.655  1.00  0.00            
ATOM   4743  CA  ASN A 320       5.725   7.235 -22.412  1.00  0.00            
ATOM   4744  HA  ASN A 320       6.088   6.785 -23.332  1.00  0.00            
ATOM   4745  CB  ASN A 320       5.094   6.099 -21.556  1.00  0.00            
ATOM   4746  HB1 ASN A 320       4.075   5.969 -21.908  1.00  0.00            
ATOM   4747  HB2 ASN A 320       5.211   6.378 -20.503  1.00  0.00            
ATOM   4748  CG  ASN A 320       5.827   4.763 -21.693  1.00  0.00            
ATOM   4749  OD1 ASN A 320       6.958   4.647 -22.073  1.00  0.00            
ATOM   4750  ND2 ASN A 320       5.173   3.714 -21.388  1.00  0.00            
ATOM   4751 1HD2 ASN A 320       4.268   3.743 -20.950  1.00  0.00            
ATOM   4752 2HD2 ASN A 320       5.680   2.854 -21.561  1.00  0.00            
ATOM   4753  C   ASN A 320       4.812   8.370 -22.816  1.00  0.00            
ATOM   4754  O   ASN A 320       4.299   8.309 -23.936  1.00  0.00            
ATOM   4755  N   PHE A 321       4.753   9.466 -22.098  1.00  0.00            
ATOM   4756  H   PHE A 321       5.203   9.430 -21.191  1.00  0.00            
ATOM   4757  CA  PHE A 321       4.108  10.672 -22.629  1.00  0.00            
ATOM   4758  HA  PHE A 321       3.125  10.445 -23.031  1.00  0.00            
ATOM   4759  CB  PHE A 321       3.977  11.746 -21.486  1.00  0.00            
ATOM   4760  HB1 PHE A 321       4.995  12.055 -21.251  1.00  0.00            
ATOM   4761  HB2 PHE A 321       3.735  11.236 -20.554  1.00  0.00            
ATOM   4762  CG  PHE A 321       3.117  12.935 -21.845  1.00  0.00            
ATOM   4763  CD1 PHE A 321       3.739  14.219 -21.901  1.00  0.00            
ATOM   4764  HD1 PHE A 321       4.771  14.337 -21.618  1.00  0.00            
ATOM   4765  CE1 PHE A 321       3.000  15.286 -22.407  1.00  0.00            
ATOM   4766  HE1 PHE A 321       3.560  16.207 -22.549  1.00  0.00            
ATOM   4767  CZ  PHE A 321       1.664  15.151 -22.826  1.00  0.00            
ATOM   4768  HZ  PHE A 321       1.182  15.975 -23.332  1.00  0.00            
ATOM   4769  CE2 PHE A 321       1.102  13.865 -22.738  1.00  0.00            
ATOM   4770  HE2 PHE A 321       0.062  13.780 -23.007  1.00  0.00            
ATOM   4771  CD2 PHE A 321       1.847  12.759 -22.311  1.00  0.00            
ATOM   4772  HD2 PHE A 321       1.449  11.754 -22.358  1.00  0.00            
ATOM   4773  C   PHE A 321       4.928  11.361 -23.677  1.00  0.00            
ATOM   4774  O   PHE A 321       4.379  11.733 -24.720  1.00  0.00            
ATOM   4775  N   LEU A 322       6.227  11.540 -23.425  1.00  0.00            
ATOM   4776  H   LEU A 322       6.513  11.684 -22.468  1.00  0.00            
ATOM   4777  CA  LEU A 322       7.097  12.048 -24.478  1.00  0.00            
ATOM   4778  HA  LEU A 322       6.675  13.024 -24.725  1.00  0.00            
ATOM   4779  CB  LEU A 322       8.457  12.323 -23.928  1.00  0.00            
ATOM   4780  HB1 LEU A 322       8.983  11.366 -23.945  1.00  0.00            
ATOM   4781  HB2 LEU A 322       8.294  12.456 -22.860  1.00  0.00            
ATOM   4782  CG  LEU A 322       9.289  13.438 -24.551  1.00  0.00            
ATOM   4783  HG  LEU A 322       9.526  13.334 -25.608  1.00  0.00            
ATOM   4784  CD1 LEU A 322       8.627  14.808 -24.245  1.00  0.00            
ATOM   4785 1HD1 LEU A 322       7.639  14.952 -24.691  1.00  0.00            
ATOM   4786 2HD1 LEU A 322       8.358  14.833 -23.191  1.00  0.00            
ATOM   4787 3HD1 LEU A 322       9.250  15.690 -24.425  1.00  0.00            
ATOM   4788  CD2 LEU A 322      10.612  13.493 -23.851  1.00  0.00            
ATOM   4789 1HD2 LEU A 322      10.470  13.895 -22.838  1.00  0.00            
ATOM   4790 2HD2 LEU A 322      11.101  12.526 -23.763  1.00  0.00            
ATOM   4791 3HD2 LEU A 322      11.373  14.069 -24.375  1.00  0.00            
ATOM   4792  C   LEU A 322       7.160  11.183 -25.786  1.00  0.00            
ATOM   4793  O   LEU A 322       7.429  11.808 -26.828  1.00  0.00            
ATOM   4794  N   ILE A 323       6.895   9.889 -25.690  1.00  0.00            
ATOM   4795  H   ILE A 323       6.915   9.464 -24.772  1.00  0.00            
ATOM   4796  CA  ILE A 323       6.755   8.972 -26.807  1.00  0.00            
ATOM   4797  HA  ILE A 323       7.496   9.256 -27.550  1.00  0.00            
ATOM   4798  CB  ILE A 323       7.004   7.535 -26.430  1.00  0.00            
ATOM   4799  HB  ILE A 323       6.356   7.438 -25.559  1.00  0.00            
ATOM   4800  CG2 ILE A 323       6.604   6.462 -27.471  1.00  0.00            
ATOM   4801 1HG2 ILE A 323       7.220   6.550 -28.374  1.00  0.00            
ATOM   4802 2HG2 ILE A 323       6.759   5.462 -27.092  1.00  0.00            
ATOM   4803 3HG2 ILE A 323       5.536   6.425 -27.680  1.00  0.00            
ATOM   4804  CG1 ILE A 323       8.462   7.298 -25.969  1.00  0.00            
ATOM   4805 1HG1 ILE A 323       8.777   8.153 -25.381  1.00  0.00            
ATOM   4806 2HG1 ILE A 323       9.044   7.217 -26.886  1.00  0.00            
ATOM   4807  CD  ILE A 323       8.741   5.945 -25.208  1.00  0.00            
ATOM   4808  HD1 ILE A 323       8.530   5.047 -25.777  1.00  0.00            
ATOM   4809  HD2 ILE A 323       9.808   5.944 -24.974  1.00  0.00            
ATOM   4810  HD3 ILE A 323       8.191   5.913 -24.267  1.00  0.00            
ATOM   4811  C   ILE A 323       5.352   9.030 -27.410  1.00  0.00            
ATOM   4812  O   ILE A 323       5.210   9.240 -28.623  1.00  0.00            
ATOM   4813  N   PHE A 324       4.280   9.064 -26.648  1.00  0.00            
ATOM   4814  H   PHE A 324       4.486   8.874 -25.681  1.00  0.00            
ATOM   4815  CA  PHE A 324       2.888   9.227 -27.067  1.00  0.00            
ATOM   4816  HA  PHE A 324       2.643   8.408 -27.753  1.00  0.00            
ATOM   4817  CB  PHE A 324       1.894   9.217 -25.890  1.00  0.00            
ATOM   4818  HB1 PHE A 324       2.270   9.841 -25.083  1.00  0.00            
ATOM   4819  HB2 PHE A 324       1.791   8.186 -25.554  1.00  0.00            
ATOM   4820  CG  PHE A 324       0.487   9.696 -26.200  1.00  0.00            
ATOM   4821  CD1 PHE A 324      -0.514   8.868 -26.701  1.00  0.00            
ATOM   4822  HD1 PHE A 324      -0.255   7.842 -26.900  1.00  0.00            
ATOM   4823  CE1 PHE A 324      -1.800   9.355 -26.896  1.00  0.00            
ATOM   4824  HE1 PHE A 324      -2.562   8.765 -27.373  1.00  0.00            
ATOM   4825  CZ  PHE A 324      -2.093  10.717 -26.747  1.00  0.00            
ATOM   4826  HZ  PHE A 324      -3.081  11.076 -26.984  1.00  0.00            
ATOM   4827  CE2 PHE A 324      -1.128  11.495 -26.126  1.00  0.00            
ATOM   4828  HE2 PHE A 324      -1.319  12.538 -25.916  1.00  0.00            
ATOM   4829  CD2 PHE A 324       0.173  11.030 -25.864  1.00  0.00            
ATOM   4830  HD2 PHE A 324       0.916  11.692 -25.466  1.00  0.00            
ATOM   4831  C   PHE A 324       2.595  10.376 -27.970  1.00  0.00            
ATOM   4832  O   PHE A 324       1.938  10.142 -28.993  1.00  0.00            
ATOM   4833  N   VAL A 325       3.158  11.585 -27.793  1.00  0.00            
ATOM   4834  H   VAL A 325       3.700  11.604 -26.935  1.00  0.00            
ATOM   4835  CA  VAL A 325       2.898  12.772 -28.635  1.00  0.00            
ATOM   4836  HA  VAL A 325       1.843  12.838 -28.893  1.00  0.00            
ATOM   4837  CB  VAL A 325       3.300  14.106 -27.878  1.00  0.00            
ATOM   4838  HB  VAL A 325       3.295  14.925 -28.601  1.00  0.00            
ATOM   4839  CG1 VAL A 325       2.383  14.293 -26.686  1.00  0.00            
ATOM   4840 1HG1 VAL A 325       1.328  14.457 -26.902  1.00  0.00            
ATOM   4841 2HG1 VAL A 325       2.421  13.475 -25.962  1.00  0.00            
ATOM   4842 3HG1 VAL A 325       2.761  15.169 -26.152  1.00  0.00            
ATOM   4843  CG2 VAL A 325       4.774  13.941 -27.505  1.00  0.00            
ATOM   4844 1HG2 VAL A 325       5.118  14.848 -27.018  1.00  0.00            
ATOM   4845 2HG2 VAL A 325       4.878  13.127 -26.780  1.00  0.00            
ATOM   4846 3HG2 VAL A 325       5.437  13.787 -28.353  1.00  0.00            
ATOM   4847  C   VAL A 325       3.649  12.650 -29.978  1.00  0.00            
ATOM   4848  O   VAL A 325       3.433  13.490 -30.787  1.00  0.00            
ATOM   4849  N   ARG A 326       4.602  11.720 -30.095  1.00  0.00            
ATOM   4850  H   ARG A 326       4.842  11.124 -29.315  1.00  0.00            
ATOM   4851  CA  ARG A 326       5.320  11.380 -31.340  1.00  0.00            
ATOM   4852  HA  ARG A 326       5.260  12.235 -32.011  1.00  0.00            
ATOM   4853  CB  ARG A 326       6.769  11.102 -30.941  1.00  0.00            
ATOM   4854  HB1 ARG A 326       7.322  10.500 -31.660  1.00  0.00            
ATOM   4855  HB2 ARG A 326       6.789  10.538 -30.007  1.00  0.00            
ATOM   4856  CG  ARG A 326       7.517  12.433 -30.734  1.00  0.00            
ATOM   4857  HG1 ARG A 326       6.844  12.979 -30.061  1.00  0.00            
ATOM   4858  HG2 ARG A 326       7.603  12.894 -31.715  1.00  0.00            
ATOM   4859  CD  ARG A 326       8.821  12.172 -29.951  1.00  0.00            
ATOM   4860  HD1 ARG A 326       9.418  11.416 -30.467  1.00  0.00            
ATOM   4861  HD2 ARG A 326       8.677  11.698 -28.979  1.00  0.00            
ATOM   4862  NE  ARG A 326       9.516  13.441 -29.735  1.00  0.00            
ATOM   4863  HE  ARG A 326      10.280  13.689 -30.348  1.00  0.00            
ATOM   4864  CZ  ARG A 326       9.270  14.447 -28.826  1.00  0.00            
ATOM   4865  NH1 ARG A 326      10.024  15.485 -28.882  1.00  0.00            
ATOM   4866 1HH1 ARG A 326      10.738  15.581 -29.592  1.00  0.00            
ATOM   4867 2HH1 ARG A 326       9.904  16.177 -28.150  1.00  0.00            
ATOM   4868  NH2 ARG A 326       8.394  14.439 -27.821  1.00  0.00            
ATOM   4869 1HH2 ARG A 326       7.940  13.577 -27.552  1.00  0.00            
ATOM   4870 2HH2 ARG A 326       8.332  15.338 -27.369  1.00  0.00            
ATOM   4871  C   ARG A 326       4.609  10.278 -32.060  1.00  0.00            
ATOM   4872  O   ARG A 326       4.173  10.492 -33.205  1.00  0.00            
ATOM   4873  N   VAL A 327       4.153   9.229 -31.387  1.00  0.00            
ATOM   4874  H   VAL A 327       4.508   9.200 -30.440  1.00  0.00            
ATOM   4875  CA  VAL A 327       3.314   8.169 -31.965  1.00  0.00            
ATOM   4876  HA  VAL A 327       3.747   7.821 -32.893  1.00  0.00            
ATOM   4877  CB  VAL A 327       3.091   7.005 -30.911  1.00  0.00            
ATOM   4878  HB  VAL A 327       2.467   7.491 -30.160  1.00  0.00            
ATOM   4879  CG1 VAL A 327       2.290   5.862 -31.530  1.00  0.00            
ATOM   4880 1HG1 VAL A 327       2.293   4.992 -30.877  1.00  0.00            
ATOM   4881 2HG1 VAL A 327       1.250   6.059 -31.808  1.00  0.00            
ATOM   4882 3HG1 VAL A 327       2.739   5.499 -32.451  1.00  0.00            
ATOM   4883  CG2 VAL A 327       4.329   6.432 -30.275  1.00  0.00            
ATOM   4884 1HG2 VAL A 327       4.007   5.612 -29.635  1.00  0.00            
ATOM   4885 2HG2 VAL A 327       5.093   6.087 -30.982  1.00  0.00            
ATOM   4886 3HG2 VAL A 327       4.754   7.282 -29.743  1.00  0.00            
ATOM   4887  C   VAL A 327       1.951   8.681 -32.435  1.00  0.00            
ATOM   4888  O   VAL A 327       1.441   8.164 -33.449  1.00  0.00            
ATOM   4889  N   ILE A 328       1.287   9.706 -31.791  1.00  0.00            
ATOM   4890  H   ILE A 328       1.692   9.894 -30.883  1.00  0.00            
ATOM   4891  CA  ILE A 328      -0.144  10.021 -32.156  1.00  0.00            
ATOM   4892  HA  ILE A 328      -0.638   9.049 -32.272  1.00  0.00            
ATOM   4893  CB  ILE A 328      -0.786  10.737 -30.969  1.00  0.00            
ATOM   4894  HB  ILE A 328      -0.551  10.193 -30.059  1.00  0.00            
ATOM   4895  CG2 ILE A 328      -0.332  12.165 -30.759  1.00  0.00            
ATOM   4896 1HG2 ILE A 328       0.756  12.246 -30.718  1.00  0.00            
ATOM   4897 2HG2 ILE A 328      -0.705  12.832 -31.540  1.00  0.00            
ATOM   4898 3HG2 ILE A 328      -0.625  12.454 -29.754  1.00  0.00            
ATOM   4899  CG1 ILE A 328      -2.334  10.727 -31.136  1.00  0.00            
ATOM   4900 1HG1 ILE A 328      -2.617  11.117 -32.109  1.00  0.00            
ATOM   4901 2HG1 ILE A 328      -2.789  11.412 -30.413  1.00  0.00            
ATOM   4902  CD  ILE A 328      -3.049   9.402 -30.970  1.00  0.00            
ATOM   4903  HD1 ILE A 328      -2.612   8.936 -30.094  1.00  0.00            
ATOM   4904  HD2 ILE A 328      -4.117   9.475 -30.775  1.00  0.00            
ATOM   4905  HD3 ILE A 328      -2.976   8.756 -31.841  1.00  0.00            
ATOM   4906  C   ILE A 328      -0.154  10.739 -33.508  1.00  0.00            
ATOM   4907  O   ILE A 328      -0.913  10.341 -34.324  1.00  0.00            
ATOM   4908  N   CYS A 329       0.699  11.757 -33.751  1.00  0.00            
ATOM   4909  H   CYS A 329       1.301  12.069 -33.001  1.00  0.00            
ATOM   4910  CA  CYS A 329       0.756  12.341 -35.128  1.00  0.00            
ATOM   4911  HA  CYS A 329      -0.282  12.455 -35.439  1.00  0.00            
ATOM   4912  CB  CYS A 329       1.366  13.676 -35.183  1.00  0.00            
ATOM   4913  HB1 CYS A 329       0.766  14.466 -34.747  1.00  0.00            
ATOM   4914  HB2 CYS A 329       1.531  13.945 -36.221  1.00  0.00            
ATOM   4915  SG  CYS A 329       3.015  13.555 -34.360  1.00  0.00            
ATOM   4916  HG  CYS A 329       2.737  13.714 -33.058  1.00  0.00            
ATOM   4917  C   CYS A 329       1.279  11.405 -36.268  1.00  0.00            
ATOM   4918  O   CYS A 329       0.858  11.559 -37.412  1.00  0.00            
ATOM   4919  N   ILE A 330       2.021  10.342 -35.974  1.00  0.00            
ATOM   4920  H   ILE A 330       2.497  10.334 -35.082  1.00  0.00            
ATOM   4921  CA  ILE A 330       2.247   9.207 -36.886  1.00  0.00            
ATOM   4922  HA  ILE A 330       2.428   9.576 -37.897  1.00  0.00            
ATOM   4923  CB  ILE A 330       3.605   8.499 -36.449  1.00  0.00            
ATOM   4924  HB  ILE A 330       3.357   8.195 -35.425  1.00  0.00            
ATOM   4925  CG2 ILE A 330       3.997   7.210 -37.306  1.00  0.00            
ATOM   4926 1HG2 ILE A 330       4.783   7.452 -38.018  1.00  0.00            
ATOM   4927 2HG2 ILE A 330       4.506   6.500 -36.644  1.00  0.00            
ATOM   4928 3HG2 ILE A 330       3.117   6.688 -37.682  1.00  0.00            
ATOM   4929  CG1 ILE A 330       4.813   9.425 -36.408  1.00  0.00            
ATOM   4930 1HG1 ILE A 330       5.674   8.797 -36.176  1.00  0.00            
ATOM   4931 2HG1 ILE A 330       4.711  10.051 -35.524  1.00  0.00            
ATOM   4932  CD  ILE A 330       5.036  10.311 -37.655  1.00  0.00            
ATOM   4933  HD1 ILE A 330       5.032   9.714 -38.569  1.00  0.00            
ATOM   4934  HD2 ILE A 330       4.212  11.025 -37.683  1.00  0.00            
ATOM   4935  HD3 ILE A 330       5.936  10.918 -37.548  1.00  0.00            
ATOM   4936  C   ILE A 330       1.035   8.324 -37.017  1.00  0.00            
ATOM   4937  O   ILE A 330       0.792   7.830 -38.122  1.00  0.00            
ATOM   4938  N   VAL A 331       0.268   8.039 -35.921  1.00  0.00            
ATOM   4939  H   VAL A 331       0.619   8.296 -35.008  1.00  0.00            
ATOM   4940  CA  VAL A 331      -0.985   7.249 -36.014  1.00  0.00            
ATOM   4941  HA  VAL A 331      -0.782   6.374 -36.632  1.00  0.00            
ATOM   4942  CB  VAL A 331      -1.419   6.721 -34.678  1.00  0.00            
ATOM   4943  HB  VAL A 331      -1.376   7.530 -33.945  1.00  0.00            
ATOM   4944  CG1 VAL A 331      -2.815   6.231 -34.439  1.00  0.00            
ATOM   4945 1HG1 VAL A 331      -2.798   5.341 -35.058  1.00  0.00            
ATOM   4946 2HG1 VAL A 331      -2.935   6.064 -33.366  1.00  0.00            
ATOM   4947 3HG1 VAL A 331      -3.526   6.991 -34.763  1.00  0.00            
ATOM   4948  CG2 VAL A 331      -0.475   5.592 -34.158  1.00  0.00            
ATOM   4949 1HG2 VAL A 331      -0.878   4.653 -34.555  1.00  0.00            
ATOM   4950 2HG2 VAL A 331       0.562   5.839 -34.388  1.00  0.00            
ATOM   4951 3HG2 VAL A 331      -0.574   5.523 -33.077  1.00  0.00            
ATOM   4952  C   VAL A 331      -2.199   8.020 -36.727  1.00  0.00            
ATOM   4953  O   VAL A 331      -2.803   7.524 -37.648  1.00  0.00            
ATOM   4954  N   VAL A 332      -2.395   9.356 -36.520  1.00  0.00            
ATOM   4955  H   VAL A 332      -1.896   9.700 -35.703  1.00  0.00            
ATOM   4956  CA  VAL A 332      -3.296  10.255 -37.330  1.00  0.00            
ATOM   4957  HA  VAL A 332      -4.283   9.793 -37.249  1.00  0.00            
ATOM   4958  CB  VAL A 332      -3.488  11.663 -36.789  1.00  0.00            
ATOM   4959  HB  VAL A 332      -2.495  12.068 -36.616  1.00  0.00            
ATOM   4960  CG1 VAL A 332      -4.298  12.588 -37.719  1.00  0.00            
ATOM   4961 1HG1 VAL A 332      -3.628  12.836 -38.546  1.00  0.00            
ATOM   4962 2HG1 VAL A 332      -5.203  12.154 -38.145  1.00  0.00            
ATOM   4963 3HG1 VAL A 332      -4.573  13.487 -37.160  1.00  0.00            
ATOM   4964  CG2 VAL A 332      -4.138  11.644 -35.458  1.00  0.00            
ATOM   4965 1HG2 VAL A 332      -4.515  12.606 -35.112  1.00  0.00            
ATOM   4966 2HG2 VAL A 332      -5.071  11.097 -35.584  1.00  0.00            
ATOM   4967 3HG2 VAL A 332      -3.461  11.109 -34.789  1.00  0.00            
ATOM   4968  C   VAL A 332      -2.838  10.164 -38.768  1.00  0.00            
ATOM   4969  O   VAL A 332      -3.673  10.175 -39.678  1.00  0.00            
ATOM   4970  N   SER A 333      -1.540  10.342 -39.006  1.00  0.00            
ATOM   4971  H   SER A 333      -0.891  10.497 -38.254  1.00  0.00            
ATOM   4972  CA  SER A 333      -1.139  10.326 -40.366  1.00  0.00            
ATOM   4973  HA  SER A 333      -1.635  11.120 -40.927  1.00  0.00            
ATOM   4974  CB  SER A 333       0.295  10.690 -40.503  1.00  0.00            
ATOM   4975  HB1 SER A 333       0.603  10.542 -41.540  1.00  0.00            
ATOM   4976  HB2 SER A 333       0.933  10.095 -39.841  1.00  0.00            
ATOM   4977  OG  SER A 333       0.409  12.031 -40.125  1.00  0.00            
ATOM   4978  HG  SER A 333       0.577  12.117 -39.181  1.00  0.00            
ATOM   4979  C   SER A 333      -1.387   9.006 -41.124  1.00  0.00            
ATOM   4980  O   SER A 333      -1.944   9.031 -42.227  1.00  0.00            
ATOM   4981  N   LYS A 334      -0.933   7.887 -40.616  1.00  0.00            
ATOM   4982  H   LYS A 334      -0.469   7.876 -39.718  1.00  0.00            
ATOM   4983  CA  LYS A 334      -1.149   6.535 -41.284  1.00  0.00            
ATOM   4984  HA  LYS A 334      -0.938   6.650 -42.353  1.00  0.00            
ATOM   4985  CB  LYS A 334      -0.180   5.470 -40.677  1.00  0.00            
ATOM   4986  HB1 LYS A 334      -0.501   4.462 -40.941  1.00  0.00            
ATOM   4987  HB2 LYS A 334      -0.196   5.489 -39.587  1.00  0.00            
ATOM   4988  CG  LYS A 334       1.250   5.603 -41.215  1.00  0.00            
ATOM   4989  HG1 LYS A 334       1.901   5.048 -40.542  1.00  0.00            
ATOM   4990  HG2 LYS A 334       1.500   6.662 -41.173  1.00  0.00            
ATOM   4991  CD  LYS A 334       1.534   5.017 -42.616  1.00  0.00            
ATOM   4992  HD1 LYS A 334       0.960   5.468 -43.432  1.00  0.00            
ATOM   4993  HD2 LYS A 334       1.333   3.951 -42.545  1.00  0.00            
ATOM   4994  CE  LYS A 334       2.960   5.138 -42.931  1.00  0.00            
ATOM   4995  HE1 LYS A 334       3.227   4.433 -43.717  1.00  0.00            
ATOM   4996  HE2 LYS A 334       3.461   4.911 -41.985  1.00  0.00            
ATOM   4997  NZ  LYS A 334       3.431   6.515 -43.273  1.00  0.00            
ATOM   4998  HZ1 LYS A 334       3.012   7.171 -42.631  1.00  0.00            
ATOM   4999  HZ2 LYS A 334       4.420   6.672 -43.169  1.00  0.00            
ATOM   5000  HZ3 LYS A 334       3.055   6.803 -44.161  1.00  0.00            
ATOM   5001  C   LYS A 334      -2.630   6.050 -41.299  1.00  0.00            
ATOM   5002  O   LYS A 334      -2.968   5.315 -42.261  1.00  0.00            
ATOM   5003  N   LEU A 335      -3.406   6.567 -40.318  1.00  0.00            
ATOM   5004  H   LEU A 335      -2.929   7.030 -39.565  1.00  0.00            
ATOM   5005  CA  LEU A 335      -4.894   6.346 -40.365  1.00  0.00            
ATOM   5006  HA  LEU A 335      -5.203   5.316 -40.559  1.00  0.00            
ATOM   5007  CB  LEU A 335      -5.583   6.958 -39.130  1.00  0.00            
ATOM   5008  HB1 LEU A 335      -6.611   7.114 -39.464  1.00  0.00            
ATOM   5009  HB2 LEU A 335      -5.015   7.858 -38.927  1.00  0.00            
ATOM   5010  CG  LEU A 335      -5.633   6.176 -37.899  1.00  0.00            
ATOM   5011  HG  LEU A 335      -4.656   5.782 -37.609  1.00  0.00            
ATOM   5012  CD1 LEU A 335      -6.117   6.997 -36.754  1.00  0.00            
ATOM   5013 1HD1 LEU A 335      -7.047   7.516 -37.009  1.00  0.00            
ATOM   5014 2HD1 LEU A 335      -6.221   6.612 -35.746  1.00  0.00            
ATOM   5015 3HD1 LEU A 335      -5.419   7.823 -36.604  1.00  0.00            
ATOM   5016  CD2 LEU A 335      -6.627   5.014 -38.072  1.00  0.00            
ATOM   5017 1HD2 LEU A 335      -7.635   5.400 -38.169  1.00  0.00            
ATOM   5018 2HD2 LEU A 335      -6.396   4.395 -38.944  1.00  0.00            
ATOM   5019 3HD2 LEU A 335      -6.568   4.322 -37.228  1.00  0.00            
ATOM   5020  C   LEU A 335      -5.400   7.064 -41.581  1.00  0.00            
ATOM   5021  O   LEU A 335      -6.138   6.489 -42.392  1.00  0.00            
ATOM   5022  N   LYS A 336      -4.974   8.296 -41.817  1.00  0.00            
ATOM   5023  H   LYS A 336      -4.337   8.710 -41.151  1.00  0.00            
ATOM   5024  CA  LYS A 336      -5.244   9.071 -43.074  1.00  0.00            
ATOM   5025  HA  LYS A 336      -6.316   8.990 -43.279  1.00  0.00            
ATOM   5026  CB  LYS A 336      -4.921  10.576 -43.110  1.00  0.00            
ATOM   5027  HB1 LYS A 336      -5.111  10.831 -44.153  1.00  0.00            
ATOM   5028  HB2 LYS A 336      -3.875  10.658 -42.818  1.00  0.00            
ATOM   5029  CG  LYS A 336      -5.880  11.433 -42.252  1.00  0.00            
ATOM   5030  HG1 LYS A 336      -5.793  10.970 -41.275  1.00  0.00            
ATOM   5031  HG2 LYS A 336      -6.897  11.202 -42.571  1.00  0.00            
ATOM   5032  CD  LYS A 336      -5.651  12.947 -42.332  1.00  0.00            
ATOM   5033  HD1 LYS A 336      -6.307  13.415 -41.602  1.00  0.00            
ATOM   5034  HD2 LYS A 336      -6.075  13.415 -43.215  1.00  0.00            
ATOM   5035  CE  LYS A 336      -4.148  13.413 -41.978  1.00  0.00            
ATOM   5036  HE1 LYS A 336      -3.418  13.090 -42.720  1.00  0.00            
ATOM   5037  HE2 LYS A 336      -3.853  12.957 -41.024  1.00  0.00            
ATOM   5038  NZ  LYS A 336      -4.048  14.890 -41.875  1.00  0.00            
ATOM   5039  HZ1 LYS A 336      -3.937  15.240 -42.813  1.00  0.00            
ATOM   5040  HZ2 LYS A 336      -4.829  15.334 -41.409  1.00  0.00            
ATOM   5041  HZ3 LYS A 336      -3.226  15.290 -41.462  1.00  0.00            
ATOM   5042  C   LYS A 336      -4.696   8.404 -44.362  1.00  0.00            
ATOM   5043  O   LYS A 336      -5.350   8.642 -45.385  1.00  0.00            
ATOM   5044  N   ALA A 337      -3.483   7.769 -44.347  1.00  0.00            
ATOM   5045  H   ALA A 337      -3.077   7.827 -43.434  1.00  0.00            
ATOM   5046  CA  ALA A 337      -3.028   6.942 -45.426  1.00  0.00            
ATOM   5047  HA  ALA A 337      -3.087   7.582 -46.307  1.00  0.00            
ATOM   5048  CB  ALA A 337      -1.557   6.575 -45.383  1.00  0.00            
ATOM   5049  HB1 ALA A 337      -1.347   5.727 -44.735  1.00  0.00            
ATOM   5050  HB2 ALA A 337      -1.191   6.255 -46.359  1.00  0.00            
ATOM   5051  HB3 ALA A 337      -0.952   7.426 -45.076  1.00  0.00            
ATOM   5052  C   ALA A 337      -3.991   5.681 -45.780  1.00  0.00            
ATOM   5053  O   ALA A 337      -4.156   5.387 -46.955  1.00  0.00            
ATOM   5054  N   ASN A 338      -4.521   5.087 -44.748  1.00  0.00            
ATOM   5055  H   ASN A 338      -4.296   5.457 -43.848  1.00  0.00            
ATOM   5056  CA  ASN A 338      -5.452   3.966 -44.850  1.00  0.00            
ATOM   5057  HA  ASN A 338      -5.012   3.296 -45.580  1.00  0.00            
ATOM   5058  CB  ASN A 338      -5.483   3.332 -43.448  1.00  0.00            
ATOM   5059  HB1 ASN A 338      -5.786   4.139 -42.771  1.00  0.00            
ATOM   5060  HB2 ASN A 338      -4.505   2.931 -43.189  1.00  0.00
[truncated: 30,154,563 more chars]
