# Supplementary material for: Influence of Trp-Cage on the Function and Stability of GLP-1R Agonist Exenatide Derivatives
Source: J Med Chem. 2024 Sep 10;67(18):16757–72. doi: 10.1021/acs.jmedchem.4c01553 (PMC11440607; doi:10.1021/acs.jmedchem.4c01553)
Supplement: Supplementary file 3 — jm4c01553_si_004.zip [file jm4c01553_si_004.zip › Protein components of the cluster mid_structures of the MD simulation/6x18_GLP1R-Ex4-Tc5b_cl.pdb]

REMARK    GENERATED BY TRJCONV
TITLE     frame t= 165312.00000
REMARK    THIS IS A SIMULATION BOX
CRYST1   76.638   75.865  133.416  90.00  90.00  90.00 P 1           1
MODEL        1
ATOM      1  N   THR A  29       6.426   5.007  17.447  1.00  0.00            
ATOM      2  H1  THR A  29       5.755   4.798  16.731  1.00  0.00            
ATOM      3  H2  THR A  29       7.168   5.548  17.026  1.00  0.00            
ATOM      4  H3  THR A  29       6.813   4.149  17.827  1.00  0.00            
ATOM      5  CA  THR A  29       5.763   5.751  18.552  1.00  0.00            
ATOM      6  HA  THR A  29       6.534   6.066  19.258  1.00  0.00            
ATOM      7  CB  THR A  29       4.949   6.924  18.082  1.00  0.00            
ATOM      8  HB  THR A  29       4.190   7.144  18.826  1.00  0.00            
ATOM      9  CG2 THR A  29       5.778   8.198  17.764  1.00  0.00            
ATOM     10 1HG2 THR A  29       6.214   8.535  18.712  1.00  0.00            
ATOM     11 2HG2 THR A  29       6.606   7.980  17.096  1.00  0.00            
ATOM     12 3HG2 THR A  29       5.162   9.004  17.369  1.00  0.00            
ATOM     13  OG1 THR A  29       4.281   6.618  16.851  1.00  0.00            
ATOM     14  HG1 THR A  29       3.866   7.413  16.524  1.00  0.00            
ATOM     15  C   THR A  29       4.789   4.812  19.315  1.00  0.00            
ATOM     16  O   THR A  29       4.771   4.894  20.535  1.00  0.00            
ATOM     17  N   VAL A  30       3.989   3.995  18.624  1.00  0.00            
ATOM     18  H   VAL A  30       4.066   3.946  17.618  1.00  0.00            
ATOM     19  CA  VAL A  30       2.846   3.328  19.222  1.00  0.00            
ATOM     20  HA  VAL A  30       3.003   3.046  20.263  1.00  0.00            
ATOM     21  CB  VAL A  30       1.675   4.327  19.187  1.00  0.00            
ATOM     22  HB  VAL A  30       0.747   3.771  19.321  1.00  0.00            
ATOM     23  CG1 VAL A  30       1.746   5.522  20.120  1.00  0.00            
ATOM     24 1HG1 VAL A  30       1.885   5.102  21.119  1.00  0.00            
ATOM     25 2HG1 VAL A  30       2.361   6.259  19.613  1.00  0.00            
ATOM     26 3HG1 VAL A  30       0.785   6.034  20.140  1.00  0.00            
ATOM     27  CG2 VAL A  30       1.359   4.877  17.700  1.00  0.00            
ATOM     28 1HG2 VAL A  30       2.002   5.748  17.598  1.00  0.00            
ATOM     29 2HG2 VAL A  30       1.591   4.074  17.005  1.00  0.00            
ATOM     30 3HG2 VAL A  30       0.323   5.213  17.697  1.00  0.00            
ATOM     31  C   VAL A  30       2.489   2.005  18.526  1.00  0.00            
ATOM     32  O   VAL A  30       1.321   1.587  18.428  1.00  0.00            
ATOM     33  N   SER A  31       3.524   1.339  18.011  1.00  0.00            
ATOM     34  H   SER A  31       4.424   1.762  18.196  1.00  0.00            
ATOM     35  CA  SER A  31       3.455  -0.098  17.620  1.00  0.00            
ATOM     36  HA  SER A  31       2.650  -0.217  16.897  1.00  0.00            
ATOM     37  CB  SER A  31       4.724  -0.510  16.884  1.00  0.00            
ATOM     38  HB1 SER A  31       4.664  -1.386  16.251  1.00  0.00            
ATOM     39  HB2 SER A  31       5.553  -0.640  17.578  1.00  0.00            
ATOM     40  OG  SER A  31       5.087   0.454  15.966  1.00  0.00            
ATOM     41  HG  SER A  31       5.661   1.108  16.368  1.00  0.00            
ATOM     42  C   SER A  31       3.220  -1.112  18.663  1.00  0.00            
ATOM     43  O   SER A  31       3.469  -0.819  19.850  1.00  0.00            
ATOM     44  N   LEU A  32       2.817  -2.356  18.300  1.00  0.00            
ATOM     45  H   LEU A  32       2.518  -2.660  17.382  1.00  0.00            
ATOM     46  CA  LEU A  32       2.748  -3.389  19.289  1.00  0.00            
ATOM     47  HA  LEU A  32       2.106  -2.859  19.999  1.00  0.00            
ATOM     48  CB  LEU A  32       1.961  -4.601  18.699  1.00  0.00            
ATOM     49  HB1 LEU A  32       2.547  -5.005  17.874  1.00  0.00            
ATOM     50  HB2 LEU A  32       0.985  -4.273  18.360  1.00  0.00            
ATOM     51  CG  LEU A  32       1.853  -5.748  19.723  1.00  0.00            
ATOM     52  HG  LEU A  32       2.796  -6.196  20.018  1.00  0.00            
ATOM     53  CD1 LEU A  32       1.132  -5.307  20.977  1.00  0.00            
ATOM     54 1HD1 LEU A  32       1.699  -4.450  21.353  1.00  0.00            
ATOM     55 2HD1 LEU A  32       0.177  -4.923  20.605  1.00  0.00            
ATOM     56 3HD1 LEU A  32       1.019  -6.148  21.655  1.00  0.00            
ATOM     57  CD2 LEU A  32       1.013  -6.847  19.020  1.00  0.00            
ATOM     58 1HD2 LEU A  32       1.688  -7.370  18.352  1.00  0.00            
ATOM     59 2HD2 LEU A  32       0.733  -7.601  19.758  1.00  0.00            
ATOM     60 3HD2 LEU A  32       0.130  -6.471  18.494  1.00  0.00            
ATOM     61  C   LEU A  32       4.099  -3.717  19.972  1.00  0.00            
ATOM     62  O   LEU A  32       4.188  -3.622  21.190  1.00  0.00            
ATOM     63  N   TRP A  33       5.143  -4.171  19.240  1.00  0.00            
ATOM     64  H   TRP A  33       5.053  -4.515  18.292  1.00  0.00            
ATOM     65  CA  TRP A  33       6.435  -4.359  19.877  1.00  0.00            
ATOM     66  HA  TRP A  33       6.229  -5.210  20.528  1.00  0.00            
ATOM     67  CB  TRP A  33       7.546  -4.666  18.838  1.00  0.00            
ATOM     68  HB1 TRP A  33       7.199  -5.551  18.301  1.00  0.00            
ATOM     69  HB2 TRP A  33       8.480  -4.900  19.358  1.00  0.00            
ATOM     70  CG  TRP A  33       7.898  -3.667  17.796  1.00  0.00            
ATOM     71  CD1 TRP A  33       7.332  -3.563  16.592  1.00  0.00            
ATOM     72  HD1 TRP A  33       6.519  -4.204  16.269  1.00  0.00            
ATOM     73  NE1 TRP A  33       7.982  -2.581  15.889  1.00  0.00            
ATOM     74  HE1 TRP A  33       7.670  -2.284  14.974  1.00  0.00            
ATOM     75  CE2 TRP A  33       8.925  -1.982  16.638  1.00  0.00            
ATOM     76  CZ2 TRP A  33       9.751  -0.840  16.351  1.00  0.00            
ATOM     77  HZ2 TRP A  33       9.637  -0.364  15.389  1.00  0.00            
ATOM     78  CH2 TRP A  33      10.618  -0.395  17.357  1.00  0.00            
ATOM     79  HH2 TRP A  33      11.288   0.449  17.209  1.00  0.00            
ATOM     80  CZ3 TRP A  33      10.627  -1.046  18.544  1.00  0.00            
ATOM     81  HZ3 TRP A  33      11.264  -0.705  19.348  1.00  0.00            
ATOM     82  CE3 TRP A  33       9.813  -2.196  18.794  1.00  0.00            
ATOM     83  HE3 TRP A  33       9.870  -2.699  19.742  1.00  0.00            
ATOM     84  CD2 TRP A  33       8.919  -2.703  17.850  1.00  0.00            
ATOM     85  C   TRP A  33       6.851  -3.175  20.709  1.00  0.00            
ATOM     86  O   TRP A  33       7.367  -3.347  21.762  1.00  0.00            
ATOM     87  N   GLU A  34       6.746  -1.948  20.184  1.00  0.00            
ATOM     88  H   GLU A  34       6.373  -1.822  19.247  1.00  0.00            
ATOM     89  CA  GLU A  34       7.016  -0.768  21.004  1.00  0.00            
ATOM     90  HA  GLU A  34       8.012  -0.902  21.421  1.00  0.00            
ATOM     91  CB  GLU A  34       6.916   0.501  20.154  1.00  0.00            
ATOM     92  HB1 GLU A  34       7.225   1.351  20.761  1.00  0.00            
ATOM     93  HB2 GLU A  34       5.851   0.689  19.959  1.00  0.00            
ATOM     94  CG  GLU A  34       7.766   0.689  18.874  1.00  0.00            
ATOM     95  HG1 GLU A  34       7.644  -0.178  18.235  1.00  0.00            
ATOM     96  HG2 GLU A  34       8.812   0.628  19.189  1.00  0.00            
ATOM     97  CD  GLU A  34       7.420   1.964  18.124  1.00  0.00            
ATOM     98  OE1 GLU A  34       6.290   2.282  17.813  1.00  0.00            
ATOM     99  OE2 GLU A  34       8.410   2.777  17.905  1.00  0.00            
ATOM    100  C   GLU A  34       6.179  -0.570  22.296  1.00  0.00            
ATOM    101  O   GLU A  34       6.602  -0.178  23.390  1.00  0.00            
ATOM    102  N   THR A  35       4.888  -0.825  22.216  1.00  0.00            
ATOM    103  H   THR A  35       4.552  -1.254  21.354  1.00  0.00            
ATOM    104  CA  THR A  35       3.962  -0.835  23.285  1.00  0.00            
ATOM    105  HA  THR A  35       4.025   0.116  23.832  1.00  0.00            
ATOM    106  CB  THR A  35       2.456  -0.959  22.834  1.00  0.00            
ATOM    107  HB  THR A  35       2.546  -1.780  22.129  1.00  0.00            
ATOM    108  CG2 THR A  35       1.303  -1.149  23.817  1.00  0.00            
ATOM    109 1HG2 THR A  35       1.407  -1.953  24.531  1.00  0.00            
ATOM    110 2HG2 THR A  35       1.271  -0.323  24.537  1.00  0.00            
ATOM    111 3HG2 THR A  35       0.296  -1.255  23.417  1.00  0.00            
ATOM    112  OG1 THR A  35       2.164   0.153  22.081  1.00  0.00            
ATOM    113  HG1 THR A  35       2.808   0.206  21.367  1.00  0.00            
ATOM    114  C   THR A  35       4.304  -1.849  24.397  1.00  0.00            
ATOM    115  O   THR A  35       4.378  -1.378  25.546  1.00  0.00            
ATOM    116  N   VAL A  36       4.685  -3.088  24.010  1.00  0.00            
ATOM    117  H   VAL A  36       4.477  -3.372  23.068  1.00  0.00            
ATOM    118  CA  VAL A  36       5.188  -4.030  25.030  1.00  0.00            
ATOM    119  HA  VAL A  36       4.456  -3.879  25.822  1.00  0.00            
ATOM    120  CB  VAL A  36       5.163  -5.504  24.495  1.00  0.00            
ATOM    121  HB  VAL A  36       6.102  -5.607  23.949  1.00  0.00            
ATOM    122  CG1 VAL A  36       5.264  -6.496  25.646  1.00  0.00            
ATOM    123 1HG1 VAL A  36       6.127  -6.285  26.277  1.00  0.00            
ATOM    124 2HG1 VAL A  36       4.347  -6.582  26.239  1.00  0.00            
ATOM    125 3HG1 VAL A  36       5.564  -7.469  25.262  1.00  0.00            
ATOM    126  CG2 VAL A  36       3.818  -5.865  23.784  1.00  0.00            
ATOM    127 1HG2 VAL A  36       2.915  -5.600  24.331  1.00  0.00            
ATOM    128 2HG2 VAL A  36       3.740  -5.282  22.868  1.00  0.00            
ATOM    129 3HG2 VAL A  36       3.756  -6.899  23.434  1.00  0.00            
ATOM    130  C   VAL A  36       6.601  -3.741  25.632  1.00  0.00            
ATOM    131  O   VAL A  36       6.718  -3.908  26.832  1.00  0.00            
ATOM    132  N   GLN A  37       7.488  -3.084  24.873  1.00  0.00            
ATOM    133  H   GLN A  37       7.285  -3.035  23.885  1.00  0.00            
ATOM    134  CA  GLN A  37       8.693  -2.432  25.449  1.00  0.00            
ATOM    135  HA  GLN A  37       9.324  -3.271  25.758  1.00  0.00            
ATOM    136  CB  GLN A  37       9.422  -1.751  24.333  1.00  0.00            
ATOM    137  HB1 GLN A  37       8.935  -0.789  24.178  1.00  0.00            
ATOM    138  HB2 GLN A  37       9.398  -2.219  23.349  1.00  0.00            
ATOM    139  CG  GLN A  37      10.855  -1.499  24.808  1.00  0.00            
ATOM    140  HG1 GLN A  37      11.264  -2.485  25.038  1.00  0.00            
ATOM    141  HG2 GLN A  37      10.936  -0.993  25.763  1.00  0.00            
ATOM    142  CD  GLN A  37      11.747  -0.749  23.841  1.00  0.00            
ATOM    143  OE1 GLN A  37      11.410  -0.401  22.699  1.00  0.00            
ATOM    144  NE2 GLN A  37      13.029  -0.637  24.233  1.00  0.00            
ATOM    145 1HE2 GLN A  37      13.358  -0.898  25.157  1.00  0.00            
ATOM    146 2HE2 GLN A  37      13.640  -0.045  23.707  1.00  0.00            
ATOM    147  C   GLN A  37       8.406  -1.517  26.674  1.00  0.00            
ATOM    148  O   GLN A  37       8.842  -1.645  27.828  1.00  0.00            
ATOM    149  N   LYS A  38       7.488  -0.645  26.359  1.00  0.00            
ATOM    150  H   LYS A  38       7.063  -0.615  25.445  1.00  0.00            
ATOM    151  CA  LYS A  38       7.031   0.360  27.321  1.00  0.00            
ATOM    152  HA  LYS A  38       7.882   0.917  27.734  1.00  0.00            
ATOM    153  CB  LYS A  38       6.161   1.434  26.713  1.00  0.00            
ATOM    154  HB1 LYS A  38       5.841   2.181  27.434  1.00  0.00            
ATOM    155  HB2 LYS A  38       5.333   0.854  26.303  1.00  0.00            
ATOM    156  CG  LYS A  38       6.775   2.241  25.587  1.00  0.00            
ATOM    157  HG1 LYS A  38       7.251   1.615  24.829  1.00  0.00            
ATOM    158  HG2 LYS A  38       7.469   2.915  26.098  1.00  0.00            
ATOM    159  CD  LYS A  38       5.656   3.082  24.945  1.00  0.00            
ATOM    160  HD1 LYS A  38       5.161   3.782  25.614  1.00  0.00            
ATOM    161  HD2 LYS A  38       4.892   2.351  24.673  1.00  0.00            
ATOM    162  CE  LYS A  38       6.257   3.643  23.645  1.00  0.00            
ATOM    163  HE1 LYS A  38       6.418   2.918  22.848  1.00  0.00            
ATOM    164  HE2 LYS A  38       7.260   4.026  23.842  1.00  0.00            
ATOM    165  NZ  LYS A  38       5.361   4.792  23.190  1.00  0.00            
ATOM    166  HZ1 LYS A  38       5.622   5.157  22.289  1.00  0.00            
ATOM    167  HZ2 LYS A  38       4.394   4.506  23.099  1.00  0.00            
ATOM    168  HZ3 LYS A  38       5.444   5.578  23.812  1.00  0.00            
ATOM    169  C   LYS A  38       6.135  -0.225  28.446  1.00  0.00            
ATOM    170  O   LYS A  38       6.347   0.209  29.599  1.00  0.00            
ATOM    171  N   TRP A  39       5.444  -1.341  28.200  1.00  0.00            
ATOM    172  H   TRP A  39       5.171  -1.513  27.244  1.00  0.00            
ATOM    173  CA  TRP A  39       4.839  -2.131  29.325  1.00  0.00            
ATOM    174  HA  TRP A  39       4.284  -1.392  29.907  1.00  0.00            
ATOM    175  CB  TRP A  39       3.784  -3.041  28.670  1.00  0.00            
ATOM    176  HB1 TRP A  39       4.158  -3.661  27.853  1.00  0.00            
ATOM    177  HB2 TRP A  39       3.097  -2.394  28.120  1.00  0.00            
ATOM    178  CG  TRP A  39       2.981  -4.018  29.541  1.00  0.00            
ATOM    179  CD1 TRP A  39       1.818  -3.676  30.131  1.00  0.00            
ATOM    180  HD1 TRP A  39       1.229  -2.800  29.904  1.00  0.00            
ATOM    181  NE1 TRP A  39       1.504  -4.712  30.998  1.00  0.00            
ATOM    182  HE1 TRP A  39       0.593  -4.695  31.422  1.00  0.00            
ATOM    183  CE2 TRP A  39       2.421  -5.738  31.063  1.00  0.00            
ATOM    184  CZ2 TRP A  39       2.609  -6.965  31.826  1.00  0.00            
ATOM    185  HZ2 TRP A  39       1.883  -7.188  32.596  1.00  0.00            
ATOM    186  CH2 TRP A  39       3.804  -7.690  31.681  1.00  0.00            
ATOM    187  HH2 TRP A  39       3.989  -8.597  32.228  1.00  0.00            
ATOM    188  CZ3 TRP A  39       4.803  -7.251  30.776  1.00  0.00            
ATOM    189  HZ3 TRP A  39       5.739  -7.774  30.725  1.00  0.00            
ATOM    190  CE3 TRP A  39       4.612  -6.034  29.994  1.00  0.00            
ATOM    191  HE3 TRP A  39       5.379  -5.683  29.318  1.00  0.00            
ATOM    192  CD2 TRP A  39       3.401  -5.267  30.155  1.00  0.00            
ATOM    193  C   TRP A  39       5.807  -2.897  30.221  1.00  0.00            
ATOM    194  O   TRP A  39       5.659  -2.873  31.424  1.00  0.00            
ATOM    195  N   ARG A  40       6.880  -3.382  29.674  1.00  0.00            
ATOM    196  H   ARG A  40       6.917  -3.377  28.671  1.00  0.00            
ATOM    197  CA  ARG A  40       8.081  -4.037  30.420  1.00  0.00            
ATOM    198  HA  ARG A  40       7.596  -4.780  31.039  1.00  0.00            
ATOM    199  CB  ARG A  40       9.025  -4.607  29.386  1.00  0.00            
ATOM    200  HB1 ARG A  40       9.968  -4.800  29.904  1.00  0.00            
ATOM    201  HB2 ARG A  40       9.165  -3.908  28.550  1.00  0.00            
ATOM    202  CG  ARG A  40       8.559  -5.956  28.915  1.00  0.00            
ATOM    203  HG1 ARG A  40       7.619  -5.810  28.371  1.00  0.00            
ATOM    204  HG2 ARG A  40       8.336  -6.486  29.842  1.00  0.00            
ATOM    205  CD  ARG A  40       9.732  -6.753  28.300  1.00  0.00            
ATOM    206  HD1 ARG A  40       9.394  -7.767  28.076  1.00  0.00            
ATOM    207  HD2 ARG A  40      10.492  -6.890  29.070  1.00  0.00            
ATOM    208  NE  ARG A  40      10.408  -6.134  27.184  1.00  0.00            
ATOM    209  HE  ARG A  40      11.376  -5.904  27.309  1.00  0.00            
ATOM    210  CZ  ARG A  40       9.935  -6.191  25.940  1.00  0.00            
ATOM    211  NH1 ARG A  40       8.798  -6.667  25.628  1.00  0.00            
ATOM    212 1HH1 ARG A  40       8.262  -7.237  26.269  1.00  0.00            
ATOM    213 2HH1 ARG A  40       8.626  -6.712  24.640  1.00  0.00            
ATOM    214  NH2 ARG A  40      10.642  -5.718  24.978  1.00  0.00            
ATOM    215 1HH2 ARG A  40      11.573  -5.388  25.173  1.00  0.00            
ATOM    216 2HH2 ARG A  40      10.337  -5.863  24.027  1.00  0.00            
ATOM    217  C   ARG A  40       8.835  -2.959  31.188  1.00  0.00            
ATOM    218  O   ARG A  40       9.221  -3.140  32.341  1.00  0.00            
ATOM    219  N   GLU A  41       8.826  -1.735  30.692  1.00  0.00            
ATOM    220  H   GLU A  41       8.383  -1.696  29.786  1.00  0.00            
ATOM    221  CA  GLU A  41       9.316  -0.467  31.453  1.00  0.00            
ATOM    222  HA  GLU A  41      10.253  -0.865  31.824  1.00  0.00            
ATOM    223  CB  GLU A  41       9.697   0.632  30.486  1.00  0.00            
ATOM    224  HB1 GLU A  41       8.787   1.141  30.169  1.00  0.00            
ATOM    225  HB2 GLU A  41      10.251   0.311  29.612  1.00  0.00            
ATOM    226  CG  GLU A  41      10.529   1.777  31.084  1.00  0.00            
ATOM    227  HG1 GLU A  41       9.974   2.221  31.909  1.00  0.00            
ATOM    228  HG2 GLU A  41      10.582   2.545  30.316  1.00  0.00            
ATOM    229  CD  GLU A  41      11.934   1.369  31.537  1.00  0.00            
ATOM    230  OE1 GLU A  41      12.773   0.926  30.696  1.00  0.00            
ATOM    231  OE2 GLU A  41      12.241   1.442  32.735  1.00  0.00            
ATOM    232  C   GLU A  41       8.461  -0.007  32.593  1.00  0.00            
ATOM    233  O   GLU A  41       8.910   0.261  33.708  1.00  0.00            
ATOM    234  N   TYR A  42       7.149   0.099  32.242  1.00  0.00            
ATOM    235  H   TYR A  42       6.937   0.018  31.254  1.00  0.00            
ATOM    236  CA  TYR A  42       6.037   0.315  33.188  1.00  0.00            
ATOM    237  HA  TYR A  42       6.226   1.320  33.581  1.00  0.00            
ATOM    238  CB  TYR A  42       4.674   0.506  32.594  1.00  0.00            
ATOM    239  HB1 TYR A  42       4.353  -0.423  32.124  1.00  0.00            
ATOM    240  HB2 TYR A  42       4.747   1.263  31.809  1.00  0.00            
ATOM    241  CG  TYR A  42       3.591   0.856  33.673  1.00  0.00            
ATOM    242  CD1 TYR A  42       3.670   2.147  34.206  1.00  0.00            
ATOM    243  HD1 TYR A  42       4.540   2.766  34.073  1.00  0.00            
ATOM    244  CE1 TYR A  42       2.640   2.685  34.984  1.00  0.00            
ATOM    245  HE1 TYR A  42       2.669   3.723  35.250  1.00  0.00            
ATOM    246  CZ  TYR A  42       1.492   1.828  35.203  1.00  0.00            
ATOM    247  OH  TYR A  42       0.436   2.295  35.812  1.00  0.00            
ATOM    248  HH  TYR A  42       0.385   3.254  35.856  1.00  0.00            
ATOM    249  CE2 TYR A  42       1.429   0.518  34.652  1.00  0.00            
ATOM    250  HE2 TYR A  42       0.502  -0.017  34.765  1.00  0.00            
ATOM    251  CD2 TYR A  42       2.457   0.059  33.848  1.00  0.00            
ATOM    252  HD2 TYR A  42       2.396  -0.850  33.268  1.00  0.00            
ATOM    253  C   TYR A  42       6.079  -0.635  34.350  1.00  0.00            
ATOM    254  O   TYR A  42       6.023  -0.209  35.541  1.00  0.00            
ATOM    255  N   ARG A  43       6.300  -1.934  34.095  1.00  0.00            
ATOM    256  H   ARG A  43       6.186  -2.277  33.155  1.00  0.00            
ATOM    257  CA  ARG A  43       6.655  -2.936  35.066  1.00  0.00            
ATOM    258  HA  ARG A  43       5.905  -3.023  35.855  1.00  0.00            
ATOM    259  CB  ARG A  43       6.775  -4.335  34.307  1.00  0.00            
ATOM    260  HB1 ARG A  43       7.515  -4.423  33.521  1.00  0.00            
ATOM    261  HB2 ARG A  43       5.894  -4.491  33.680  1.00  0.00            
ATOM    262  CG  ARG A  43       7.014  -5.535  35.314  1.00  0.00            
ATOM    263  HG1 ARG A  43       6.261  -5.453  36.089  1.00  0.00            
ATOM    264  HG2 ARG A  43       8.014  -5.336  35.696  1.00  0.00            
ATOM    265  CD  ARG A  43       6.930  -6.886  34.573  1.00  0.00            
ATOM    266  HD1 ARG A  43       7.574  -6.917  33.705  1.00  0.00            
ATOM    267  HD2 ARG A  43       5.936  -7.100  34.173  1.00  0.00            
ATOM    268  NE  ARG A  43       7.306  -7.978  35.554  1.00  0.00            
ATOM    269  HE  ARG A  43       6.614  -8.243  36.239  1.00  0.00            
ATOM    270  CZ  ARG A  43       8.478  -8.663  35.584  1.00  0.00            
ATOM    271  NH1 ARG A  43       9.552  -8.089  35.160  1.00  0.00            
ATOM    272 1HH1 ARG A  43       9.567  -7.144  34.797  1.00  0.00            
ATOM    273 2HH1 ARG A  43      10.407  -8.628  35.072  1.00  0.00            
ATOM    274  NH2 ARG A  43       8.603  -9.845  36.037  1.00  0.00            
ATOM    275 1HH2 ARG A  43       7.778 -10.359  36.327  1.00  0.00            
ATOM    276 2HH2 ARG A  43       9.548 -10.163  36.212  1.00  0.00            
ATOM    277  C   ARG A  43       7.867  -2.480  35.971  1.00  0.00            
ATOM    278  O   ARG A  43       7.564  -2.568  37.149  1.00  0.00            
ATOM    279  N   ARG A  44       9.044  -2.108  35.439  1.00  0.00            
ATOM    280  H   ARG A  44       9.071  -2.188  34.441  1.00  0.00            
ATOM    281  CA  ARG A  44      10.280  -1.728  36.109  1.00  0.00            
ATOM    282  HA  ARG A  44      10.511  -2.530  36.803  1.00  0.00            
ATOM    283  CB  ARG A  44      11.378  -1.400  35.040  1.00  0.00            
ATOM    284  HB1 ARG A  44      11.008  -0.652  34.338  1.00  0.00            
ATOM    285  HB2 ARG A  44      11.563  -2.310  34.481  1.00  0.00            
ATOM    286  CG  ARG A  44      12.764  -1.154  35.683  1.00  0.00            
ATOM    287  HG1 ARG A  44      12.922  -1.607  36.657  1.00  0.00            
ATOM    288  HG2 ARG A  44      12.820  -0.117  36.002  1.00  0.00            
ATOM    289  CD  ARG A  44      13.997  -1.338  34.806  1.00  0.00            
ATOM    290  HD1 ARG A  44      13.903  -2.198  34.148  1.00  0.00            
ATOM    291  HD2 ARG A  44      14.843  -1.556  35.458  1.00  0.00            
ATOM    292  NE  ARG A  44      14.174  -0.164  33.967  1.00  0.00            
ATOM    293  HE  ARG A  44      13.318   0.334  33.806  1.00  0.00            
ATOM    294  CZ  ARG A  44      15.276   0.305  33.532  1.00  0.00            
ATOM    295  NH1 ARG A  44      16.497  -0.082  33.837  1.00  0.00            
ATOM    296 1HH1 ARG A  44      16.628  -0.788  34.545  1.00  0.00            
ATOM    297 2HH1 ARG A  44      17.311   0.354  33.410  1.00  0.00            
ATOM    298  NH2 ARG A  44      15.123   1.242  32.673  1.00  0.00            
ATOM    299 1HH2 ARG A  44      14.172   1.437  32.407  1.00  0.00            
ATOM    300 2HH2 ARG A  44      15.918   1.781  32.358  1.00  0.00            
ATOM    301  C   ARG A  44      10.036  -0.497  37.002  1.00  0.00            
ATOM    302  O   ARG A  44      10.505  -0.475  38.137  1.00  0.00            
ATOM    303  N   GLN A  45       9.216   0.479  36.596  1.00  0.00            
ATOM    304  H   GLN A  45       8.745   0.231  35.740  1.00  0.00            
ATOM    305  CA  GLN A  45       8.865   1.648  37.374  1.00  0.00            
ATOM    306  HA  GLN A  45       9.809   2.012  37.789  1.00  0.00            
ATOM    307  CB  GLN A  45       8.150   2.642  36.362  1.00  0.00            
ATOM    308  HB1 GLN A  45       7.530   3.302  36.964  1.00  0.00            
ATOM    309  HB2 GLN A  45       7.533   1.950  35.798  1.00  0.00            
ATOM    310  CG  GLN A  45       8.906   3.481  35.316  1.00  0.00            
ATOM    311  HG1 GLN A  45       9.466   2.837  34.628  1.00  0.00            
ATOM    312  HG2 GLN A  45       9.646   4.021  35.912  1.00  0.00            
ATOM    313  CD  GLN A  45       8.058   4.403  34.540  1.00  0.00            
ATOM    314  OE1 GLN A  45       6.919   4.209  34.216  1.00  0.00            
ATOM    315  NE2 GLN A  45       8.576   5.565  34.184  1.00  0.00            
ATOM    316 1HE2 GLN A  45       9.537   5.702  34.447  1.00  0.00            
ATOM    317 2HE2 GLN A  45       8.028   6.290  33.741  1.00  0.00            
ATOM    318  C   GLN A  45       7.929   1.310  38.548  1.00  0.00            
ATOM    319  O   GLN A  45       8.109   1.791  39.613  1.00  0.00            
ATOM    320  N   CYS A  46       6.980   0.424  38.232  1.00  0.00            
ATOM    321  H   CYS A  46       6.969   0.018  37.305  1.00  0.00            
ATOM    322  CA  CYS A  46       6.041  -0.111  39.179  1.00  0.00            
ATOM    323  HA  CYS A  46       5.580   0.713  39.711  1.00  0.00            
ATOM    324  CB  CYS A  46       5.017  -0.817  38.380  1.00  0.00            
ATOM    325  HB1 CYS A  46       5.454  -1.598  37.762  1.00  0.00            
ATOM    326  HB2 CYS A  46       4.652  -0.059  37.678  1.00  0.00            
ATOM    327  SG  CYS A  46       3.833  -1.619  39.397  1.00  0.00            
ATOM    328  C   CYS A  46       6.663  -0.909  40.278  1.00  0.00            
ATOM    329  O   CYS A  46       6.534  -0.579  41.490  1.00  0.00            
ATOM    330  N   GLN A  47       7.626  -1.734  39.970  1.00  0.00            
ATOM    331  H   GLN A  47       7.764  -1.859  38.975  1.00  0.00            
ATOM    332  CA  GLN A  47       8.528  -2.408  40.953  1.00  0.00            
ATOM    333  HA  GLN A  47       7.853  -2.907  41.648  1.00  0.00            
ATOM    334  CB  GLN A  47       9.303  -3.457  40.152  1.00  0.00            
ATOM    335  HB1 GLN A  47      10.083  -3.879  40.784  1.00  0.00            
ATOM    336  HB2 GLN A  47       9.618  -2.997  39.208  1.00  0.00            
ATOM    337  CG  GLN A  47       8.356  -4.678  39.912  1.00  0.00            
ATOM    338  HG1 GLN A  47       7.540  -4.248  39.327  1.00  0.00            
ATOM    339  HG2 GLN A  47       7.931  -4.947  40.883  1.00  0.00            
ATOM    340  CD  GLN A  47       9.070  -5.860  39.247  1.00  0.00            
ATOM    341  OE1 GLN A  47      10.107  -5.755  38.664  1.00  0.00            
ATOM    342  NE2 GLN A  47       8.410  -6.986  39.156  1.00  0.00            
ATOM    343 1HE2 GLN A  47       7.539  -7.167  39.639  1.00  0.00            
ATOM    344 2HE2 GLN A  47       9.007  -7.789  38.985  1.00  0.00            
ATOM    345  C   GLN A  47       9.363  -1.371  41.721  1.00  0.00            
ATOM    346  O   GLN A  47       9.621  -1.599  42.897  1.00  0.00            
ATOM    347  N   ARG A  48       9.733  -0.175  41.148  1.00  0.00            
ATOM    348  H   ARG A  48       9.384   0.119  40.251  1.00  0.00            
ATOM    349  CA  ARG A  48      10.446   0.913  41.922  1.00  0.00            
ATOM    350  HA  ARG A  48      11.356   0.532  42.391  1.00  0.00            
ATOM    351  CB  ARG A  48      10.770   2.145  41.051  1.00  0.00            
ATOM    352  HB1 ARG A  48       9.962   2.881  41.017  1.00  0.00            
ATOM    353  HB2 ARG A  48      11.070   1.704  40.104  1.00  0.00            
ATOM    354  CG  ARG A  48      12.030   2.893  41.656  1.00  0.00            
ATOM    355  HG1 ARG A  48      12.834   2.187  41.848  1.00  0.00            
ATOM    356  HG2 ARG A  48      11.750   3.369  42.592  1.00  0.00            
ATOM    357  CD  ARG A  48      12.457   3.955  40.625  1.00  0.00            
ATOM    358  HD1 ARG A  48      11.561   4.491  40.307  1.00  0.00            
ATOM    359  HD2 ARG A  48      12.880   3.520  39.718  1.00  0.00            
ATOM    360  NE  ARG A  48      13.579   4.718  41.237  1.00  0.00            
ATOM    361  HE  ARG A  48      13.709   4.773  42.230  1.00  0.00            
ATOM    362  CZ  ARG A  48      14.000   5.805  40.536  1.00  0.00            
ATOM    363  NH1 ARG A  48      14.889   6.615  41.024  1.00  0.00            
ATOM    364 1HH1 ARG A  48      15.280   6.332  41.904  1.00  0.00            
ATOM    365 2HH1 ARG A  48      15.194   7.466  40.573  1.00  0.00            
ATOM    366  NH2 ARG A  48      13.580   6.093  39.361  1.00  0.00            
ATOM    367 1HH2 ARG A  48      12.926   5.523  38.856  1.00  0.00            
ATOM    368 2HH2 ARG A  48      14.130   6.797  38.882  1.00  0.00            
ATOM    369  C   ARG A  48       9.638   1.397  43.145  1.00  0.00            
ATOM    370  O   ARG A  48      10.178   1.460  44.233  1.00  0.00            
ATOM    371  N   SER A  49       8.363   1.667  42.885  1.00  0.00            
ATOM    372  H   SER A  49       8.045   1.584  41.928  1.00  0.00            
ATOM    373  CA  SER A  49       7.597   2.205  43.997  1.00  0.00            
ATOM    374  HA  SER A  49       8.309   2.760  44.610  1.00  0.00            
ATOM    375  CB  SER A  49       6.605   3.157  43.599  1.00  0.00            
ATOM    376  HB1 SER A  49       7.077   4.138  43.515  1.00  0.00            
ATOM    377  HB2 SER A  49       5.843   3.199  44.376  1.00  0.00            
ATOM    378  OG  SER A  49       6.000   2.752  42.370  1.00  0.00            
ATOM    379  HG  SER A  49       5.082   2.597  42.596  1.00  0.00            
ATOM    380  C   SER A  49       6.956   1.134  44.899  1.00  0.00            
ATOM    381  O   SER A  49       6.836   1.234  46.099  1.00  0.00            
ATOM    382  N   LEU A  50       6.441   0.055  44.383  1.00  0.00            
ATOM    383  H   LEU A  50       6.576   0.011  43.382  1.00  0.00            
ATOM    384  CA  LEU A  50       5.907  -1.108  45.140  1.00  0.00            
ATOM    385  HA  LEU A  50       5.033  -0.801  45.717  1.00  0.00            
ATOM    386  CB  LEU A  50       5.367  -2.233  44.183  1.00  0.00            
ATOM    387  HB1 LEU A  50       5.099  -3.146  44.723  1.00  0.00            
ATOM    388  HB2 LEU A  50       6.157  -2.611  43.534  1.00  0.00            
ATOM    389  CG  LEU A  50       4.134  -1.895  43.227  1.00  0.00            
ATOM    390  HG  LEU A  50       4.410  -1.022  42.641  1.00  0.00            
ATOM    391  CD1 LEU A  50       4.030  -3.030  42.258  1.00  0.00            
ATOM    392 1HD1 LEU A  50       3.964  -4.001  42.748  1.00  0.00            
ATOM    393 2HD1 LEU A  50       3.135  -3.099  41.643  1.00  0.00            
ATOM    394 3HD1 LEU A  50       4.854  -3.045  41.544  1.00  0.00            
ATOM    395  CD2 LEU A  50       2.873  -1.564  44.021  1.00  0.00            
ATOM    396 1HD2 LEU A  50       2.162  -1.032  43.377  1.00  0.00            
ATOM    397 2HD2 LEU A  50       2.292  -2.437  44.339  1.00  0.00            
ATOM    398 3HD2 LEU A  50       3.133  -0.895  44.838  1.00  0.00            
ATOM    399  C   LEU A  50       6.914  -1.700  46.157  1.00  0.00            
ATOM    400  O   LEU A  50       6.522  -2.356  47.109  1.00  0.00            
ATOM    401  N   THR A  51       8.199  -1.517  45.991  1.00  0.00            
ATOM    402  H   THR A  51       8.596  -1.356  45.076  1.00  0.00            
ATOM    403  CA  THR A  51       9.124  -2.057  46.976  1.00  0.00            
ATOM    404  HA  THR A  51       8.596  -2.708  47.675  1.00  0.00            
ATOM    405  CB  THR A  51      10.350  -2.845  46.415  1.00  0.00            
ATOM    406  HB  THR A  51      11.019  -3.228  47.186  1.00  0.00            
ATOM    407  CG2 THR A  51       9.959  -4.045  45.496  1.00  0.00            
ATOM    408 1HG2 THR A  51      10.004  -3.742  44.451  1.00  0.00            
ATOM    409 2HG2 THR A  51      10.480  -4.939  45.840  1.00  0.00            
ATOM    410 3HG2 THR A  51       8.895  -4.297  45.596  1.00  0.00            
ATOM    411  OG1 THR A  51      11.256  -1.959  45.711  1.00  0.00            
ATOM    412  HG1 THR A  51      12.072  -2.464  45.708  1.00  0.00            
ATOM    413  C   THR A  51       9.637  -0.985  47.935  1.00  0.00            
ATOM    414  O   THR A  51      10.541  -1.218  48.694  1.00  0.00            
ATOM    415  N   GLU A  52       9.116   0.243  47.858  1.00  0.00            
ATOM    416  H   GLU A  52       8.429   0.379  47.135  1.00  0.00            
ATOM    417  CA  GLU A  52       9.741   1.385  48.569  1.00  0.00            
ATOM    418  HA  GLU A  52      10.815   1.198  48.595  1.00  0.00            
ATOM    419  CB  GLU A  52       9.339   2.631  47.787  1.00  0.00            
ATOM    420  HB1 GLU A  52       8.241   2.616  47.765  1.00  0.00            
ATOM    421  HB2 GLU A  52       9.637   2.457  46.759  1.00  0.00            
ATOM    422  CG  GLU A  52       9.899   3.934  48.310  1.00  0.00            
ATOM    423  HG1 GLU A  52      10.957   3.784  48.522  1.00  0.00            
ATOM    424  HG2 GLU A  52       9.512   4.107  49.320  1.00  0.00            
ATOM    425  CD  GLU A  52       9.475   5.006  47.357  1.00  0.00            
ATOM    426  OE1 GLU A  52      10.211   5.387  46.425  1.00  0.00            
ATOM    427  OE2 GLU A  52       8.305   5.404  47.509  1.00  0.00            
ATOM    428  C   GLU A  52       9.297   1.522  49.981  1.00  0.00            
ATOM    429  O   GLU A  52      10.036   1.949  50.857  1.00  0.00            
ATOM    430  N   ASP A  53       8.102   1.076  50.356  1.00  0.00            
ATOM    431  H   ASP A  53       7.555   0.701  49.603  1.00  0.00            
ATOM    432  CA  ASP A  53       7.498   1.079  51.703  1.00  0.00            
ATOM    433  HA  ASP A  53       8.057   1.439  52.569  1.00  0.00            
ATOM    434  CB  ASP A  53       6.147   1.931  51.614  1.00  0.00            
ATOM    435  HB1 ASP A  53       5.523   1.614  52.450  1.00  0.00            
ATOM    436  HB2 ASP A  53       5.623   1.652  50.695  1.00  0.00            
ATOM    437  CG  ASP A  53       6.370   3.446  51.619  1.00  0.00            
ATOM    438  OD1 ASP A  53       5.883   4.018  52.611  1.00  0.00            
ATOM    439  OD2 ASP A  53       6.907   4.064  50.712  1.00  0.00            
ATOM    440  C   ASP A  53       7.164  -0.400  52.098  1.00  0.00            
ATOM    441  O   ASP A  53       6.467  -1.094  51.256  1.00  0.00            
ATOM    442  N   PRO A  54       7.465  -0.928  53.342  1.00  0.00            
ATOM    443  CD  PRO A  54       8.557  -0.435  54.182  1.00  0.00            
ATOM    444  HD1 PRO A  54       8.164   0.260  54.921  1.00  0.00            
ATOM    445  HD2 PRO A  54       9.404  -0.031  53.630  1.00  0.00            
ATOM    446  CG  PRO A  54       8.993  -1.688  54.928  1.00  0.00            
ATOM    447  HG1 PRO A  54       9.441  -1.481  55.897  1.00  0.00            
ATOM    448  HG2 PRO A  54       9.671  -2.299  54.338  1.00  0.00            
ATOM    449  CB  PRO A  54       7.631  -2.404  55.098  1.00  0.00            
ATOM    450  HB1 PRO A  54       7.096  -2.125  56.007  1.00  0.00            
ATOM    451  HB2 PRO A  54       7.753  -3.486  55.160  1.00  0.00            
ATOM    452  CA  PRO A  54       6.868  -2.204  53.790  1.00  0.00            
ATOM    453  HA  PRO A  54       7.070  -3.003  53.082  1.00  0.00            
ATOM    454  C   PRO A  54       5.344  -2.118  53.976  1.00  0.00            
ATOM    455  O   PRO A  54       4.654  -1.090  54.091  1.00  0.00            
ATOM    456  N   PRO A  55       4.696  -3.287  54.170  1.00  0.00            
ATOM    457  CD  PRO A  55       5.247  -4.590  53.782  1.00  0.00            
ATOM    458  HD1 PRO A  55       5.789  -5.007  54.624  1.00  0.00            
ATOM    459  HD2 PRO A  55       5.912  -4.731  52.933  1.00  0.00            
ATOM    460  CG  PRO A  55       4.073  -5.460  53.526  1.00  0.00            
ATOM    461  HG1 PRO A  55       4.211  -6.509  53.778  1.00  0.00            
ATOM    462  HG2 PRO A  55       3.721  -5.358  52.502  1.00  0.00            
ATOM    463  CB  PRO A  55       2.956  -4.920  54.377  1.00  0.00            
ATOM    464  HB1 PRO A  55       2.814  -5.264  55.397  1.00  0.00            
ATOM    465  HB2 PRO A  55       2.036  -4.965  53.788  1.00  0.00            
ATOM    466  CA  PRO A  55       3.229  -3.424  54.267  1.00  0.00            
ATOM    467  HA  PRO A  55       2.775  -3.077  53.336  1.00  0.00            
ATOM    468  C   PRO A  55       2.577  -2.628  55.409  1.00  0.00            
ATOM    469  O   PRO A  55       3.220  -2.529  56.453  1.00  0.00            
ATOM    470  N   PRO A  56       1.326  -2.196  55.350  1.00  0.00            
ATOM    471  CD  PRO A  56       0.350  -2.398  54.216  1.00  0.00            
ATOM    472  HD1 PRO A  56       0.329  -3.421  53.848  1.00  0.00            
ATOM    473  HD2 PRO A  56       0.635  -1.877  53.305  1.00  0.00            
ATOM    474  CG  PRO A  56      -0.911  -1.926  54.858  1.00  0.00            
ATOM    475  HG1 PRO A  56      -1.419  -2.812  55.254  1.00  0.00            
ATOM    476  HG2 PRO A  56      -1.637  -1.604  54.107  1.00  0.00            
ATOM    477  CB  PRO A  56      -0.537  -0.849  55.865  1.00  0.00            
ATOM    478  HB1 PRO A  56      -1.255  -0.672  56.656  1.00  0.00            
ATOM    479  HB2 PRO A  56      -0.301   0.068  55.332  1.00  0.00            
ATOM    480  CA  PRO A  56       0.757  -1.421  56.461  1.00  0.00            
ATOM    481  HA  PRO A  56       1.479  -0.689  56.809  1.00  0.00            
ATOM    482  C   PRO A  56       0.569  -2.203  57.803  1.00  0.00            
ATOM    483  O   PRO A  56       0.091  -3.364  57.749  1.00  0.00            
ATOM    484  N   ALA A  57       0.829  -1.546  58.932  1.00  0.00            
ATOM    485  H   ALA A  57       1.253  -0.643  58.830  1.00  0.00            
ATOM    486  CA  ALA A  57       0.487  -2.024  60.298  1.00  0.00            
ATOM    487  HA  ALA A  57       0.447  -3.116  60.267  1.00  0.00            
ATOM    488  CB  ALA A  57       1.752  -1.707  61.207  1.00  0.00            
ATOM    489  HB1 ALA A  57       1.532  -2.102  62.195  1.00  0.00            
ATOM    490  HB2 ALA A  57       2.695  -2.098  60.824  1.00  0.00            
ATOM    491  HB3 ALA A  57       1.939  -0.636  61.152  1.00  0.00            
ATOM    492  C   ALA A  57      -0.809  -1.571  60.868  1.00  0.00            
ATOM    493  O   ALA A  57      -1.380  -2.150  61.759  1.00  0.00            
ATOM    494  N   THR A  58      -1.436  -0.598  60.248  1.00  0.00            
ATOM    495  H   THR A  58      -0.976  -0.093  59.504  1.00  0.00            
ATOM    496  CA  THR A  58      -2.743  -0.149  60.535  1.00  0.00            
ATOM    497  HA  THR A  58      -2.858  -0.156  61.623  1.00  0.00            
ATOM    498  CB  THR A  58      -3.045   1.258  60.061  1.00  0.00            
ATOM    499  HB  THR A  58      -3.042   1.334  58.979  1.00  0.00            
ATOM    500  CG2 THR A  58      -4.477   1.654  60.503  1.00  0.00            
ATOM    501 1HG2 THR A  58      -5.182   1.204  59.803  1.00  0.00            
ATOM    502 2HG2 THR A  58      -4.619   1.287  61.515  1.00  0.00            
ATOM    503 3HG2 THR A  58      -4.655   2.715  60.347  1.00  0.00            
ATOM    504  OG1 THR A  58      -2.148   2.244  60.576  1.00  0.00            
ATOM    505  HG1 THR A  58      -1.443   2.168  59.938  1.00  0.00            
ATOM    506  C   THR A  58      -3.762  -1.144  59.880  1.00  0.00            
ATOM    507  O   THR A  58      -3.733  -1.323  58.638  1.00  0.00            
ATOM    508  N   ASP A  59      -4.663  -1.793  60.688  1.00  0.00            
ATOM    509  H   ASP A  59      -4.577  -1.670  61.682  1.00  0.00            
ATOM    510  CA  ASP A  59      -5.612  -2.711  60.062  1.00  0.00            
ATOM    511  HA  ASP A  59      -5.121  -3.420  59.393  1.00  0.00            
ATOM    512  CB  ASP A  59      -6.478  -3.528  61.087  1.00  0.00            
ATOM    513  HB1 ASP A  59      -6.769  -4.420  60.526  1.00  0.00            
ATOM    514  HB2 ASP A  59      -7.394  -2.955  61.268  1.00  0.00            
ATOM    515  CG  ASP A  59      -5.731  -4.000  62.414  1.00  0.00            
ATOM    516  OD1 ASP A  59      -5.312  -5.156  62.427  1.00  0.00            
ATOM    517  OD2 ASP A  59      -5.713  -3.237  63.385  1.00  0.00            
ATOM    518  C   ASP A  59      -6.582  -1.911  59.134  1.00  0.00            
ATOM    519  O   ASP A  59      -6.732  -0.686  59.250  1.00  0.00            
ATOM    520  N   LEU A  60      -7.325  -2.693  58.305  1.00  0.00            
ATOM    521  H   LEU A  60      -7.100  -3.675  58.217  1.00  0.00            
ATOM    522  CA  LEU A  60      -8.376  -2.278  57.379  1.00  0.00            
ATOM    523  HA  LEU A  60      -8.572  -3.185  56.807  1.00  0.00            
ATOM    524  CB  LEU A  60      -9.636  -2.012  58.268  1.00  0.00            
ATOM    525  HB1 LEU A  60     -10.460  -1.749  57.614  1.00  0.00            
ATOM    526  HB2 LEU A  60      -9.459  -1.128  58.890  1.00  0.00            
ATOM    527  CG  LEU A  60      -9.955  -3.210  59.237  1.00  0.00            
ATOM    528  HG  LEU A  60      -9.070  -3.669  59.689  1.00  0.00            
ATOM    529  CD1 LEU A  60     -10.951  -2.859  60.344  1.00  0.00            
ATOM    530 1HD1 LEU A  60     -11.444  -3.656  60.895  1.00  0.00            
ATOM    531 2HD1 LEU A  60     -10.376  -2.297  61.085  1.00  0.00            
ATOM    532 3HD1 LEU A  60     -11.703  -2.163  59.965  1.00  0.00            
ATOM    533  CD2 LEU A  60     -10.612  -4.327  58.440  1.00  0.00            
ATOM    534 1HD2 LEU A  60     -11.569  -4.080  57.978  1.00  0.00            
ATOM    535 2HD2 LEU A  60      -9.869  -4.518  57.663  1.00  0.00            
ATOM    536 3HD2 LEU A  60     -10.640  -5.285  58.943  1.00  0.00            
ATOM    537  C   LEU A  60      -7.962  -1.092  56.499  1.00  0.00            
ATOM    538  O   LEU A  60      -8.622  -0.073  56.426  1.00  0.00            
ATOM    539  N   PHE A  61      -6.795  -1.235  55.864  1.00  0.00            
ATOM    540  H   PHE A  61      -6.244  -2.045  56.123  1.00  0.00            
ATOM    541  CA  PHE A  61      -6.165  -0.280  55.031  1.00  0.00            
ATOM    542  HA  PHE A  61      -6.947   0.423  54.750  1.00  0.00            
ATOM    543  CB  PHE A  61      -5.061   0.385  55.839  1.00  0.00            
ATOM    544  HB1 PHE A  61      -4.185  -0.261  55.872  1.00  0.00            
ATOM    545  HB2 PHE A  61      -5.409   0.484  56.869  1.00  0.00            
ATOM    546  CG  PHE A  61      -4.733   1.798  55.398  1.00  0.00            
ATOM    547  CD1 PHE A  61      -3.905   1.958  54.279  1.00  0.00            
ATOM    548  HD1 PHE A  61      -3.519   1.115  53.721  1.00  0.00            
ATOM    549  CE1 PHE A  61      -3.464   3.282  53.924  1.00  0.00            
ATOM    550  HE1 PHE A  61      -2.832   3.314  53.050  1.00  0.00            
ATOM    551  CZ  PHE A  61      -3.945   4.382  54.656  1.00  0.00            
ATOM    552  HZ  PHE A  61      -3.644   5.375  54.354  1.00  0.00            
ATOM    553  CE2 PHE A  61      -4.786   4.239  55.772  1.00  0.00            
ATOM    554  HE2 PHE A  61      -5.094   5.057  56.409  1.00  0.00            
ATOM    555  CD2 PHE A  61      -5.229   2.916  56.137  1.00  0.00            
ATOM    556  HD2 PHE A  61      -5.926   2.759  56.945  1.00  0.00            
ATOM    557  C   PHE A  61      -5.614  -0.850  53.711  1.00  0.00            
ATOM    558  O   PHE A  61      -4.953  -1.926  53.728  1.00  0.00            
ATOM    559  N   CYS A  62      -5.961  -0.249  52.590  1.00  0.00            
ATOM    560  H   CYS A  62      -6.386   0.655  52.697  1.00  0.00            
ATOM    561  CA  CYS A  62      -5.585  -0.799  51.224  1.00  0.00            
ATOM    562  HA  CYS A  62      -5.838  -1.860  51.212  1.00  0.00            
ATOM    563  CB  CYS A  62      -6.429  -0.102  50.133  1.00  0.00            
ATOM    564  HB1 CYS A  62      -5.916  -0.404  49.214  1.00  0.00            
ATOM    565  HB2 CYS A  62      -6.354   0.977  50.290  1.00  0.00            
ATOM    566  SG  CYS A  62      -8.124  -0.735  50.047  1.00  0.00            
ATOM    567  C   CYS A  62      -4.041  -0.572  50.956  1.00  0.00            
ATOM    568  O   CYS A  62      -3.535   0.524  51.158  1.00  0.00            
ATOM    569  N   ASN A  63      -3.349  -1.603  50.449  1.00  0.00            
ATOM    570  H   ASN A  63      -3.853  -2.472  50.341  1.00  0.00            
ATOM    571  CA  ASN A  63      -1.902  -1.462  50.169  1.00  0.00            
ATOM    572  HA  ASN A  63      -1.502  -0.604  50.712  1.00  0.00            
ATOM    573  CB  ASN A  63      -1.236  -2.799  50.538  1.00  0.00            
ATOM    574  HB1 ASN A  63      -1.690  -3.597  49.946  1.00  0.00            
ATOM    575  HB2 ASN A  63      -1.422  -2.950  51.610  1.00  0.00            
ATOM    576  CG  ASN A  63       0.226  -2.940  50.442  1.00  0.00            
ATOM    577  OD1 ASN A  63       0.630  -3.949  49.888  1.00  0.00            
ATOM    578  ND2 ASN A  63       0.991  -1.936  50.813  1.00  0.00            
ATOM    579 1HD2 ASN A  63       0.625  -1.149  51.337  1.00  0.00            
ATOM    580 2HD2 ASN A  63       1.989  -2.063  50.797  1.00  0.00            
ATOM    581  C   ASN A  63      -1.632  -1.242  48.696  1.00  0.00            
ATOM    582  O   ASN A  63      -2.471  -1.640  47.839  1.00  0.00            
ATOM    583  N   ARG A  64      -0.447  -0.736  48.285  1.00  0.00            
ATOM    584  H   ARG A  64       0.278  -0.667  48.996  1.00  0.00            
ATOM    585  CA  ARG A  64       0.008  -0.619  46.906  1.00  0.00            
ATOM    586  HA  ARG A  64      -0.696   0.048  46.393  1.00  0.00            
ATOM    587  CB  ARG A  64       1.394   0.147  46.936  1.00  0.00            
ATOM    588  HB1 ARG A  64       1.059   1.073  47.411  1.00  0.00            
ATOM    589  HB2 ARG A  64       1.731   0.414  45.938  1.00  0.00            
ATOM    590  CG  ARG A  64       2.634  -0.409  47.859  1.00  0.00            
ATOM    591  HG1 ARG A  64       3.094  -1.329  47.484  1.00  0.00            
ATOM    592  HG2 ARG A  64       2.260  -0.568  48.865  1.00  0.00            
ATOM    593  CD  ARG A  64       3.778   0.611  47.778  1.00  0.00            
ATOM    594  HD1 ARG A  64       4.012   1.010  46.792  1.00  0.00            
ATOM    595  HD2 ARG A  64       4.662   0.083  48.135  1.00  0.00            
ATOM    596  NE  ARG A  64       3.411   1.647  48.695  1.00  0.00            
ATOM    597  HE  ARG A  64       2.522   1.677  49.171  1.00  0.00            
ATOM    598  CZ  ARG A  64       4.080   2.768  48.768  1.00  0.00            
ATOM    599  NH1 ARG A  64       3.687   3.787  49.463  1.00  0.00            
ATOM    600 1HH1 ARG A  64       2.754   3.759  49.868  1.00  0.00            
ATOM    601 2HH1 ARG A  64       4.185   4.665  49.378  1.00  0.00            
ATOM    602  NH2 ARG A  64       5.226   2.984  48.135  1.00  0.00            
ATOM    603 1HH2 ARG A  64       5.550   2.390  47.372  1.00  0.00            
ATOM    604 2HH2 ARG A  64       5.838   3.715  48.443  1.00  0.00            
ATOM    605  C   ARG A  64       0.060  -1.927  46.154  1.00  0.00            
ATOM    606  O   ARG A  64       0.457  -2.964  46.729  1.00  0.00            
ATOM    607  N   THR A  65      -0.410  -1.850  44.981  1.00  0.00            
ATOM    608  H   THR A  65      -0.670  -0.931  44.638  1.00  0.00            
ATOM    609  CA  THR A  65      -0.715  -2.999  44.216  1.00  0.00            
ATOM    610  HA  THR A  65       0.013  -3.790  44.399  1.00  0.00            
ATOM    611  CB  THR A  65      -2.018  -3.646  44.638  1.00  0.00            
ATOM    612  HB  THR A  65      -2.088  -3.677  45.721  1.00  0.00            
ATOM    613  CG2 THR A  65      -3.288  -3.054  44.022  1.00  0.00            
ATOM    614 1HG2 THR A  65      -3.254  -3.118  42.932  1.00  0.00            
ATOM    615 2HG2 THR A  65      -4.179  -3.578  44.348  1.00  0.00            
ATOM    616 3HG2 THR A  65      -3.468  -2.012  44.260  1.00  0.00            
ATOM    617  OG1 THR A  65      -2.071  -5.004  44.172  1.00  0.00            
ATOM    618  HG1 THR A  65      -1.558  -5.399  44.880  1.00  0.00            
ATOM    619  C   THR A  65      -0.710  -2.804  42.682  1.00  0.00            
ATOM    620  O   THR A  65      -1.115  -1.769  42.258  1.00  0.00            
ATOM    621  N   PHE A  66      -0.267  -3.851  41.934  1.00  0.00            
ATOM    622  H   PHE A  66      -0.120  -4.705  42.454  1.00  0.00            
ATOM    623  CA  PHE A  66      -0.289  -3.808  40.459  1.00  0.00            
ATOM    624  HA  PHE A  66      -0.613  -2.896  39.970  1.00  0.00            
ATOM    625  CB  PHE A  66       1.111  -4.031  39.991  1.00  0.00            
ATOM    626  HB1 PHE A  66       1.651  -4.723  40.633  1.00  0.00            
ATOM    627  HB2 PHE A  66       1.555  -3.032  40.024  1.00  0.00            
ATOM    628  CG  PHE A  66       1.400  -4.438  38.537  1.00  0.00            
ATOM    629  CD1 PHE A  66       1.331  -3.436  37.529  1.00  0.00            
ATOM    630  HD1 PHE A  66       0.860  -2.482  37.759  1.00  0.00            
ATOM    631  CE1 PHE A  66       1.898  -3.654  36.246  1.00  0.00            
ATOM    632  HE1 PHE A  66       1.645  -2.968  35.437  1.00  0.00            
ATOM    633  CZ  PHE A  66       2.430  -4.935  35.915  1.00  0.00            
ATOM    634  HZ  PHE A  66       2.767  -5.161  34.914  1.00  0.00            
ATOM    635  CE2 PHE A  66       2.444  -5.943  36.888  1.00  0.00            
ATOM    636  HE2 PHE A  66       2.773  -6.938  36.629  1.00  0.00            
ATOM    637  CD2 PHE A  66       1.920  -5.692  38.143  1.00  0.00            
ATOM    638  HD2 PHE A  66       1.995  -6.481  38.873  1.00  0.00            
ATOM    639  C   PHE A  66      -1.287  -4.876  39.982  1.00  0.00            
ATOM    640  O   PHE A  66      -1.425  -6.010  40.569  1.00  0.00            
ATOM    641  N   ASP A  67      -1.994  -4.609  38.855  1.00  0.00            
ATOM    642  H   ASP A  67      -2.039  -3.652  38.567  1.00  0.00            
ATOM    643  CA  ASP A  67      -2.939  -5.598  38.175  1.00  0.00            
ATOM    644  HA  ASP A  67      -2.944  -6.507  38.787  1.00  0.00            
ATOM    645  CB  ASP A  67      -4.411  -5.128  38.235  1.00  0.00            
ATOM    646  HB1 ASP A  67      -4.716  -5.208  39.282  1.00  0.00            
ATOM    647  HB2 ASP A  67      -5.041  -5.856  37.713  1.00  0.00            
ATOM    648  CG  ASP A  67      -4.647  -3.698  37.775  1.00  0.00            
ATOM    649  OD1 ASP A  67      -4.339  -3.488  36.598  1.00  0.00            
ATOM    650  OD2 ASP A  67      -5.070  -2.774  38.504  1.00  0.00            
ATOM    651  C   ASP A  67      -2.609  -6.015  36.715  1.00  0.00            
ATOM    652  O   ASP A  67      -3.412  -6.617  36.008  1.00  0.00            
ATOM    653  N   GLU A  68      -1.406  -5.640  36.356  1.00  0.00            
ATOM    654  H   GLU A  68      -0.920  -5.068  37.039  1.00  0.00            
ATOM    655  CA  GLU A  68      -0.769  -5.870  35.089  1.00  0.00            
ATOM    656  HA  GLU A  68       0.201  -5.386  35.145  1.00  0.00            
ATOM    657  CB  GLU A  68      -0.602  -7.405  34.676  1.00  0.00            
ATOM    658  HB1 GLU A  68      -0.004  -7.447  33.764  1.00  0.00            
ATOM    659  HB2 GLU A  68      -1.541  -7.879  34.410  1.00  0.00            
ATOM    660  CG  GLU A  68       0.258  -8.203  35.675  1.00  0.00            
ATOM    661  HG1 GLU A  68       0.134  -7.861  36.705  1.00  0.00            
ATOM    662  HG2 GLU A  68       1.306  -8.140  35.387  1.00  0.00            
ATOM    663  CD  GLU A  68      -0.017  -9.663  35.490  1.00  0.00            
ATOM    664  OE1 GLU A  68      -0.708 -10.193  36.367  1.00  0.00            
ATOM    665  OE2 GLU A  68       0.542 -10.337  34.593  1.00  0.00            
ATOM    666  C   GLU A  68      -1.358  -5.105  33.864  1.00  0.00            
ATOM    667  O   GLU A  68      -0.779  -5.086  32.805  1.00  0.00            
ATOM    668  N   TYR A  69      -2.453  -4.339  34.085  1.00  0.00            
ATOM    669  H   TYR A  69      -3.041  -4.530  34.875  1.00  0.00            
ATOM    670  CA  TYR A  69      -2.844  -3.166  33.289  1.00  0.00            
ATOM    671  HA  TYR A  69      -2.371  -3.315  32.314  1.00  0.00            
ATOM    672  CB  TYR A  69      -4.343  -3.094  33.125  1.00  0.00            
ATOM    673  HB1 TYR A  69      -4.752  -3.257  34.130  1.00  0.00            
ATOM    674  HB2 TYR A  69      -4.666  -3.861  32.421  1.00  0.00            
ATOM    675  CG  TYR A  69      -4.937  -1.851  32.709  1.00  0.00            
ATOM    676  CD1 TYR A  69      -4.978  -1.445  31.407  1.00  0.00            
ATOM    677  HD1 TYR A  69      -4.515  -2.130  30.703  1.00  0.00            
ATOM    678  CE1 TYR A  69      -5.621  -0.266  31.031  1.00  0.00            
ATOM    679  HE1 TYR A  69      -5.749   0.081  30.018  1.00  0.00            
ATOM    680  CZ  TYR A  69      -6.282   0.505  31.963  1.00  0.00            
ATOM    681  OH  TYR A  69      -6.935   1.670  31.699  1.00  0.00            
ATOM    682  HH  TYR A  69      -6.929   1.737  30.738  1.00  0.00            
ATOM    683  CE2 TYR A  69      -6.189   0.141  33.287  1.00  0.00            
ATOM    684  HE2 TYR A  69      -6.664   0.821  33.980  1.00  0.00            
ATOM    685  CD2 TYR A  69      -5.596  -1.092  33.662  1.00  0.00            
ATOM    686  HD2 TYR A  69      -5.706  -1.441  34.676  1.00  0.00            
ATOM    687  C   TYR A  69      -2.259  -1.885  33.876  1.00  0.00            
ATOM    688  O   TYR A  69      -1.604  -1.057  33.325  1.00  0.00            
ATOM    689  N   ALA A  70      -2.593  -1.741  35.165  1.00  0.00            
ATOM    690  H   ALA A  70      -3.130  -2.439  35.655  1.00  0.00            
ATOM    691  CA  ALA A  70      -2.212  -0.551  35.943  1.00  0.00            
ATOM    692  HA  ALA A  70      -1.513   0.074  35.391  1.00  0.00            
ATOM    693  CB  ALA A  70      -3.489   0.348  35.997  1.00  0.00            
ATOM    694  HB1 ALA A  70      -4.147   0.024  36.811  1.00  0.00            
ATOM    695  HB2 ALA A  70      -3.303   1.333  36.422  1.00  0.00            
ATOM    696  HB3 ALA A  70      -3.954   0.508  35.030  1.00  0.00            
ATOM    697  C   ALA A  70      -1.576  -0.785  37.323  1.00  0.00            
ATOM    698  O   ALA A  70      -1.871  -1.802  38.019  1.00  0.00            
ATOM    699  N   CYS A  71      -0.704   0.110  37.752  1.00  0.00            
ATOM    700  H   CYS A  71      -0.462   0.830  37.094  1.00  0.00            
ATOM    701  CA  CYS A  71       0.061   0.164  38.991  1.00  0.00            
ATOM    702  HA  CYS A  71      -0.141  -0.712  39.603  1.00  0.00            
ATOM    703  CB  CYS A  71       1.541   0.255  38.697  1.00  0.00            
ATOM    704  HB1 CYS A  71       1.734   1.268  38.355  1.00  0.00            
ATOM    705  HB2 CYS A  71       1.778  -0.453  37.895  1.00  0.00            
ATOM    706  SG  CYS A  71       2.597  -0.135  40.135  1.00  0.00            
ATOM    707  C   CYS A  71      -0.426   1.240  39.945  1.00  0.00            
ATOM    708  O   CYS A  71      -0.663   2.262  39.374  1.00  0.00            
ATOM    709  N   TRP A  72      -0.600   0.989  41.237  1.00  0.00            
ATOM    710  H   TRP A  72      -0.573   0.019  41.524  1.00  0.00            
ATOM    711  CA  TRP A  72      -1.228   1.978  42.156  1.00  0.00            
ATOM    712  HA  TRP A  72      -1.367   2.906  41.601  1.00  0.00            
ATOM    713  CB  TRP A  72      -2.605   1.433  42.502  1.00  0.00            
ATOM    714  HB1 TRP A  72      -3.073   2.076  43.259  1.00  0.00            
ATOM    715  HB2 TRP A  72      -2.393   0.511  43.033  1.00  0.00            
ATOM    716  CG  TRP A  72      -3.440   1.066  41.282  1.00  0.00            
ATOM    717  CD1 TRP A  72      -3.486  -0.121  40.633  1.00  0.00            
ATOM    718  HD1 TRP A  72      -3.101  -1.045  41.037  1.00  0.00            
ATOM    719  NE1 TRP A  72      -4.503  -0.118  39.660  1.00  0.00            
ATOM    720  HE1 TRP A  72      -4.528  -0.868  38.990  1.00  0.00            
ATOM    721  CE2 TRP A  72      -5.136   1.120  39.533  1.00  0.00            
ATOM    722  CZ2 TRP A  72      -5.947   1.738  38.592  1.00  0.00            
ATOM    723  HZ2 TRP A  72      -6.286   1.209  37.707  1.00  0.00            
ATOM    724  CH2 TRP A  72      -6.329   3.007  38.846  1.00  0.00            
ATOM    725  HH2 TRP A  72      -7.007   3.510  38.176  1.00  0.00            
ATOM    726  CZ3 TRP A  72      -5.773   3.715  39.977  1.00  0.00            
ATOM    727  HZ3 TRP A  72      -6.118   4.717  40.204  1.00  0.00            
ATOM    728  CE3 TRP A  72      -4.859   3.132  40.864  1.00  0.00            
ATOM    729  HE3 TRP A  72      -4.566   3.664  41.764  1.00  0.00            
ATOM    730  CD2 TRP A  72      -4.473   1.828  40.623  1.00  0.00            
ATOM    731  C   TRP A  72      -0.516   2.278  43.552  1.00  0.00            
ATOM    732  O   TRP A  72       0.073   1.277  44.091  1.00  0.00            
ATOM    733  N   PRO A  73      -0.693   3.520  44.128  1.00  0.00            
ATOM    734  CD  PRO A  73      -1.418   4.655  43.507  1.00  0.00            
ATOM    735  HD1 PRO A  73      -2.441   4.414  43.227  1.00  0.00            
ATOM    736  HD2 PRO A  73      -0.798   5.169  42.776  1.00  0.00            
ATOM    737  CG  PRO A  73      -1.679   5.644  44.648  1.00  0.00            
ATOM    738  HG1 PRO A  73      -2.669   5.578  45.092  1.00  0.00            
ATOM    739  HG2 PRO A  73      -1.768   6.703  44.399  1.00  0.00            
ATOM    740  CB  PRO A  73      -0.543   5.345  45.633  1.00  0.00            
ATOM    741  HB1 PRO A  73      -0.808   5.647  46.644  1.00  0.00            
ATOM    742  HB2 PRO A  73       0.401   5.832  45.365  1.00  0.00            
ATOM    743  CA  PRO A  73      -0.296   3.856  45.485  1.00  0.00            
ATOM    744  HA  PRO A  73       0.754   3.608  45.643  1.00  0.00            
ATOM    745  C   PRO A  73      -1.085   3.033  46.506  1.00  0.00            
ATOM    746  O   PRO A  73      -1.939   2.177  46.176  1.00  0.00            
ATOM    747  N   ASP A  74      -0.968   3.319  47.823  1.00  0.00            
ATOM    748  H   ASP A  74      -0.406   4.139  47.990  1.00  0.00            
ATOM    749  CA  ASP A  74      -1.840   2.823  48.934  1.00  0.00            
ATOM    750  HA  ASP A  74      -2.024   1.775  48.696  1.00  0.00            
ATOM    751  CB  ASP A  74      -1.075   2.903  50.281  1.00  0.00            
ATOM    752  HB1 ASP A  74      -1.133   2.069  50.984  1.00  0.00            
ATOM    753  HB2 ASP A  74      -1.520   3.720  50.836  1.00  0.00            
ATOM    754  CG  ASP A  74       0.405   2.996  50.078  1.00  0.00            
ATOM    755  OD1 ASP A  74       1.062   1.949  49.881  1.00  0.00            
ATOM    756  OD2 ASP A  74       0.934   4.143  50.117  1.00  0.00            
ATOM    757  C   ASP A  74      -3.146   3.637  49.053  1.00  0.00            
ATOM    758  O   ASP A  74      -3.398   4.666  48.461  1.00  0.00            
ATOM    759  N   GLY A  75      -3.995   3.257  49.996  1.00  0.00            
ATOM    760  H   GLY A  75      -3.835   2.359  50.420  1.00  0.00            
ATOM    761  CA  GLY A  75      -5.164   4.053  50.309  1.00  0.00            
ATOM    762  HA1 GLY A  75      -5.852   3.916  49.476  1.00  0.00            
ATOM    763  HA2 GLY A  75      -4.750   5.049  50.480  1.00  0.00            
ATOM    764  C   GLY A  75      -5.964   3.613  51.522  1.00  0.00            
ATOM    765  O   GLY A  75      -5.886   2.526  52.104  1.00  0.00            
ATOM    766  N   GLU A  76      -6.866   4.511  51.911  1.00  0.00            
ATOM    767  H   GLU A  76      -6.931   5.369  51.378  1.00  0.00            
ATOM    768  CA  GLU A  76      -7.661   4.528  53.130  1.00  0.00            
ATOM    769  HA  GLU A  76      -7.189   3.793  53.780  1.00  0.00            
ATOM    770  CB  GLU A  76      -7.481   5.853  53.891  1.00  0.00            
ATOM    771  HB1 GLU A  76      -6.536   5.895  54.441  1.00  0.00            
ATOM    772  HB2 GLU A  76      -8.276   5.867  54.637  1.00  0.00            
ATOM    773  CG  GLU A  76      -7.800   7.020  53.031  1.00  0.00            
ATOM    774  HG1 GLU A  76      -8.811   6.949  52.618  1.00  0.00            
ATOM    775  HG2 GLU A  76      -7.042   7.036  52.249  1.00  0.00            
ATOM    776  CD  GLU A  76      -7.622   8.293  53.875  1.00  0.00            
ATOM    777  OE1 GLU A  76      -8.611   8.938  54.115  1.00  0.00            
ATOM    778  OE2 GLU A  76      -6.467   8.637  54.230  1.00  0.00            
ATOM    779  C   GLU A  76      -9.125   4.134  52.965  1.00  0.00            
ATOM    780  O   GLU A  76      -9.701   4.291  51.878  1.00  0.00            
ATOM    781  N   PRO A  77      -9.817   3.635  54.061  1.00  0.00            
ATOM    782  CD  PRO A  77      -9.390   3.496  55.426  1.00  0.00            
ATOM    783  HD1 PRO A  77      -9.122   4.493  55.776  1.00  0.00            
ATOM    784  HD2 PRO A  77      -8.511   2.845  55.410  1.00  0.00            
ATOM    785  CG  PRO A  77     -10.485   2.831  56.189  1.00  0.00            
ATOM    786  HG1 PRO A  77     -11.209   3.591  56.492  1.00  0.00            
ATOM    787  HG2 PRO A  77     -10.221   2.116  56.970  1.00  0.00            
ATOM    788  CB  PRO A  77     -11.115   1.970  55.033  1.00  0.00            
ATOM    789  HB1 PRO A  77     -12.152   1.801  55.350  1.00  0.00            
ATOM    790  HB2 PRO A  77     -10.593   1.007  54.989  1.00  0.00            
ATOM    791  CA  PRO A  77     -10.943   2.797  53.827  1.00  0.00            
ATOM    792  HA  PRO A  77     -10.806   2.106  52.995  1.00  0.00            
ATOM    793  C   PRO A  77     -12.238   3.538  53.560  1.00  0.00            
ATOM    794  O   PRO A  77     -12.607   4.478  54.273  1.00  0.00            
ATOM    795  N   GLY A  78     -13.040   2.995  52.627  1.00  0.00            
ATOM    796  H   GLY A  78     -12.703   2.179  52.134  1.00  0.00            
ATOM    797  CA  GLY A  78     -14.234   3.631  52.125  1.00  0.00            
ATOM    798  HA1 GLY A  78     -14.840   3.933  52.977  1.00  0.00            
ATOM    799  HA2 GLY A  78     -14.801   2.806  51.697  1.00  0.00            
ATOM    800  C   GLY A  78     -14.102   4.696  51.029  1.00  0.00            
ATOM    801  O   GLY A  78     -15.050   5.440  50.792  1.00  0.00            
ATOM    802  N   SER A  79     -12.921   4.894  50.390  1.00  0.00            
ATOM    803  H   SER A  79     -12.236   4.169  50.554  1.00  0.00            
ATOM    804  CA  SER A  79     -12.528   6.119  49.667  1.00  0.00            
ATOM    805  HA  SER A  79     -13.440   6.665  49.427  1.00  0.00            
ATOM    806  CB  SER A  79     -11.661   6.964  50.572  1.00  0.00            
ATOM    807  HB1 SER A  79     -11.437   7.876  50.019  1.00  0.00            
ATOM    808  HB2 SER A  79     -10.738   6.411  50.783  1.00  0.00            
ATOM    809  OG  SER A  79     -12.263   7.254  51.798  1.00  0.00            
ATOM    810  HG  SER A  79     -11.767   7.894  52.315  1.00  0.00            
ATOM    811  C   SER A  79     -11.775   5.771  48.348  1.00  0.00            
ATOM    812  O   SER A  79     -11.261   4.693  48.081  1.00  0.00            
ATOM    813  N   PHE A  80     -11.683   6.820  47.512  1.00  0.00            
ATOM    814  H   PHE A  80     -11.722   7.750  47.891  1.00  0.00            
ATOM    815  CA  PHE A  80     -11.159   6.790  46.160  1.00  0.00            
ATOM    816  HA  PHE A  80     -10.964   5.741  45.944  1.00  0.00            
ATOM    817  CB  PHE A  80     -12.136   7.481  45.209  1.00  0.00            
ATOM    818  HB1 PHE A  80     -11.598   7.603  44.269  1.00  0.00            
ATOM    819  HB2 PHE A  80     -12.329   8.459  45.662  1.00  0.00            
ATOM    820  CG  PHE A  80     -13.489   6.769  44.946  1.00  0.00            
ATOM    821  CD1 PHE A  80     -13.680   5.899  43.848  1.00  0.00            
ATOM    822  HD1 PHE A  80     -12.867   5.588  43.206  1.00  0.00            
ATOM    823  CE1 PHE A  80     -14.940   5.386  43.559  1.00  0.00            
ATOM    824  HE1 PHE A  80     -15.118   4.775  42.684  1.00  0.00            
ATOM    825  CZ  PHE A  80     -16.088   5.724  44.291  1.00  0.00            
ATOM    826  HZ  PHE A  80     -17.084   5.426  44.017  1.00  0.00            
ATOM    827  CE2 PHE A  80     -15.982   6.614  45.340  1.00  0.00            
ATOM    828  HE2 PHE A  80     -16.870   6.926  45.864  1.00  0.00            
ATOM    829  CD2 PHE A  80     -14.693   7.079  45.656  1.00  0.00            
ATOM    830  HD2 PHE A  80     -14.660   7.697  46.548  1.00  0.00            
ATOM    831  C   PHE A  80      -9.744   7.335  46.048  1.00  0.00            
ATOM    832  O   PHE A  80      -9.424   8.359  46.642  1.00  0.00            
ATOM    833  N   VAL A  81      -8.968   6.709  45.145  1.00  0.00            
ATOM    834  H   VAL A  81      -9.433   6.007  44.584  1.00  0.00            
ATOM    835  CA  VAL A  81      -7.674   7.217  44.773  1.00  0.00            
ATOM    836  HA  VAL A  81      -7.471   8.194  45.210  1.00  0.00            
ATOM    837  CB  VAL A  81      -6.539   6.298  45.332  1.00  0.00            
ATOM    838  HB  VAL A  81      -5.606   6.709  44.938  1.00  0.00            
ATOM    839  CG1 VAL A  81      -6.537   6.393  46.895  1.00  0.00            
ATOM    840 1HG1 VAL A  81      -5.696   5.773  47.225  1.00  0.00            
ATOM    841 2HG1 VAL A  81      -6.420   7.421  47.230  1.00  0.00            
ATOM    842 3HG1 VAL A  81      -7.498   6.052  47.262  1.00  0.00            
ATOM    843  CG2 VAL A  81      -6.624   4.840  44.721  1.00  0.00            
ATOM    844 1HG2 VAL A  81      -7.591   4.372  44.885  1.00  0.00            
ATOM    845 2HG2 VAL A  81      -6.554   4.825  43.631  1.00  0.00            
ATOM    846 3HG2 VAL A  81      -5.788   4.235  45.059  1.00  0.00            
ATOM    847  C   VAL A  81      -7.584   7.290  43.246  1.00  0.00            
ATOM    848  O   VAL A  81      -8.415   6.690  42.506  1.00  0.00            
ATOM    849  N   ASN A  82      -6.541   7.999  42.717  1.00  0.00            
ATOM    850  H   ASN A  82      -5.901   8.480  43.339  1.00  0.00            
ATOM    851  CA  ASN A  82      -6.287   8.104  41.272  1.00  0.00            
ATOM    852  HA  ASN A  82      -6.551   7.126  40.870  1.00  0.00            
ATOM    853  CB  ASN A  82      -7.180   9.108  40.556  1.00  0.00            
ATOM    854  HB1 ASN A  82      -8.216   8.983  40.870  1.00  0.00            
ATOM    855  HB2 ASN A  82      -7.118   9.053  39.468  1.00  0.00            
ATOM    856  CG  ASN A  82      -6.864  10.498  40.951  1.00  0.00            
ATOM    857  OD1 ASN A  82      -5.860  11.052  40.562  1.00  0.00            
ATOM    858  ND2 ASN A  82      -7.647  11.040  41.930  1.00  0.00            
ATOM    859 1HD2 ASN A  82      -8.423  10.539  42.335  1.00  0.00            
ATOM    860 2HD2 ASN A  82      -7.342  11.960  42.219  1.00  0.00            
ATOM    861  C   ASN A  82      -4.800   8.300  40.890  1.00  0.00            
ATOM    862  O   ASN A  82      -4.009   8.810  41.684  1.00  0.00            
ATOM    863  N   VAL A  83      -4.437   8.086  39.629  1.00  0.00            
ATOM    864  H   VAL A  83      -5.155   7.780  38.987  1.00  0.00            
ATOM    865  CA  VAL A  83      -3.113   8.424  38.961  1.00  0.00            
ATOM    866  HA  VAL A  83      -2.623   9.235  39.495  1.00  0.00            
ATOM    867  CB  VAL A  83      -2.084   7.352  39.019  1.00  0.00            
ATOM    868  HB  VAL A  83      -1.255   7.627  38.365  1.00  0.00            
ATOM    869  CG1 VAL A  83      -1.503   7.102  40.416  1.00  0.00            
ATOM    870 1HG1 VAL A  83      -0.825   6.250  40.387  1.00  0.00            
ATOM    871 2HG1 VAL A  83      -1.058   7.968  40.902  1.00  0.00            
ATOM    872 3HG1 VAL A  83      -2.257   6.790  41.141  1.00  0.00            
ATOM    873  CG2 VAL A  83      -2.614   5.978  38.515  1.00  0.00            
ATOM    874 1HG2 VAL A  83      -3.463   5.723  39.146  1.00  0.00            
ATOM    875 2HG2 VAL A  83      -2.933   6.051  37.475  1.00  0.00            
ATOM    876 3HG2 VAL A  83      -1.802   5.252  38.558  1.00  0.00            
ATOM    877  C   VAL A  83      -3.435   8.719  37.482  1.00  0.00            
ATOM    878  O   VAL A  83      -4.557   8.612  37.002  1.00  0.00            
ATOM    879  N   SER A  84      -2.453   9.183  36.716  1.00  0.00            
ATOM    880  H   SER A  84      -1.606   9.495  37.157  1.00  0.00            
ATOM    881  CA  SER A  84      -2.525   9.342  35.299  1.00  0.00            
ATOM    882  HA  SER A  84      -3.214  10.144  35.028  1.00  0.00            
ATOM    883  CB  SER A  84      -1.173   9.919  34.837  1.00  0.00            
ATOM    884  HB1 SER A  84      -1.221  10.122  33.770  1.00  0.00            
ATOM    885  HB2 SER A  84      -0.369   9.186  34.910  1.00  0.00            
ATOM    886  OG  SER A  84      -0.886  11.100  35.607  1.00  0.00            
ATOM    887  HG  SER A  84       0.055  11.304  35.571  1.00  0.00            
ATOM    888  C   SER A  84      -2.773   8.018  34.542  1.00  0.00            
ATOM    889  O   SER A  84      -2.150   7.048  34.840  1.00  0.00            
ATOM    890  N   CYS A  85      -3.546   8.086  33.505  1.00  0.00            
ATOM    891  H   CYS A  85      -4.008   8.929  33.211  1.00  0.00            
ATOM    892  CA  CYS A  85      -3.647   7.038  32.499  1.00  0.00            
ATOM    893  HA  CYS A  85      -4.379   6.287  32.805  1.00  0.00            
ATOM    894  CB  CYS A  85      -4.281   7.464  31.164  1.00  0.00            
ATOM    895  HB1 CYS A  85      -3.657   8.232  30.707  1.00  0.00            
ATOM    896  HB2 CYS A  85      -5.228   7.965  31.388  1.00  0.00            
ATOM    897  SG  CYS A  85      -4.650   6.276  29.925  1.00  0.00            
ATOM    898  C   CYS A  85      -2.256   6.401  32.233  1.00  0.00            
ATOM    899  O   CYS A  85      -1.275   7.129  32.009  1.00  0.00            
ATOM    900  N   PRO A  86      -2.207   5.003  32.141  1.00  0.00            
ATOM    901  CD  PRO A  86      -3.191   3.973  32.337  1.00  0.00            
ATOM    902  HD1 PRO A  86      -3.479   3.627  31.342  1.00  0.00            
ATOM    903  HD2 PRO A  86      -4.047   4.237  32.958  1.00  0.00            
ATOM    904  CG  PRO A  86      -2.419   2.861  33.040  1.00  0.00            
ATOM    905  HG1 PRO A  86      -2.877   1.869  32.965  1.00  0.00            
ATOM    906  HG2 PRO A  86      -2.132   3.141  34.050  1.00  0.00            
ATOM    907  CB  PRO A  86      -1.087   2.954  32.220  1.00  0.00            
ATOM    908  HB1 PRO A  86      -1.309   2.442  31.284  1.00  0.00            
ATOM    909  HB2 PRO A  86      -0.208   2.511  32.691  1.00  0.00            
ATOM    910  CA  PRO A  86      -0.826   4.410  32.042  1.00  0.00            
ATOM    911  HA  PRO A  86      -0.331   4.660  32.981  1.00  0.00            
ATOM    912  C   PRO A  86      -0.072   4.838  30.786  1.00  0.00            
ATOM    913  O   PRO A  86      -0.557   4.611  29.674  1.00  0.00            
ATOM    914  N   TRP A  87       1.140   5.383  30.958  1.00  0.00            
ATOM    915  H   TRP A  87       1.484   5.553  31.880  1.00  0.00            
ATOM    916  CA  TRP A  87       1.805   6.054  29.867  1.00  0.00            
ATOM    917  HA  TRP A  87       1.356   6.978  29.517  1.00  0.00            
ATOM    918  CB  TRP A  87       3.178   6.572  30.357  1.00  0.00            
ATOM    919  HB1 TRP A  87       2.945   7.376  31.062  1.00  0.00            
ATOM    920  HB2 TRP A  87       3.589   7.087  29.498  1.00  0.00            
ATOM    921  CG  TRP A  87       4.163   5.555  30.730  1.00  0.00            
ATOM    922  CD1 TRP A  87       4.242   4.914  31.942  1.00  0.00            
ATOM    923  HD1 TRP A  87       3.696   5.020  32.864  1.00  0.00            
ATOM    924  NE1 TRP A  87       5.468   4.234  31.917  1.00  0.00            
ATOM    925  HE1 TRP A  87       5.884   3.881  32.764  1.00  0.00            
ATOM    926  CE2 TRP A  87       6.118   4.268  30.712  1.00  0.00            
ATOM    927  CZ2 TRP A  87       7.342   3.742  30.242  1.00  0.00            
ATOM    928  HZ2 TRP A  87       7.867   3.070  30.911  1.00  0.00            
ATOM    929  CH2 TRP A  87       7.788   3.944  28.916  1.00  0.00            
ATOM    930  HH2 TRP A  87       8.744   3.571  28.593  1.00  0.00            
ATOM    931  CZ3 TRP A  87       6.950   4.771  28.128  1.00  0.00            
ATOM    932  HZ3 TRP A  87       7.228   4.956  27.091  1.00  0.00            
ATOM    933  CE3 TRP A  87       5.796   5.407  28.575  1.00  0.00            
ATOM    934  HE3 TRP A  87       5.203   6.070  27.961  1.00  0.00            
ATOM    935  CD2 TRP A  87       5.306   5.115  29.894  1.00  0.00            
ATOM    936  C   TRP A  87       2.043   5.229  28.581  1.00  0.00            
ATOM    937  O   TRP A  87       2.073   5.830  27.501  1.00  0.00            
ATOM    938  N   TYR A  88       2.219   3.931  28.694  1.00  0.00            
ATOM    939  H   TYR A  88       2.005   3.530  29.602  1.00  0.00            
ATOM    940  CA  TYR A  88       2.565   2.936  27.662  1.00  0.00            
ATOM    941  HA  TYR A  88       3.485   3.283  27.200  1.00  0.00            
ATOM    942  CB  TYR A  88       2.981   1.636  28.379  1.00  0.00            
ATOM    943  HB1 TYR A  88       3.683   1.943  29.150  1.00  0.00            
ATOM    944  HB2 TYR A  88       3.472   0.927  27.710  1.00  0.00            
ATOM    945  CG  TYR A  88       1.787   0.925  28.935  1.00  0.00            
ATOM    946  CD1 TYR A  88       1.466   1.132  30.281  1.00  0.00            
ATOM    947  HD1 TYR A  88       2.072   1.754  30.930  1.00  0.00            
ATOM    948  CE1 TYR A  88       0.434   0.395  30.792  1.00  0.00            
ATOM    949  HE1 TYR A  88       0.170   0.417  31.835  1.00  0.00            
ATOM    950  CZ  TYR A  88      -0.343  -0.449  29.985  1.00  0.00            
ATOM    951  OH  TYR A  88      -1.461  -1.087  30.492  1.00  0.00            
ATOM    952  HH  TYR A  88      -1.608  -0.970  31.436  1.00  0.00            
ATOM    953  CE2 TYR A  88       0.027  -0.647  28.632  1.00  0.00            
ATOM    954  HE2 TYR A  88      -0.706  -1.059  27.957  1.00  0.00            
ATOM    955  CD2 TYR A  88       1.130   0.020  28.092  1.00  0.00            
ATOM    956  HD2 TYR A  88       1.424  -0.118  27.061  1.00  0.00            
ATOM    957  C   TYR A  88       1.342   2.815  26.570  1.00  0.00            
ATOM    958  O   TYR A  88       1.565   2.286  25.522  1.00  0.00            
ATOM    959  N   LEU A  89       0.173   3.409  26.879  1.00  0.00            
ATOM    960  H   LEU A  89      -0.106   3.848  27.738  1.00  0.00            
ATOM    961  CA  LEU A  89      -0.887   3.389  25.884  1.00  0.00            
ATOM    962  HA  LEU A  89      -0.950   2.355  25.544  1.00  0.00            
ATOM    963  CB  LEU A  89      -2.179   3.669  26.729  1.00  0.00            
ATOM    964  HB1 LEU A  89      -2.962   3.673  25.968  1.00  0.00            
ATOM    965  HB2 LEU A  89      -2.236   4.667  27.162  1.00  0.00            
ATOM    966  CG  LEU A  89      -2.603   2.559  27.723  1.00  0.00            
ATOM    967  HG  LEU A  89      -1.921   2.508  28.560  1.00  0.00            
ATOM    968  CD1 LEU A  89      -4.010   2.852  28.175  1.00  0.00            
ATOM    969 1HD1 LEU A  89      -4.048   3.701  28.852  1.00  0.00            
ATOM    970 2HD1 LEU A  89      -4.517   3.091  27.238  1.00  0.00            
ATOM    971 3HD1 LEU A  89      -4.423   2.049  28.784  1.00  0.00            
ATOM    972  CD2 LEU A  89      -2.600   1.191  27.122  1.00  0.00            
ATOM    973 1HD2 LEU A  89      -1.627   0.918  26.702  1.00  0.00            
ATOM    974 2HD2 LEU A  89      -2.790   0.472  27.915  1.00  0.00            
ATOM    975 3HD2 LEU A  89      -3.287   1.165  26.281  1.00  0.00            
ATOM    976  C   LEU A  89      -0.708   4.406  24.766  1.00  0.00            
ATOM    977  O   LEU A  89      -0.275   5.530  25.029  1.00  0.00            
ATOM    978  N   PRO A  90      -1.050   4.045  23.496  1.00  0.00            
ATOM    979  CD  PRO A  90      -1.557   2.725  22.938  1.00  0.00            
ATOM    980  HD1 PRO A  90      -2.561   2.530  23.331  1.00  0.00            
ATOM    981  HD2 PRO A  90      -0.862   1.957  23.297  1.00  0.00            
ATOM    982  CG  PRO A  90      -1.475   2.847  21.406  1.00  0.00            
ATOM    983  HG1 PRO A  90      -2.286   2.269  20.948  1.00  0.00            
ATOM    984  HG2 PRO A  90      -0.441   2.759  21.068  1.00  0.00            
ATOM    985  CB  PRO A  90      -1.850   4.276  21.156  1.00  0.00            
ATOM    986  HB1 PRO A  90      -2.905   4.482  21.322  1.00  0.00            
ATOM    987  HB2 PRO A  90      -1.720   4.546  20.109  1.00  0.00            
ATOM    988  CA  PRO A  90      -1.031   4.964  22.351  1.00  0.00            
ATOM    989  HA  PRO A  90      -0.001   4.911  22.010  1.00  0.00            
ATOM    990  C   PRO A  90      -1.382   6.472  22.509  1.00  0.00            
ATOM    991  O   PRO A  90      -0.591   7.256  22.044  1.00  0.00            
ATOM    992  N   TRP A  91      -2.467   6.820  23.135  1.00  0.00            
ATOM    993  H   TRP A  91      -2.910   6.027  23.570  1.00  0.00            
ATOM    994  CA  TRP A  91      -2.915   8.182  23.477  1.00  0.00            
ATOM    995  HA  TRP A  91      -2.760   8.920  22.689  1.00  0.00            
ATOM    996  CB  TRP A  91      -4.378   8.016  23.788  1.00  0.00            
ATOM    997  HB1 TRP A  91      -4.833   7.901  22.801  1.00  0.00            
ATOM    998  HB2 TRP A  91      -4.896   8.845  24.254  1.00  0.00            
ATOM    999  CG  TRP A  91      -4.781   6.810  24.589  1.00  0.00            
ATOM   1000  CD1 TRP A  91      -4.942   6.712  25.952  1.00  0.00            
ATOM   1001  HD1 TRP A  91      -4.707   7.468  26.679  1.00  0.00            
ATOM   1002  NE1 TRP A  91      -5.501   5.467  26.210  1.00  0.00            
ATOM   1003  HE1 TRP A  91      -5.872   5.270  27.129  1.00  0.00            
ATOM   1004  CE2 TRP A  91      -5.646   4.617  25.094  1.00  0.00            
ATOM   1005  CZ2 TRP A  91      -6.198   3.375  24.849  1.00  0.00            
ATOM   1006  HZ2 TRP A  91      -6.519   2.791  25.701  1.00  0.00            
ATOM   1007  CH2 TRP A  91      -6.345   2.913  23.513  1.00  0.00            
ATOM   1008  HH2 TRP A  91      -6.932   2.038  23.318  1.00  0.00            
ATOM   1009  CZ3 TRP A  91      -5.688   3.635  22.508  1.00  0.00            
ATOM   1010  HZ3 TRP A  91      -5.773   3.286  21.490  1.00  0.00            
ATOM   1011  CE3 TRP A  91      -5.177   4.932  22.765  1.00  0.00            
ATOM   1012  HE3 TRP A  91      -4.798   5.555  21.965  1.00  0.00            
ATOM   1013  CD2 TRP A  91      -5.170   5.442  24.066  1.00  0.00            
ATOM   1014  C   TRP A  91      -2.172   8.763  24.684  1.00  0.00            
ATOM   1015  O   TRP A  91      -1.671   9.863  24.573  1.00  0.00            
ATOM   1016  N   ALA A  92      -1.955   8.002  25.746  1.00  0.00            
ATOM   1017  H   ALA A  92      -2.366   7.078  25.751  1.00  0.00            
ATOM   1018  CA  ALA A  92      -1.116   8.410  26.914  1.00  0.00            
ATOM   1019  HA  ALA A  92      -1.517   9.406  27.116  1.00  0.00            
ATOM   1020  CB  ALA A  92      -1.387   7.463  28.070  1.00  0.00            
ATOM   1021  HB1 ALA A  92      -2.446   7.290  28.274  1.00  0.00            
ATOM   1022  HB2 ALA A  92      -0.918   6.520  27.808  1.00  0.00            
ATOM   1023  HB3 ALA A  92      -1.050   7.728  29.075  1.00  0.00            
ATOM   1024  C   ALA A  92       0.407   8.637  26.644  1.00  0.00            
ATOM   1025  O   ALA A  92       0.885   9.572  27.329  1.00  0.00            
ATOM   1026  N   SER A  93       0.935   7.987  25.641  1.00  0.00            
ATOM   1027  H   SER A  93       0.406   7.223  25.251  1.00  0.00            
ATOM   1028  CA  SER A  93       2.270   8.164  25.047  1.00  0.00            
ATOM   1029  HA  SER A  93       3.021   8.279  25.827  1.00  0.00            
ATOM   1030  CB  SER A  93       2.553   6.993  24.173  1.00  0.00            
ATOM   1031  HB1 SER A  93       3.363   7.175  23.464  1.00  0.00            
ATOM   1032  HB2 SER A  93       1.626   6.897  23.618  1.00  0.00            
ATOM   1033  OG  SER A  93       2.813   5.771  24.831  1.00  0.00            
ATOM   1034  HG  SER A  93       2.197   5.783  25.573  1.00  0.00            
ATOM   1035  C   SER A  93       2.273   9.483  24.203  1.00  0.00            
ATOM   1036  O   SER A  93       3.364  10.036  24.113  1.00  0.00            
ATOM   1037  N   SER A  94       1.184   9.893  23.566  1.00  0.00            
ATOM   1038  H   SER A  94       0.327   9.404  23.761  1.00  0.00            
ATOM   1039  CA  SER A  94       1.028  11.092  22.797  1.00  0.00            
ATOM   1040  HA  SER A  94       1.811  11.208  22.040  1.00  0.00            
ATOM   1041  CB  SER A  94      -0.263  10.968  21.882  1.00  0.00            
ATOM   1042  HB1 SER A  94      -1.078  11.001  22.595  1.00  0.00            
ATOM   1043  HB2 SER A  94      -0.249  10.066  21.277  1.00  0.00            
ATOM   1044  OG  SER A  94      -0.212  12.080  20.997  1.00  0.00            
ATOM   1045  HG  SER A  94      -0.763  11.854  20.242  1.00  0.00            
ATOM   1046  C   SER A  94       0.886  12.337  23.657  1.00  0.00            
ATOM   1047  O   SER A  94       1.479  13.408  23.415  1.00  0.00            
ATOM   1048  N   VAL A  95       0.043  12.396  24.698  1.00  0.00            
ATOM   1049  H   VAL A  95      -0.441  11.525  24.874  1.00  0.00            
ATOM   1050  CA  VAL A  95      -0.062  13.480  25.694  1.00  0.00            
ATOM   1051  HA  VAL A  95       0.940  13.842  25.903  1.00  0.00            
ATOM   1052  CB  VAL A  95      -1.044  14.513  25.180  1.00  0.00            
ATOM   1053  HB  VAL A  95      -0.580  14.922  24.283  1.00  0.00            
ATOM   1054  CG1 VAL A  95      -2.534  14.123  24.700  1.00  0.00            
ATOM   1055 1HG1 VAL A  95      -2.833  14.926  24.020  1.00  0.00            
ATOM   1056 2HG1 VAL A  95      -2.458  13.243  24.049  1.00  0.00            
ATOM   1057 3HG1 VAL A  95      -3.243  13.869  25.484  1.00  0.00            
ATOM   1058  CG2 VAL A  95      -1.136  15.735  26.086  1.00  0.00            
ATOM   1059 1HG2 VAL A  95      -1.032  15.435  27.124  1.00  0.00            
ATOM   1060 2HG2 VAL A  95      -0.321  16.437  25.911  1.00  0.00            
ATOM   1061 3HG2 VAL A  95      -2.080  16.280  26.015  1.00  0.00            
ATOM   1062  C   VAL A  95      -0.554  12.943  27.022  1.00  0.00            
ATOM   1063  O   VAL A  95      -1.641  12.329  27.026  1.00  0.00            
ATOM   1064  N   PRO A  96       0.080  13.253  28.179  1.00  0.00            
ATOM   1065  CD  PRO A  96       1.360  13.954  28.346  1.00  0.00            
ATOM   1066  HD1 PRO A  96       1.380  14.963  27.929  1.00  0.00            
ATOM   1067  HD2 PRO A  96       2.087  13.246  27.958  1.00  0.00            
ATOM   1068  CG  PRO A  96       1.591  14.074  29.796  1.00  0.00            
ATOM   1069  HG1 PRO A  96       0.996  14.905  30.165  1.00  0.00            
ATOM   1070  HG2 PRO A  96       2.667  14.105  29.976  1.00  0.00            
ATOM   1071  CB  PRO A  96       0.876  12.827  30.312  1.00  0.00            
ATOM   1072  HB1 PRO A  96       0.575  12.868  31.361  1.00  0.00            
ATOM   1073  HB2 PRO A  96       1.484  11.949  30.098  1.00  0.00            
ATOM   1074  CA  PRO A  96      -0.397  12.773  29.443  1.00  0.00            
ATOM   1075  HA  PRO A  96      -0.833  11.780  29.370  1.00  0.00            
ATOM   1076  C   PRO A  96      -1.590  13.654  29.929  1.00  0.00            
ATOM   1077  O   PRO A  96      -1.539  14.433  30.881  1.00  0.00            
ATOM   1078  N   GLN A  97      -2.792  13.427  29.331  1.00  0.00            
ATOM   1079  H   GLN A  97      -2.815  12.806  28.530  1.00  0.00            
ATOM   1080  CA  GLN A  97      -4.096  13.826  29.844  1.00  0.00            
ATOM   1081  HA  GLN A  97      -3.973  14.498  30.689  1.00  0.00            
ATOM   1082  CB  GLN A  97      -4.814  14.672  28.712  1.00  0.00            
ATOM   1083  HB1 GLN A  97      -5.832  14.874  29.023  1.00  0.00            
ATOM   1084  HB2 GLN A  97      -4.732  14.018  27.842  1.00  0.00            
ATOM   1085  CG  GLN A  97      -4.212  16.075  28.476  1.00  0.00            
ATOM   1086  HG1 GLN A  97      -3.120  16.043  28.360  1.00  0.00            
ATOM   1087  HG2 GLN A  97      -4.426  16.574  29.426  1.00  0.00            
ATOM   1088  CD  GLN A  97      -4.628  16.890  27.332  1.00  0.00            
ATOM   1089  OE1 GLN A  97      -5.490  16.428  26.579  1.00  0.00            
ATOM   1090  NE2 GLN A  97      -4.080  18.095  27.086  1.00  0.00            
ATOM   1091 1HE2 GLN A  97      -3.308  18.362  27.675  1.00  0.00            
ATOM   1092 2HE2 GLN A  97      -4.524  18.762  26.475  1.00  0.00            
ATOM   1093  C   GLN A  97      -4.865  12.545  30.197  1.00  0.00            
ATOM   1094  O   GLN A  97      -4.600  11.438  29.639  1.00  0.00            
ATOM   1095  N   GLY A  98      -5.934  12.745  30.997  1.00  0.00            
ATOM   1096  H   GLY A  98      -6.042  13.613  31.506  1.00  0.00            
ATOM   1097  CA  GLY A  98      -6.825  11.615  31.318  1.00  0.00            
ATOM   1098  HA1 GLY A  98      -7.012  11.007  30.433  1.00  0.00            
ATOM   1099  HA2 GLY A  98      -7.695  12.029  31.837  1.00  0.00            
ATOM   1100  C   GLY A  98      -6.117  10.659  32.357  1.00  0.00            
ATOM   1101  O   GLY A  98      -4.935  10.627  32.601  1.00  0.00            
ATOM   1102  N   HIS A  99      -6.975   9.998  33.129  1.00  0.00            
ATOM   1103  H   HIS A  99      -7.922  10.190  32.822  1.00  0.00            
ATOM   1104  CA  HIS A  99      -6.742   9.475  34.487  1.00  0.00            
ATOM   1105  HA  HIS A  99      -5.693   9.250  34.663  1.00  0.00            
ATOM   1106  CB  HIS A  99      -7.360  10.516  35.452  1.00  0.00            
ATOM   1107  HB1 HIS A  99      -7.079  10.079  36.405  1.00  0.00            
ATOM   1108  HB2 HIS A  99      -8.430  10.618  35.313  1.00  0.00            
ATOM   1109  CG  HIS A  99      -6.634  11.896  35.390  1.00  0.00            
ATOM   1110  ND1 HIS A  99      -7.143  13.094  34.923  1.00  0.00            
ATOM   1111  HD1 HIS A  99      -8.031  13.137  34.442  1.00  0.00            
ATOM   1112  CE1 HIS A  99      -6.171  14.040  35.025  1.00  0.00            
ATOM   1113  HE1 HIS A  99      -6.374  15.078  34.799  1.00  0.00            
ATOM   1114  NE2 HIS A  99      -5.130  13.578  35.753  1.00  0.00            
ATOM   1115  CD2 HIS A  99      -5.430  12.188  35.963  1.00  0.00            
ATOM   1116  HD2 HIS A  99      -4.718  11.585  36.492  1.00  0.00            
ATOM   1117  C   HIS A  99      -7.459   8.107  34.710  1.00  0.00            
ATOM   1118  O   HIS A  99      -8.320   7.757  33.949  1.00  0.00            
ATOM   1119  N   VAL A 100      -7.146   7.365  35.799  1.00  0.00            
ATOM   1120  H   VAL A 100      -6.372   7.752  36.319  1.00  0.00            
ATOM   1121  CA  VAL A 100      -7.750   6.160  36.222  1.00  0.00            
ATOM   1122  HA  VAL A 100      -8.734   6.107  35.759  1.00  0.00            
ATOM   1123  CB  VAL A 100      -6.950   4.933  35.859  1.00  0.00            
ATOM   1124  HB  VAL A 100      -7.440   4.110  36.373  1.00  0.00            
ATOM   1125  CG1 VAL A 100      -7.059   4.578  34.286  1.00  0.00            
ATOM   1126 1HG1 VAL A 100      -6.796   3.551  34.075  1.00  0.00            
ATOM   1127 2HG1 VAL A 100      -8.011   4.710  33.773  1.00  0.00            
ATOM   1128 3HG1 VAL A 100      -6.452   5.319  33.769  1.00  0.00            
ATOM   1129  CG2 VAL A 100      -5.443   4.937  36.088  1.00  0.00            
ATOM   1130 1HG2 VAL A 100      -5.044   5.829  35.591  1.00  0.00            
ATOM   1131 2HG2 VAL A 100      -5.115   4.994  37.128  1.00  0.00            
ATOM   1132 3HG2 VAL A 100      -4.944   4.064  35.683  1.00  0.00            
ATOM   1133  C   VAL A 100      -7.849   6.091  37.748  1.00  0.00            
ATOM   1134  O   VAL A 100      -6.976   6.501  38.466  1.00  0.00            
ATOM   1135  N   TYR A 101      -9.002   5.606  38.260  1.00  0.00            
ATOM   1136  H   TYR A 101      -9.797   5.552  37.633  1.00  0.00            
ATOM   1137  CA  TYR A 101      -9.441   5.594  39.663  1.00  0.00            
ATOM   1138  HA  TYR A 101      -8.637   6.111  40.196  1.00  0.00            
ATOM   1139  CB  TYR A 101     -10.795   6.302  39.927  1.00  0.00            
ATOM   1140  HB1 TYR A 101     -11.354   5.942  40.792  1.00  0.00            
ATOM   1141  HB2 TYR A 101     -11.487   6.156  39.094  1.00  0.00            
ATOM   1142  CG  TYR A 101     -10.636   7.834  40.157  1.00  0.00            
ATOM   1143  CD1 TYR A 101     -10.288   8.712  39.104  1.00  0.00            
ATOM   1144  HD1 TYR A 101      -9.975   8.275  38.157  1.00  0.00            
ATOM   1145  CE1 TYR A 101     -10.200  10.100  39.318  1.00  0.00            
ATOM   1146  HE1 TYR A 101      -9.844  10.746  38.535  1.00  0.00            
ATOM   1147  CZ  TYR A 101     -10.655  10.673  40.514  1.00  0.00            
ATOM   1148  OH  TYR A 101     -10.700  12.002  40.651  1.00  0.00            
ATOM   1149  HH  TYR A 101     -10.924  12.246  41.550  1.00  0.00            
ATOM   1150  CE2 TYR A 101     -11.036   9.766  41.527  1.00  0.00            
ATOM   1151  HE2 TYR A 101     -11.217  10.181  42.506  1.00  0.00            
ATOM   1152  CD2 TYR A 101     -10.985   8.377  41.374  1.00  0.00            
ATOM   1153  HD2 TYR A 101     -11.217   7.771  42.236  1.00  0.00            
ATOM   1154  C   TYR A 101      -9.532   4.188  40.225  1.00  0.00            
ATOM   1155  O   TYR A 101      -9.673   3.236  39.480  1.00  0.00            
ATOM   1156  N   ARG A 102      -9.437   4.092  41.528  1.00  0.00            
ATOM   1157  H   ARG A 102      -9.218   4.940  42.036  1.00  0.00            
ATOM   1158  CA  ARG A 102      -9.857   2.916  42.306  1.00  0.00            
ATOM   1159  HA  ARG A 102     -10.374   2.237  41.619  1.00  0.00            
ATOM   1160  CB  ARG A 102      -8.560   2.200  42.662  1.00  0.00            
ATOM   1161  HB1 ARG A 102      -8.594   1.824  43.684  1.00  0.00            
ATOM   1162  HB2 ARG A 102      -7.686   2.829  42.538  1.00  0.00            
ATOM   1163  CG  ARG A 102      -8.320   0.986  41.868  1.00  0.00            
ATOM   1164  HG1 ARG A 102      -8.209   1.357  40.843  1.00  0.00            
ATOM   1165  HG2 ARG A 102      -9.253   0.427  41.841  1.00  0.00            
ATOM   1166  CD  ARG A 102      -7.140   0.215  42.490  1.00  0.00            
ATOM   1167  HD1 ARG A 102      -7.403  -0.226  43.447  1.00  0.00            
ATOM   1168  HD2 ARG A 102      -6.307   0.905  42.579  1.00  0.00            
ATOM   1169  NE  ARG A 102      -6.741  -0.961  41.566  1.00  0.00            
ATOM   1170  HE  ARG A 102      -6.635  -0.698  40.589  1.00  0.00            
ATOM   1171  CZ  ARG A 102      -6.397  -2.179  41.919  1.00  0.00            
ATOM   1172  NH1 ARG A 102      -5.745  -3.029  41.194  1.00  0.00            
ATOM   1173 1HH1 ARG A 102      -5.514  -2.829  40.232  1.00  0.00            
ATOM   1174 2HH1 ARG A 102      -5.765  -4.009  41.457  1.00  0.00            
ATOM   1175  NH2 ARG A 102      -6.693  -2.765  43.106  1.00  0.00            
ATOM   1176 1HH2 ARG A 102      -7.299  -2.213  43.707  1.00  0.00            
ATOM   1177 2HH2 ARG A 102      -6.495  -3.748  43.237  1.00  0.00            
ATOM   1178  C   ARG A 102     -10.756   3.210  43.496  1.00  0.00            
ATOM   1179  O   ARG A 102     -10.600   4.305  44.060  1.00  0.00            
ATOM   1180  N   PHE A 103     -11.461   2.240  44.052  1.00  0.00            
ATOM   1181  H   PHE A 103     -11.589   1.390  43.522  1.00  0.00            
ATOM   1182  CA  PHE A 103     -12.248   2.301  45.380  1.00  0.00            
ATOM   1183  HA  PHE A 103     -12.148   3.349  45.661  1.00  0.00            
ATOM   1184  CB  PHE A 103     -13.729   2.150  45.165  1.00  0.00            
ATOM   1185  HB1 PHE A 103     -13.932   1.132  44.842  1.00  0.00            
ATOM   1186  HB2 PHE A 103     -14.030   2.920  44.457  1.00  0.00            
ATOM   1187  CG  PHE A 103     -14.514   2.445  46.434  1.00  0.00            
ATOM   1188  CD1 PHE A 103     -15.074   1.327  47.125  1.00  0.00            
ATOM   1189  HD1 PHE A 103     -14.845   0.345  46.736  1.00  0.00            
ATOM   1190  CE1 PHE A 103     -15.772   1.452  48.365  1.00  0.00            
ATOM   1191  HE1 PHE A 103     -16.178   0.634  48.946  1.00  0.00            
ATOM   1192  CZ  PHE A 103     -16.145   2.788  48.725  1.00  0.00            
ATOM   1193  HZ  PHE A 103     -16.868   2.912  49.520  1.00  0.00            
ATOM   1194  CE2 PHE A 103     -15.638   3.897  47.970  1.00  0.00            
ATOM   1195  HE2 PHE A 103     -16.013   4.880  48.175  1.00  0.00            
ATOM   1196  CD2 PHE A 103     -14.803   3.704  46.807  1.00  0.00            
ATOM   1197  HD2 PHE A 103     -14.425   4.573  46.291  1.00  0.00            
ATOM   1198  C   PHE A 103     -11.719   1.303  46.416  1.00  0.00            
ATOM   1199  O   PHE A 103     -11.674   0.082  46.170  1.00  0.00            
ATOM   1200  N   CYS A 104     -11.186   1.841  47.498  1.00  0.00            
ATOM   1201  H   CYS A 104     -11.120   2.833  47.640  1.00  0.00            
ATOM   1202  CA  CYS A 104     -10.858   1.049  48.632  1.00  0.00            
ATOM   1203  HA  CYS A 104     -10.432   0.123  48.236  1.00  0.00            
ATOM   1204  CB  CYS A 104      -9.742   1.770  49.297  1.00  0.00            
ATOM   1205  HB1 CYS A 104     -10.091   2.744  49.626  1.00  0.00            
ATOM   1206  HB2 CYS A 104      -9.020   2.177  48.583  1.00  0.00            
ATOM   1207  SG  CYS A 104      -9.197   0.876  50.719  1.00  0.00            
ATOM   1208  C   CYS A 104     -12.089   0.907  49.535  1.00  0.00            
ATOM   1209  O   CYS A 104     -12.593   1.919  49.999  1.00  0.00            
ATOM   1210  N   THR A 105     -12.566  -0.300  49.827  1.00  0.00            
ATOM   1211  H   THR A 105     -12.122  -1.090  49.391  1.00  0.00            
ATOM   1212  CA  THR A 105     -13.757  -0.611  50.625  1.00  0.00            
ATOM   1213  HA  THR A 105     -14.624  -0.082  50.229  1.00  0.00            
ATOM   1214  CB  THR A 105     -14.180  -2.113  50.652  1.00  0.00            
ATOM   1215  HB  THR A 105     -15.188  -2.137  51.051  1.00  0.00            
ATOM   1216  CG2 THR A 105     -14.278  -2.682  49.207  1.00  0.00            
ATOM   1217 1HG2 THR A 105     -15.023  -2.130  48.649  1.00  0.00            
ATOM   1218 2HG2 THR A 105     -13.352  -2.497  48.668  1.00  0.00            
ATOM   1219 3HG2 THR A 105     -14.439  -3.756  49.224  1.00  0.00            
ATOM   1220  OG1 THR A 105     -13.276  -2.849  51.459  1.00  0.00            
ATOM   1221  HG1 THR A 105     -13.400  -3.760  51.195  1.00  0.00            
ATOM   1222  C   THR A 105     -13.522  -0.256  52.097  1.00  0.00            
ATOM   1223  O   THR A 105     -12.436   0.192  52.528  1.00  0.00            
ATOM   1224  N   ALA A 106     -14.557  -0.308  52.969  1.00  0.00            
ATOM   1225  H   ALA A 106     -15.481  -0.567  52.638  1.00  0.00            
ATOM   1226  CA  ALA A 106     -14.486   0.159  54.299  1.00  0.00            
ATOM   1227  HA  ALA A 106     -13.920   1.097  54.377  1.00  0.00            
ATOM   1228  CB  ALA A 106     -15.935   0.563  54.729  1.00  0.00            
ATOM   1229  HB1 ALA A 106     -16.470  -0.321  55.082  1.00  0.00            
ATOM   1230  HB2 ALA A 106     -15.869   1.329  55.502  1.00  0.00            
ATOM   1231  HB3 ALA A 106     -16.486   0.984  53.885  1.00  0.00            
ATOM   1232  C   ALA A 106     -13.954  -0.820  55.304  1.00  0.00            
ATOM   1233  O   ALA A 106     -13.763  -0.553  56.488  1.00  0.00            
ATOM   1234  N   GLU A 107     -13.546  -2.009  54.804  1.00  0.00            
ATOM   1235  H   GLU A 107     -13.754  -2.293  53.862  1.00  0.00            
ATOM   1236  CA  GLU A 107     -12.640  -2.954  55.466  1.00  0.00            
ATOM   1237  HA  GLU A 107     -12.575  -2.617  56.503  1.00  0.00            
ATOM   1238  CB  GLU A 107     -13.207  -4.343  55.654  1.00  0.00            
ATOM   1239  HB1 GLU A 107     -14.150  -4.205  56.187  1.00  0.00            
ATOM   1240  HB2 GLU A 107     -12.565  -4.917  56.326  1.00  0.00            
ATOM   1241  CG  GLU A 107     -13.448  -5.016  54.306  1.00  0.00            
ATOM   1242  HG1 GLU A 107     -12.620  -5.112  53.598  1.00  0.00            
ATOM   1243  HG2 GLU A 107     -14.050  -4.289  53.757  1.00  0.00            
ATOM   1244  CD  GLU A 107     -14.142  -6.363  54.509  1.00  0.00            
ATOM   1245  OE1 GLU A 107     -13.991  -6.967  55.564  1.00  0.00            
ATOM   1246  OE2 GLU A 107     -14.910  -6.854  53.606  1.00  0.00            
ATOM   1247  C   GLU A 107     -11.227  -2.919  54.839  1.00  0.00            
ATOM   1248  O   GLU A 107     -10.422  -3.815  55.066  1.00  0.00            
ATOM   1249  N   GLY A 108     -10.913  -1.882  53.982  1.00  0.00            
ATOM   1250  H   GLY A 108     -11.604  -1.204  53.681  1.00  0.00            
ATOM   1251  CA  GLY A 108      -9.448  -1.718  53.652  1.00  0.00            
ATOM   1252  HA1 GLY A 108      -8.781  -1.840  54.503  1.00  0.00            
ATOM   1253  HA2 GLY A 108      -9.274  -0.708  53.268  1.00  0.00            
ATOM   1254  C   GLY A 108      -9.051  -2.729  52.595  1.00  0.00            
ATOM   1255  O   GLY A 108      -7.897  -3.180  52.637  1.00  0.00            
ATOM   1256  N   LEU A 109      -9.975  -3.153  51.683  1.00  0.00            
ATOM   1257  H   LEU A 109     -10.847  -2.644  51.610  1.00  0.00            
ATOM   1258  CA  LEU A 109      -9.634  -3.970  50.505  1.00  0.00            
ATOM   1259  HA  LEU A 109      -8.576  -4.207  50.462  1.00  0.00            
ATOM   1260  CB  LEU A 109     -10.407  -5.319  50.431  1.00  0.00            
ATOM   1261  HB1 LEU A 109      -9.865  -5.845  49.641  1.00  0.00            
ATOM   1262  HB2 LEU A 109     -11.451  -5.086  50.254  1.00  0.00            
ATOM   1263  CG  LEU A 109     -10.375  -6.214  51.719  1.00  0.00            
ATOM   1264  HG  LEU A 109     -10.879  -5.696  52.533  1.00  0.00            
ATOM   1265  CD1 LEU A 109     -11.206  -7.440  51.429  1.00  0.00            
ATOM   1266 1HD1 LEU A 109     -11.383  -8.096  52.279  1.00  0.00            
ATOM   1267 2HD1 LEU A 109     -12.238  -7.239  51.115  1.00  0.00            
ATOM   1268 3HD1 LEU A 109     -10.637  -8.066  50.740  1.00  0.00            
ATOM   1269  CD2 LEU A 109      -8.975  -6.667  52.124  1.00  0.00            
ATOM   1270 1HD2 LEU A 109      -8.497  -6.973  51.202  1.00  0.00            
ATOM   1271 2HD2 LEU A 109      -8.414  -5.849  52.573  1.00  0.00            
ATOM   1272 3HD2 LEU A 109      -9.061  -7.429  52.899  1.00  0.00            
ATOM   1273  C   LEU A 109      -9.961  -3.172  49.209  1.00  0.00            
ATOM   1274  O   LEU A 109     -10.793  -2.301  49.193  1.00  0.00            
ATOM   1275  N   TRP A 110      -9.307  -3.574  48.108  1.00  0.00            
ATOM   1276  H   TRP A 110      -8.695  -4.378  48.170  1.00  0.00            
ATOM   1277  CA  TRP A 110      -9.514  -3.109  46.757  1.00  0.00            
ATOM   1278  HA  TRP A 110      -9.561  -2.025  46.912  1.00  0.00            
ATOM   1279  CB  TRP A 110      -8.361  -3.365  45.858  1.00  0.00            
ATOM   1280  HB1 TRP A 110      -8.604  -3.095  44.830  1.00  0.00            
ATOM   1281  HB2 TRP A 110      -8.203  -4.443  45.922  1.00  0.00            
ATOM   1282  CG  TRP A 110      -7.141  -2.615  46.257  1.00  0.00            
ATOM   1283  CD1 TRP A 110      -5.989  -3.141  46.737  1.00  0.00            
ATOM   1284  HD1 TRP A 110      -5.795  -4.204  46.754  1.00  0.00            
ATOM   1285  NE1 TRP A 110      -5.013  -2.160  46.947  1.00  0.00            
ATOM   1286  HE1 TRP A 110      -4.088  -2.338  47.311  1.00  0.00            
ATOM   1287  CE2 TRP A 110      -5.619  -0.951  46.673  1.00  0.00            
ATOM   1288  CZ2 TRP A 110      -5.178   0.335  46.896  1.00  0.00            
ATOM   1289  HZ2 TRP A 110      -4.179   0.622  47.190  1.00  0.00            
ATOM   1290  CH2 TRP A 110      -6.076   1.406  46.778  1.00  0.00            
ATOM   1291  HH2 TRP A 110      -5.838   2.407  47.115  1.00  0.00            
ATOM   1292  CZ3 TRP A 110      -7.396   1.243  46.306  1.00  0.00            
ATOM   1293  HZ3 TRP A 110      -7.920   2.178  46.150  1.00  0.00            
ATOM   1294  CE3 TRP A 110      -7.851  -0.016  46.020  1.00  0.00            
ATOM   1295  HE3 TRP A 110      -8.869  -0.171  45.694  1.00  0.00            
ATOM   1296  CD2 TRP A 110      -7.025  -1.168  46.308  1.00  0.00            
ATOM   1297  C   TRP A 110     -10.871  -3.567  46.283  1.00  0.00            
ATOM   1298  O   TRP A 110     -11.169  -4.785  46.279  1.00  0.00            
ATOM   1299  N   LEU A 111     -11.642  -2.691  45.618  1.00  0.00            
ATOM   1300  H   LEU A 111     -11.367  -1.719  45.628  1.00  0.00            
ATOM   1301  CA  LEU A 111     -12.928  -3.121  45.058  1.00  0.00            
ATOM   1302  HA  LEU A 111     -13.452  -3.706  45.812  1.00  0.00            
ATOM   1303  CB  LEU A 111     -13.880  -1.892  44.823  1.00  0.00            
ATOM   1304  HB1 LEU A 111     -13.516  -1.365  43.939  1.00  0.00            
ATOM   1305  HB2 LEU A 111     -13.774  -1.266  45.711  1.00  0.00            
ATOM   1306  CG  LEU A 111     -15.387  -2.313  44.546  1.00  0.00            
ATOM   1307  HG  LEU A 111     -15.528  -3.107  43.809  1.00  0.00            
ATOM   1308  CD1 LEU A 111     -16.096  -2.707  45.844  1.00  0.00            
ATOM   1309 1HD1 LEU A 111     -16.102  -1.809  46.460  1.00  0.00            
ATOM   1310 2HD1 LEU A 111     -17.088  -3.042  45.573  1.00  0.00            
ATOM   1311 3HD1 LEU A 111     -15.688  -3.583  46.357  1.00  0.00            
ATOM   1312  CD2 LEU A 111     -16.022  -1.183  43.802  1.00  0.00            
ATOM   1313 1HD2 LEU A 111     -17.104  -1.339  43.813  1.00  0.00            
ATOM   1314 2HD2 LEU A 111     -15.676  -0.224  44.192  1.00  0.00            
ATOM   1315 3HD2 LEU A 111     -15.639  -1.097  42.792  1.00  0.00            
ATOM   1316  C   LEU A 111     -12.779  -3.955  43.815  1.00  0.00            
ATOM   1317  O   LEU A 111     -12.126  -3.532  42.903  1.00  0.00            
ATOM   1318  N   GLN A 112     -13.446  -5.110  43.765  1.00  0.00            
ATOM   1319  H   GLN A 112     -13.957  -5.385  44.588  1.00  0.00            
ATOM   1320  CA  GLN A 112     -13.371  -6.170  42.745  1.00  0.00            
ATOM   1321  HA  GLN A 112     -12.652  -5.966  41.955  1.00  0.00            
ATOM   1322  CB  GLN A 112     -12.960  -7.465  43.522  1.00  0.00            
ATOM   1323  HB1 GLN A 112     -13.005  -8.307  42.817  1.00  0.00            
ATOM   1324  HB2 GLN A 112     -13.589  -7.701  44.372  1.00  0.00            
ATOM   1325  CG  GLN A 112     -11.523  -7.461  44.036  1.00  0.00            
ATOM   1326  HG1 GLN A 112     -11.533  -6.744  44.867  1.00  0.00            
ATOM   1327  HG2 GLN A 112     -10.891  -7.102  43.218  1.00  0.00            
ATOM   1328  CD  GLN A 112     -11.004  -8.809  44.545  1.00  0.00            
ATOM   1329  OE1 GLN A 112     -11.191  -9.877  43.976  1.00  0.00            
ATOM   1330  NE2 GLN A 112     -10.434  -8.816  45.661  1.00  0.00            
ATOM   1331 1HE2 GLN A 112     -10.116  -7.996  46.159  1.00  0.00            
ATOM   1332 2HE2 GLN A 112     -10.149  -9.750  45.917  1.00  0.00            
ATOM   1333  C   GLN A 112     -14.660  -6.357  42.015  1.00  0.00            
ATOM   1334  O   GLN A 112     -15.667  -5.983  42.575  1.00  0.00            
ATOM   1335  N   LYS A 113     -14.618  -6.867  40.769  1.00  0.00            
ATOM   1336  H   LYS A 113     -13.725  -7.154  40.404  1.00  0.00            
ATOM   1337  CA  LYS A 113     -15.792  -7.250  39.953  1.00  0.00            
ATOM   1338  HA  LYS A 113     -16.494  -6.424  39.891  1.00  0.00            
ATOM   1339  CB  LYS A 113     -15.315  -7.619  38.502  1.00  0.00            
ATOM   1340  HB1 LYS A 113     -16.098  -8.298  38.144  1.00  0.00            
ATOM   1341  HB2 LYS A 113     -14.375  -8.154  38.471  1.00  0.00            
ATOM   1342  CG  LYS A 113     -15.345  -6.307  37.635  1.00  0.00            
ATOM   1343  HG1 LYS A 113     -14.515  -5.707  38.013  1.00  0.00            
ATOM   1344  HG2 LYS A 113     -16.314  -5.800  37.695  1.00  0.00            
ATOM   1345  CD  LYS A 113     -15.272  -6.694  36.181  1.00  0.00            
ATOM   1346  HD1 LYS A 113     -14.302  -7.201  36.111  1.00  0.00            
ATOM   1347  HD2 LYS A 113     -15.240  -5.763  35.620  1.00  0.00            
ATOM   1348  CE  LYS A 113     -16.429  -7.445  35.727  1.00  0.00            
ATOM   1349  HE1 LYS A 113     -17.299  -6.806  35.896  1.00  0.00            
ATOM   1350  HE2 LYS A 113     -16.505  -8.341  36.331  1.00  0.00            
ATOM   1351  NZ  LYS A 113     -16.227  -7.808  34.252  1.00  0.00            
ATOM   1352  HZ1 LYS A 113     -15.891  -7.032  33.698  1.00  0.00            
ATOM   1353  HZ2 LYS A 113     -15.562  -8.565  34.164  1.00  0.00            
ATOM   1354  HZ3 LYS A 113     -17.102  -8.062  33.814  1.00  0.00            
ATOM   1355  C   LYS A 113     -16.688  -8.392  40.537  1.00  0.00            
ATOM   1356  O   LYS A 113     -16.184  -9.113  41.439  1.00  0.00            
ATOM   1357  N   ASP A 114     -18.003  -8.521  40.153  1.00  0.00            
ATOM   1358  H   ASP A 114     -18.489  -7.982  39.447  1.00  0.00            
ATOM   1359  CA  ASP A 114     -18.937  -9.540  40.815  1.00  0.00            
ATOM   1360  HA  ASP A 114     -18.511  -9.612  41.822  1.00  0.00            
ATOM   1361  CB  ASP A 114     -20.347  -8.998  40.945  1.00  0.00            
ATOM   1362  HB1 ASP A 114     -21.058  -9.536  41.580  1.00  0.00            
ATOM   1363  HB2 ASP A 114     -20.919  -8.859  40.031  1.00  0.00            
ATOM   1364  CG  ASP A 114     -20.329  -7.561  41.563  1.00  0.00            
ATOM   1365  OD1 ASP A 114     -20.394  -6.518  40.875  1.00  0.00            
ATOM   1366  OD2 ASP A 114     -20.154  -7.499  42.771  1.00  0.00            
ATOM   1367  C   ASP A 114     -18.771 -10.914  40.148  1.00  0.00            
ATOM   1368  O   ASP A 114     -18.809 -11.881  40.882  1.00  0.00            
ATOM   1369  N   ASN A 115     -18.542 -11.029  38.827  1.00  0.00            
ATOM   1370  H   ASN A 115     -18.575 -10.141  38.345  1.00  0.00            
ATOM   1371  CA  ASN A 115     -18.471 -12.225  38.018  1.00  0.00            
ATOM   1372  HA  ASN A 115     -18.935 -13.096  38.487  1.00  0.00            
ATOM   1373  CB  ASN A 115     -19.270 -11.961  36.712  1.00  0.00            
ATOM   1374  HB1 ASN A 115     -20.200 -11.479  36.999  1.00  0.00            
ATOM   1375  HB2 ASN A 115     -19.441 -12.912  36.216  1.00  0.00            
ATOM   1376  CG  ASN A 115     -18.512 -10.906  35.801  1.00  0.00            
ATOM   1377  OD1 ASN A 115     -18.341  -9.747  36.141  1.00  0.00            
ATOM   1378  ND2 ASN A 115     -17.952 -11.383  34.697  1.00  0.00            
ATOM   1379 1HD2 ASN A 115     -17.985 -12.373  34.477  1.00  0.00            
ATOM   1380 2HD2 ASN A 115     -17.533 -10.731  34.060  1.00  0.00            
ATOM   1381  C   ASN A 115     -17.049 -12.636  37.596  1.00  0.00            
ATOM   1382  O   ASN A 115     -16.888 -13.605  36.898  1.00  0.00            
ATOM   1383  N   SER A 116     -16.047 -11.886  38.028  1.00  0.00            
ATOM   1384  H   SER A 116     -16.236 -11.054  38.583  1.00  0.00            
ATOM   1385  CA  SER A 116     -14.634 -12.238  37.923  1.00  0.00            
ATOM   1386  HA  SER A 116     -14.607 -13.327  37.997  1.00  0.00            
ATOM   1387  CB  SER A 116     -14.125 -11.812  36.545  1.00  0.00            
ATOM   1388  HB1 SER A 116     -14.418 -12.606  35.855  1.00  0.00            
ATOM   1389  HB2 SER A 116     -13.043 -11.781  36.484  1.00  0.00            
ATOM   1390  OG  SER A 116     -14.681 -10.564  36.202  1.00  0.00            
ATOM   1391  HG  SER A 116     -14.258 -10.425  35.352  1.00  0.00            
ATOM   1392  C   SER A 116     -13.831 -11.668  39.045  1.00  0.00            
ATOM   1393  O   SER A 116     -14.217 -10.632  39.649  1.00  0.00            
ATOM   1394  N   SER A 117     -12.659 -12.243  39.339  1.00  0.00            
ATOM   1395  H   SER A 117     -12.384 -13.041  38.779  1.00  0.00            
ATOM   1396  CA  SER A 117     -11.862 -12.027  40.528  1.00  0.00            
ATOM   1397  HA  SER A 117     -12.325 -11.650  41.437  1.00  0.00            
ATOM   1398  CB  SER A 117     -11.445 -13.385  41.180  1.00  0.00            
ATOM   1399  HB1 SER A 117     -10.934 -13.066  42.085  1.00  0.00            
ATOM   1400  HB2 SER A 117     -10.736 -13.847  40.480  1.00  0.00            
ATOM   1401  OG  SER A 117     -12.587 -14.218  41.548  1.00  0.00            
ATOM   1402  HG  SER A 117     -13.018 -14.529  40.750  1.00  0.00            
ATOM   1403  C   SER A 117     -10.709 -11.068  40.403  1.00  0.00            
ATOM   1404  O   SER A 117      -9.604 -11.316  40.757  1.00  0.00            
ATOM   1405  N   LEU A 118     -11.059  -9.896  39.902  1.00  0.00            
ATOM   1406  H   LEU A 118     -12.026  -9.620  39.829  1.00  0.00            
ATOM   1407  CA  LEU A 118     -10.135  -8.891  39.361  1.00  0.00            
ATOM   1408  HA  LEU A 118      -9.190  -8.917  39.907  1.00  0.00            
ATOM   1409  CB  LEU A 118      -9.856  -9.104  37.871  1.00  0.00            
ATOM   1410  HB1 LEU A 118      -9.727  -8.189  37.280  1.00  0.00            
ATOM   1411  HB2 LEU A 118     -10.773  -9.525  37.463  1.00  0.00            
ATOM   1412  CG  LEU A 118      -8.701 -10.073  37.519  1.00  0.00            
ATOM   1413  HG  LEU A 118      -8.971 -10.997  38.019  1.00  0.00            
ATOM   1414  CD1 LEU A 118      -8.743 -10.460  35.995  1.00  0.00            
ATOM   1415 1HD1 LEU A 118      -8.549  -9.580  35.381  1.00  0.00            
ATOM   1416 2HD1 LEU A 118      -7.976 -11.215  35.826  1.00  0.00            
ATOM   1417 3HD1 LEU A 118      -9.763 -10.767  35.791  1.00  0.00            
ATOM   1418  CD2 LEU A 118      -7.217  -9.742  37.802  1.00  0.00            
ATOM   1419 1HD2 LEU A 118      -6.842  -9.024  37.065  1.00  0.00            
ATOM   1420 2HD2 LEU A 118      -7.241  -9.260  38.780  1.00  0.00            
ATOM   1421 3HD2 LEU A 118      -6.678 -10.673  37.938  1.00  0.00            
ATOM   1422  C   LEU A 118     -10.674  -7.464  39.610  1.00  0.00            
ATOM   1423  O   LEU A 118     -11.877  -7.271  39.835  1.00  0.00            
ATOM   1424  N   PRO A 119      -9.838  -6.388  39.519  1.00  0.00            
ATOM   1425  CD  PRO A 119      -8.455  -6.297  39.097  1.00  0.00            
ATOM   1426  HD1 PRO A 119      -8.143  -6.756  38.162  1.00  0.00            
ATOM   1427  HD2 PRO A 119      -7.820  -6.650  39.912  1.00  0.00            
ATOM   1428  CG  PRO A 119      -8.238  -4.758  39.069  1.00  0.00            
ATOM   1429  HG1 PRO A 119      -8.637  -4.270  38.183  1.00  0.00            
ATOM   1430  HG2 PRO A 119      -7.206  -4.417  39.131  1.00  0.00            
ATOM   1431  CB  PRO A 119      -9.014  -4.279  40.285  1.00  0.00            
ATOM   1432  HB1 PRO A 119      -9.166  -3.204  40.251  1.00  0.00            
ATOM   1433  HB2 PRO A 119      -8.563  -4.489  41.255  1.00  0.00            
ATOM   1434  CA  PRO A 119     -10.267  -5.142  40.063  1.00  0.00            
ATOM   1435  HA  PRO A 119     -10.671  -5.297  41.057  1.00  0.00            
ATOM   1436  C   PRO A 119     -11.330  -4.572  39.225  1.00  0.00            
ATOM   1437  O   PRO A 119     -11.372  -4.759  37.977  1.00  0.00            
ATOM   1438  N   TRP A 120     -12.285  -3.906  39.918  1.00  0.00            
ATOM   1439  H   TRP A 120     -12.151  -3.841  40.921  1.00  0.00            
ATOM   1440  CA  TRP A 120     -13.353  -3.046  39.309  1.00  0.00            
ATOM   1441  HA  TRP A 120     -14.046  -3.458  38.577  1.00  0.00            
ATOM   1442  CB  TRP A 120     -14.393  -2.640  40.348  1.00  0.00            
ATOM   1443  HB1 TRP A 120     -13.917  -2.082  41.151  1.00  0.00            
ATOM   1444  HB2 TRP A 120     -14.812  -3.547  40.763  1.00  0.00            
ATOM   1445  CG  TRP A 120     -15.502  -1.757  39.804  1.00  0.00            
ATOM   1446  CD1 TRP A 120     -15.498  -0.376  39.851  1.00  0.00            
ATOM   1447  HD1 TRP A 120     -14.775   0.227  40.380  1.00  0.00            
ATOM   1448  NE1 TRP A 120     -16.621   0.121  39.295  1.00  0.00            
ATOM   1449  HE1 TRP A 120     -16.716   1.124  39.321  1.00  0.00            
ATOM   1450  CE2 TRP A 120     -17.442  -0.815  38.732  1.00  0.00            
ATOM   1451  CZ2 TRP A 120     -18.736  -0.792  38.177  1.00  0.00            
ATOM   1452  HZ2 TRP A 120     -19.298   0.131  38.100  1.00  0.00            
ATOM   1453  CH2 TRP A 120     -19.298  -2.010  37.839  1.00  0.00            
ATOM   1454  HH2 TRP A 120     -20.325  -2.003  37.509  1.00  0.00            
ATOM   1455  CZ3 TRP A 120     -18.642  -3.192  38.004  1.00  0.00            
ATOM   1456  HZ3 TRP A 120     -19.266  -3.986  37.619  1.00  0.00            
ATOM   1457  CE3 TRP A 120     -17.478  -3.252  38.833  1.00  0.00            
ATOM   1458  HE3 TRP A 120     -17.177  -4.212  39.223  1.00  0.00            
ATOM   1459  CD2 TRP A 120     -16.780  -2.085  39.045  1.00  0.00            
ATOM   1460  C   TRP A 120     -12.711  -1.742  38.702  1.00  0.00            
ATOM   1461  O   TRP A 120     -11.853  -1.059  39.297  1.00  0.00            
ATOM   1462  N   ARG A 121     -13.286  -1.271  37.621  1.00  0.00            
ATOM   1463  H   ARG A 121     -14.121  -1.764  37.345  1.00  0.00            
ATOM   1464  CA  ARG A 121     -12.944  -0.079  36.805  1.00  0.00            
ATOM   1465  HA  ARG A 121     -12.331   0.571  37.422  1.00  0.00            
ATOM   1466  CB  ARG A 121     -12.237  -0.502  35.558  1.00  0.00            
ATOM   1467  HB1 ARG A 121     -11.544   0.319  35.394  1.00  0.00            
ATOM   1468  HB2 ARG A 121     -12.890  -0.512  34.688  1.00  0.00            
ATOM   1469  CG  ARG A 121     -11.275  -1.734  35.502  1.00  0.00            
ATOM   1470  HG1 ARG A 121     -10.923  -1.800  34.480  1.00  0.00            
ATOM   1471  HG2 ARG A 121     -11.872  -2.587  35.848  1.00  0.00            
ATOM   1472  CD  ARG A 121      -9.971  -1.550  36.374  1.00  0.00            
ATOM   1473  HD1 ARG A 121     -10.134  -1.478  37.442  1.00  0.00            
ATOM   1474  HD2 ARG A 121      -9.539  -0.603  36.017  1.00  0.00            
ATOM   1475  NE  ARG A 121      -9.046  -2.584  35.968  1.00  0.00            
ATOM   1476  HE  ARG A 121      -9.416  -3.378  35.452  1.00  0.00            
ATOM   1477  CZ  ARG A 121      -7.745  -2.610  36.191  1.00  0.00            
ATOM   1478  NH1 ARG A 121      -7.176  -1.751  37.010  1.00  0.00            
ATOM   1479 1HH1 ARG A 121      -7.714  -0.972  37.348  1.00  0.00            
ATOM   1480 2HH1 ARG A 121      -6.249  -1.976  37.347  1.00  0.00            
ATOM   1481  NH2 ARG A 121      -7.061  -3.589  35.780  1.00  0.00            
ATOM   1482 1HH2 ARG A 121      -7.487  -4.418  35.383  1.00  0.00            
ATOM   1483 2HH2 ARG A 121      -6.057  -3.548  35.842  1.00  0.00            
ATOM   1484  C   ARG A 121     -14.116   0.816  36.355  1.00  0.00            
ATOM   1485  O   ARG A 121     -15.249   0.374  36.423  1.00  0.00            
ATOM   1486  N   ASP A 122     -13.798   2.052  35.826  1.00  0.00            
ATOM   1487  H   ASP A 122     -12.842   2.359  35.723  1.00  0.00            
ATOM   1488  CA  ASP A 122     -14.759   2.842  35.060  1.00  0.00            
ATOM   1489  HA  ASP A 122     -15.639   2.189  35.045  1.00  0.00            
ATOM   1490  CB  ASP A 122     -15.107   4.210  35.803  1.00  0.00            
ATOM   1491  HB1 ASP A 122     -15.569   3.903  36.743  1.00  0.00            
ATOM   1492  HB2 ASP A 122     -15.937   4.637  35.237  1.00  0.00            
ATOM   1493  CG  ASP A 122     -14.014   5.272  35.856  1.00  0.00            
ATOM   1494  OD1 ASP A 122     -13.061   5.070  36.627  1.00  0.00            
ATOM   1495  OD2 ASP A 122     -14.074   6.325  35.177  1.00  0.00            
ATOM   1496  C   ASP A 122     -14.257   3.168  33.599  1.00  0.00            
ATOM   1497  O   ASP A 122     -14.985   3.114  32.615  1.00  0.00            
ATOM   1498  N   LEU A 123     -12.919   3.449  33.501  1.00  0.00            
ATOM   1499  H   LEU A 123     -12.304   3.566  34.289  1.00  0.00            
ATOM   1500  CA  LEU A 123     -12.170   3.645  32.251  1.00  0.00            
ATOM   1501  HA  LEU A 123     -11.192   4.020  32.527  1.00  0.00            
ATOM   1502  CB  LEU A 123     -12.031   2.303  31.479  1.00  0.00            
ATOM   1503  HB1 LEU A 123     -11.286   2.404  30.689  1.00  0.00            
ATOM   1504  HB2 LEU A 123     -12.967   2.090  30.972  1.00  0.00            
ATOM   1505  CG  LEU A 123     -11.649   1.024  32.282  1.00  0.00            
ATOM   1506  HG  LEU A 123     -12.390   0.694  33.009  1.00  0.00            
ATOM   1507  CD1 LEU A 123     -11.395  -0.081  31.270  1.00  0.00            
ATOM   1508 1HD1 LEU A 123     -11.208  -1.048  31.742  1.00  0.00            
ATOM   1509 2HD1 LEU A 123     -12.185  -0.242  30.531  1.00  0.00            
ATOM   1510 3HD1 LEU A 123     -10.458   0.008  30.709  1.00  0.00            
ATOM   1511  CD2 LEU A 123     -10.319   1.255  32.952  1.00  0.00            
ATOM   1512 1HD2 LEU A 123      -9.531   1.483  32.247  1.00  0.00            
ATOM   1513 2HD2 LEU A 123     -10.382   2.084  33.659  1.00  0.00            
ATOM   1514 3HD2 LEU A 123     -10.003   0.360  33.489  1.00  0.00            
ATOM   1515  C   LEU A 123     -12.735   4.765  31.273  1.00  0.00            
ATOM   1516  O   LEU A 123     -12.256   4.810  30.133  1.00  0.00            
ATOM   1517  N   SER A 124     -13.406   5.816  31.700  1.00  0.00            
ATOM   1518  H   SER A 124     -13.687   5.856  32.669  1.00  0.00            
ATOM   1519  CA  SER A 124     -14.043   6.854  30.873  1.00  0.00            
ATOM   1520  HA  SER A 124     -14.526   6.399  30.000  1.00  0.00            
ATOM   1521  CB  SER A 124     -15.010   7.652  31.656  1.00  0.00            
ATOM   1522  HB1 SER A 124     -15.659   8.265  31.021  1.00  0.00            
ATOM   1523  HB2 SER A 124     -14.551   8.242  32.455  1.00  0.00            
ATOM   1524  OG  SER A 124     -15.940   6.785  32.176  1.00  0.00            
ATOM   1525  HG  SER A 124     -16.492   7.232  32.819  1.00  0.00            
ATOM   1526  C   SER A 124     -12.984   7.801  30.277  1.00  0.00            
ATOM   1527  O   SER A 124     -13.230   8.455  29.281  1.00  0.00            
ATOM   1528  N   GLU A 125     -11.887   7.917  30.996  1.00  0.00            
ATOM   1529  H   GLU A 125     -11.788   7.435  31.876  1.00  0.00            
ATOM   1530  CA  GLU A 125     -10.870   8.983  30.680  1.00  0.00            
ATOM   1531  HA  GLU A 125     -11.087   9.410  29.703  1.00  0.00            
ATOM   1532  CB  GLU A 125     -10.921  10.242  31.677  1.00  0.00            
ATOM   1533  HB1 GLU A 125     -11.772  10.892  31.455  1.00  0.00            
ATOM   1534  HB2 GLU A 125     -10.096  10.939  31.494  1.00  0.00            
ATOM   1535  CG  GLU A 125     -10.922  10.057  33.211  1.00  0.00            
ATOM   1536  HG1 GLU A 125     -10.655  10.982  33.737  1.00  0.00            
ATOM   1537  HG2 GLU A 125     -10.131   9.335  33.434  1.00  0.00            
ATOM   1538  CD  GLU A 125     -12.192   9.553  33.765  1.00  0.00            
ATOM   1539  OE1 GLU A 125     -13.119  10.338  34.080  1.00  0.00            
ATOM   1540  OE2 GLU A 125     -12.286   8.345  33.788  1.00  0.00            
ATOM   1541  C   GLU A 125      -9.462   8.327  30.467  1.00  0.00            
ATOM   1542  O   GLU A 125      -8.428   9.049  30.520  1.00  0.00            
ATOM   1543  N   CYS A 126      -9.343   7.074  30.038  1.00  0.00            
ATOM   1544  H   CYS A 126     -10.233   6.597  30.089  1.00  0.00            
ATOM   1545  CA  CYS A 126      -8.119   6.397  29.771  1.00  0.00            
ATOM   1546  HA  CYS A 126      -7.402   7.181  29.541  1.00  0.00            
ATOM   1547  CB  CYS A 126      -7.554   5.724  31.018  1.00  0.00            
ATOM   1548  HB1 CYS A 126      -8.229   4.945  31.381  1.00  0.00            
ATOM   1549  HB2 CYS A 126      -7.420   6.575  31.679  1.00  0.00            
ATOM   1550  SG  CYS A 126      -5.872   5.010  30.913  1.00  0.00            
ATOM   1551  C   CYS A 126      -8.176   5.542  28.462  1.00  0.00            
ATOM   1552  O   CYS A 126      -7.364   4.661  28.236  1.00  0.00            
ATOM   1553  N   GLU A 127      -9.126   5.863  27.612  1.00  0.00            
ATOM   1554  H   GLU A 127      -9.614   6.742  27.675  1.00  0.00            
ATOM   1555  CA  GLU A 127      -9.529   5.075  26.379  1.00  0.00            
ATOM   1556  HA  GLU A 127      -8.735   4.520  25.885  1.00  0.00            
ATOM   1557  CB  GLU A 127     -10.653   4.111  26.789  1.00  0.00            
ATOM   1558  HB1 GLU A 127     -11.129   3.707  25.894  1.00  0.00            
ATOM   1559  HB2 GLU A 127     -11.369   4.707  27.358  1.00  0.00            
ATOM   1560  CG  GLU A 127     -10.347   2.907  27.702  1.00  0.00            
ATOM   1561  HG1 GLU A 127     -11.269   2.503  28.127  1.00  0.00            
ATOM   1562  HG2 GLU A 127      -9.757   3.318  28.526  1.00  0.00            
ATOM   1563  CD  GLU A 127      -9.745   1.680  27.020  1.00  0.00            
ATOM   1564  OE1 GLU A 127      -8.962   0.955  27.665  1.00  0.00            
ATOM   1565  OE2 GLU A 127     -10.057   1.509  25.839  1.00  0.00            
ATOM   1566  C   GLU A 127     -10.108   6.133  25.344  1.00  0.00            
ATOM   1567  O   GLU A 127     -10.753   7.101  25.679  1.00  0.00            
ATOM   1568  N   GLU A 128      -9.743   5.827  24.060  1.00  0.00            
ATOM   1569  H   GLU A 128      -9.329   4.935  23.820  1.00  0.00            
ATOM   1570  CA  GLU A 128      -9.957   6.684  22.910  1.00  0.00            
ATOM   1571  HA  GLU A 128     -10.706   7.462  23.029  1.00  0.00            
ATOM   1572  CB  GLU A 128      -8.588   7.404  22.620  1.00  0.00            
ATOM   1573  HB1 GLU A 128      -7.860   6.759  22.117  1.00  0.00            
ATOM   1574  HB2 GLU A 128      -8.224   7.799  23.567  1.00  0.00            
ATOM   1575  CG  GLU A 128      -8.914   8.597  21.737  1.00  0.00            
ATOM   1576  HG1 GLU A 128      -9.662   9.153  22.306  1.00  0.00            
ATOM   1577  HG2 GLU A 128      -9.260   8.236  20.779  1.00  0.00            
ATOM   1578  CD  GLU A 128      -7.669   9.484  21.575  1.00  0.00            
ATOM   1579  OE1 GLU A 128      -6.582   9.071  21.034  1.00  0.00            
ATOM   1580  OE2 GLU A 128      -7.733  10.654  22.044  1.00  0.00            
ATOM   1581  C   GLU A 128     -10.371   5.767  21.686  1.00  0.00            
ATOM   1582  O   GLU A 128      -9.845   4.681  21.390  1.00  0.00            
ATOM   1583  N   SER A 129     -11.244   6.307  20.836  1.00  0.00            
ATOM   1584  H   SER A 129     -11.716   7.130  21.176  1.00  0.00            
ATOM   1585  CA  SER A 129     -11.442   5.824  19.457  1.00  0.00            
ATOM   1586  HA  SER A 129     -10.659   5.084  19.308  1.00  0.00            
ATOM   1587  CB  SER A 129     -12.743   4.978  19.329  1.00  0.00            
ATOM   1588  HB1 SER A 129     -12.935   4.421  20.251  1.00  0.00            
ATOM   1589  HB2 SER A 129     -12.740   4.232  18.531  1.00  0.00            
ATOM   1590  OG  SER A 129     -13.880   5.819  19.099  1.00  0.00            
ATOM   1591  HG  SER A 129     -14.496   5.136  18.836  1.00  0.00            
ATOM   1592  C   SER A 129     -11.442   6.911  18.338  1.00  0.00            
ATOM   1593  O   SER A 129     -11.488   6.493  17.178  1.00  0.00            
ATOM   1594  N   LYS A 130     -11.362   8.174  18.742  1.00  0.00            
ATOM   1595  H   LYS A 130     -11.317   8.307  19.743  1.00  0.00            
ATOM   1596  CA  LYS A 130     -11.250   9.391  17.885  1.00  0.00            
ATOM   1597  HA  LYS A 130     -11.871   9.308  17.003  1.00  0.00            
ATOM   1598  CB  LYS A 130     -11.719  10.685  18.582  1.00  0.00            
ATOM   1599  HB1 LYS A 130     -11.014  10.958  19.367  1.00  0.00            
ATOM   1600  HB2 LYS A 130     -12.595  10.431  19.161  1.00  0.00            
ATOM   1601  CG  LYS A 130     -11.797  11.920  17.687  1.00  0.00            
ATOM   1602  HG1 LYS A 130     -12.607  11.815  16.972  1.00  0.00            
ATOM   1603  HG2 LYS A 130     -10.894  12.047  17.100  1.00  0.00            
ATOM   1604  CD  LYS A 130     -12.103  13.222  18.458  1.00  0.00            
ATOM   1605  HD1 LYS A 130     -12.363  14.005  17.743  1.00  0.00            
ATOM   1606  HD2 LYS A 130     -11.233  13.529  19.063  1.00  0.00            
ATOM   1607  CE  LYS A 130     -13.351  12.990  19.406  1.00  0.00            
ATOM   1608  HE1 LYS A 130     -13.037  12.444  20.290  1.00  0.00            
ATOM   1609  HE2 LYS A 130     -14.166  12.512  18.850  1.00  0.00            
ATOM   1610  NZ  LYS A 130     -13.713  14.399  19.792  1.00  0.00            
ATOM   1611  HZ1 LYS A 130     -14.040  14.517  20.732  1.00  0.00            
ATOM   1612  HZ2 LYS A 130     -12.825  14.882  19.872  1.00  0.00            
ATOM   1613  HZ3 LYS A 130     -14.330  14.872  19.150  1.00  0.00            
ATOM   1614  C   LYS A 130      -9.827   9.492  17.354  1.00  0.00            
ATOM   1615  O   LYS A 130      -9.056  10.186  17.971  1.00  0.00            
ATOM   1616  N   ARG A 131      -9.525   8.808  16.224  1.00  0.00            
ATOM   1617  H   ARG A 131     -10.203   8.239  15.736  1.00  0.00            
ATOM   1618  CA  ARG A 131      -8.106   8.646  15.844  1.00  0.00            
ATOM   1619  HA  ARG A 131      -7.562   8.478  16.778  1.00  0.00            
ATOM   1620  CB  ARG A 131      -7.936   7.364  14.969  1.00  0.00            
ATOM   1621  HB1 ARG A 131      -8.405   6.507  15.447  1.00  0.00            
ATOM   1622  HB2 ARG A 131      -6.886   7.076  14.969  1.00  0.00            
ATOM   1623  CG  ARG A 131      -8.376   7.508  13.552  1.00  0.00            
ATOM   1624  HG1 ARG A 131      -7.894   8.419  13.192  1.00  0.00            
ATOM   1625  HG2 ARG A 131      -9.457   7.540  13.497  1.00  0.00            
ATOM   1626  CD  ARG A 131      -8.071   6.315  12.692  1.00  0.00            
ATOM   1627  HD1 ARG A 131      -7.007   6.118  12.576  1.00  0.00            
ATOM   1628  HD2 ARG A 131      -8.564   6.490  11.741  1.00  0.00            
ATOM   1629  NE  ARG A 131      -8.490   4.997  13.249  1.00  0.00            
ATOM   1630  HE  ARG A 131      -7.976   4.672  14.052  1.00  0.00            
ATOM   1631  CZ  ARG A 131      -9.615   4.316  13.003  1.00  0.00            
ATOM   1632  NH1 ARG A 131     -10.485   4.673  12.107  1.00  0.00            
ATOM   1633 1HH1 ARG A 131     -10.374   5.484  11.512  1.00  0.00            
ATOM   1634 2HH1 ARG A 131     -11.254   4.027  11.950  1.00  0.00            
ATOM   1635  NH2 ARG A 131      -9.881   3.145  13.562  1.00  0.00            
ATOM   1636 1HH2 ARG A 131      -9.335   2.859  14.365  1.00  0.00            
ATOM   1637 2HH2 ARG A 131     -10.683   2.633  13.221  1.00  0.00            
ATOM   1638  C   ARG A 131      -7.449   9.921  15.280  1.00  0.00            
ATOM   1639  O   ARG A 131      -6.260   9.933  14.917  1.00  0.00            
ATOM   1640  N   GLY A 132      -8.262  10.946  15.103  1.00  0.00            
ATOM   1641  H   GLY A 132      -9.226  10.666  15.193  1.00  0.00            
ATOM   1642  CA  GLY A 132      -7.840  12.181  14.452  1.00  0.00            
ATOM   1643  HA1 GLY A 132      -6.767  12.339  14.350  1.00  0.00            
ATOM   1644  HA2 GLY A 132      -8.230  12.973  15.093  1.00  0.00            
ATOM   1645  C   GLY A 132      -8.344  12.413  13.002  1.00  0.00            
ATOM   1646  O   GLY A 132      -9.195  11.795  12.433  1.00  0.00            
ATOM   1647  N   GLU A 133      -7.658  13.265  12.292  1.00  0.00            
ATOM   1648  H   GLU A 133      -6.825  13.619  12.748  1.00  0.00            
ATOM   1649  CA  GLU A 133      -7.952  13.626  10.850  1.00  0.00            
ATOM   1650  HA  GLU A 133      -9.034  13.758  10.758  1.00  0.00            
ATOM   1651  CB  GLU A 133      -7.077  14.815  10.362  1.00  0.00            
ATOM   1652  HB1 GLU A 133      -6.062  14.461  10.193  1.00  0.00            
ATOM   1653  HB2 GLU A 133      -7.029  15.459  11.243  1.00  0.00            
ATOM   1654  CG  GLU A 133      -7.694  15.630   9.201  1.00  0.00            
ATOM   1655  HG1 GLU A 133      -8.743  15.801   9.451  1.00  0.00            
ATOM   1656  HG2 GLU A 133      -7.652  15.062   8.271  1.00  0.00            
ATOM   1657  CD  GLU A 133      -6.953  16.977   9.072  1.00  0.00            
ATOM   1658  OE1 GLU A 133      -5.779  17.059   9.578  1.00  0.00            
ATOM   1659  OE2 GLU A 133      -7.537  17.942   8.526  1.00  0.00            
ATOM   1660  C   GLU A 133      -7.829  12.507   9.758  1.00  0.00            
ATOM   1661  O   GLU A 133      -8.305  12.657   8.659  1.00  0.00            
ATOM   1662  N   ARG A 134      -7.078  11.394  10.077  1.00  0.00            
ATOM   1663  H   ARG A 134      -6.944  11.279  11.073  1.00  0.00            
ATOM   1664  CA  ARG A 134      -6.666  10.367   9.113  1.00  0.00            
ATOM   1665  HA  ARG A 134      -6.226   9.544   9.666  1.00  0.00            
ATOM   1666  CB  ARG A 134      -5.537  10.988   8.256  1.00  0.00            
ATOM   1667  HB1 ARG A 134      -4.829  11.304   9.017  1.00  0.00            
ATOM   1668  HB2 ARG A 134      -5.809  11.907   7.741  1.00  0.00            
ATOM   1669  CG  ARG A 134      -4.654  10.125   7.249  1.00  0.00            
ATOM   1670  HG1 ARG A 134      -3.769  10.735   7.047  1.00  0.00            
ATOM   1671  HG2 ARG A 134      -5.081  10.041   6.253  1.00  0.00            
ATOM   1672  CD  ARG A 134      -4.172   8.742   7.818  1.00  0.00            
ATOM   1673  HD1 ARG A 134      -5.110   8.191   7.961  1.00  0.00            
ATOM   1674  HD2 ARG A 134      -3.730   8.897   8.800  1.00  0.00            
ATOM   1675  NE  ARG A 134      -3.204   7.985   6.931  1.00  0.00            
ATOM   1676  HE  ARG A 134      -3.612   7.243   6.378  1.00  0.00            
ATOM   1677  CZ  ARG A 134      -1.965   8.223   6.716  1.00  0.00            
ATOM   1678  NH1 ARG A 134      -1.252   9.115   7.334  1.00  0.00            
ATOM   1679 1HH1 ARG A 134      -1.677   9.360   8.215  1.00  0.00            
ATOM   1680 2HH1 ARG A 134      -0.279   9.128   7.073  1.00  0.00            
ATOM   1681  NH2 ARG A 134      -1.372   7.534   5.853  1.00  0.00            
ATOM   1682 1HH2 ARG A 134      -1.951   6.870   5.361  1.00  0.00            
ATOM   1683 2HH2 ARG A 134      -0.423   7.761   5.574  1.00  0.00            
ATOM   1684  C   ARG A 134      -7.798   9.749   8.268  1.00  0.00            
ATOM   1685  O   ARG A 134      -7.521   9.214   7.215  1.00  0.00            
ATOM   1686  N   SER A 135      -9.038   9.788   8.703  1.00  0.00            
ATOM   1687  H   SER A 135      -9.206  10.348   9.522  1.00  0.00            
ATOM   1688  CA  SER A 135     -10.149   9.035   8.233  1.00  0.00            
ATOM   1689  HA  SER A 135      -9.956   8.658   7.221  1.00  0.00            
ATOM   1690  CB  SER A 135     -11.400   9.914   8.080  1.00  0.00            
ATOM   1691  HB1 SER A 135     -11.524  10.588   8.924  1.00  0.00            
ATOM   1692  HB2 SER A 135     -12.312   9.350   7.864  1.00  0.00            
ATOM   1693  OG  SER A 135     -11.246  10.751   6.882  1.00  0.00            
ATOM   1694  HG  SER A 135     -11.067  11.656   7.121  1.00  0.00            
ATOM   1695  C   SER A 135     -10.571   7.785   9.096  1.00  0.00            
ATOM   1696  O   SER A 135     -10.268   7.794  10.329  1.00  0.00            
ATOM   1697  N   SER A 136     -11.309   6.884   8.468  1.00  0.00            
ATOM   1698  H   SER A 136     -11.549   6.996   7.493  1.00  0.00            
ATOM   1699  CA  SER A 136     -12.125   5.804   9.104  1.00  0.00            
ATOM   1700  HA  SER A 136     -11.627   5.445   9.999  1.00  0.00            
ATOM   1701  CB  SER A 136     -13.395   6.367   9.648  1.00  0.00            
ATOM   1702  HB1 SER A 136     -13.959   5.534  10.075  1.00  0.00            
ATOM   1703  HB2 SER A 136     -13.975   6.758   8.824  1.00  0.00            
ATOM   1704  OG  SER A 136     -13.170   7.514  10.506  1.00  0.00            
ATOM   1705  HG  SER A 136     -14.076   7.780  10.721  1.00  0.00            
ATOM   1706  C   SER A 136     -12.180   4.557   8.197  1.00  0.00            
ATOM   1707  O   SER A 136     -13.110   4.421   7.414  1.00  0.00            
ATOM   1708  N   PRO A 137     -11.138   3.720   8.108  1.00  0.00            
ATOM   1709  CD  PRO A 137      -9.868   3.837   8.801  1.00  0.00            
ATOM   1710  HD1 PRO A 137      -9.886   3.373   9.790  1.00  0.00            
ATOM   1711  HD2 PRO A 137      -9.499   4.862   8.815  1.00  0.00            
ATOM   1712  CG  PRO A 137      -8.868   3.033   8.001  1.00  0.00            
ATOM   1713  HG1 PRO A 137      -8.106   2.575   8.624  1.00  0.00            
ATOM   1714  HG2 PRO A 137      -8.444   3.634   7.206  1.00  0.00            
ATOM   1715  CB  PRO A 137      -9.744   1.974   7.292  1.00  0.00            
ATOM   1716  HB1 PRO A 137      -9.862   1.054   7.864  1.00  0.00            
ATOM   1717  HB2 PRO A 137      -9.371   1.630   6.333  1.00  0.00            
ATOM   1718  CA  PRO A 137     -11.116   2.643   7.084  1.00  0.00            
ATOM   1719  HA  PRO A 137     -11.101   3.074   6.076  1.00  0.00            
ATOM   1720  C   PRO A 137     -12.194   1.639   7.330  1.00  0.00            
ATOM   1721  O   PRO A 137     -12.634   1.033   6.312  1.00  0.00            
ATOM   1722  N   GLU A 138     -12.701   1.465   8.538  1.00  0.00            
ATOM   1723  H   GLU A 138     -12.317   1.914   9.362  1.00  0.00            
ATOM   1724  CA  GLU A 138     -13.800   0.521   8.918  1.00  0.00            
ATOM   1725  HA  GLU A 138     -13.565  -0.412   8.405  1.00  0.00            
ATOM   1726  CB  GLU A 138     -13.859   0.309  10.449  1.00  0.00            
ATOM   1727  HB1 GLU A 138     -13.081  -0.320  10.885  1.00  0.00            
ATOM   1728  HB2 GLU A 138     -14.707  -0.330  10.687  1.00  0.00            
ATOM   1729  CG  GLU A 138     -14.164   1.547  11.316  1.00  0.00            
ATOM   1730  HG1 GLU A 138     -14.586   1.209  12.261  1.00  0.00            
ATOM   1731  HG2 GLU A 138     -14.835   2.173  10.728  1.00  0.00            
ATOM   1732  CD  GLU A 138     -12.878   2.308  11.680  1.00  0.00            
ATOM   1733  OE1 GLU A 138     -12.513   3.277  10.953  1.00  0.00            
ATOM   1734  OE2 GLU A 138     -12.169   1.887  12.617  1.00  0.00            
ATOM   1735  C   GLU A 138     -15.226   0.973   8.440  1.00  0.00            
ATOM   1736  O   GLU A 138     -16.221   0.321   8.727  1.00  0.00            
ATOM   1737  N   GLU A 139     -15.284   1.985   7.574  1.00  0.00            
ATOM   1738  H   GLU A 139     -14.422   2.412   7.263  1.00  0.00            
ATOM   1739  CA  GLU A 139     -16.511   2.444   6.972  1.00  0.00            
ATOM   1740  HA  GLU A 139     -17.340   1.735   7.045  1.00  0.00            
ATOM   1741  CB  GLU A 139     -17.214   3.568   7.773  1.00  0.00            
ATOM   1742  HB1 GLU A 139     -17.662   3.095   8.646  1.00  0.00            
ATOM   1743  HB2 GLU A 139     -18.081   4.004   7.264  1.00  0.00            
ATOM   1744  CG  GLU A 139     -16.396   4.770   8.164  1.00  0.00            
ATOM   1745  HG1 GLU A 139     -16.050   5.306   7.278  1.00  0.00            
ATOM   1746  HG2 GLU A 139     -15.536   4.372   8.700  1.00  0.00            
ATOM   1747  CD  GLU A 139     -17.193   5.764   9.008  1.00  0.00            
ATOM   1748  OE1 GLU A 139     -17.031   5.844  10.213  1.00  0.00            
ATOM   1749  OE2 GLU A 139     -18.056   6.444   8.460  1.00  0.00            
ATOM   1750  C   GLU A 139     -16.241   2.878   5.553  1.00  0.00            
ATOM   1751  O   GLU A 139     -17.023   2.675   4.666  1.00  0.00            
ATOM   1752  N   GLN A 140     -15.113   3.598   5.293  1.00  0.00            
ATOM   1753  H   GLN A 140     -14.483   3.718   6.072  1.00  0.00            
ATOM   1754  CA  GLN A 140     -14.773   4.212   3.957  1.00  0.00            
ATOM   1755  HA  GLN A 140     -15.629   4.758   3.540  1.00  0.00            
ATOM   1756  CB  GLN A 140     -13.690   5.251   4.182  1.00  0.00            
ATOM   1757  HB1 GLN A 140     -13.200   5.669   3.296  1.00  0.00            
ATOM   1758  HB2 GLN A 140     -12.874   4.821   4.757  1.00  0.00            
ATOM   1759  CG  GLN A 140     -14.145   6.459   4.867  1.00  0.00            
ATOM   1760  HG1 GLN A 140     -14.648   6.252   5.816  1.00  0.00            
ATOM   1761  HG2 GLN A 140     -14.918   6.900   4.254  1.00  0.00            
ATOM   1762  CD  GLN A 140     -13.088   7.601   5.082  1.00  0.00            
ATOM   1763  OE1 GLN A 140     -12.047   7.460   5.664  1.00  0.00            
ATOM   1764  NE2 GLN A 140     -13.327   8.841   4.605  1.00  0.00            
ATOM   1765 1HE2 GLN A 140     -14.250   9.098   4.276  1.00  0.00            
ATOM   1766 2HE2 GLN A 140     -12.676   9.541   4.930  1.00  0.00            
ATOM   1767  C   GLN A 140     -14.312   3.268   2.839  1.00  0.00            
ATOM   1768  O   GLN A 140     -14.418   3.585   1.619  1.00  0.00            
ATOM   1769  N   LEU A 141     -13.670   2.157   3.230  1.00  0.00            
ATOM   1770  H   LEU A 141     -13.803   1.931   4.212  1.00  0.00            
ATOM   1771  CA  LEU A 141     -12.835   1.288   2.320  1.00  0.00            
ATOM   1772  HA  LEU A 141     -12.802   1.812   1.367  1.00  0.00            
ATOM   1773  CB  LEU A 141     -11.276   1.172   2.814  1.00  0.00            
ATOM   1774  HB1 LEU A 141     -10.916   0.182   2.516  1.00  0.00            
ATOM   1775  HB2 LEU A 141     -11.332   1.079   3.893  1.00  0.00            
ATOM   1776  CG  LEU A 141     -10.242   2.272   2.406  1.00  0.00            
ATOM   1777  HG  LEU A 141     -10.086   2.292   1.320  1.00  0.00            
ATOM   1778  CD1 LEU A 141     -10.615   3.690   2.921  1.00  0.00            
ATOM   1779 1HD1 LEU A 141     -11.469   4.073   2.366  1.00  0.00            
ATOM   1780 2HD1 LEU A 141     -10.849   3.574   3.977  1.00  0.00            
ATOM   1781 3HD1 LEU A 141      -9.720   4.298   2.810  1.00  0.00            
ATOM   1782  CD2 LEU A 141      -8.900   1.796   2.918  1.00  0.00            
ATOM   1783 1HD2 LEU A 141      -8.965   1.887   4.003  1.00  0.00            
ATOM   1784 2HD2 LEU A 141      -8.644   0.790   2.573  1.00  0.00            
ATOM   1785 3HD2 LEU A 141      -8.215   2.547   2.537  1.00  0.00            
ATOM   1786  C   LEU A 141     -13.415  -0.180   2.291  1.00  0.00            
ATOM   1787  O   LEU A 141     -12.802  -1.127   1.760  1.00  0.00            
ATOM   1788  N   LEU A 142     -14.629  -0.443   2.831  1.00  0.00            
ATOM   1789  H   LEU A 142     -15.109   0.352   3.213  1.00  0.00            
ATOM   1790  CA  LEU A 142     -15.216  -1.803   2.935  1.00  0.00            
ATOM   1791  HA  LEU A 142     -14.503  -2.536   3.292  1.00  0.00            
ATOM   1792  CB  LEU A 142     -16.338  -1.762   3.893  1.00  0.00            
ATOM   1793  HB1 LEU A 142     -16.715  -2.780   3.968  1.00  0.00            
ATOM   1794  HB2 LEU A 142     -17.090  -1.137   3.409  1.00  0.00            
ATOM   1795  CG  LEU A 142     -16.205  -1.057   5.240  1.00  0.00            
ATOM   1796  HG  LEU A 142     -15.777  -0.080   5.041  1.00  0.00            
ATOM   1797  CD1 LEU A 142     -17.595  -0.800   5.867  1.00  0.00            
ATOM   1798 1HD1 LEU A 142     -18.106   0.004   5.350  1.00  0.00            
ATOM   1799 2HD1 LEU A 142     -18.174  -1.721   5.786  1.00  0.00            
ATOM   1800 3HD1 LEU A 142     -17.491  -0.539   6.913  1.00  0.00            
ATOM   1801  CD2 LEU A 142     -15.331  -1.851   6.230  1.00  0.00            
ATOM   1802 1HD2 LEU A 142     -15.142  -1.278   7.138  1.00  0.00            
ATOM   1803 2HD2 LEU A 142     -15.933  -2.702   6.535  1.00  0.00            
ATOM   1804 3HD2 LEU A 142     -14.517  -2.371   5.724  1.00  0.00            
ATOM   1805  C   LEU A 142     -15.610  -2.343   1.543  1.00  0.00            
ATOM   1806  O   LEU A 142     -15.119  -3.428   1.073  1.00  0.00            
ATOM   1807  N   PHE A 143     -16.286  -1.486   0.756  1.00  0.00            
ATOM   1808  H   PHE A 143     -16.657  -0.602   1.080  1.00  0.00            
ATOM   1809  CA  PHE A 143     -16.625  -1.887  -0.692  1.00  0.00            
ATOM   1810  HA  PHE A 143     -17.008  -2.914  -0.606  1.00  0.00            
ATOM   1811  CB  PHE A 143     -17.870  -1.034  -1.184  1.00  0.00            
ATOM   1812  HB1 PHE A 143     -17.553  -0.025  -1.445  1.00  0.00            
ATOM   1813  HB2 PHE A 143     -18.665  -1.111  -0.441  1.00  0.00            
ATOM   1814  CG  PHE A 143     -18.477  -1.589  -2.553  1.00  0.00            
ATOM   1815  CD1 PHE A 143     -18.422  -0.882  -3.759  1.00  0.00            
ATOM   1816  HD1 PHE A 143     -17.960   0.095  -3.773  1.00  0.00            
ATOM   1817  CE1 PHE A 143     -18.956  -1.399  -4.923  1.00  0.00            
ATOM   1818  HE1 PHE A 143     -18.951  -0.802  -5.813  1.00  0.00            
ATOM   1819  CZ  PHE A 143     -19.608  -2.661  -4.893  1.00  0.00            
ATOM   1820  HZ  PHE A 143     -20.050  -3.004  -5.820  1.00  0.00            
ATOM   1821  CE2 PHE A 143     -19.748  -3.394  -3.742  1.00  0.00            
ATOM   1822  HE2 PHE A 143     -20.199  -4.377  -3.746  1.00  0.00            
ATOM   1823  CD2 PHE A 143     -19.226  -2.823  -2.533  1.00  0.00            
ATOM   1824  HD2 PHE A 143     -19.304  -3.303  -1.578  1.00  0.00            
ATOM   1825  C   PHE A 143     -15.480  -1.816  -1.646  1.00  0.00            
ATOM   1826  O   PHE A 143     -15.310  -2.659  -2.454  1.00  0.00            
ATOM   1827  N   LEU A 144     -14.548  -0.958  -1.400  1.00  0.00            
ATOM   1828  H   LEU A 144     -14.799  -0.193  -0.795  1.00  0.00            
ATOM   1829  CA  LEU A 144     -13.236  -0.797  -2.146  1.00  0.00            
ATOM   1830  HA  LEU A 144     -13.478  -0.595  -3.189  1.00  0.00            
ATOM   1831  CB  LEU A 144     -12.396   0.385  -1.651  1.00  0.00            
ATOM   1832  HB1 LEU A 144     -12.177   0.387  -0.586  1.00  0.00            
ATOM   1833  HB2 LEU A 144     -12.883   1.360  -1.746  1.00  0.00            
ATOM   1834  CG  LEU A 144     -11.084   0.615  -2.392  1.00  0.00            
ATOM   1835  HG  LEU A 144     -10.626  -0.364  -2.530  1.00  0.00            
ATOM   1836  CD1 LEU A 144     -11.291   1.077  -3.843  1.00  0.00            
ATOM   1837 1HD1 LEU A 144     -12.035   1.879  -3.937  1.00  0.00            
ATOM   1838 2HD1 LEU A 144     -10.335   1.490  -4.146  1.00  0.00            
ATOM   1839 3HD1 LEU A 144     -11.565   0.177  -4.392  1.00  0.00            
ATOM   1840  CD2 LEU A 144     -10.092   1.601  -1.738  1.00  0.00            
ATOM   1841 1HD2 LEU A 144     -10.350   2.663  -1.790  1.00  0.00            
ATOM   1842 2HD2 LEU A 144      -9.911   1.318  -0.705  1.00  0.00            
ATOM   1843 3HD2 LEU A 144      -9.086   1.570  -2.163  1.00  0.00            
ATOM   1844  C   LEU A 144     -12.483  -2.104  -2.265  1.00  0.00            
ATOM   1845  O   LEU A 144     -11.970  -2.490  -3.350  1.00  0.00            
ATOM   1846  N   TYR A 145     -12.453  -2.835  -1.120  1.00  0.00            
ATOM   1847  H   TYR A 145     -12.901  -2.512  -0.277  1.00  0.00            
ATOM   1848  CA  TYR A 145     -11.775  -4.132  -1.055  1.00  0.00            
ATOM   1849  HA  TYR A 145     -10.731  -3.987  -1.339  1.00  0.00            
ATOM   1850  CB  TYR A 145     -11.948  -4.624   0.437  1.00  0.00            
ATOM   1851  HB1 TYR A 145     -12.856  -5.226   0.496  1.00  0.00            
ATOM   1852  HB2 TYR A 145     -11.984  -3.754   1.093  1.00  0.00            
ATOM   1853  CG  TYR A 145     -10.699  -5.449   0.827  1.00  0.00            
ATOM   1854  CD1 TYR A 145      -9.528  -4.830   1.263  1.00  0.00            
ATOM   1855  HD1 TYR A 145      -9.464  -3.768   1.439  1.00  0.00            
ATOM   1856  CE1 TYR A 145      -8.383  -5.642   1.452  1.00  0.00            
ATOM   1857  HE1 TYR A 145      -7.479  -5.202   1.858  1.00  0.00            
ATOM   1858  CZ  TYR A 145      -8.391  -7.071   1.237  1.00  0.00            
ATOM   1859  OH  TYR A 145      -7.310  -7.853   1.338  1.00  0.00            
ATOM   1860  HH  TYR A 145      -6.486  -7.402   1.525  1.00  0.00            
ATOM   1861  CE2 TYR A 145      -9.557  -7.582   0.744  1.00  0.00            
ATOM   1862  HE2 TYR A 145      -9.607  -8.620   0.466  1.00  0.00            
ATOM   1863  CD2 TYR A 145     -10.708  -6.822   0.578  1.00  0.00            
ATOM   1864  HD2 TYR A 145     -11.570  -7.318   0.140  1.00  0.00            
ATOM   1865  C   TYR A 145     -12.502  -5.182  -1.923  1.00  0.00            
ATOM   1866  O   TYR A 145     -11.849  -6.137  -2.439  1.00  0.00            
ATOM   1867  N   ILE A 146     -13.827  -5.045  -2.227  1.00  0.00            
ATOM   1868  H   ILE A 146     -14.346  -4.295  -1.795  1.00  0.00            
ATOM   1869  CA  ILE A 146     -14.562  -5.857  -3.154  1.00  0.00            
ATOM   1870  HA  ILE A 146     -14.304  -6.888  -2.883  1.00  0.00            
ATOM   1871  CB  ILE A 146     -16.088  -5.830  -3.095  1.00  0.00            
ATOM   1872  HB  ILE A 146     -16.479  -4.892  -3.491  1.00  0.00            
ATOM   1873  CG2 ILE A 146     -16.831  -6.882  -3.934  1.00  0.00            
ATOM   1874 1HG2 ILE A 146     -17.901  -6.693  -3.808  1.00  0.00            
ATOM   1875 2HG2 ILE A 146     -16.492  -6.842  -4.965  1.00  0.00            
ATOM   1876 3HG2 ILE A 146     -16.658  -7.854  -3.474  1.00  0.00            
ATOM   1877  CG1 ILE A 146     -16.651  -5.834  -1.653  1.00  0.00            
ATOM   1878 1HG1 ILE A 146     -17.739  -5.899  -1.691  1.00  0.00            
ATOM   1879 2HG1 ILE A 146     -16.472  -4.855  -1.199  1.00  0.00            
ATOM   1880  CD  ILE A 146     -16.112  -6.968  -0.797  1.00  0.00            
ATOM   1881  HD1 ILE A 146     -15.047  -6.818  -0.597  1.00  0.00            
ATOM   1882  HD2 ILE A 146     -16.641  -7.094   0.144  1.00  0.00            
ATOM   1883  HD3 ILE A 146     -16.243  -7.927  -1.289  1.00  0.00            
ATOM   1884  C   ILE A 146     -14.151  -5.519  -4.645  1.00  0.00            
ATOM   1885  O   ILE A 146     -13.615  -6.386  -5.319  1.00  0.00            
ATOM   1886  N   ILE A 147     -14.201  -4.247  -4.967  1.00  0.00            
ATOM   1887  H   ILE A 147     -14.621  -3.565  -4.349  1.00  0.00            
ATOM   1888  CA  ILE A 147     -13.753  -3.836  -6.369  1.00  0.00            
ATOM   1889  HA  ILE A 147     -14.297  -4.403  -7.117  1.00  0.00            
ATOM   1890  CB  ILE A 147     -13.934  -2.341  -6.729  1.00  0.00            
ATOM   1891  HB  ILE A 147     -13.058  -1.896  -6.255  1.00  0.00            
ATOM   1892  CG2 ILE A 147     -13.977  -2.040  -8.164  1.00  0.00            
ATOM   1893 1HG2 ILE A 147     -14.962  -2.336  -8.518  1.00  0.00            
ATOM   1894 2HG2 ILE A 147     -13.873  -0.978  -8.407  1.00  0.00            
ATOM   1895 3HG2 ILE A 147     -13.190  -2.678  -8.572  1.00  0.00            
ATOM   1896  CG1 ILE A 147     -15.191  -1.783  -6.143  1.00  0.00            
ATOM   1897 1HG1 ILE A 147     -15.008  -1.808  -5.069  1.00  0.00            
ATOM   1898 2HG1 ILE A 147     -16.022  -2.415  -6.468  1.00  0.00            
ATOM   1899  CD  ILE A 147     -15.506  -0.368  -6.559  1.00  0.00            
ATOM   1900  HD1 ILE A 147     -16.007   0.139  -5.724  1.00  0.00            
ATOM   1901  HD2 ILE A 147     -14.650   0.279  -6.746  1.00  0.00            
ATOM   1902  HD3 ILE A 147     -16.168  -0.351  -7.432  1.00  0.00            
ATOM   1903  C   ILE A 147     -12.343  -4.281  -6.648  1.00  0.00            
ATOM   1904  O   ILE A 147     -12.149  -4.862  -7.674  1.00  0.00            
ATOM   1905  N   TYR A 148     -11.487  -4.001  -5.680  1.00  0.00            
ATOM   1906  H   TYR A 148     -11.790  -3.429  -4.904  1.00  0.00            
ATOM   1907  CA  TYR A 148     -10.157  -4.528  -5.557  1.00  0.00            
ATOM   1908  HA  TYR A 148      -9.596  -4.088  -6.388  1.00  0.00            
ATOM   1909  CB  TYR A 148      -9.458  -4.111  -4.221  1.00  0.00            
ATOM   1910  HB1 TYR A 148     -10.211  -4.208  -3.442  1.00  0.00            
ATOM   1911  HB2 TYR A 148      -9.223  -3.044  -4.312  1.00  0.00            
ATOM   1912  CG  TYR A 148      -8.231  -4.936  -3.833  1.00  0.00            
ATOM   1913  CD1 TYR A 148      -7.286  -5.170  -4.872  1.00  0.00            
ATOM   1914  HD1 TYR A 148      -7.467  -4.864  -5.897  1.00  0.00            
ATOM   1915  CE1 TYR A 148      -6.234  -6.042  -4.545  1.00  0.00            
ATOM   1916  HE1 TYR A 148      -5.525  -6.360  -5.286  1.00  0.00            
ATOM   1917  CZ  TYR A 148      -5.987  -6.441  -3.246  1.00  0.00            
ATOM   1918  OH  TYR A 148      -4.993  -7.411  -3.027  1.00  0.00            
ATOM   1919  HH  TYR A 148      -4.789  -7.608  -2.109  1.00  0.00            
ATOM   1920  CE2 TYR A 148      -6.818  -6.017  -2.171  1.00  0.00            
ATOM   1921  HE2 TYR A 148      -6.621  -6.365  -1.172  1.00  0.00            
ATOM   1922  CD2 TYR A 148      -7.985  -5.365  -2.471  1.00  0.00            
ATOM   1923  HD2 TYR A 148      -8.736  -5.194  -1.712  1.00  0.00            
ATOM   1924  C   TYR A 148     -10.033  -6.058  -5.793  1.00  0.00            
ATOM   1925  O   TYR A 148      -9.491  -6.424  -6.837  1.00  0.00            
ATOM   1926  N   THR A 149     -10.492  -6.929  -4.901  1.00  0.00            
ATOM   1927  H   THR A 149     -10.775  -6.599  -3.994  1.00  0.00            
ATOM   1928  CA  THR A 149     -10.171  -8.367  -5.077  1.00  0.00            
ATOM   1929  HA  THR A 149      -9.110  -8.606  -5.150  1.00  0.00            
ATOM   1930  CB  THR A 149     -10.791  -9.236  -3.886  1.00  0.00            
ATOM   1931  HB  THR A 149     -10.638 -10.278  -4.177  1.00  0.00            
ATOM   1932  CG2 THR A 149     -10.084  -8.915  -2.632  1.00  0.00            
ATOM   1933 1HG2 THR A 149     -10.416  -9.666  -1.920  1.00  0.00            
ATOM   1934 2HG2 THR A 149      -9.026  -9.111  -2.789  1.00  0.00            
ATOM   1935 3HG2 THR A 149     -10.301  -7.886  -2.326  1.00  0.00            
ATOM   1936  OG1 THR A 149     -12.135  -8.883  -3.695  1.00  0.00            
ATOM   1937  HG1 THR A 149     -12.131  -7.921  -3.717  1.00  0.00            
ATOM   1938  C   THR A 149     -10.775  -8.930  -6.324  1.00  0.00            
ATOM   1939  O   THR A 149     -10.131  -9.708  -7.055  1.00  0.00            
ATOM   1940  N   VAL A 150     -11.975  -8.523  -6.718  1.00  0.00            
ATOM   1941  H   VAL A 150     -12.424  -7.742  -6.272  1.00  0.00            
ATOM   1942  CA  VAL A 150     -12.512  -8.920  -8.002  1.00  0.00            
ATOM   1943  HA  VAL A 150     -12.280  -9.985  -8.123  1.00  0.00            
ATOM   1944  CB  VAL A 150     -14.133  -8.834  -7.945  1.00  0.00            
ATOM   1945  HB  VAL A 150     -14.430  -7.787  -8.009  1.00  0.00            
ATOM   1946  CG1 VAL A 150     -14.683  -9.560  -9.195  1.00  0.00            
ATOM   1947 1HG1 VAL A 150     -15.754  -9.408  -9.207  1.00  0.00            
ATOM   1948 2HG1 VAL A 150     -14.393  -9.030 -10.106  1.00  0.00            
ATOM   1949 3HG1 VAL A 150     -14.482 -10.626  -9.158  1.00  0.00            
ATOM   1950  CG2 VAL A 150     -14.740  -9.506  -6.688  1.00  0.00            
ATOM   1951 1HG2 VAL A 150     -15.795  -9.246  -6.566  1.00  0.00            
ATOM   1952 2HG2 VAL A 150     -14.601 -10.587  -6.665  1.00  0.00            
ATOM   1953 3HG2 VAL A 150     -14.230  -9.108  -5.809  1.00  0.00            
ATOM   1954  C   VAL A 150     -11.862  -8.247  -9.236  1.00  0.00            
ATOM   1955  O   VAL A 150     -11.468  -8.959 -10.144  1.00  0.00            
ATOM   1956  N   GLY A 151     -11.751  -6.934  -9.245  1.00  0.00            
ATOM   1957  H   GLY A 151     -11.886  -6.510  -8.332  1.00  0.00            
ATOM   1958  CA  GLY A 151     -11.265  -6.253 -10.392  1.00  0.00            
ATOM   1959  HA1 GLY A 151     -11.189  -5.186 -10.205  1.00  0.00            
ATOM   1960  HA2 GLY A 151     -11.944  -6.584 -11.180  1.00  0.00            
ATOM   1961  C   GLY A 151      -9.831  -6.759 -10.755  1.00  0.00            
ATOM   1962  O   GLY A 151      -9.595  -7.107 -11.897  1.00  0.00            
ATOM   1963  N   TYR A 152      -8.960  -6.979  -9.759  1.00  0.00            
ATOM   1964  H   TYR A 152      -9.321  -6.799  -8.837  1.00  0.00            
ATOM   1965  CA  TYR A 152      -7.512  -7.195  -9.961  1.00  0.00            
ATOM   1966  HA  TYR A 152      -7.342  -6.557 -10.830  1.00  0.00            
ATOM   1967  CB  TYR A 152      -6.819  -6.622  -8.758  1.00  0.00            
ATOM   1968  HB1 TYR A 152      -6.383  -7.455  -8.205  1.00  0.00            
ATOM   1969  HB2 TYR A 152      -7.565  -6.121  -8.145  1.00  0.00            
ATOM   1970  CG  TYR A 152      -5.789  -5.628  -9.017  1.00  0.00            
ATOM   1971  CD1 TYR A 152      -4.795  -5.875 -10.041  1.00  0.00            
ATOM   1972  HD1 TYR A 152      -4.905  -6.737 -10.670  1.00  0.00            
ATOM   1973  CE1 TYR A 152      -3.785  -4.915 -10.279  1.00  0.00            
ATOM   1974  HE1 TYR A 152      -3.047  -5.091 -11.049  1.00  0.00            
ATOM   1975  CZ  TYR A 152      -3.580  -3.836  -9.448  1.00  0.00            
ATOM   1976  OH  TYR A 152      -2.508  -3.029  -9.629  1.00  0.00            
ATOM   1977  HH  TYR A 152      -2.400  -2.431  -8.880  1.00  0.00            
ATOM   1978  CE2 TYR A 152      -4.477  -3.616  -8.403  1.00  0.00            
ATOM   1979  HE2 TYR A 152      -4.296  -2.766  -7.758  1.00  0.00            
ATOM   1980  CD2 TYR A 152      -5.582  -4.483  -8.200  1.00  0.00            
ATOM   1981  HD2 TYR A 152      -6.193  -4.212  -7.347  1.00  0.00            
ATOM   1982  C   TYR A 152      -7.182  -8.621 -10.339  1.00  0.00            
ATOM   1983  O   TYR A 152      -6.317  -8.821 -11.226  1.00  0.00            
ATOM   1984  N   ALA A 153      -7.959  -9.555  -9.781  1.00  0.00            
ATOM   1985  H   ALA A 153      -8.842  -9.282  -9.363  1.00  0.00            
ATOM   1986  CA  ALA A 153      -8.082 -10.980 -10.327  1.00  0.00            
ATOM   1987  HA  ALA A 153      -7.060 -11.352 -10.263  1.00  0.00            
ATOM   1988  CB  ALA A 153      -8.942 -11.767  -9.314  1.00  0.00            
ATOM   1989  HB1 ALA A 153      -8.427 -11.807  -8.352  1.00  0.00            
ATOM   1990  HB2 ALA A 153      -9.935 -11.304  -9.233  1.00  0.00            
ATOM   1991  HB3 ALA A 153      -9.144 -12.787  -9.657  1.00  0.00            
ATOM   1992  C   ALA A 153      -8.691 -11.186 -11.712  1.00  0.00            
ATOM   1993  O   ALA A 153      -8.145 -11.928 -12.505  1.00  0.00            
ATOM   1994  N   LEU A 154      -9.727 -10.468 -12.066  1.00  0.00            
ATOM   1995  H   LEU A 154     -10.128  -9.828 -11.404  1.00  0.00            
ATOM   1996  CA  LEU A 154     -10.265 -10.294 -13.393  1.00  0.00            
ATOM   1997  HA  LEU A 154     -10.472 -11.290 -13.778  1.00  0.00            
ATOM   1998  CB  LEU A 154     -11.570  -9.506 -13.383  1.00  0.00            
ATOM   1999  HB1 LEU A 154     -11.722  -8.987 -14.321  1.00  0.00            
ATOM   2000  HB2 LEU A 154     -11.478  -8.699 -12.651  1.00  0.00            
ATOM   2001  CG  LEU A 154     -12.881 -10.230 -13.027  1.00  0.00            
ATOM   2002  HG  LEU A 154     -12.760 -10.664 -12.038  1.00  0.00            
ATOM   2003  CD1 LEU A 154     -13.912  -9.179 -13.064  1.00  0.00            
ATOM   2004 1HD1 LEU A 154     -14.885  -9.684 -13.088  1.00  0.00            
ATOM   2005 2HD1 LEU A 154     -13.745  -8.453 -12.269  1.00  0.00            
ATOM   2006 3HD1 LEU A 154     -13.863  -8.537 -13.943  1.00  0.00            
ATOM   2007  CD2 LEU A 154     -13.157 -11.194 -14.185  1.00  0.00            
ATOM   2008 1HD2 LEU A 154     -12.523 -12.035 -13.907  1.00  0.00            
ATOM   2009 2HD2 LEU A 154     -14.182 -11.557 -14.124  1.00  0.00            
ATOM   2010 3HD2 LEU A 154     -12.866 -10.835 -15.164  1.00  0.00            
ATOM   2011  C   LEU A 154      -9.264  -9.713 -14.379  1.00  0.00            
ATOM   2012  O   LEU A 154      -9.134 -10.286 -15.492  1.00  0.00            
ATOM   2013  N   SER A 155      -8.509  -8.668 -13.940  1.00  0.00            
ATOM   2014  H   SER A 155      -8.856  -8.196 -13.120  1.00  0.00            
ATOM   2015  CA  SER A 155      -7.378  -8.090 -14.713  1.00  0.00            
ATOM   2016  HA  SER A 155      -7.826  -7.781 -15.660  1.00  0.00            
ATOM   2017  CB  SER A 155      -6.751  -6.924 -13.923  1.00  0.00            
ATOM   2018  HB1 SER A 155      -5.858  -6.702 -14.498  1.00  0.00            
ATOM   2019  HB2 SER A 155      -6.385  -7.134 -12.909  1.00  0.00            
ATOM   2020  OG  SER A 155      -7.697  -5.883 -13.961  1.00  0.00            
ATOM   2021  HG  SER A 155      -7.917  -5.675 -13.060  1.00  0.00            
ATOM   2022  C   SER A 155      -6.331  -9.203 -14.963  1.00  0.00            
ATOM   2023  O   SER A 155      -5.895  -9.282 -16.077  1.00  0.00            
ATOM   2024  N   PHE A 156      -5.986 -10.030 -13.925  1.00  0.00            
ATOM   2025  H   PHE A 156      -6.409  -9.931 -13.012  1.00  0.00            
ATOM   2026  CA  PHE A 156      -5.051 -11.188 -14.180  1.00  0.00            
ATOM   2027  HA  PHE A 156      -4.198 -10.740 -14.695  1.00  0.00            
ATOM   2028  CB  PHE A 156      -4.555 -11.869 -12.858  1.00  0.00            
ATOM   2029  HB1 PHE A 156      -5.399 -12.160 -12.234  1.00  0.00            
ATOM   2030  HB2 PHE A 156      -4.088 -11.088 -12.264  1.00  0.00            
ATOM   2031  CG  PHE A 156      -3.684 -13.103 -13.003  1.00  0.00            
ATOM   2032  CD1 PHE A 156      -2.324 -12.972 -13.259  1.00  0.00            
ATOM   2033  HD1 PHE A 156      -1.852 -11.998 -13.192  1.00  0.00            
ATOM   2034  CE1 PHE A 156      -1.574 -14.159 -13.508  1.00  0.00            
ATOM   2035  HE1 PHE A 156      -0.504 -14.213 -13.634  1.00  0.00            
ATOM   2036  CZ  PHE A 156      -2.275 -15.422 -13.633  1.00  0.00            
ATOM   2037  HZ  PHE A 156      -1.765 -16.340 -13.853  1.00  0.00            
ATOM   2038  CE2 PHE A 156      -3.630 -15.474 -13.282  1.00  0.00            
ATOM   2039  HE2 PHE A 156      -4.181 -16.405 -13.258  1.00  0.00            
ATOM   2040  CD2 PHE A 156      -4.361 -14.307 -12.990  1.00  0.00            
ATOM   2041  HD2 PHE A 156      -5.435 -14.252 -12.924  1.00  0.00            
ATOM   2042  C   PHE A 156      -5.616 -12.279 -15.162  1.00  0.00            
ATOM   2043  O   PHE A 156      -4.906 -12.591 -16.075  1.00  0.00            
ATOM   2044  N   SER A 157      -6.885 -12.652 -15.081  1.00  0.00            
ATOM   2045  H   SER A 157      -7.477 -12.426 -14.293  1.00  0.00            
ATOM   2046  CA  SER A 157      -7.521 -13.605 -16.019  1.00  0.00            
ATOM   2047  HA  SER A 157      -7.006 -14.562 -15.983  1.00  0.00            
ATOM   2048  CB  SER A 157      -8.937 -13.914 -15.583  1.00  0.00            
ATOM   2049  HB1 SER A 157      -9.332 -14.645 -16.286  1.00  0.00            
ATOM   2050  HB2 SER A 157      -9.598 -13.052 -15.654  1.00  0.00            
ATOM   2051  OG  SER A 157      -8.950 -14.381 -14.281  1.00  0.00            
ATOM   2052  HG  SER A 157      -8.733 -13.686 -13.660  1.00  0.00            
ATOM   2053  C   SER A 157      -7.548 -13.064 -17.431  1.00  0.00            
ATOM   2054  O   SER A 157      -7.252 -13.816 -18.335  1.00  0.00            
ATOM   2055  N   ALA A 158      -7.884 -11.765 -17.608  1.00  0.00            
ATOM   2056  H   ALA A 158      -8.250 -11.229 -16.835  1.00  0.00            
ATOM   2057  CA  ALA A 158      -7.935 -11.197 -18.894  1.00  0.00            
ATOM   2058  HA  ALA A 158      -8.625 -11.829 -19.448  1.00  0.00            
ATOM   2059  CB  ALA A 158      -8.680  -9.825 -18.749  1.00  0.00            
ATOM   2060  HB1 ALA A 158      -8.898  -9.249 -19.646  1.00  0.00            
ATOM   2061  HB2 ALA A 158      -9.626 -10.057 -18.238  1.00  0.00            
ATOM   2062  HB3 ALA A 158      -8.207  -9.178 -18.013  1.00  0.00            
ATOM   2063  C   ALA A 158      -6.561 -10.964 -19.579  1.00  0.00            
ATOM   2064  O   ALA A 158      -6.338 -11.294 -20.723  1.00  0.00            
ATOM   2065  N   LEU A 159      -5.603 -10.484 -18.799  1.00  0.00            
ATOM   2066  H   LEU A 159      -5.800 -10.195 -17.842  1.00  0.00            
ATOM   2067  CA  LEU A 159      -4.272 -10.258 -19.347  1.00  0.00            
ATOM   2068  HA  LEU A 159      -4.373  -9.572 -20.193  1.00  0.00            
ATOM   2069  CB  LEU A 159      -3.373  -9.694 -18.297  1.00  0.00            
ATOM   2070  HB1 LEU A 159      -2.335  -9.971 -18.520  1.00  0.00            
ATOM   2071  HB2 LEU A 159      -3.690 -10.165 -17.372  1.00  0.00            
ATOM   2072  CG  LEU A 159      -3.444  -8.223 -18.001  1.00  0.00            
ATOM   2073  HG  LEU A 159      -4.434  -7.788 -18.058  1.00  0.00            
ATOM   2074  CD1 LEU A 159      -2.938  -7.994 -16.506  1.00  0.00            
ATOM   2075 1HD1 LEU A 159      -3.679  -8.483 -15.878  1.00  0.00            
ATOM   2076 2HD1 LEU A 159      -1.952  -8.435 -16.349  1.00  0.00            
ATOM   2077 3HD1 LEU A 159      -2.946  -6.918 -16.327  1.00  0.00            
ATOM   2078  CD2 LEU A 159      -2.437  -7.415 -18.832  1.00  0.00            
ATOM   2079 1HD2 LEU A 159      -1.455  -7.881 -18.834  1.00  0.00            
ATOM   2080 2HD2 LEU A 159      -2.766  -7.292 -19.866  1.00  0.00            
ATOM   2081 3HD2 LEU A 159      -2.256  -6.406 -18.460  1.00  0.00            
ATOM   2082  C   LEU A 159      -3.724 -11.616 -19.751  1.00  0.00            
ATOM   2083  O   LEU A 159      -3.087 -11.728 -20.806  1.00  0.00            
ATOM   2084  N   VAL A 160      -3.914 -12.638 -18.925  1.00  0.00            
ATOM   2085  H   VAL A 160      -4.419 -12.622 -18.054  1.00  0.00            
ATOM   2086  CA  VAL A 160      -3.372 -13.981 -19.311  1.00  0.00            
ATOM   2087  HA  VAL A 160      -2.367 -13.832 -19.720  1.00  0.00            
ATOM   2088  CB  VAL A 160      -3.207 -14.845 -18.064  1.00  0.00            
ATOM   2089  HB  VAL A 160      -4.167 -14.833 -17.543  1.00  0.00            
ATOM   2090  CG1 VAL A 160      -2.944 -16.347 -18.391  1.00  0.00            
ATOM   2091 1HG1 VAL A 160      -2.622 -16.875 -17.498  1.00  0.00            
ATOM   2092 2HG1 VAL A 160      -3.732 -16.895 -18.910  1.00  0.00            
ATOM   2093 3HG1 VAL A 160      -2.199 -16.359 -19.182  1.00  0.00            
ATOM   2094  CG2 VAL A 160      -2.131 -14.250 -17.132  1.00  0.00            
ATOM   2095 1HG2 VAL A 160      -1.141 -14.208 -17.584  1.00  0.00            
ATOM   2096 2HG2 VAL A 160      -2.454 -13.268 -16.801  1.00  0.00            
ATOM   2097 3HG2 VAL A 160      -2.023 -14.814 -16.204  1.00  0.00            
ATOM   2098  C   VAL A 160      -4.045 -14.556 -20.593  1.00  0.00            
ATOM   2099  O   VAL A 160      -3.239 -14.984 -21.478  1.00  0.00            
ATOM   2100  N   ILE A 161      -5.413 -14.426 -20.760  1.00  0.00            
ATOM   2101  H   ILE A 161      -5.942 -14.098 -19.964  1.00  0.00            
ATOM   2102  CA  ILE A 161      -6.224 -14.827 -21.946  1.00  0.00            
ATOM   2103  HA  ILE A 161      -5.985 -15.875 -22.148  1.00  0.00            
ATOM   2104  CB  ILE A 161      -7.687 -14.642 -21.571  1.00  0.00            
ATOM   2105  HB  ILE A 161      -7.849 -13.744 -20.968  1.00  0.00            
ATOM   2106  CG2 ILE A 161      -8.596 -14.534 -22.804  1.00  0.00            
ATOM   2107 1HG2 ILE A 161      -8.397 -15.321 -23.533  1.00  0.00            
ATOM   2108 2HG2 ILE A 161      -9.620 -14.663 -22.428  1.00  0.00            
ATOM   2109 3HG2 ILE A 161      -8.445 -13.523 -23.179  1.00  0.00            
ATOM   2110  CG1 ILE A 161      -8.236 -15.818 -20.744  1.00  0.00            
ATOM   2111 1HG1 ILE A 161      -7.619 -16.037 -19.880  1.00  0.00            
ATOM   2112 2HG1 ILE A 161      -8.126 -16.756 -21.277  1.00  0.00            
ATOM   2113  CD  ILE A 161      -9.681 -15.851 -20.220  1.00  0.00            
ATOM   2114  HD1 ILE A 161     -10.372 -15.954 -21.066  1.00  0.00            
ATOM   2115  HD2 ILE A 161      -9.667 -16.678 -19.522  1.00  0.00            
ATOM   2116  HD3 ILE A 161      -9.951 -14.955 -19.667  1.00  0.00            
ATOM   2117  C   ILE A 161      -5.829 -14.070 -23.237  1.00  0.00            
ATOM   2118  O   ILE A 161      -5.485 -14.781 -24.181  1.00  0.00            
ATOM   2119  N   ALA A 162      -5.578 -12.783 -23.203  1.00  0.00            
ATOM   2120  H   ALA A 162      -5.663 -12.329 -22.298  1.00  0.00            
ATOM   2121  CA  ALA A 162      -5.206 -11.951 -24.271  1.00  0.00            
ATOM   2122  HA  ALA A 162      -5.909 -12.092 -25.095  1.00  0.00            
ATOM   2123  CB  ALA A 162      -5.319 -10.479 -23.909  1.00  0.00            
ATOM   2124  HB1 ALA A 162      -5.108 -10.294 -22.858  1.00  0.00            
ATOM   2125  HB2 ALA A 162      -4.545 -10.005 -24.502  1.00  0.00            
ATOM   2126  HB3 ALA A 162      -6.321 -10.063 -24.045  1.00  0.00            
ATOM   2127  C   ALA A 162      -3.767 -12.272 -24.738  1.00  0.00            
ATOM   2128  O   ALA A 162      -3.529 -12.464 -25.901  1.00  0.00            
ATOM   2129  N   SER A 163      -2.815 -12.592 -23.807  1.00  0.00            
ATOM   2130  H   SER A 163      -3.090 -12.544 -22.838  1.00  0.00            
ATOM   2131  CA  SER A 163      -1.423 -12.939 -24.085  1.00  0.00            
ATOM   2132  HA  SER A 163      -0.943 -12.274 -24.799  1.00  0.00            
ATOM   2133  CB  SER A 163      -0.590 -12.917 -22.798  1.00  0.00            
ATOM   2134  HB1 SER A 163       0.400 -13.294 -23.048  1.00  0.00            
ATOM   2135  HB2 SER A 163      -0.972 -13.630 -22.072  1.00  0.00            
ATOM   2136  OG  SER A 163      -0.543 -11.666 -22.265  1.00  0.00            
ATOM   2137  HG  SER A 163      -1.437 -11.373 -22.041  1.00  0.00            
ATOM   2138  C   SER A 163      -1.320 -14.262 -24.852  1.00  0.00            
ATOM   2139  O   SER A 163      -0.597 -14.358 -25.810  1.00  0.00            
ATOM   2140  N   ALA A 164      -2.163 -15.215 -24.570  1.00  0.00            
ATOM   2141  H   ALA A 164      -2.783 -15.132 -23.773  1.00  0.00            
ATOM   2142  CA  ALA A 164      -2.180 -16.399 -25.347  1.00  0.00            
ATOM   2143  HA  ALA A 164      -1.193 -16.819 -25.564  1.00  0.00            
ATOM   2144  CB  ALA A 164      -2.844 -17.366 -24.384  1.00  0.00            
ATOM   2145  HB1 ALA A 164      -2.671 -18.406 -24.653  1.00  0.00            
ATOM   2146  HB2 ALA A 164      -2.399 -17.269 -23.388  1.00  0.00            
ATOM   2147  HB3 ALA A 164      -3.893 -17.108 -24.232  1.00  0.00            
ATOM   2148  C   ALA A 164      -2.882 -16.310 -26.692  1.00  0.00            
ATOM   2149  O   ALA A 164      -2.555 -17.045 -27.605  1.00  0.00            
ATOM   2150  N   ILE A 165      -3.808 -15.328 -26.865  1.00  0.00            
ATOM   2151  H   ILE A 165      -4.192 -14.827 -26.080  1.00  0.00            
ATOM   2152  CA  ILE A 165      -4.299 -15.020 -28.198  1.00  0.00            
ATOM   2153  HA  ILE A 165      -4.524 -16.008 -28.596  1.00  0.00            
ATOM   2154  CB  ILE A 165      -5.623 -14.220 -28.080  1.00  0.00            
ATOM   2155  HB  ILE A 165      -5.398 -13.274 -27.589  1.00  0.00            
ATOM   2156  CG2 ILE A 165      -6.139 -13.993 -29.550  1.00  0.00            
ATOM   2157 1HG2 ILE A 165      -5.338 -13.636 -30.193  1.00  0.00            
ATOM   2158 2HG2 ILE A 165      -6.374 -14.964 -29.970  1.00  0.00            
ATOM   2159 3HG2 ILE A 165      -6.979 -13.314 -29.733  1.00  0.00            
ATOM   2160  CG1 ILE A 165      -6.709 -14.942 -27.252  1.00  0.00            
ATOM   2161 1HG1 ILE A 165      -6.397 -15.362 -26.298  1.00  0.00            
ATOM   2162 2HG1 ILE A 165      -6.984 -15.777 -27.897  1.00  0.00            
ATOM   2163  CD  ILE A 165      -7.894 -13.969 -26.913  1.00  0.00            
ATOM   2164  HD1 ILE A 165      -7.468 -13.124 -26.357  1.00  0.00            
ATOM   2165  HD2 ILE A 165      -8.376 -13.504 -27.775  1.00  0.00            
ATOM   2166  HD3 ILE A 165      -8.687 -14.526 -26.415  1.00  0.00            
ATOM   2167  C   ILE A 165      -3.233 -14.331 -28.995  1.00  0.00            
ATOM   2168  O   ILE A 165      -2.934 -14.756 -30.145  1.00  0.00            
ATOM   2169  N   LEU A 166      -2.649 -13.318 -28.398  1.00  0.00            
ATOM   2170  H   LEU A 166      -2.840 -13.167 -27.419  1.00  0.00            
ATOM   2171  CA  LEU A 166      -1.714 -12.355 -29.025  1.00  0.00            
ATOM   2172  HA  LEU A 166      -2.259 -11.948 -29.878  1.00  0.00            
ATOM   2173  CB  LEU A 166      -1.261 -11.317 -27.988  1.00  0.00            
ATOM   2174  HB1 LEU A 166      -0.341 -10.889 -28.395  1.00  0.00            
ATOM   2175  HB2 LEU A 166      -1.072 -11.775 -27.012  1.00  0.00            
ATOM   2176  CG  LEU A 166      -2.147 -10.129 -27.731  1.00  0.00            
ATOM   2177  HG  LEU A 166      -3.117 -10.523 -27.421  1.00  0.00            
ATOM   2178  CD1 LEU A 166      -1.677  -9.231 -26.581  1.00  0.00            
ATOM   2179 1HD1 LEU A 166      -1.368  -9.866 -25.752  1.00  0.00            
ATOM   2180 2HD1 LEU A 166      -0.805  -8.591 -26.737  1.00  0.00            
ATOM   2181 3HD1 LEU A 166      -2.451  -8.556 -26.225  1.00  0.00            
ATOM   2182  CD2 LEU A 166      -2.341  -9.286 -29.009  1.00  0.00            
ATOM   2183 1HD2 LEU A 166      -2.450  -9.822 -29.954  1.00  0.00            
ATOM   2184 2HD2 LEU A 166      -3.251  -8.705 -28.849  1.00  0.00            
ATOM   2185 3HD2 LEU A 166      -1.521  -8.584 -29.133  1.00  0.00            
ATOM   2186  C   LEU A 166      -0.520 -13.103 -29.521  1.00  0.00            
ATOM   2187  O   LEU A 166      -0.033 -12.823 -30.588  1.00  0.00            
ATOM   2188  N   LEU A 167      -0.024 -14.199 -28.893  1.00  0.00            
ATOM   2189  H   LEU A 167      -0.403 -14.392 -27.975  1.00  0.00            
ATOM   2190  CA  LEU A 167       1.116 -15.050 -29.285  1.00  0.00            
ATOM   2191  HA  LEU A 167       2.021 -14.473 -29.503  1.00  0.00            
ATOM   2192  CB  LEU A 167       1.472 -15.885 -28.004  1.00  0.00            
ATOM   2193  HB1 LEU A 167       0.741 -16.702 -27.974  1.00  0.00            
ATOM   2194  HB2 LEU A 167       1.342 -15.219 -27.149  1.00  0.00            
ATOM   2195  CG  LEU A 167       2.936 -16.310 -27.817  1.00  0.00            
ATOM   2196  HG  LEU A 167       3.354 -16.420 -28.820  1.00  0.00            
ATOM   2197  CD1 LEU A 167       3.787 -15.166 -27.288  1.00  0.00            
ATOM   2198 1HD1 LEU A 167       3.473 -14.750 -26.329  1.00  0.00            
ATOM   2199 2HD1 LEU A 167       4.790 -15.583 -27.171  1.00  0.00            
ATOM   2200 3HD1 LEU A 167       3.869 -14.320 -27.968  1.00  0.00            
ATOM   2201  CD2 LEU A 167       3.036 -17.638 -27.024  1.00  0.00            
ATOM   2202 1HD2 LEU A 167       2.827 -18.463 -27.704  1.00  0.00            
ATOM   2203 2HD2 LEU A 167       4.027 -17.758 -26.598  1.00  0.00            
ATOM   2204 3HD2 LEU A 167       2.296 -17.527 -26.239  1.00  0.00            
ATOM   2205  C   LEU A 167       0.740 -15.952 -30.477  1.00  0.00            
ATOM   2206  O   LEU A 167       1.667 -16.609 -30.992  1.00  0.00            
ATOM   2207  N   GLY A 168      -0.458 -16.035 -31.056  1.00  0.00            
ATOM   2208  H   GLY A 168      -1.223 -15.477 -30.710  1.00  0.00            
ATOM   2209  CA  GLY A 168      -0.721 -16.868 -32.152  1.00  0.00            
ATOM   2210  HA1 GLY A 168      -1.293 -17.662 -31.678  1.00  0.00            
ATOM   2211  HA2 GLY A 168       0.158 -17.406 -32.530  1.00  0.00            
ATOM   2212  C   GLY A 168      -1.585 -16.195 -33.273  1.00  0.00            
ATOM   2213  O   GLY A 168      -1.522 -16.647 -34.441  1.00  0.00            
ATOM   2214  N   PHE A 169      -2.378 -15.163 -32.936  1.00  0.00            
ATOM   2215  H   PHE A 169      -2.173 -14.800 -32.020  1.00  0.00            
ATOM   2216  CA  PHE A 169      -3.455 -14.655 -33.821  1.00  0.00            
ATOM   2217  HA  PHE A 169      -3.735 -15.444 -34.509  1.00  0.00            
ATOM   2218  CB  PHE A 169      -4.679 -14.398 -32.988  1.00  0.00            
ATOM   2219  HB1 PHE A 169      -4.417 -13.687 -32.204  1.00  0.00            
ATOM   2220  HB2 PHE A 169      -4.965 -15.337 -32.509  1.00  0.00            
ATOM   2221  CG  PHE A 169      -5.821 -13.875 -33.739  1.00  0.00            
ATOM   2222  CD1 PHE A 169      -6.326 -12.522 -33.522  1.00  0.00            
ATOM   2223  HD1 PHE A 169      -5.799 -11.816 -32.896  1.00  0.00            
ATOM   2224  CE1 PHE A 169      -7.506 -12.156 -34.153  1.00  0.00            
ATOM   2225  HE1 PHE A 169      -7.772 -11.109 -34.104  1.00  0.00            
ATOM   2226  CZ  PHE A 169      -8.203 -13.039 -34.951  1.00  0.00            
ATOM   2227  HZ  PHE A 169      -9.029 -12.728 -35.568  1.00  0.00            
ATOM   2228  CE2 PHE A 169      -7.798 -14.369 -34.997  1.00  0.00            
ATOM   2229  HE2 PHE A 169      -8.510 -15.042 -35.450  1.00  0.00            
ATOM   2230  CD2 PHE A 169      -6.583 -14.802 -34.468  1.00  0.00            
ATOM   2231  HD2 PHE A 169      -6.406 -15.870 -34.513  1.00  0.00            
ATOM   2232  C   PHE A 169      -3.047 -13.502 -34.789  1.00  0.00            
ATOM   2233  O   PHE A 169      -2.748 -12.415 -34.312  1.00  0.00            
ATOM   2234  N   ARG A 170      -2.683 -13.884 -36.007  1.00  0.00            
ATOM   2235  H   ARG A 170      -3.031 -14.783 -36.321  1.00  0.00            
ATOM   2236  CA  ARG A 170      -1.946 -13.080 -37.052  1.00  0.00            
ATOM   2237  HA  ARG A 170      -0.910 -12.903 -36.776  1.00  0.00            
ATOM   2238  CB  ARG A 170      -1.998 -13.859 -38.356  1.00  0.00            
ATOM   2239  HB1 ARG A 170      -3.018 -14.125 -38.665  1.00  0.00            
ATOM   2240  HB2 ARG A 170      -1.641 -14.852 -38.100  1.00  0.00            
ATOM   2241  CG  ARG A 170      -1.105 -13.397 -39.503  1.00  0.00            
ATOM   2242  HG1 ARG A 170      -0.062 -13.267 -39.202  1.00  0.00            
ATOM   2243  HG2 ARG A 170      -1.517 -12.446 -39.851  1.00  0.00            
ATOM   2244  CD  ARG A 170      -1.190 -14.378 -40.634  1.00  0.00            
ATOM   2245  HD1 ARG A 170      -1.053 -15.414 -40.322  1.00  0.00            
ATOM   2246  HD2 ARG A 170      -0.251 -14.278 -41.175  1.00  0.00            
ATOM   2247  NE  ARG A 170      -2.409 -14.257 -41.501  1.00  0.00            
ATOM   2248  HE  ARG A 170      -2.707 -13.316 -41.719  1.00  0.00            
ATOM   2249  CZ  ARG A 170      -2.898 -15.288 -42.210  1.00  0.00            
ATOM   2250  NH1 ARG A 170      -2.665 -16.530 -41.875  1.00  0.00            
ATOM   2251 1HH1 ARG A 170      -2.439 -16.669 -40.899  1.00  0.00            
ATOM   2252 2HH1 ARG A 170      -3.087 -17.253 -42.419  1.00  0.00            
ATOM   2253  NH2 ARG A 170      -3.661 -15.168 -43.210  1.00  0.00            
ATOM   2254 1HH2 ARG A 170      -3.706 -14.237 -43.596  1.00  0.00            
ATOM   2255 2HH2 ARG A 170      -4.082 -15.988 -43.606  1.00  0.00            
ATOM   2256  C   ARG A 170      -2.669 -11.732 -37.276  1.00  0.00            
ATOM   2257  O   ARG A 170      -2.014 -10.782 -37.513  1.00  0.00            
ATOM   2258  N   HIS A 171      -4.010 -11.718 -37.130  1.00  0.00            
ATOM   2259  H   HIS A 171      -4.432 -12.633 -36.996  1.00  0.00            
ATOM   2260  CA  HIS A 171      -4.883 -10.542 -37.393  1.00  0.00            
ATOM   2261  HA  HIS A 171      -4.577 -10.076 -38.329  1.00  0.00            
ATOM   2262  CB  HIS A 171      -6.303 -11.124 -37.490  1.00  0.00            
ATOM   2263  HB1 HIS A 171      -7.113 -10.400 -37.554  1.00  0.00            
ATOM   2264  HB2 HIS A 171      -6.386 -11.657 -36.531  1.00  0.00            
ATOM   2265  CG  HIS A 171      -6.481 -12.124 -38.587  1.00  0.00            
ATOM   2266  ND1 HIS A 171      -5.530 -12.437 -39.540  1.00  0.00            
ATOM   2267  CE1 HIS A 171      -6.143 -13.329 -40.319  1.00  0.00            
ATOM   2268  HE1 HIS A 171      -5.742 -13.720 -41.242  1.00  0.00            
ATOM   2269  NE2 HIS A 171      -7.393 -13.477 -39.931  1.00  0.00            
ATOM   2270  HE2 HIS A 171      -8.097 -14.010 -40.424  1.00  0.00            
ATOM   2271  CD2 HIS A 171      -7.598 -12.764 -38.815  1.00  0.00            
ATOM   2272  HD2 HIS A 171      -8.540 -12.717 -38.295  1.00  0.00            
ATOM   2273  C   HIS A 171      -4.645  -9.417 -36.361  1.00  0.00            
ATOM   2274  O   HIS A 171      -5.120  -8.283 -36.548  1.00  0.00            
ATOM   2275  N   LEU A 172      -3.938  -9.617 -35.239  1.00  0.00            
ATOM   2276  H   LEU A 172      -3.662 -10.545 -34.964  1.00  0.00            
ATOM   2277  CA  LEU A 172      -3.369  -8.609 -34.351  1.00  0.00            
ATOM   2278  HA  LEU A 172      -3.453  -7.604 -34.766  1.00  0.00            
ATOM   2279  CB  LEU A 172      -4.186  -8.579 -33.084  1.00  0.00            
ATOM   2280  HB1 LEU A 172      -3.720  -7.885 -32.383  1.00  0.00            
ATOM   2281  HB2 LEU A 172      -4.124  -9.537 -32.574  1.00  0.00            
ATOM   2282  CG  LEU A 172      -5.641  -8.111 -33.173  1.00  0.00            
ATOM   2283  HG  LEU A 172      -6.226  -8.591 -33.952  1.00  0.00            
ATOM   2284  CD1 LEU A 172      -6.429  -8.353 -31.883  1.00  0.00            
ATOM   2285 1HD1 LEU A 172      -7.416  -7.886 -31.932  1.00  0.00            
ATOM   2286 2HD1 LEU A 172      -6.598  -9.433 -31.826  1.00  0.00            
ATOM   2287 3HD1 LEU A 172      -5.875  -8.045 -31.004  1.00  0.00            
ATOM   2288  CD2 LEU A 172      -5.564  -6.638 -33.610  1.00  0.00            
ATOM   2289 1HD2 LEU A 172      -5.115  -5.990 -32.866  1.00  0.00            
ATOM   2290 2HD2 LEU A 172      -5.113  -6.405 -34.576  1.00  0.00            
ATOM   2291 3HD2 LEU A 172      -6.587  -6.265 -33.665  1.00  0.00            
ATOM   2292  C   LEU A 172      -1.881  -8.830 -34.067  1.00  0.00            
ATOM   2293  O   LEU A 172      -1.286  -7.881 -33.544  1.00  0.00            
ATOM   2294  N   HIS A 173      -1.200  -9.996 -34.404  1.00  0.00            
ATOM   2295  H   HIS A 173      -1.760 -10.826 -34.540  1.00  0.00            
ATOM   2296  CA  HIS A 173       0.255 -10.223 -34.162  1.00  0.00            
ATOM   2297  HA  HIS A 173       0.462  -9.881 -33.154  1.00  0.00            
ATOM   2298  CB  HIS A 173       0.626 -11.703 -34.179  1.00  0.00            
ATOM   2299  HB1 HIS A 173       0.514 -12.105 -35.185  1.00  0.00            
ATOM   2300  HB2 HIS A 173      -0.187 -12.204 -33.657  1.00  0.00            
ATOM   2301  CG  HIS A 173       2.008 -12.030 -33.655  1.00  0.00            
ATOM   2302  ND1 HIS A 173       2.260 -12.510 -32.359  1.00  0.00            
ATOM   2303  HD1 HIS A 173       1.591 -12.381 -31.620  1.00  0.00            
ATOM   2304  CE1 HIS A 173       3.555 -12.875 -32.292  1.00  0.00            
ATOM   2305  HE1 HIS A 173       3.978 -13.343 -31.425  1.00  0.00            
ATOM   2306  NE2 HIS A 173       4.204 -12.704 -33.477  1.00  0.00            
ATOM   2307  CD2 HIS A 173       3.135 -12.290 -34.354  1.00  0.00            
ATOM   2308  HD2 HIS A 173       3.182 -12.281 -35.428  1.00  0.00            
ATOM   2309  C   HIS A 173       0.982  -9.414 -35.188  1.00  0.00            
ATOM   2310  O   HIS A 173       0.808  -9.432 -36.409  1.00  0.00            
ATOM   2311  N   CYS A 174       2.084  -8.847 -34.674  1.00  0.00            
ATOM   2312  H   CYS A 174       2.330  -9.065 -33.721  1.00  0.00            
ATOM   2313  CA  CYS A 174       3.095  -8.267 -35.558  1.00  0.00            
ATOM   2314  HA  CYS A 174       2.980  -8.401 -36.634  1.00  0.00            
ATOM   2315  CB  CYS A 174       2.994  -6.707 -35.392  1.00  0.00            
ATOM   2316  HB1 CYS A 174       2.047  -6.361 -35.801  1.00  0.00            
ATOM   2317  HB2 CYS A 174       3.848  -6.340 -35.971  1.00  0.00            
ATOM   2318  SG  CYS A 174       3.150  -6.180 -33.678  1.00  0.00            
ATOM   2319  HG  CYS A 174       2.807  -4.914 -33.934  1.00  0.00            
ATOM   2320  C   CYS A 174       4.546  -8.837 -35.220  1.00  0.00            
ATOM   2321  O   CYS A 174       4.713  -9.738 -34.413  1.00  0.00            
ATOM   2322  N   THR A 175       5.590  -8.461 -35.934  1.00  0.00            
ATOM   2323  H   THR A 175       5.425  -7.841 -36.720  1.00  0.00            
ATOM   2324  CA  THR A 175       6.876  -9.145 -35.824  1.00  0.00            
ATOM   2325  HA  THR A 175       6.663 -10.212 -35.721  1.00  0.00            
ATOM   2326  CB  THR A 175       7.834  -8.998 -37.041  1.00  0.00            
ATOM   2327  HB  THR A 175       8.549  -8.209 -36.779  1.00  0.00            
ATOM   2328  CG2 THR A 175       8.692 -10.215 -37.198  1.00  0.00            
ATOM   2329 1HG2 THR A 175       9.282 -10.140 -38.110  1.00  0.00            
ATOM   2330 2HG2 THR A 175       9.466 -10.303 -36.431  1.00  0.00            
ATOM   2331 3HG2 THR A 175       8.039 -11.083 -37.188  1.00  0.00            
ATOM   2332  OG1 THR A 175       7.141  -8.910 -38.285  1.00  0.00            
ATOM   2333  HG1 THR A 175       6.542  -9.662 -38.339  1.00  0.00            
ATOM   2334  C   THR A 175       7.536  -8.729 -34.440  1.00  0.00            
ATOM   2335  O   THR A 175       8.527  -9.378 -34.075  1.00  0.00            
ATOM   2336  N   ARG A 176       7.191  -7.550 -33.945  1.00  0.00            
ATOM   2337  H   ARG A 176       6.523  -6.991 -34.467  1.00  0.00            
ATOM   2338  CA  ARG A 176       7.801  -6.979 -32.718  1.00  0.00            
ATOM   2339  HA  ARG A 176       8.827  -7.341 -32.654  1.00  0.00            
ATOM   2340  CB  ARG A 176       7.922  -5.450 -32.834  1.00  0.00            
ATOM   2341  HB1 ARG A 176       8.615  -5.166 -33.631  1.00  0.00            
ATOM   2342  HB2 ARG A 176       8.306  -5.064 -31.894  1.00  0.00            
ATOM   2343  CG  ARG A 176       6.579  -4.661 -33.058  1.00  0.00            
ATOM   2344  HG1 ARG A 176       5.957  -5.253 -33.730  1.00  0.00            
ATOM   2345  HG2 ARG A 176       6.719  -3.776 -33.677  1.00  0.00            
ATOM   2346  CD  ARG A 176       5.870  -4.237 -31.792  1.00  0.00            
ATOM   2347  HD1 ARG A 176       5.565  -5.130 -31.237  1.00  0.00            
ATOM   2348  HD2 ARG A 176       4.965  -3.706 -32.050  1.00  0.00            
ATOM   2349  NE  ARG A 176       6.577  -3.234 -30.942  1.00  0.00            
ATOM   2350  HE  ARG A 176       7.480  -2.849 -31.206  1.00  0.00            
ATOM   2351  CZ  ARG A 176       6.146  -2.720 -29.830  1.00  0.00            
ATOM   2352  NH1 ARG A 176       4.984  -2.945 -29.368  1.00  0.00            
ATOM   2353 1HH1 ARG A 176       4.295  -3.561 -29.773  1.00  0.00            
ATOM   2354 2HH1 ARG A 176       4.828  -2.422 -28.515  1.00  0.00            
ATOM   2355  NH2 ARG A 176       6.962  -2.046 -29.117  1.00  0.00            
ATOM   2356 1HH2 ARG A 176       7.921  -1.937 -29.406  1.00  0.00            
ATOM   2357 2HH2 ARG A 176       6.654  -1.681 -28.225  1.00  0.00            
ATOM   2358  C   ARG A 176       7.048  -7.382 -31.363  1.00  0.00            
ATOM   2359  O   ARG A 176       7.254  -6.846 -30.299  1.00  0.00            
ATOM   2360  N   ASN A 177       6.041  -8.355 -31.476  1.00  0.00            
ATOM   2361  H   ASN A 177       5.853  -8.605 -32.439  1.00  0.00            
ATOM   2362  CA  ASN A 177       4.883  -8.566 -30.542  1.00  0.00            
ATOM   2363  HA  ASN A 177       4.425  -7.569 -30.515  1.00  0.00            
ATOM   2364  CB  ASN A 177       3.999  -9.640 -31.150  1.00  0.00            
ATOM   2365  HB1 ASN A 177       4.556 -10.518 -31.489  1.00  0.00            
ATOM   2366  HB2 ASN A 177       3.396  -9.224 -31.957  1.00  0.00            
ATOM   2367  CG  ASN A 177       3.083 -10.276 -30.163  1.00  0.00            
ATOM   2368  OD1 ASN A 177       3.344 -11.159 -29.410  1.00  0.00            
ATOM   2369  ND2 ASN A 177       1.878  -9.828 -30.078  1.00  0.00            
ATOM   2370 1HD2 ASN A 177       1.529  -9.074 -30.648  1.00  0.00            
ATOM   2371 2HD2 ASN A 177       1.333 -10.372 -29.429  1.00  0.00            
ATOM   2372  C   ASN A 177       5.391  -8.959 -29.140  1.00  0.00            
ATOM   2373  O   ASN A 177       4.747  -8.610 -28.155  1.00  0.00            
ATOM   2374  N   TYR A 178       6.588  -9.598 -29.030  1.00  0.00            
ATOM   2375  H   TYR A 178       6.779 -10.138 -29.869  1.00  0.00            
ATOM   2376  CA  TYR A 178       7.369  -9.820 -27.779  1.00  0.00            
ATOM   2377  HA  TYR A 178       6.796 -10.427 -27.078  1.00  0.00            
ATOM   2378  CB  TYR A 178       8.518 -10.695 -28.068  1.00  0.00            
ATOM   2379  HB1 TYR A 178       8.133 -11.550 -28.630  1.00  0.00            
ATOM   2380  HB2 TYR A 178       8.996 -11.044 -27.156  1.00  0.00            
ATOM   2381  CG  TYR A 178       9.601 -10.014 -28.853  1.00  0.00            
ATOM   2382  CD1 TYR A 178      10.559  -9.254 -28.114  1.00  0.00            
ATOM   2383  HD1 TYR A 178      10.625  -9.220 -27.044  1.00  0.00            
ATOM   2384  CE1 TYR A 178      11.450  -8.395 -28.808  1.00  0.00            
ATOM   2385  HE1 TYR A 178      12.131  -7.812 -28.200  1.00  0.00            
ATOM   2386  CZ  TYR A 178      11.456  -8.399 -30.246  1.00  0.00            
ATOM   2387  OH  TYR A 178      12.228  -7.580 -30.957  1.00  0.00            
ATOM   2388  HH  TYR A 178      11.867  -7.706 -31.834  1.00  0.00            
ATOM   2389  CE2 TYR A 178      10.542  -9.280 -30.912  1.00  0.00            
ATOM   2390  HE2 TYR A 178      10.512  -9.176 -31.979  1.00  0.00            
ATOM   2391  CD2 TYR A 178       9.662 -10.067 -30.202  1.00  0.00            
ATOM   2392  HD2 TYR A 178       8.992 -10.720 -30.733  1.00  0.00            
ATOM   2393  C   TYR A 178       7.584  -8.631 -26.845  1.00  0.00            
ATOM   2394  O   TYR A 178       7.463  -8.788 -25.595  1.00  0.00            
ATOM   2395  N   ILE A 179       7.678  -7.452 -27.439  1.00  0.00            
ATOM   2396  H   ILE A 179       7.656  -7.339 -28.446  1.00  0.00            
ATOM   2397  CA  ILE A 179       7.912  -6.146 -26.733  1.00  0.00            
ATOM   2398  HA  ILE A 179       8.660  -6.379 -25.987  1.00  0.00            
ATOM   2399  CB  ILE A 179       8.537  -5.001 -27.662  1.00  0.00            
ATOM   2400  HB  ILE A 179       7.896  -4.736 -28.512  1.00  0.00            
ATOM   2401  CG2 ILE A 179       8.853  -3.809 -26.809  1.00  0.00            
ATOM   2402 1HG2 ILE A 179       9.486  -3.081 -27.314  1.00  0.00            
ATOM   2403 2HG2 ILE A 179       7.914  -3.290 -26.576  1.00  0.00            
ATOM   2404 3HG2 ILE A 179       9.331  -4.283 -25.948  1.00  0.00            
ATOM   2405  CG1 ILE A 179       9.762  -5.556 -28.351  1.00  0.00            
ATOM   2406 1HG1 ILE A 179       9.463  -6.304 -29.085  1.00  0.00            
ATOM   2407 2HG1 ILE A 179      10.379  -5.968 -27.553  1.00  0.00            
ATOM   2408  CD  ILE A 179      10.708  -4.555 -29.001  1.00  0.00            
ATOM   2409  HD1 ILE A 179      11.249  -4.008 -28.221  1.00  0.00            
ATOM   2410  HD2 ILE A 179      11.429  -5.087 -29.624  1.00  0.00            
ATOM   2411  HD3 ILE A 179      10.209  -3.757 -29.546  1.00  0.00            
ATOM   2412  C   ILE A 179       6.672  -5.705 -26.026  1.00  0.00            
ATOM   2413  O   ILE A 179       6.675  -5.410 -24.841  1.00  0.00            
ATOM   2414  N   HIS A 180       5.520  -5.635 -26.724  1.00  0.00            
ATOM   2415  H   HIS A 180       5.558  -5.910 -27.696  1.00  0.00            
ATOM   2416  CA  HIS A 180       4.221  -5.243 -26.008  1.00  0.00            
ATOM   2417  HA  HIS A 180       4.322  -4.321 -25.425  1.00  0.00            
ATOM   2418  CB  HIS A 180       3.069  -5.013 -26.969  1.00  0.00            
ATOM   2419  HB1 HIS A 180       2.630  -5.997 -27.154  1.00  0.00            
ATOM   2420  HB2 HIS A 180       3.453  -4.667 -27.929  1.00  0.00            
ATOM   2421  CG  HIS A 180       1.923  -4.121 -26.450  1.00  0.00            
ATOM   2422  ND1 HIS A 180       2.257  -2.936 -25.857  1.00  0.00            
ATOM   2423  HD1 HIS A 180       3.136  -2.453 -25.889  1.00  0.00            
ATOM   2424  CE1 HIS A 180       1.150  -2.201 -25.755  1.00  0.00            
ATOM   2425  HE1 HIS A 180       1.086  -1.150 -25.498  1.00  0.00            
ATOM   2426  NE2 HIS A 180       0.078  -2.939 -26.203  1.00  0.00            
ATOM   2427  CD2 HIS A 180       0.596  -4.150 -26.682  1.00  0.00            
ATOM   2428  HD2 HIS A 180       0.059  -4.905 -27.244  1.00  0.00            
ATOM   2429  C   HIS A 180       3.944  -6.336 -24.943  1.00  0.00            
ATOM   2430  O   HIS A 180       3.329  -6.036 -23.941  1.00  0.00            
ATOM   2431  N   LEU A 181       4.393  -7.569 -25.133  1.00  0.00            
ATOM   2432  H   LEU A 181       4.912  -7.771 -25.970  1.00  0.00            
ATOM   2433  CA  LEU A 181       4.223  -8.596 -24.124  1.00  0.00            
ATOM   2434  HA  LEU A 181       3.199  -8.612 -23.747  1.00  0.00            
ATOM   2435  CB  LEU A 181       4.364 -10.048 -24.817  1.00  0.00            
ATOM   2436  HB1 LEU A 181       4.627 -10.797 -24.074  1.00  0.00            
ATOM   2437  HB2 LEU A 181       5.126 -10.000 -25.592  1.00  0.00            
ATOM   2438  CG  LEU A 181       2.988 -10.368 -25.474  1.00  0.00            
ATOM   2439  HG  LEU A 181       2.779  -9.717 -26.326  1.00  0.00            
ATOM   2440  CD1 LEU A 181       3.190 -11.770 -26.096  1.00  0.00            
ATOM   2441 1HD1 LEU A 181       2.289 -12.059 -26.644  1.00  0.00            
ATOM   2442 2HD1 LEU A 181       4.032 -11.728 -26.802  1.00  0.00            
ATOM   2443 3HD1 LEU A 181       3.428 -12.495 -25.326  1.00  0.00            
ATOM   2444  CD2 LEU A 181       1.832 -10.590 -24.509  1.00  0.00            
ATOM   2445 1HD2 LEU A 181       2.204 -10.792 -23.506  1.00  0.00            
ATOM   2446 2HD2 LEU A 181       1.372  -9.620 -24.299  1.00  0.00            
ATOM   2447 3HD2 LEU A 181       1.167 -11.311 -24.984  1.00  0.00            
ATOM   2448  C   LEU A 181       5.153  -8.500 -22.865  1.00  0.00            
ATOM   2449  O   LEU A 181       4.858  -9.112 -21.787  1.00  0.00            
ATOM   2450  N   ASN A 182       6.253  -7.727 -22.950  1.00  0.00            
ATOM   2451  H   ASN A 182       6.470  -7.339 -23.857  1.00  0.00            
ATOM   2452  CA  ASN A 182       6.898  -7.196 -21.718  1.00  0.00            
ATOM   2453  HA  ASN A 182       7.070  -8.095 -21.122  1.00  0.00            
ATOM   2454  CB  ASN A 182       8.255  -6.563 -22.083  1.00  0.00            
ATOM   2455  HB1 ASN A 182       8.509  -5.902 -21.256  1.00  0.00            
ATOM   2456  HB2 ASN A 182       8.206  -5.857 -22.905  1.00  0.00            
ATOM   2457  CG  ASN A 182       9.395  -7.522 -22.366  1.00  0.00            
ATOM   2458  OD1 ASN A 182      10.388  -7.566 -21.644  1.00  0.00            
ATOM   2459  ND2 ASN A 182       9.307  -8.330 -23.409  1.00  0.00            
ATOM   2460 1HD2 ASN A 182       8.611  -8.438 -24.145  1.00  0.00            
ATOM   2461 2HD2 ASN A 182      10.062  -8.995 -23.395  1.00  0.00            
ATOM   2462  C   ASN A 182       5.992  -6.227 -20.912  1.00  0.00            
ATOM   2463  O   ASN A 182       6.221  -6.079 -19.696  1.00  0.00            
ATOM   2464  N   LEU A 183       5.047  -5.463 -21.543  1.00  0.00            
ATOM   2465  H   LEU A 183       4.848  -5.751 -22.484  1.00  0.00            
ATOM   2466  CA  LEU A 183       4.070  -4.595 -20.847  1.00  0.00            
ATOM   2467  HA  LEU A 183       4.679  -4.041 -20.142  1.00  0.00            
ATOM   2468  CB  LEU A 183       3.623  -3.398 -21.740  1.00  0.00            
ATOM   2469  HB1 LEU A 183       3.174  -3.816 -22.643  1.00  0.00            
ATOM   2470  HB2 LEU A 183       4.584  -2.941 -21.995  1.00  0.00            
ATOM   2471  CG  LEU A 183       2.724  -2.369 -21.110  1.00  0.00            
ATOM   2472  HG  LEU A 183       1.880  -2.986 -20.813  1.00  0.00            
ATOM   2473  CD1 LEU A 183       3.236  -1.723 -19.786  1.00  0.00            
ATOM   2474 1HD1 LEU A 183       4.075  -1.055 -19.926  1.00  0.00            
ATOM   2475 2HD1 LEU A 183       2.382  -1.175 -19.387  1.00  0.00            
ATOM   2476 3HD1 LEU A 183       3.340  -2.492 -19.025  1.00  0.00            
ATOM   2477  CD2 LEU A 183       2.278  -1.391 -22.168  1.00  0.00            
ATOM   2478 1HD2 LEU A 183       1.693  -1.926 -22.912  1.00  0.00            
ATOM   2479 2HD2 LEU A 183       1.798  -0.515 -21.731  1.00  0.00            
ATOM   2480 3HD2 LEU A 183       3.258  -1.047 -22.493  1.00  0.00            
ATOM   2481  C   LEU A 183       2.937  -5.480 -20.222  1.00  0.00            
ATOM   2482  O   LEU A 183       2.683  -5.402 -19.032  1.00  0.00            
ATOM   2483  N   PHE A 184       2.390  -6.439 -20.991  1.00  0.00            
ATOM   2484  H   PHE A 184       2.426  -6.344 -21.992  1.00  0.00            
ATOM   2485  CA  PHE A 184       1.371  -7.442 -20.489  1.00  0.00            
ATOM   2486  HA  PHE A 184       0.528  -6.813 -20.216  1.00  0.00            
ATOM   2487  CB  PHE A 184       0.871  -8.336 -21.651  1.00  0.00            
ATOM   2488  HB1 PHE A 184       0.578  -9.272 -21.183  1.00  0.00            
ATOM   2489  HB2 PHE A 184       1.752  -8.568 -22.253  1.00  0.00            
ATOM   2490  CG  PHE A 184      -0.323  -7.800 -22.478  1.00  0.00            
ATOM   2491  CD1 PHE A 184      -1.637  -8.362 -22.346  1.00  0.00            
ATOM   2492  HD1 PHE A 184      -1.783  -9.174 -21.653  1.00  0.00            
ATOM   2493  CE1 PHE A 184      -2.727  -7.865 -23.080  1.00  0.00            
ATOM   2494  HE1 PHE A 184      -3.716  -8.292 -23.022  1.00  0.00            
ATOM   2495  CZ  PHE A 184      -2.526  -6.760 -23.932  1.00  0.00            
ATOM   2496  HZ  PHE A 184      -3.334  -6.311 -24.498  1.00  0.00            
ATOM   2497  CE2 PHE A 184      -1.249  -6.223 -24.045  1.00  0.00            
ATOM   2498  HE2 PHE A 184      -1.039  -5.422 -24.752  1.00  0.00            
ATOM   2499  CD2 PHE A 184      -0.133  -6.770 -23.365  1.00  0.00            
ATOM   2500  HD2 PHE A 184       0.891  -6.428 -23.414  1.00  0.00            
ATOM   2501  C   PHE A 184       1.955  -8.149 -19.258  1.00  0.00            
ATOM   2502  O   PHE A 184       1.217  -8.087 -18.229  1.00  0.00            
ATOM   2503  N   ALA A 185       3.240  -8.520 -19.222  1.00  0.00            
ATOM   2504  H   ALA A 185       3.661  -8.685 -20.119  1.00  0.00            
ATOM   2505  CA  ALA A 185       3.983  -9.188 -18.111  1.00  0.00            
ATOM   2506  HA  ALA A 185       3.322  -9.998 -17.804  1.00  0.00            
ATOM   2507  CB  ALA A 185       5.300  -9.820 -18.676  1.00  0.00            
ATOM   2508  HB1 ALA A 185       5.104 -10.269 -19.655  1.00  0.00            
ATOM   2509  HB2 ALA A 185       5.972  -8.991 -18.903  1.00  0.00            
ATOM   2510  HB3 ALA A 185       5.702 -10.437 -17.881  1.00  0.00            
ATOM   2511  C   ALA A 185       4.321  -8.211 -16.949  1.00  0.00            
ATOM   2512  O   ALA A 185       4.311  -8.686 -15.796  1.00  0.00            
ATOM   2513  N   SER A 186       4.652  -6.948 -17.107  1.00  0.00            
ATOM   2514  H   SER A 186       4.654  -6.541 -18.023  1.00  0.00            
ATOM   2515  CA  SER A 186       4.897  -6.039 -16.017  1.00  0.00            
ATOM   2516  HA  SER A 186       5.583  -6.545 -15.337  1.00  0.00            
ATOM   2517  CB  SER A 186       5.541  -4.755 -16.532  1.00  0.00            
ATOM   2518  HB1 SER A 186       6.549  -4.988 -16.882  1.00  0.00            
ATOM   2519  HB2 SER A 186       5.574  -3.951 -15.785  1.00  0.00            
ATOM   2520  OG  SER A 186       4.903  -4.130 -17.661  1.00  0.00            
ATOM   2521  HG  SER A 186       5.333  -4.454 -18.455  1.00  0.00            
ATOM   2522  C   SER A 186       3.492  -5.673 -15.369  1.00  0.00            
ATOM   2523  O   SER A 186       3.426  -5.444 -14.174  1.00  0.00            
ATOM   2524  N   PHE A 187       2.452  -5.653 -16.174  1.00  0.00            
ATOM   2525  H   PHE A 187       2.635  -5.822 -17.162  1.00  0.00            
ATOM   2526  CA  PHE A 187       1.019  -5.626 -15.684  1.00  0.00            
ATOM   2527  HA  PHE A 187       0.930  -4.838 -14.936  1.00  0.00            
ATOM   2528  CB  PHE A 187       0.048  -5.303 -16.818  1.00  0.00            
ATOM   2529  HB1 PHE A 187      -0.938  -5.667 -16.522  1.00  0.00            
ATOM   2530  HB2 PHE A 187       0.293  -5.806 -17.755  1.00  0.00            
ATOM   2531  CG  PHE A 187      -0.203  -3.815 -17.093  1.00  0.00            
ATOM   2532  CD1 PHE A 187      -0.634  -2.923 -16.070  1.00  0.00            
ATOM   2533  HD1 PHE A 187      -0.788  -3.249 -15.062  1.00  0.00            
ATOM   2534  CE1 PHE A 187      -1.052  -1.634 -16.454  1.00  0.00            
ATOM   2535  HE1 PHE A 187      -1.340  -0.923 -15.687  1.00  0.00            
ATOM   2536  CZ  PHE A 187      -0.745  -1.125 -17.775  1.00  0.00            
ATOM   2537  HZ  PHE A 187      -1.136  -0.161 -18.062  1.00  0.00            
ATOM   2538  CE2 PHE A 187      -0.239  -1.999 -18.783  1.00  0.00            
ATOM   2539  HE2 PHE A 187      -0.142  -1.552 -19.755  1.00  0.00            
ATOM   2540  CD2 PHE A 187       0.057  -3.394 -18.391  1.00  0.00            
ATOM   2541  HD2 PHE A 187       0.391  -4.060 -19.167  1.00  0.00            
ATOM   2542  C   PHE A 187       0.523  -6.931 -14.903  1.00  0.00            
ATOM   2543  O   PHE A 187       0.115  -6.822 -13.799  1.00  0.00            
ATOM   2544  N   ILE A 188       0.795  -8.153 -15.442  1.00  0.00            
ATOM   2545  H   ILE A 188       0.948  -8.162 -16.444  1.00  0.00            
ATOM   2546  CA  ILE A 188       0.684  -9.465 -14.708  1.00  0.00            
ATOM   2547  HA  ILE A 188      -0.357  -9.656 -14.450  1.00  0.00            
ATOM   2548  CB  ILE A 188       0.915 -10.678 -15.603  1.00  0.00            
ATOM   2549  HB  ILE A 188       1.852 -10.419 -16.106  1.00  0.00            
ATOM   2550  CG2 ILE A 188       1.089 -12.069 -14.939  1.00  0.00            
ATOM   2551 1HG2 ILE A 188       0.244 -12.360 -14.305  1.00  0.00            
ATOM   2552 2HG2 ILE A 188       1.229 -12.860 -15.663  1.00  0.00            
ATOM   2553 3HG2 ILE A 188       1.887 -12.047 -14.199  1.00  0.00            
ATOM   2554  CG1 ILE A 188      -0.160 -10.884 -16.685  1.00  0.00            
ATOM   2555 1HG1 ILE A 188      -0.505  -9.911 -17.030  1.00  0.00            
ATOM   2556 2HG1 ILE A 188      -1.008 -11.264 -16.115  1.00  0.00            
ATOM   2557  CD  ILE A 188       0.251 -11.618 -17.994  1.00  0.00            
ATOM   2558  HD1 ILE A 188       0.856 -12.467 -17.697  1.00  0.00            
ATOM   2559  HD2 ILE A 188      -0.629 -11.973 -18.525  1.00  0.00            
ATOM   2560  HD3 ILE A 188       0.828 -11.025 -18.694  1.00  0.00            
ATOM   2561  C   ILE A 188       1.507  -9.415 -13.403  1.00  0.00            
ATOM   2562  O   ILE A 188       0.826  -9.731 -12.381  1.00  0.00            
ATOM   2563  N   LEU A 189       2.769  -9.103 -13.410  1.00  0.00            
ATOM   2564  H   LEU A 189       3.206  -9.018 -14.315  1.00  0.00            
ATOM   2565  CA  LEU A 189       3.620  -8.946 -12.172  1.00  0.00            
ATOM   2566  HA  LEU A 189       3.659  -9.916 -11.703  1.00  0.00            
ATOM   2567  CB  LEU A 189       5.067  -8.629 -12.556  1.00  0.00            
ATOM   2568  HB1 LEU A 189       5.511  -7.988 -11.792  1.00  0.00            
ATOM   2569  HB2 LEU A 189       5.135  -8.076 -13.488  1.00  0.00            
ATOM   2570  CG  LEU A 189       5.963  -9.857 -12.508  1.00  0.00            
ATOM   2571  HG  LEU A 189       5.943 -10.378 -11.554  1.00  0.00            
ATOM   2572  CD1 LEU A 189       5.694 -10.846 -13.643  1.00  0.00            
ATOM   2573 1HD1 LEU A 189       4.627 -10.804 -13.868  1.00  0.00            
ATOM   2574 2HD1 LEU A 189       6.252 -10.655 -14.556  1.00  0.00            
ATOM   2575 3HD1 LEU A 189       5.880 -11.861 -13.279  1.00  0.00            
ATOM   2576  CD2 LEU A 189       7.409  -9.413 -12.821  1.00  0.00            
ATOM   2577 1HD2 LEU A 189       7.613  -9.102 -13.843  1.00  0.00            
ATOM   2578 2HD2 LEU A 189       7.747  -8.697 -12.081  1.00  0.00            
ATOM   2579 3HD2 LEU A 189       8.086 -10.209 -12.522  1.00  0.00            
ATOM   2580  C   LEU A 189       3.078  -7.919 -11.159  1.00  0.00            
ATOM   2581  O   LEU A 189       3.357  -8.011  -9.960  1.00  0.00            
ATOM   2582  N   ARG A 190       2.330  -6.915 -11.671  1.00  0.00            
ATOM   2583  H   ARG A 190       2.071  -6.815 -12.636  1.00  0.00            
ATOM   2584  CA  ARG A 190       1.762  -6.043 -10.627  1.00  0.00            
ATOM   2585  HA  ARG A 190       2.445  -5.914  -9.784  1.00  0.00            
ATOM   2586  CB  ARG A 190       1.583  -4.627 -11.324  1.00  0.00            
ATOM   2587  HB1 ARG A 190       1.049  -4.734 -12.277  1.00  0.00            
ATOM   2588  HB2 ARG A 190       2.515  -4.145 -11.613  1.00  0.00            
ATOM   2589  CG  ARG A 190       0.937  -3.597 -10.460  1.00  0.00            
ATOM   2590  HG1 ARG A 190       1.447  -3.511  -9.497  1.00  0.00            
ATOM   2591  HG2 ARG A 190      -0.065  -3.954 -10.196  1.00  0.00            
ATOM   2592  CD  ARG A 190       0.809  -2.229 -11.138  1.00  0.00            
ATOM   2593  HD1 ARG A 190       0.460  -2.410 -12.151  1.00  0.00            
ATOM   2594  HD2 ARG A 190       1.805  -1.831 -11.275  1.00  0.00            
ATOM   2595  NE  ARG A 190      -0.023  -1.243 -10.408  1.00  0.00            
ATOM   2596  HE  ARG A 190      -0.388  -1.500  -9.504  1.00  0.00            
ATOM   2597  CZ  ARG A 190      -0.274   0.007 -10.745  1.00  0.00            
ATOM   2598  NH1 ARG A 190      -0.045   0.481 -11.939  1.00  0.00            
ATOM   2599 1HH1 ARG A 190       0.168  -0.113 -12.721  1.00  0.00            
ATOM   2600 2HH1 ARG A 190      -0.387   1.412 -12.119  1.00  0.00            
ATOM   2601  NH2 ARG A 190      -0.738   0.700  -9.811  1.00  0.00            
ATOM   2602 1HH2 ARG A 190      -0.842   0.369  -8.858  1.00  0.00            
ATOM   2603 2HH2 ARG A 190      -0.963   1.649 -10.042  1.00  0.00            
ATOM   2604  C   ARG A 190       0.387  -6.528 -10.144  1.00  0.00            
ATOM   2605  O   ARG A 190       0.006  -6.141  -9.028  1.00  0.00            
ATOM   2606  N   ALA A 191      -0.380  -7.351 -10.852  1.00  0.00            
ATOM   2607  H   ALA A 191       0.047  -7.652 -11.709  1.00  0.00            
ATOM   2608  CA  ALA A 191      -1.686  -7.820 -10.505  1.00  0.00            
ATOM   2609  HA  ALA A 191      -2.140  -7.031  -9.899  1.00  0.00            
ATOM   2610  CB  ALA A 191      -2.307  -8.132 -11.863  1.00  0.00            
ATOM   2611  HB1 ALA A 191      -3.320  -8.507 -11.669  1.00  0.00            
ATOM   2612  HB2 ALA A 191      -2.272  -7.297 -12.567  1.00  0.00            
ATOM   2613  HB3 ALA A 191      -1.785  -8.941 -12.371  1.00  0.00            
ATOM   2614  C   ALA A 191      -1.559  -9.090  -9.603  1.00  0.00            
ATOM   2615  O   ALA A 191      -2.510  -9.400  -8.825  1.00  0.00            
ATOM   2616  N   LEU A 192      -0.417  -9.794  -9.593  1.00  0.00            
ATOM   2617  H   LEU A 192       0.182  -9.654 -10.398  1.00  0.00            
ATOM   2618  CA  LEU A 192      -0.080 -10.832  -8.621  1.00  0.00            
ATOM   2619  HA  LEU A 192      -1.014 -11.255  -8.265  1.00  0.00            
ATOM   2620  CB  LEU A 192       0.699 -11.981  -9.323  1.00  0.00            
ATOM   2621  HB1 LEU A 192       1.105 -12.669  -8.572  1.00  0.00            
ATOM   2622  HB2 LEU A 192       1.470 -11.495  -9.928  1.00  0.00            
ATOM   2623  CG  LEU A 192      -0.031 -12.910 -10.311  1.00  0.00            
ATOM   2624  HG  LEU A 192      -0.508 -12.276 -11.064  1.00  0.00            
ATOM   2625  CD1 LEU A 192       1.086 -13.735 -10.949  1.00  0.00            
ATOM   2626 1HD1 LEU A 192       0.790 -14.331 -11.814  1.00  0.00            
ATOM   2627 2HD1 LEU A 192       1.643 -12.921 -11.406  1.00  0.00            
ATOM   2628 3HD1 LEU A 192       1.600 -14.262 -10.150  1.00  0.00            
ATOM   2629  CD2 LEU A 192      -0.961 -13.724  -9.483  1.00  0.00            
ATOM   2630 1HD2 LEU A 192      -1.570 -14.333 -10.143  1.00  0.00            
ATOM   2631 2HD2 LEU A 192      -0.383 -14.448  -8.906  1.00  0.00            
ATOM   2632 3HD2 LEU A 192      -1.644 -13.175  -8.828  1.00  0.00            
ATOM   2633  C   LEU A 192       0.529 -10.248  -7.335  1.00  0.00            
ATOM   2634  O   LEU A 192       0.295 -10.858  -6.292  1.00  0.00            
ATOM   2635  N   SER A 193       1.240  -9.118  -7.380  1.00  0.00            
ATOM   2636  H   SER A 193       1.446  -8.781  -8.304  1.00  0.00            
ATOM   2637  CA  SER A 193       1.873  -8.272  -6.303  1.00  0.00            
ATOM   2638  HA  SER A 193       2.493  -8.869  -5.641  1.00  0.00            
ATOM   2639  CB  SER A 193       2.840  -7.153  -6.818  1.00  0.00            
ATOM   2640  HB1 SER A 193       2.969  -6.342  -6.104  1.00  0.00            
ATOM   2641  HB2 SER A 193       2.413  -6.672  -7.696  1.00  0.00            
ATOM   2642  OG  SER A 193       4.095  -7.638  -7.289  1.00  0.00            
ATOM   2643  HG  SER A 193       4.084  -7.630  -8.257  1.00  0.00            
ATOM   2644  C   SER A 193       0.867  -7.806  -5.286  1.00  0.00            
ATOM   2645  O   SER A 193       1.161  -8.006  -4.099  1.00  0.00            
ATOM   2646  N   VAL A 194      -0.266  -7.322  -5.721  1.00  0.00            
ATOM   2647  H   VAL A 194      -0.315  -6.956  -6.659  1.00  0.00            
ATOM   2648  CA  VAL A 194      -1.292  -6.879  -4.725  1.00  0.00            
ATOM   2649  HA  VAL A 194      -0.848  -6.130  -4.070  1.00  0.00            
ATOM   2650  CB  VAL A 194      -2.502  -6.136  -5.307  1.00  0.00            
ATOM   2651  HB  VAL A 194      -3.094  -5.930  -4.417  1.00  0.00            
ATOM   2652  CG1 VAL A 194      -1.951  -4.818  -5.843  1.00  0.00            
ATOM   2653 1HG1 VAL A 194      -2.682  -4.050  -6.094  1.00  0.00            
ATOM   2654 2HG1 VAL A 194      -1.448  -4.350  -4.990  1.00  0.00            
ATOM   2655 3HG1 VAL A 194      -1.351  -5.050  -6.720  1.00  0.00            
ATOM   2656  CG2 VAL A 194      -3.178  -6.818  -6.460  1.00  0.00            
ATOM   2657 1HG2 VAL A 194      -3.612  -6.080  -7.137  1.00  0.00            
ATOM   2658 2HG2 VAL A 194      -2.440  -7.282  -7.117  1.00  0.00            
ATOM   2659 3HG2 VAL A 194      -3.886  -7.593  -6.170  1.00  0.00            
ATOM   2660  C   VAL A 194      -1.736  -7.947  -3.766  1.00  0.00            
ATOM   2661  O   VAL A 194      -1.781  -7.671  -2.543  1.00  0.00            
ATOM   2662  N   PHE A 195      -1.934  -9.221  -4.270  1.00  0.00            
ATOM   2663  H   PHE A 195      -1.870  -9.275  -5.278  1.00  0.00            
ATOM   2664  CA  PHE A 195      -2.456 -10.346  -3.545  1.00  0.00            
ATOM   2665  HA  PHE A 195      -3.282  -9.963  -2.950  1.00  0.00            
ATOM   2666  CB  PHE A 195      -3.028 -11.454  -4.446  1.00  0.00            
ATOM   2667  HB1 PHE A 195      -3.379 -12.265  -3.821  1.00  0.00            
ATOM   2668  HB2 PHE A 195      -2.275 -11.770  -5.174  1.00  0.00            
ATOM   2669  CG  PHE A 195      -4.243 -10.950  -5.232  1.00  0.00            
ATOM   2670  CD1 PHE A 195      -4.272 -10.960  -6.683  1.00  0.00            
ATOM   2671  HD1 PHE A 195      -3.352 -11.242  -7.167  1.00  0.00            
ATOM   2672  CE1 PHE A 195      -5.335 -10.422  -7.468  1.00  0.00            
ATOM   2673  HE1 PHE A 195      -5.266 -10.301  -8.539  1.00  0.00            
ATOM   2674  CZ  PHE A 195      -6.445  -9.969  -6.762  1.00  0.00            
ATOM   2675  HZ  PHE A 195      -7.310  -9.705  -7.339  1.00  0.00            
ATOM   2676  CE2 PHE A 195      -6.475  -9.976  -5.355  1.00  0.00            
ATOM   2677  HE2 PHE A 195      -7.372  -9.660  -4.831  1.00  0.00            
ATOM   2678  CD2 PHE A 195      -5.420 -10.443  -4.576  1.00  0.00            
ATOM   2679  HD2 PHE A 195      -5.436 -10.388  -3.494  1.00  0.00            
ATOM   2680  C   PHE A 195      -1.430 -10.961  -2.586  1.00  0.00            
ATOM   2681  O   PHE A 195      -1.701 -11.369  -1.431  1.00  0.00            
ATOM   2682  N   ILE A 196      -0.125 -10.953  -2.999  1.00  0.00            
ATOM   2683  H   ILE A 196       0.121 -10.523  -3.876  1.00  0.00            
ATOM   2684  CA  ILE A 196       0.985 -11.378  -2.138  1.00  0.00            
ATOM   2685  HA  ILE A 196       0.595 -12.146  -1.469  1.00  0.00            
ATOM   2686  CB  ILE A 196       2.121 -12.050  -2.946  1.00  0.00            
ATOM   2687  HB  ILE A 196       1.642 -12.727  -3.661  1.00  0.00            
ATOM   2688  CG2 ILE A 196       2.956 -11.055  -3.816  1.00  0.00            
ATOM   2689 1HG2 ILE A 196       3.547 -11.658  -4.495  1.00  0.00            
ATOM   2690 2HG2 ILE A 196       2.354 -10.421  -4.469  1.00  0.00            
ATOM   2691 3HG2 ILE A 196       3.562 -10.378  -3.212  1.00  0.00            
ATOM   2692  CG1 ILE A 196       3.154 -12.860  -2.032  1.00  0.00            
ATOM   2693 1HG1 ILE A 196       3.503 -12.314  -1.158  1.00  0.00            
ATOM   2694 2HG1 ILE A 196       4.112 -13.004  -2.523  1.00  0.00            
ATOM   2695  CD  ILE A 196       2.617 -14.197  -1.504  1.00  0.00            
ATOM   2696  HD1 ILE A 196       2.002 -14.628  -2.298  1.00  0.00            
ATOM   2697  HD2 ILE A 196       3.456 -14.841  -1.253  1.00  0.00            
ATOM   2698  HD3 ILE A 196       2.088 -14.033  -0.565  1.00  0.00            
ATOM   2699  C   ILE A 196       1.272 -10.389  -1.051  1.00  0.00            
ATOM   2700  O   ILE A 196       1.733 -10.815  -0.043  1.00  0.00            
ATOM   2701  N   LYS A 197       1.065  -9.122  -1.225  1.00  0.00            
ATOM   2702  H   LYS A 197       1.028  -8.854  -2.194  1.00  0.00            
ATOM   2703  CA  LYS A 197       1.038  -8.131  -0.144  1.00  0.00            
ATOM   2704  HA  LYS A 197       2.010  -8.228   0.348  1.00  0.00            
ATOM   2705  CB  LYS A 197       0.985  -6.789  -0.804  1.00  0.00            
ATOM   2706  HB1 LYS A 197       0.474  -6.942  -1.762  1.00  0.00            
ATOM   2707  HB2 LYS A 197       1.967  -6.630  -1.256  1.00  0.00            
ATOM   2708  CG  LYS A 197       0.444  -5.526  -0.110  1.00  0.00            
ATOM   2709  HG1 LYS A 197       0.898  -4.755  -0.724  1.00  0.00            
ATOM   2710  HG2 LYS A 197       0.732  -5.504   0.939  1.00  0.00            
ATOM   2711  CD  LYS A 197      -1.113  -5.363  -0.155  1.00  0.00            
ATOM   2712  HD1 LYS A 197      -1.420  -4.875   0.769  1.00  0.00            
ATOM   2713  HD2 LYS A 197      -1.596  -6.332  -0.203  1.00  0.00            
ATOM   2714  CE  LYS A 197      -1.746  -4.538  -1.237  1.00  0.00            
ATOM   2715  HE1 LYS A 197      -1.237  -4.804  -2.160  1.00  0.00            
ATOM   2716  HE2 LYS A 197      -1.708  -3.453  -1.125  1.00  0.00            
ATOM   2717  NZ  LYS A 197      -3.176  -4.951  -1.479  1.00  0.00            
ATOM   2718  HZ1 LYS A 197      -3.213  -5.909  -1.812  1.00  0.00            
ATOM   2719  HZ2 LYS A 197      -3.660  -4.957  -0.593  1.00  0.00            
ATOM   2720  HZ3 LYS A 197      -3.672  -4.350  -2.130  1.00  0.00            
ATOM   2721  C   LYS A 197      -0.127  -8.313   0.877  1.00  0.00            
ATOM   2722  O   LYS A 197       0.123  -8.244   2.061  1.00  0.00            
ATOM   2723  N   ASP A 198      -1.313  -8.800   0.461  1.00  0.00            
ATOM   2724  H   ASP A 198      -1.471  -8.887  -0.532  1.00  0.00            
ATOM   2725  CA  ASP A 198      -2.322  -9.153   1.438  1.00  0.00            
ATOM   2726  HA  ASP A 198      -2.328  -8.450   2.270  1.00  0.00            
ATOM   2727  CB  ASP A 198      -3.734  -9.185   0.787  1.00  0.00            
ATOM   2728  HB1 ASP A 198      -4.407  -9.650   1.510  1.00  0.00            
ATOM   2729  HB2 ASP A 198      -3.837  -9.768  -0.124  1.00  0.00            
ATOM   2730  CG  ASP A 198      -4.323  -7.796   0.471  1.00  0.00            
ATOM   2731  OD1 ASP A 198      -4.776  -7.164   1.431  1.00  0.00            
ATOM   2732  OD2 ASP A 198      -4.166  -7.340  -0.678  1.00  0.00            
ATOM   2733  C   ASP A 198      -2.032 -10.399   2.211  1.00  0.00            
ATOM   2734  O   ASP A 198      -2.333 -10.385   3.433  1.00  0.00            
ATOM   2735  N   ALA A 199      -1.277 -11.339   1.652  1.00  0.00            
ATOM   2736  H   ALA A 199      -0.850 -11.091   0.764  1.00  0.00            
ATOM   2737  CA  ALA A 199      -0.602 -12.491   2.340  1.00  0.00            
ATOM   2738  HA  ALA A 199      -1.270 -13.050   3.000  1.00  0.00            
ATOM   2739  CB  ALA A 199      -0.153 -13.473   1.265  1.00  0.00            
ATOM   2740  HB1 ALA A 199       0.399 -14.265   1.765  1.00  0.00            
ATOM   2741  HB2 ALA A 199      -1.055 -13.838   0.773  1.00  0.00            
ATOM   2742  HB3 ALA A 199       0.482 -12.921   0.563  1.00  0.00            
ATOM   2743  C   ALA A 199       0.540 -12.055   3.270  1.00  0.00            
ATOM   2744  O   ALA A 199       0.578 -12.487   4.393  1.00  0.00            
ATOM   2745  N   ALA A 200       1.407 -11.186   2.815  1.00  0.00            
ATOM   2746  H   ALA A 200       1.452 -11.095   1.816  1.00  0.00            
ATOM   2747  CA  ALA A 200       2.497 -10.668   3.684  1.00  0.00            
ATOM   2748  HA  ALA A 200       3.235 -11.443   3.846  1.00  0.00            
ATOM   2749  CB  ALA A 200       3.172  -9.638   2.788  1.00  0.00            
ATOM   2750  HB1 ALA A 200       3.964  -9.213   3.407  1.00  0.00            
ATOM   2751  HB2 ALA A 200       3.651 -10.221   2.007  1.00  0.00            
ATOM   2752  HB3 ALA A 200       2.536  -8.821   2.431  1.00  0.00            
ATOM   2753  C   ALA A 200       1.846 -10.015   4.968  1.00  0.00            
ATOM   2754  O   ALA A 200       2.376 -10.216   6.055  1.00  0.00            
ATOM   2755  N   LEU A 201       0.774  -9.182   4.824  1.00  0.00            
ATOM   2756  H   LEU A 201       0.476  -8.881   3.900  1.00  0.00            
ATOM   2757  CA  LEU A 201       0.071  -8.520   5.922  1.00  0.00            
ATOM   2758  HA  LEU A 201       0.844  -8.030   6.504  1.00  0.00            
ATOM   2759  CB  LEU A 201      -1.000  -7.557   5.295  1.00  0.00            
ATOM   2760  HB1 LEU A 201      -1.722  -7.322   6.081  1.00  0.00            
ATOM   2761  HB2 LEU A 201      -1.571  -8.187   4.610  1.00  0.00            
ATOM   2762  CG  LEU A 201      -0.381  -6.298   4.699  1.00  0.00            
ATOM   2763  HG  LEU A 201       0.419  -6.581   4.003  1.00  0.00            
ATOM   2764  CD1 LEU A 201      -1.397  -5.518   3.798  1.00  0.00            
ATOM   2765 1HD1 LEU A 201      -2.246  -5.278   4.443  1.00  0.00            
ATOM   2766 2HD1 LEU A 201      -0.938  -4.571   3.494  1.00  0.00            
ATOM   2767 3HD1 LEU A 201      -1.678  -6.088   2.922  1.00  0.00            
ATOM   2768  CD2 LEU A 201       0.070  -5.345   5.863  1.00  0.00            
ATOM   2769 1HD2 LEU A 201       0.668  -4.529   5.449  1.00  0.00            
ATOM   2770 2HD2 LEU A 201      -0.753  -4.897   6.413  1.00  0.00            
ATOM   2771 3HD2 LEU A 201       0.768  -5.801   6.561  1.00  0.00            
ATOM   2772  C   LEU A 201      -0.569  -9.591   6.814  1.00  0.00            
ATOM   2773  O   LEU A 201      -0.396  -9.594   8.047  1.00  0.00            
ATOM   2774  N   LYS A 202      -1.227 -10.610   6.241  1.00  0.00            
ATOM   2775  H   LYS A 202      -1.583 -10.403   5.320  1.00  0.00            
ATOM   2776  CA  LYS A 202      -1.884 -11.792   6.919  1.00  0.00            
ATOM   2777  HA  LYS A 202      -2.676 -11.380   7.535  1.00  0.00            
ATOM   2778  CB  LYS A 202      -2.621 -12.763   5.903  1.00  0.00            
ATOM   2779  HB1 LYS A 202      -1.869 -13.310   5.334  1.00  0.00            
ATOM   2780  HB2 LYS A 202      -3.258 -12.203   5.223  1.00  0.00            
ATOM   2781  CG  LYS A 202      -3.550 -13.796   6.556  1.00  0.00            
ATOM   2782  HG1 LYS A 202      -4.264 -13.288   7.202  1.00  0.00            
ATOM   2783  HG2 LYS A 202      -2.958 -14.516   7.124  1.00  0.00            
ATOM   2784  CD  LYS A 202      -4.346 -14.581   5.501  1.00  0.00            
ATOM   2785  HD1 LYS A 202      -3.821 -14.755   4.552  1.00  0.00            
ATOM   2786  HD2 LYS A 202      -5.208 -13.947   5.309  1.00  0.00            
ATOM   2787  CE  LYS A 202      -4.786 -15.990   6.043  1.00  0.00            
ATOM   2788  HE1 LYS A 202      -5.169 -15.874   7.059  1.00  0.00            
ATOM   2789  HE2 LYS A 202      -4.020 -16.763   5.986  1.00  0.00            
ATOM   2790  NZ  LYS A 202      -5.963 -16.572   5.252  1.00  0.00            
ATOM   2791  HZ1 LYS A 202      -6.337 -17.413   5.666  1.00  0.00            
ATOM   2792  HZ2 LYS A 202      -6.624 -15.826   5.079  1.00  0.00            
ATOM   2793  HZ3 LYS A 202      -5.682 -16.846   4.321  1.00  0.00            
ATOM   2794  C   LYS A 202      -0.948 -12.586   7.864  1.00  0.00            
ATOM   2795  O   LYS A 202      -1.418 -13.075   8.938  1.00  0.00            
ATOM   2796  N   TRP A 203       0.327 -12.754   7.442  1.00  0.00            
ATOM   2797  H   TRP A 203       0.465 -12.519   6.459  1.00  0.00            
ATOM   2798  CA  TRP A 203       1.311 -13.432   8.201  1.00  0.00            
ATOM   2799  HA  TRP A 203       0.852 -14.189   8.823  1.00  0.00            
ATOM   2800  CB  TRP A 203       2.303 -14.083   7.177  1.00  0.00            
ATOM   2801  HB1 TRP A 203       3.173 -14.486   7.704  1.00  0.00            
ATOM   2802  HB2 TRP A 203       2.693 -13.221   6.632  1.00  0.00            
ATOM   2803  CG  TRP A 203       1.609 -15.040   6.234  1.00  0.00            
ATOM   2804  CD1 TRP A 203       0.568 -15.838   6.478  1.00  0.00            
ATOM   2805  HD1 TRP A 203       0.064 -15.909   7.436  1.00  0.00            
ATOM   2806  NE1 TRP A 203       0.245 -16.606   5.401  1.00  0.00            
ATOM   2807  HE1 TRP A 203      -0.578 -17.189   5.305  1.00  0.00            
ATOM   2808  CE2 TRP A 203       1.098 -16.378   4.349  1.00  0.00            
ATOM   2809  CZ2 TRP A 203       1.115 -16.858   2.978  1.00  0.00            
ATOM   2810  HZ2 TRP A 203       0.479 -17.687   2.735  1.00  0.00            
ATOM   2811  CH2 TRP A 203       2.173 -16.457   2.172  1.00  0.00            
ATOM   2812  HH2 TRP A 203       2.296 -16.755   1.138  1.00  0.00            
ATOM   2813  CZ3 TRP A 203       3.128 -15.579   2.680  1.00  0.00            
ATOM   2814  HZ3 TRP A 203       3.840 -15.190   1.967  1.00  0.00            
ATOM   2815  CE3 TRP A 203       2.995 -15.032   3.986  1.00  0.00            
ATOM   2816  HE3 TRP A 203       3.761 -14.302   4.238  1.00  0.00            
ATOM   2817  CD2 TRP A 203       1.993 -15.436   4.878  1.00  0.00            
ATOM   2818  C   TRP A 203       1.995 -12.457   9.202  1.00  0.00            
ATOM   2819  O   TRP A 203       2.401 -12.933  10.269  1.00  0.00            
ATOM   2820  N   MET A 204       2.192 -11.152   8.928  1.00  0.00            
ATOM   2821  H   MET A 204       1.977 -10.894   7.975  1.00  0.00            
ATOM   2822  CA  MET A 204       2.929 -10.243   9.778  1.00  0.00            
ATOM   2823  HA  MET A 204       3.697 -10.831  10.280  1.00  0.00            
ATOM   2824  CB  MET A 204       3.723  -9.189   9.031  1.00  0.00            
ATOM   2825  HB1 MET A 204       4.018  -9.639   8.084  1.00  0.00            
ATOM   2826  HB2 MET A 204       4.666  -9.001   9.550  1.00  0.00            
ATOM   2827  CG  MET A 204       2.817  -7.974   8.731  1.00  0.00            
ATOM   2828  HG1 MET A 204       2.524  -7.581   9.703  1.00  0.00            
ATOM   2829  HG2 MET A 204       2.048  -8.368   8.061  1.00  0.00            
ATOM   2830  SD  MET A 204       3.643  -6.638   7.875  1.00  0.00            
ATOM   2831  CE  MET A 204       4.331  -5.610   9.154  1.00  0.00            
ATOM   2832  HE1 MET A 204       3.701  -5.397  10.021  1.00  0.00            
ATOM   2833  HE2 MET A 204       5.249  -6.136   9.423  1.00  0.00            
ATOM   2834  HE3 MET A 204       4.475  -4.668   8.642  1.00  0.00            
ATOM   2835  C   MET A 204       1.995  -9.697  10.905  1.00  0.00            
ATOM   2836  O   MET A 204       2.536  -9.387  11.995  1.00  0.00            
ATOM   2837  N   TYR A 205       0.675  -9.696  10.652  1.00  0.00            
ATOM   2838  H   TYR A 205       0.389  -9.761   9.686  1.00  0.00            
ATOM   2839  CA  TYR A 205      -0.408  -9.417  11.615  1.00  0.00            
ATOM   2840  HA  TYR A 205       0.075  -9.083  12.537  1.00  0.00            
ATOM   2841  CB  TYR A 205      -1.298  -8.248  11.189  1.00  0.00            
ATOM   2842  HB1 TYR A 205      -2.066  -8.113  11.939  1.00  0.00            
ATOM   2843  HB2 TYR A 205      -1.784  -8.525  10.253  1.00  0.00            
ATOM   2844  CG  TYR A 205      -0.484  -7.009  10.944  1.00  0.00            
ATOM   2845  CD1 TYR A 205      -0.105  -6.356  12.094  1.00  0.00            
ATOM   2846  HD1 TYR A 205      -0.404  -6.734  13.063  1.00  0.00            
ATOM   2847  CE1 TYR A 205       0.635  -5.188  11.968  1.00  0.00            
ATOM   2848  HE1 TYR A 205       0.818  -4.514  12.788  1.00  0.00            
ATOM   2849  CZ  TYR A 205       0.993  -4.740  10.626  1.00  0.00            
ATOM   2850  OH  TYR A 205       1.640  -3.500  10.547  1.00  0.00            
ATOM   2851  HH  TYR A 205       1.880  -3.190  11.430  1.00  0.00            
ATOM   2852  CE2 TYR A 205       0.639  -5.471   9.504  1.00  0.00            
ATOM   2853  HE2 TYR A 205       1.018  -5.179   8.538  1.00  0.00            
ATOM   2854  CD2 TYR A 205      -0.156  -6.577   9.681  1.00  0.00            
ATOM   2855  HD2 TYR A 205      -0.388  -7.237   8.866  1.00  0.00            
ATOM   2856  C   TYR A 205      -1.114 -10.695  12.014  1.00  0.00            
ATOM   2857  O   TYR A 205      -2.348 -10.652  12.329  1.00  0.00            
ATOM   2858  N   SER A 206      -0.464 -11.864  12.108  1.00  0.00            
ATOM   2859  H   SER A 206       0.495 -11.913  11.801  1.00  0.00            
ATOM   2860  CA  SER A 206      -1.153 -13.070  12.573  1.00  0.00            
ATOM   2861  HA  SER A 206      -2.175 -13.022  12.191  1.00  0.00            
ATOM   2862  CB  SER A 206      -0.611 -14.366  11.922  1.00  0.00            
ATOM   2863  HB1 SER A 206      -0.386 -14.313  10.860  1.00  0.00            
ATOM   2864  HB2 SER A 206      -1.383 -15.138  11.995  1.00  0.00            
ATOM   2865  OG  SER A 206       0.532 -14.736  12.561  1.00  0.00            
ATOM   2866  HG  SER A 206       0.812 -15.523  12.091  1.00  0.00            
ATOM   2867  C   SER A 206      -1.250 -13.105  14.127  1.00  0.00            
ATOM   2868  O   SER A 206      -0.490 -12.383  14.762  1.00  0.00            
ATOM   2869  N   THR A 207      -2.076 -13.932  14.794  1.00  0.00            
ATOM   2870  H   THR A 207      -2.743 -14.484  14.286  1.00  0.00            
ATOM   2871  CA  THR A 207      -1.932 -14.192  16.305  1.00  0.00            
ATOM   2872  HA  THR A 207      -1.957 -13.210  16.783  1.00  0.00            
ATOM   2873  CB  THR A 207      -3.036 -15.047  16.910  1.00  0.00            
ATOM   2874  HB  THR A 207      -2.813 -15.386  17.921  1.00  0.00            
ATOM   2875  CG2 THR A 207      -4.358 -14.245  16.747  1.00  0.00            
ATOM   2876 1HG2 THR A 207      -5.208 -14.775  17.178  1.00  0.00            
ATOM   2877 2HG2 THR A 207      -4.125 -13.304  17.249  1.00  0.00            
ATOM   2878 3HG2 THR A 207      -4.396 -14.024  15.680  1.00  0.00            
ATOM   2879  OG1 THR A 207      -3.328 -16.170  16.145  1.00  0.00            
ATOM   2880  HG1 THR A 207      -4.260 -16.366  16.231  1.00  0.00            
ATOM   2881  C   THR A 207      -0.580 -14.754  16.745  1.00  0.00            
ATOM   2882  O   THR A 207       0.040 -14.329  17.752  1.00  0.00            
ATOM   2883  N   ALA A 208       0.102 -15.574  15.989  1.00  0.00            
ATOM   2884  H   ALA A 208      -0.273 -15.928  15.119  1.00  0.00            
ATOM   2885  CA  ALA A 208       1.488 -16.100  16.308  1.00  0.00            
ATOM   2886  HA  ALA A 208       1.440 -16.584  17.277  1.00  0.00            
ATOM   2887  CB  ALA A 208       1.726 -17.089  15.175  1.00  0.00            
ATOM   2888  HB1 ALA A 208       1.661 -16.479  14.268  1.00  0.00            
ATOM   2889  HB2 ALA A 208       2.745 -17.494  15.212  1.00  0.00            
ATOM   2890  HB3 ALA A 208       0.990 -17.879  15.253  1.00  0.00            
ATOM   2891  C   ALA A 208       2.452 -14.870  16.086  1.00  0.00            
ATOM   2892  O   ALA A 208       3.243 -14.703  17.026  1.00  0.00            
ATOM   2893  N   ALA A 209       2.272 -13.945  15.125  1.00  0.00            
ATOM   2894  H   ALA A 209       1.646 -14.100  14.349  1.00  0.00            
ATOM   2895  CA  ALA A 209       3.170 -12.814  14.935  1.00  0.00            
ATOM   2896  HA  ALA A 209       4.174 -13.225  14.890  1.00  0.00            
ATOM   2897  CB  ALA A 209       2.893 -12.210  13.627  1.00  0.00            
ATOM   2898  HB1 ALA A 209       2.974 -12.940  12.814  1.00  0.00            
ATOM   2899  HB2 ALA A 209       1.929 -11.699  13.567  1.00  0.00            
ATOM   2900  HB3 ALA A 209       3.601 -11.383  13.555  1.00  0.00            
ATOM   2901  C   ALA A 209       2.988 -11.797  16.100  1.00  0.00            
ATOM   2902  O   ALA A 209       4.023 -11.461  16.757  1.00  0.00            
ATOM   2903  N   GLN A 210       1.729 -11.536  16.497  1.00  0.00            
ATOM   2904  H   GLN A 210       1.032 -11.986  15.918  1.00  0.00            
ATOM   2905  CA  GLN A 210       1.452 -10.697  17.607  1.00  0.00            
ATOM   2906  HA  GLN A 210       1.862  -9.724  17.357  1.00  0.00            
ATOM   2907  CB  GLN A 210      -0.030 -10.567  17.733  1.00  0.00            
ATOM   2908  HB1 GLN A 210      -0.265 -10.125  18.706  1.00  0.00            
ATOM   2909  HB2 GLN A 210      -0.511 -11.538  17.655  1.00  0.00            
ATOM   2910  CG  GLN A 210      -0.731  -9.606  16.655  1.00  0.00            
ATOM   2911  HG1 GLN A 210      -0.374  -9.709  15.626  1.00  0.00            
ATOM   2912  HG2 GLN A 210      -0.464  -8.588  16.922  1.00  0.00            
ATOM   2913  CD  GLN A 210      -2.251  -9.745  16.536  1.00  0.00            
ATOM   2914  OE1 GLN A 210      -3.092  -9.272  17.254  1.00  0.00            
ATOM   2915  NE2 GLN A 210      -2.687 -10.332  15.476  1.00  0.00            
ATOM   2916 1HE2 GLN A 210      -2.005 -10.367  14.732  1.00  0.00            
ATOM   2917 2HE2 GLN A 210      -3.682 -10.314  15.299  1.00  0.00            
ATOM   2918  C   GLN A 210       1.992 -11.130  18.954  1.00  0.00            
ATOM   2919  O   GLN A 210       2.688 -10.397  19.602  1.00  0.00            
ATOM   2920  N   GLN A 211       1.833 -12.359  19.416  1.00  0.00            
ATOM   2921  H   GLN A 211       1.312 -13.064  18.922  1.00  0.00            
ATOM   2922  CA  GLN A 211       2.226 -12.761  20.799  1.00  0.00            
ATOM   2923  HA  GLN A 211       2.042 -11.949  21.496  1.00  0.00            
ATOM   2924  CB  GLN A 211       1.502 -14.062  21.248  1.00  0.00            
ATOM   2925  HB1 GLN A 211       1.910 -14.431  22.186  1.00  0.00            
ATOM   2926  HB2 GLN A 211       1.563 -14.858  20.508  1.00  0.00            
ATOM   2927  CG  GLN A 211       0.074 -13.687  21.480  1.00  0.00            
ATOM   2928  HG1 GLN A 211      -0.407 -13.394  20.542  1.00  0.00            
ATOM   2929  HG2 GLN A 211       0.041 -12.861  22.200  1.00  0.00            
ATOM   2930  CD  GLN A 211      -0.715 -14.732  22.227  1.00  0.00            
ATOM   2931  OE1 GLN A 211      -0.595 -15.912  21.994  1.00  0.00            
ATOM   2932  NE2 GLN A 211      -1.545 -14.358  23.175  1.00  0.00            
ATOM   2933 1HE2 GLN A 211      -1.319 -13.503  23.653  1.00  0.00            
ATOM   2934 2HE2 GLN A 211      -2.120 -15.085  23.583  1.00  0.00            
ATOM   2935  C   GLN A 211       3.729 -13.040  20.897  1.00  0.00            
ATOM   2936  O   GLN A 211       4.236 -12.926  22.009  1.00  0.00            
ATOM   2937  N   HIS A 212       4.500 -13.310  19.846  1.00  0.00            
ATOM   2938  H   HIS A 212       4.041 -13.453  18.962  1.00  0.00            
ATOM   2939  CA  HIS A 212       6.050 -13.199  19.889  1.00  0.00            
ATOM   2940  HA  HIS A 212       6.441 -13.983  20.545  1.00  0.00            
ATOM   2941  CB  HIS A 212       6.633 -13.729  18.570  1.00  0.00            
ATOM   2942  HB1 HIS A 212       7.677 -13.421  18.494  1.00  0.00            
ATOM   2943  HB2 HIS A 212       6.129 -13.310  17.700  1.00  0.00            
ATOM   2944  CG  HIS A 212       6.544 -15.206  18.362  1.00  0.00            
ATOM   2945  ND1 HIS A 212       5.388 -15.972  18.472  1.00  0.00            
ATOM   2946  HD1 HIS A 212       4.424 -15.663  18.417  1.00  0.00            
ATOM   2947  CE1 HIS A 212       5.671 -17.251  18.432  1.00  0.00            
ATOM   2948  HE1 HIS A 212       4.924 -18.020  18.326  1.00  0.00            
ATOM   2949  NE2 HIS A 212       6.970 -17.447  18.246  1.00  0.00            
ATOM   2950  CD2 HIS A 212       7.544 -16.121  18.295  1.00  0.00            
ATOM   2951  HD2 HIS A 212       8.600 -15.884  18.286  1.00  0.00            
ATOM   2952  C   HIS A 212       6.492 -11.835  20.427  1.00  0.00            
ATOM   2953  O   HIS A 212       7.366 -11.702  21.287  1.00  0.00            
ATOM   2954  N   GLN A 213       5.825 -10.780  20.009  1.00  0.00            
ATOM   2955  H   GLN A 213       5.219 -10.946  19.215  1.00  0.00            
ATOM   2956  CA  GLN A 213       6.094  -9.487  20.468  1.00  0.00            
ATOM   2957  HA  GLN A 213       7.172  -9.295  20.464  1.00  0.00            
ATOM   2958  CB  GLN A 213       5.487  -8.459  19.462  1.00  0.00            
ATOM   2959  HB1 GLN A 213       5.865  -7.537  19.898  1.00  0.00            
ATOM   2960  HB2 GLN A 213       4.408  -8.310  19.591  1.00  0.00            
ATOM   2961  CG  GLN A 213       5.828  -8.567  17.990  1.00  0.00            
ATOM   2962  HG1 GLN A 213       5.894  -9.630  17.764  1.00  0.00            
ATOM   2963  HG2 GLN A 213       6.817  -8.109  17.879  1.00  0.00            
ATOM   2964  CD  GLN A 213       4.814  -7.867  17.106  1.00  0.00            
ATOM   2965  OE1 GLN A 213       4.634  -6.684  17.192  1.00  0.00            
ATOM   2966  NE2 GLN A 213       4.196  -8.713  16.272  1.00  0.00            
ATOM   2967 1HE2 GLN A 213       4.311  -9.698  16.427  1.00  0.00            
ATOM   2968 2HE2 GLN A 213       3.306  -8.372  15.929  1.00  0.00            
ATOM   2969  C   GLN A 213       5.684  -9.232  21.913  1.00  0.00            
ATOM   2970  O   GLN A 213       6.325  -8.479  22.635  1.00  0.00            
ATOM   2971  N   TRP A 214       4.609  -9.881  22.404  1.00  0.00            
ATOM   2972  H   TRP A 214       3.967 -10.327  21.759  1.00  0.00            
ATOM   2973  CA  TRP A 214       4.085  -9.839  23.806  1.00  0.00            
ATOM   2974  HA  TRP A 214       3.894  -8.841  24.227  1.00  0.00            
ATOM   2975  CB  TRP A 214       2.892 -10.736  24.144  1.00  0.00            
ATOM   2976  HB1 TRP A 214       2.653 -10.703  25.208  1.00  0.00            
ATOM   2977  HB2 TRP A 214       3.306 -11.737  23.994  1.00  0.00            
ATOM   2978  CG  TRP A 214       1.635 -10.389  23.417  1.00  0.00            
ATOM   2979  CD1 TRP A 214       1.490  -9.414  22.465  1.00  0.00            
ATOM   2980  HD1 TRP A 214       2.294  -8.873  22.000  1.00  0.00            
ATOM   2981  NE1 TRP A 214       0.170  -9.417  22.092  1.00  0.00            
ATOM   2982  HE1 TRP A 214      -0.216  -8.817  21.379  1.00  0.00            
ATOM   2983  CE2 TRP A 214      -0.636 -10.216  22.899  1.00  0.00            
ATOM   2984  CZ2 TRP A 214      -1.976 -10.486  22.966  1.00  0.00            
ATOM   2985  HZ2 TRP A 214      -2.609  -9.858  22.351  1.00  0.00            
ATOM   2986  CH2 TRP A 214      -2.486 -11.432  23.870  1.00  0.00            
ATOM   2987  HH2 TRP A 214      -3.540 -11.609  24.015  1.00  0.00            
ATOM   2988  CZ3 TRP A 214      -1.569 -12.049  24.780  1.00  0.00            
ATOM   2989  HZ3 TRP A 214      -1.893 -12.781  25.512  1.00  0.00            
ATOM   2990  CE3 TRP A 214      -0.184 -11.712  24.711  1.00  0.00            
ATOM   2991  HE3 TRP A 214       0.485 -12.152  25.435  1.00  0.00            
ATOM   2992  CD2 TRP A 214       0.271 -10.840  23.768  1.00  0.00            
ATOM   2993  C   TRP A 214       5.210 -10.350  24.655  1.00  0.00            
ATOM   2994  O   TRP A 214       5.388  -9.954  25.837  1.00  0.00            
ATOM   2995  N   ASP A 215       6.003 -11.308  24.171  1.00  0.00            
ATOM   2996  H   ASP A 215       5.892 -11.586  23.206  1.00  0.00            
ATOM   2997  CA  ASP A 215       7.204 -11.872  24.919  1.00  0.00            
ATOM   2998  HA  ASP A 215       7.062 -11.799  25.999  1.00  0.00            
ATOM   2999  CB  ASP A 215       7.161 -13.399  24.588  1.00  0.00            
ATOM   3000  HB1 ASP A 215       8.184 -13.785  24.584  1.00  0.00            
ATOM   3001  HB2 ASP A 215       6.822 -13.540  23.564  1.00  0.00            
ATOM   3002  CG  ASP A 215       6.377 -14.294  25.545  1.00  0.00            
ATOM   3003  OD1 ASP A 215       5.776 -15.346  25.201  1.00  0.00            
ATOM   3004  OD2 ASP A 215       6.371 -13.994  26.730  1.00  0.00            
ATOM   3005  C   ASP A 215       8.638 -11.421  24.645  1.00  0.00            
ATOM   3006  O   ASP A 215       9.604 -11.914  25.298  1.00  0.00            
ATOM   3007  N   GLY A 216       8.846 -10.515  23.648  1.00  0.00            
ATOM   3008  H   GLY A 216       8.011 -10.184  23.180  1.00  0.00            
ATOM   3009  CA  GLY A 216      10.212 -10.102  23.220  1.00  0.00            
ATOM   3010  HA1 GLY A 216      10.958  -9.951  23.997  1.00  0.00            
ATOM   3011  HA2 GLY A 216      10.109  -9.169  22.667  1.00  0.00            
ATOM   3012  C   GLY A 216      10.881 -11.145  22.299  1.00  0.00            
ATOM   3013  O   GLY A 216      12.092 -11.290  22.302  1.00  0.00            
ATOM   3014  N   LEU A 217      10.136 -12.035  21.588  1.00  0.00            
ATOM   3015  H   LEU A 217       9.142 -12.130  21.762  1.00  0.00            
ATOM   3016  CA  LEU A 217      10.590 -12.896  20.504  1.00  0.00            
ATOM   3017  HA  LEU A 217      11.604 -13.239  20.657  1.00  0.00            
ATOM   3018  CB  LEU A 217       9.784 -14.204  20.494  1.00  0.00            
ATOM   3019  HB1 LEU A 217      10.219 -14.733  19.646  1.00  0.00            
ATOM   3020  HB2 LEU A 217       8.762 -13.845  20.380  1.00  0.00            
ATOM   3021  CG  LEU A 217      10.055 -15.043  21.718  1.00  0.00            
ATOM   3022  HG  LEU A 217       9.886 -14.446  22.605  1.00  0.00            
ATOM   3023  CD1 LEU A 217       8.984 -16.156  21.822  1.00  0.00            
ATOM   3024 1HD1 LEU A 217       8.000 -15.697  21.905  1.00  0.00            
ATOM   3025 2HD1 LEU A 217       8.987 -16.792  20.934  1.00  0.00            
ATOM   3026 3HD1 LEU A 217       9.164 -16.850  22.645  1.00  0.00            
ATOM   3027  CD2 LEU A 217      11.429 -15.669  21.903  1.00  0.00            
ATOM   3028 1HD2 LEU A 217      12.253 -14.965  21.940  1.00  0.00            
ATOM   3029 2HD2 LEU A 217      11.364 -16.349  22.754  1.00  0.00            
ATOM   3030 3HD2 LEU A 217      11.578 -16.378  21.083  1.00  0.00            
ATOM   3031  C   LEU A 217      10.427 -12.251  19.164  1.00  0.00            
ATOM   3032  O   LEU A 217       9.425 -11.607  18.778  1.00  0.00            
ATOM   3033  N   LEU A 218      11.368 -12.634  18.286  1.00  0.00            
ATOM   3034  H   LEU A 218      12.111 -13.156  18.711  1.00  0.00            
ATOM   3035  CA  LEU A 218      11.341 -12.318  16.871  1.00  0.00            
ATOM   3036  HA  LEU A 218      11.116 -11.280  16.643  1.00  0.00            
ATOM   3037  CB  LEU A 218      12.642 -12.641  16.241  1.00  0.00            
ATOM   3038  HB1 LEU A 218      12.572 -12.461  15.175  1.00  0.00            
ATOM   3039  HB2 LEU A 218      12.852 -13.709  16.380  1.00  0.00            
ATOM   3040  CG  LEU A 218      13.734 -11.719  16.828  1.00  0.00            
ATOM   3041  HG  LEU A 218      13.654 -11.442  17.877  1.00  0.00            
ATOM   3042  CD1 LEU A 218      15.122 -12.329  16.691  1.00  0.00            
ATOM   3043 1HD1 LEU A 218      15.414 -12.388  15.633  1.00  0.00            
ATOM   3044 2HD1 LEU A 218      15.760 -11.712  17.332  1.00  0.00            
ATOM   3045 3HD1 LEU A 218      14.941 -13.288  17.160  1.00  0.00            
ATOM   3046  CD2 LEU A 218      13.788 -10.367  16.076  1.00  0.00            
ATOM   3047 1HD2 LEU A 218      14.574  -9.733  16.498  1.00  0.00            
ATOM   3048 2HD2 LEU A 218      13.967 -10.560  15.019  1.00  0.00            
ATOM   3049 3HD2 LEU A 218      12.822  -9.893  16.250  1.00  0.00            
ATOM   3050  C   LEU A 218      10.234 -13.126  16.144  1.00  0.00            
ATOM   3051  O   LEU A 218       9.831 -14.175  16.581  1.00  0.00            
ATOM   3052  N   SER A 219       9.779 -12.560  15.025  1.00  0.00            
ATOM   3053  H   SER A 219      10.223 -11.719  14.687  1.00  0.00            
ATOM   3054  CA  SER A 219       8.729 -13.028  14.217  1.00  0.00            
ATOM   3055  HA  SER A 219       8.586 -14.082  14.445  1.00  0.00            
ATOM   3056  CB  SER A 219       7.479 -12.274  14.737  1.00  0.00            
ATOM   3057  HB1 SER A 219       7.507 -12.355  15.823  1.00  0.00            
ATOM   3058  HB2 SER A 219       6.548 -12.732  14.381  1.00  0.00            
ATOM   3059  OG  SER A 219       7.413 -10.905  14.387  1.00  0.00            
ATOM   3060  HG  SER A 219       8.211 -10.492  14.725  1.00  0.00            
ATOM   3061  C   SER A 219       8.927 -12.727  12.751  1.00  0.00            
ATOM   3062  O   SER A 219       9.890 -12.096  12.363  1.00  0.00            
ATOM   3063  N   TYR A 220       7.956 -13.190  11.969  1.00  0.00            
ATOM   3064  H   TYR A 220       7.181 -13.657  12.411  1.00  0.00            
ATOM   3065  CA  TYR A 220       7.865 -12.787  10.512  1.00  0.00            
ATOM   3066  HA  TYR A 220       8.665 -13.279   9.963  1.00  0.00            
ATOM   3067  CB  TYR A 220       6.567 -13.290   9.936  1.00  0.00            
ATOM   3068  HB1 TYR A 220       5.751 -12.672  10.303  1.00  0.00            
ATOM   3069  HB2 TYR A 220       6.474 -14.357  10.160  1.00  0.00            
ATOM   3070  CG  TYR A 220       6.500 -13.138   8.359  1.00  0.00            
ATOM   3071  CD1 TYR A 220       7.521 -13.739   7.575  1.00  0.00            
ATOM   3072  HD1 TYR A 220       8.293 -14.401   7.932  1.00  0.00            
ATOM   3073  CE1 TYR A 220       7.379 -13.712   6.192  1.00  0.00            
ATOM   3074  HE1 TYR A 220       8.075 -14.233   5.546  1.00  0.00            
ATOM   3075  CZ  TYR A 220       6.373 -12.847   5.639  1.00  0.00            
ATOM   3076  OH  TYR A 220       6.546 -12.540   4.312  1.00  0.00            
ATOM   3077  HH  TYR A 220       7.088 -13.200   3.884  1.00  0.00            
ATOM   3078  CE2 TYR A 220       5.547 -12.075   6.456  1.00  0.00            
ATOM   3079  HE2 TYR A 220       4.879 -11.333   6.041  1.00  0.00            
ATOM   3080  CD2 TYR A 220       5.598 -12.213   7.849  1.00  0.00            
ATOM   3081  HD2 TYR A 220       4.853 -11.714   8.443  1.00  0.00            
ATOM   3082  C   TYR A 220       7.989 -11.216  10.363  1.00  0.00            
ATOM   3083  O   TYR A 220       8.634 -10.765   9.448  1.00  0.00            
ATOM   3084  N   GLN A 221       7.338 -10.496  11.280  1.00  0.00            
ATOM   3085  H   GLN A 221       6.953 -11.027  12.042  1.00  0.00            
ATOM   3086  CA  GLN A 221       7.392  -9.031  11.264  1.00  0.00            
ATOM   3087  HA  GLN A 221       6.902  -8.732  10.344  1.00  0.00            
ATOM   3088  CB  GLN A 221       6.505  -8.539  12.520  1.00  0.00            
ATOM   3089  HB1 GLN A 221       6.935  -8.839  13.475  1.00  0.00            
ATOM   3090  HB2 GLN A 221       5.502  -8.969  12.588  1.00  0.00            
ATOM   3091  CG  GLN A 221       6.411  -6.959  12.352  1.00  0.00            
ATOM   3092  HG1 GLN A 221       6.362  -6.665  11.299  1.00  0.00            
ATOM   3093  HG2 GLN A 221       7.362  -6.502  12.630  1.00  0.00            
ATOM   3094  CD  GLN A 221       5.200  -6.286  13.044  1.00  0.00            
ATOM   3095  OE1 GLN A 221       4.134  -6.153  12.550  1.00  0.00            
ATOM   3096  NE2 GLN A 221       5.349  -5.974  14.301  1.00  0.00            
ATOM   3097 1HE2 GLN A 221       6.224  -6.111  14.778  1.00  0.00            
ATOM   3098 2HE2 GLN A 221       4.513  -5.700  14.803  1.00  0.00            
ATOM   3099  C   GLN A 221       8.810  -8.363  11.183  1.00  0.00            
ATOM   3100  O   GLN A 221       9.069  -7.254  10.699  1.00  0.00            
ATOM   3101  N   ASP A 222       9.826  -9.066  11.675  1.00  0.00            
ATOM   3102  H   ASP A 222       9.624  -9.972  12.069  1.00  0.00            
ATOM   3103  CA  ASP A 222      11.229  -8.597  11.810  1.00  0.00            
ATOM   3104  HA  ASP A 222      11.227  -7.511  11.707  1.00  0.00            
ATOM   3105  CB  ASP A 222      11.736  -8.966  13.229  1.00  0.00            
ATOM   3106  HB1 ASP A 222      12.584  -8.315  13.403  1.00  0.00            
ATOM   3107  HB2 ASP A 222      12.036 -10.017  13.254  1.00  0.00            
ATOM   3108  CG  ASP A 222      10.559  -8.718  14.197  1.00  0.00            
ATOM   3109  OD1 ASP A 222      10.059  -9.689  14.822  1.00  0.00            
ATOM   3110  OD2 ASP A 222      10.096  -7.547  14.331  1.00  0.00            
ATOM   3111  C   ASP A 222      12.163  -9.053  10.686  1.00  0.00            
ATOM   3112  O   ASP A 222      13.305  -8.604  10.578  1.00  0.00            
ATOM   3113  N   SER A 223      11.632  -9.974   9.945  1.00  0.00            
ATOM   3114  H   SER A 223      10.730 -10.267  10.303  1.00  0.00            
ATOM   3115  CA  SER A 223      12.324 -10.653   8.868  1.00  0.00            
ATOM   3116  HA  SER A 223      13.276 -10.909   9.330  1.00  0.00            
ATOM   3117  CB  SER A 223      11.633 -12.006   8.559  1.00  0.00            
ATOM   3118  HB1 SER A 223      11.333 -12.588   9.433  1.00  0.00            
ATOM   3119  HB2 SER A 223      12.365 -12.555   7.968  1.00  0.00            
ATOM   3120  OG  SER A 223      10.501 -11.883   7.739  1.00  0.00            
ATOM   3121  HG  SER A 223       9.802 -11.565   8.309  1.00  0.00            
ATOM   3122  C   SER A 223      12.578  -9.835   7.600  1.00  0.00            
ATOM   3123  O   SER A 223      11.759  -8.978   7.324  1.00  0.00            
ATOM   3124  N   LEU A 224      13.643 -10.076   6.843  1.00  0.00            
ATOM   3125  H   LEU A 224      14.290 -10.800   7.124  1.00  0.00            
ATOM   3126  CA  LEU A 224      13.975  -9.454   5.596  1.00  0.00            
ATOM   3127  HA  LEU A 224      13.844  -8.378   5.574  1.00  0.00            
ATOM   3128  CB  LEU A 224      15.526  -9.648   5.290  1.00  0.00            
ATOM   3129  HB1 LEU A 224      15.835 -10.695   5.174  1.00  0.00            
ATOM   3130  HB2 LEU A 224      16.145  -9.351   6.146  1.00  0.00            
ATOM   3131  CG  LEU A 224      15.945  -8.893   3.980  1.00  0.00            
ATOM   3132  HG  LEU A 224      15.102  -8.812   3.289  1.00  0.00            
ATOM   3133  CD1 LEU A 224      16.406  -7.446   4.252  1.00  0.00            
ATOM   3134 1HD1 LEU A 224      17.316  -7.553   4.841  1.00  0.00            
ATOM   3135 2HD1 LEU A 224      16.715  -6.891   3.371  1.00  0.00            
ATOM   3136 3HD1 LEU A 224      15.750  -6.944   4.954  1.00  0.00            
ATOM   3137  CD2 LEU A 224      17.058  -9.596   3.223  1.00  0.00            
ATOM   3138 1HD2 LEU A 224      16.827 -10.660   3.122  1.00  0.00            
ATOM   3139 2HD2 LEU A 224      17.210  -9.029   2.307  1.00  0.00            
ATOM   3140 3HD2 LEU A 224      17.988  -9.602   3.795  1.00  0.00            
ATOM   3141  C   LEU A 224      13.097 -10.053   4.510  1.00  0.00            
ATOM   3142  O   LEU A 224      12.671  -9.348   3.625  1.00  0.00            
ATOM   3143  N   SER A 225      12.707 -11.297   4.682  1.00  0.00            
ATOM   3144  H   SER A 225      13.224 -11.876   5.333  1.00  0.00            
ATOM   3145  CA  SER A 225      11.692 -12.030   3.876  1.00  0.00            
ATOM   3146  HA  SER A 225      12.112 -12.287   2.894  1.00  0.00            
ATOM   3147  CB  SER A 225      11.216 -13.256   4.633  1.00  0.00            
ATOM   3148  HB1 SER A 225      10.259 -13.557   4.221  1.00  0.00            
ATOM   3149  HB2 SER A 225      11.063 -13.055   5.691  1.00  0.00            
ATOM   3150  OG  SER A 225      12.291 -14.211   4.525  1.00  0.00            
ATOM   3151  HG  SER A 225      12.968 -14.007   5.171  1.00  0.00            
ATOM   3152  C   SER A 225      10.429 -11.103   3.658  1.00  0.00            
ATOM   3153  O   SER A 225       9.954 -11.011   2.493  1.00  0.00            
ATOM   3154  N   CYS A 226       9.895 -10.583   4.720  1.00  0.00            
ATOM   3155  H   CYS A 226      10.381 -10.566   5.606  1.00  0.00            
ATOM   3156  CA  CYS A 226       8.673  -9.703   4.711  1.00  0.00            
ATOM   3157  HA  CYS A 226       7.851 -10.221   4.227  1.00  0.00            
ATOM   3158  CB  CYS A 226       8.232  -9.566   6.193  1.00  0.00            
ATOM   3159  HB1 CYS A 226       9.030  -9.332   6.897  1.00  0.00            
ATOM   3160  HB2 CYS A 226       7.867 -10.549   6.498  1.00  0.00            
ATOM   3161  SG  CYS A 226       6.878  -8.500   6.732  1.00  0.00            
ATOM   3162  C   CYS A 226       8.936  -8.299   4.033  1.00  0.00            
ATOM   3163  O   CYS A 226       8.156  -7.852   3.138  1.00  0.00            
ATOM   3164  N   ARG A 227      10.137  -7.725   4.223  1.00  0.00            
ATOM   3165  H   ARG A 227      10.734  -8.085   4.945  1.00  0.00            
ATOM   3166  CA  ARG A 227      10.550  -6.509   3.572  1.00  0.00            
ATOM   3167  HA  ARG A 227       9.848  -5.678   3.621  1.00  0.00            
ATOM   3168  CB  ARG A 227      11.903  -6.143   4.243  1.00  0.00            
ATOM   3169  HB1 ARG A 227      12.343  -5.411   3.581  1.00  0.00            
ATOM   3170  HB2 ARG A 227      12.550  -7.018   4.365  1.00  0.00            
ATOM   3171  CG  ARG A 227      11.691  -5.530   5.638  1.00  0.00            
ATOM   3172  HG1 ARG A 227      10.894  -6.109   6.077  1.00  0.00            
ATOM   3173  HG2 ARG A 227      11.303  -4.516   5.529  1.00  0.00            
ATOM   3174  CD  ARG A 227      12.943  -5.611   6.486  1.00  0.00            
ATOM   3175  HD1 ARG A 227      13.806  -5.134   6.010  1.00  0.00            
ATOM   3176  HD2 ARG A 227      13.169  -6.664   6.645  1.00  0.00            
ATOM   3177  NE  ARG A 227      12.619  -4.966   7.819  1.00  0.00            
ATOM   3178  HE  ARG A 227      13.217  -4.206   8.094  1.00  0.00            
ATOM   3179  CZ  ARG A 227      11.691  -5.328   8.753  1.00  0.00            
ATOM   3180  NH1 ARG A 227      11.163  -4.340   9.489  1.00  0.00            
ATOM   3181 1HH1 ARG A 227      11.510  -3.411   9.287  1.00  0.00            
ATOM   3182 2HH1 ARG A 227      10.565  -4.503  10.286  1.00  0.00            
ATOM   3183  NH2 ARG A 227      11.275  -6.524   8.959  1.00  0.00            
ATOM   3184 1HH2 ARG A 227      11.591  -7.383   8.548  1.00  0.00            
ATOM   3185 2HH2 ARG A 227      10.523  -6.603   9.616  1.00  0.00            
ATOM   3186  C   ARG A 227      10.793  -6.625   2.042  1.00  0.00            
ATOM   3187  O   ARG A 227      10.601  -5.745   1.254  1.00  0.00            
ATOM   3188  N   LEU A 228      11.094  -7.847   1.636  1.00  0.00            
ATOM   3189  H   LEU A 228      11.349  -8.503   2.362  1.00  0.00            
ATOM   3190  CA  LEU A 228      11.337  -8.298   0.192  1.00  0.00            
ATOM   3191  HA  LEU A 228      11.925  -7.582  -0.366  1.00  0.00            
ATOM   3192  CB  LEU A 228      12.020  -9.580   0.095  1.00  0.00            
ATOM   3193  HB1 LEU A 228      11.895 -10.065  -0.875  1.00  0.00            
ATOM   3194  HB2 LEU A 228      11.542 -10.073   0.947  1.00  0.00            
ATOM   3195  CG  LEU A 228      13.560  -9.489   0.411  1.00  0.00            
ATOM   3196  HG  LEU A 228      13.693  -8.877   1.291  1.00  0.00            
ATOM   3197  CD1 LEU A 228      14.189 -10.820   0.736  1.00  0.00            
ATOM   3198 1HD1 LEU A 228      15.257 -10.728   0.951  1.00  0.00            
ATOM   3199 2HD1 LEU A 228      13.615 -11.220   1.563  1.00  0.00            
ATOM   3200 3HD1 LEU A 228      14.100 -11.477  -0.138  1.00  0.00            
ATOM   3201  CD2 LEU A 228      14.471  -8.888  -0.675  1.00  0.00            
ATOM   3202 1HD2 LEU A 228      14.622  -9.499  -1.572  1.00  0.00            
ATOM   3203 2HD2 LEU A 228      13.846  -8.052  -0.962  1.00  0.00            
ATOM   3204 3HD2 LEU A 228      15.427  -8.586  -0.244  1.00  0.00            
ATOM   3205  C   LEU A 228      10.009  -8.387  -0.559  1.00  0.00            
ATOM   3206  O   LEU A 228      10.072  -8.245  -1.762  1.00  0.00            
ATOM   3207  N   VAL A 229       8.826  -8.606   0.102  1.00  0.00            
ATOM   3208  H   VAL A 229       8.875  -8.711   1.100  1.00  0.00            
ATOM   3209  CA  VAL A 229       7.553  -8.495  -0.548  1.00  0.00            
ATOM   3210  HA  VAL A 229       7.641  -9.042  -1.486  1.00  0.00            
ATOM   3211  CB  VAL A 229       6.369  -9.182   0.208  1.00  0.00            
ATOM   3212  HB  VAL A 229       6.029  -8.523   1.005  1.00  0.00            
ATOM   3213  CG1 VAL A 229       5.318  -9.547  -0.891  1.00  0.00            
ATOM   3214 1HG1 VAL A 229       5.789 -10.181  -1.638  1.00  0.00            
ATOM   3215 2HG1 VAL A 229       4.446  -9.939  -0.362  1.00  0.00            
ATOM   3216 3HG1 VAL A 229       5.010  -8.668  -1.467  1.00  0.00            
ATOM   3217  CG2 VAL A 229       6.817 -10.490   0.818  1.00  0.00            
ATOM   3218 1HG2 VAL A 229       7.357 -11.146   0.149  1.00  0.00            
ATOM   3219 2HG2 VAL A 229       7.416 -10.228   1.695  1.00  0.00            
ATOM   3220 3HG2 VAL A 229       5.922 -10.965   1.200  1.00  0.00            
ATOM   3221  C   VAL A 229       7.115  -7.070  -0.845  1.00  0.00            
ATOM   3222  O   VAL A 229       6.518  -6.721  -1.888  1.00  0.00            
ATOM   3223  N   PHE A 230       7.395  -6.127   0.104  1.00  0.00            
ATOM   3224  H   PHE A 230       7.705  -6.480   0.993  1.00  0.00            
ATOM   3225  CA  PHE A 230       7.128  -4.686  -0.148  1.00  0.00            
ATOM   3226  HA  PHE A 230       6.151  -4.619  -0.629  1.00  0.00            
ATOM   3227  CB  PHE A 230       7.074  -4.061   1.300  1.00  0.00            
ATOM   3228  HB1 PHE A 230       6.970  -2.976   1.279  1.00  0.00            
ATOM   3229  HB2 PHE A 230       7.993  -4.060   1.891  1.00  0.00            
ATOM   3230  CG  PHE A 230       5.912  -4.510   2.120  1.00  0.00            
ATOM   3231  CD1 PHE A 230       4.591  -4.232   1.725  1.00  0.00            
ATOM   3232  HD1 PHE A 230       4.395  -3.656   0.829  1.00  0.00            
ATOM   3233  CE1 PHE A 230       3.550  -4.892   2.431  1.00  0.00            
ATOM   3234  HE1 PHE A 230       2.527  -4.786   2.115  1.00  0.00            
ATOM   3235  CZ  PHE A 230       3.846  -5.808   3.411  1.00  0.00            
ATOM   3236  HZ  PHE A 230       3.002  -6.294   3.879  1.00  0.00            
ATOM   3237  CE2 PHE A 230       5.155  -6.033   3.852  1.00  0.00            
ATOM   3238  HE2 PHE A 230       5.414  -6.827   4.528  1.00  0.00            
ATOM   3239  CD2 PHE A 230       6.178  -5.374   3.185  1.00  0.00            
ATOM   3240  HD2 PHE A 230       7.201  -5.641   3.392  1.00  0.00            
ATOM   3241  C   PHE A 230       8.173  -4.046  -1.064  1.00  0.00            
ATOM   3242  O   PHE A 230       7.896  -3.120  -1.791  1.00  0.00            
ATOM   3243  N   LEU A 231       9.389  -4.577  -1.131  1.00  0.00            
ATOM   3244  H   LEU A 231       9.606  -5.271  -0.426  1.00  0.00            
ATOM   3245  CA  LEU A 231      10.339  -4.262  -2.151  1.00  0.00            
ATOM   3246  HA  LEU A 231      10.435  -3.181  -2.245  1.00  0.00            
ATOM   3247  CB  LEU A 231      11.685  -4.774  -1.636  1.00  0.00            
ATOM   3248  HB1 LEU A 231      11.728  -5.857  -1.480  1.00  0.00            
ATOM   3249  HB2 LEU A 231      11.888  -4.274  -0.690  1.00  0.00            
ATOM   3250  CG  LEU A 231      12.822  -4.384  -2.585  1.00  0.00            
ATOM   3251  HG  LEU A 231      12.577  -4.774  -3.573  1.00  0.00            
ATOM   3252  CD1 LEU A 231      13.092  -2.920  -2.713  1.00  0.00            
ATOM   3253 1HD1 LEU A 231      12.173  -2.442  -3.079  1.00  0.00            
ATOM   3254 2HD1 LEU A 231      13.478  -2.448  -1.810  1.00  0.00            
ATOM   3255 3HD1 LEU A 231      13.889  -2.720  -3.425  1.00  0.00            
ATOM   3256  CD2 LEU A 231      14.165  -5.066  -2.197  1.00  0.00            
ATOM   3257 1HD2 LEU A 231      14.481  -4.712  -1.211  1.00  0.00            
ATOM   3258 2HD2 LEU A 231      14.024  -6.147  -2.097  1.00  0.00            
ATOM   3259 3HD2 LEU A 231      14.928  -4.804  -2.927  1.00  0.00            
ATOM   3260  C   LEU A 231       9.951  -4.863  -3.568  1.00  0.00            
ATOM   3261  O   LEU A 231       9.854  -4.036  -4.514  1.00  0.00            
ATOM   3262  N   LEU A 232       9.714  -6.150  -3.712  1.00  0.00            
ATOM   3263  H   LEU A 232       9.878  -6.827  -2.973  1.00  0.00            
ATOM   3264  CA  LEU A 232       9.170  -6.721  -4.933  1.00  0.00            
ATOM   3265  HA  LEU A 232       9.975  -6.502  -5.626  1.00  0.00            
ATOM   3266  CB  LEU A 232       9.162  -8.248  -4.718  1.00  0.00            
ATOM   3267  HB1 LEU A 232       8.625  -8.484  -3.800  1.00  0.00            
ATOM   3268  HB2 LEU A 232      10.149  -8.605  -4.405  1.00  0.00            
ATOM   3269  CG  LEU A 232       8.711  -9.124  -5.928  1.00  0.00            
ATOM   3270  HG  LEU A 232       9.082  -8.680  -6.846  1.00  0.00            
ATOM   3271  CD1 LEU A 232       9.287 -10.499  -5.724  1.00  0.00            
ATOM   3272 1HD1 LEU A 232       8.813 -11.040  -4.909  1.00  0.00            
ATOM   3273 2HD1 LEU A 232       9.276 -10.985  -6.705  1.00  0.00            
ATOM   3274 3HD1 LEU A 232      10.342 -10.466  -5.456  1.00  0.00            
ATOM   3275  CD2 LEU A 232       7.195  -9.236  -6.159  1.00  0.00            
ATOM   3276 1HD2 LEU A 232       6.792  -9.835  -5.343  1.00  0.00            
ATOM   3277 2HD2 LEU A 232       6.742  -8.252  -6.131  1.00  0.00            
ATOM   3278 3HD2 LEU A 232       6.928  -9.747  -7.089  1.00  0.00            
ATOM   3279  C   LEU A 232       7.957  -6.021  -5.482  1.00  0.00            
ATOM   3280  O   LEU A 232       7.890  -5.711  -6.679  1.00  0.00            
ATOM   3281  N   MET A 233       6.920  -5.791  -4.632  1.00  0.00            
ATOM   3282  H   MET A 233       7.026  -6.083  -3.664  1.00  0.00            
ATOM   3283  CA  MET A 233       5.690  -5.079  -5.082  1.00  0.00            
ATOM   3284  HA  MET A 233       5.317  -5.645  -5.926  1.00  0.00            
ATOM   3285  CB  MET A 233       4.725  -5.064  -3.867  1.00  0.00            
ATOM   3286  HB1 MET A 233       5.345  -4.647  -3.071  1.00  0.00            
ATOM   3287  HB2 MET A 233       4.447  -6.081  -3.582  1.00  0.00            
ATOM   3288  CG  MET A 233       3.560  -4.084  -4.030  1.00  0.00            
ATOM   3289  HG1 MET A 233       3.166  -4.219  -5.040  1.00  0.00            
ATOM   3290  HG2 MET A 233       3.975  -3.088  -3.859  1.00  0.00            
ATOM   3291  SD  MET A 233       2.056  -4.261  -2.967  1.00  0.00            
ATOM   3292  CE  MET A 233       2.149  -2.665  -2.124  1.00  0.00            
ATOM   3293  HE1 MET A 233       2.880  -2.539  -1.326  1.00  0.00            
ATOM   3294  HE2 MET A 233       2.367  -1.808  -2.764  1.00  0.00            
ATOM   3295  HE3 MET A 233       1.165  -2.376  -1.737  1.00  0.00            
ATOM   3296  C   MET A 233       5.944  -3.675  -5.599  1.00  0.00            
ATOM   3297  O   MET A 233       5.457  -3.339  -6.673  1.00  0.00            
ATOM   3298  N   GLN A 234       6.723  -2.815  -4.924  1.00  0.00            
ATOM   3299  H   GLN A 234       7.003  -3.107  -4.002  1.00  0.00            
ATOM   3300  CA  GLN A 234       7.152  -1.513  -5.449  1.00  0.00            
ATOM   3301  HA  GLN A 234       6.297  -0.845  -5.552  1.00  0.00            
ATOM   3302  CB  GLN A 234       8.115  -0.859  -4.450  1.00  0.00            
ATOM   3303  HB1 GLN A 234       9.163  -1.116  -4.593  1.00  0.00            
ATOM   3304  HB2 GLN A 234       7.911  -1.194  -3.436  1.00  0.00            
ATOM   3305  CG  GLN A 234       8.086   0.703  -4.500  1.00  0.00            
ATOM   3306  HG1 GLN A 234       8.145   1.010  -5.545  1.00  0.00            
ATOM   3307  HG2 GLN A 234       9.019   1.051  -4.055  1.00  0.00            
ATOM   3308  CD  GLN A 234       6.949   1.431  -3.716  1.00  0.00            
ATOM   3309  OE1 GLN A 234       5.938   1.872  -4.228  1.00  0.00            
ATOM   3310  NE2 GLN A 234       7.058   1.428  -2.418  1.00  0.00            
ATOM   3311 1HE2 GLN A 234       7.880   1.012  -2.015  1.00  0.00            
ATOM   3312 2HE2 GLN A 234       6.237   1.772  -1.940  1.00  0.00            
ATOM   3313  C   GLN A 234       7.998  -1.580  -6.730  1.00  0.00            
ATOM   3314  O   GLN A 234       7.858  -0.751  -7.590  1.00  0.00            
ATOM   3315  N   TYR A 235       8.855  -2.593  -6.863  1.00  0.00            
ATOM   3316  H   TYR A 235       8.900  -3.254  -6.094  1.00  0.00            
ATOM   3317  CA  TYR A 235       9.428  -2.916  -8.168  1.00  0.00            
ATOM   3318  HA  TYR A 235       9.935  -2.031  -8.564  1.00  0.00            
ATOM   3319  CB  TYR A 235      10.447  -4.072  -8.095  1.00  0.00            
ATOM   3320  HB1 TYR A 235       9.932  -5.002  -7.817  1.00  0.00            
ATOM   3321  HB2 TYR A 235      11.252  -3.930  -7.372  1.00  0.00            
ATOM   3322  CG  TYR A 235      11.067  -4.406  -9.375  1.00  0.00            
ATOM   3323  CD1 TYR A 235      12.248  -3.797  -9.784  1.00  0.00            
ATOM   3324  HD1 TYR A 235      12.871  -3.338  -9.031  1.00  0.00            
ATOM   3325  CE1 TYR A 235      12.752  -4.050 -11.070  1.00  0.00            
ATOM   3326  HE1 TYR A 235      13.717  -3.651 -11.320  1.00  0.00            
ATOM   3327  CZ  TYR A 235      12.040  -4.863 -12.005  1.00  0.00            
ATOM   3328  OH  TYR A 235      12.566  -5.036 -13.236  1.00  0.00            
ATOM   3329  HH  TYR A 235      13.272  -4.425 -13.443  1.00  0.00            
ATOM   3330  CE2 TYR A 235      10.792  -5.471 -11.593  1.00  0.00            
ATOM   3331  HE2 TYR A 235      10.206  -6.136 -12.216  1.00  0.00            
ATOM   3332  CD2 TYR A 235      10.465  -5.317 -10.233  1.00  0.00            
ATOM   3333  HD2 TYR A 235       9.523  -5.713  -9.881  1.00  0.00            
ATOM   3334  C   TYR A 235       8.376  -3.213  -9.262  1.00  0.00            
ATOM   3335  O   TYR A 235       8.397  -2.572 -10.285  1.00  0.00            
ATOM   3336  N   CYS A 236       7.403  -4.099  -8.925  1.00  0.00            
ATOM   3337  H   CYS A 236       7.442  -4.584  -8.030  1.00  0.00            
ATOM   3338  CA  CYS A 236       6.341  -4.410  -9.908  1.00  0.00            
ATOM   3339  HA  CYS A 236       6.777  -4.696 -10.866  1.00  0.00            
ATOM   3340  CB  CYS A 236       5.422  -5.512  -9.521  1.00  0.00            
ATOM   3341  HB1 CYS A 236       4.839  -5.849 -10.380  1.00  0.00            
ATOM   3342  HB2 CYS A 236       4.812  -5.152  -8.684  1.00  0.00            
ATOM   3343  SG  CYS A 236       6.536  -6.866  -9.203  1.00  0.00            
ATOM   3344  HG  CYS A 236       7.296  -6.312  -8.254  1.00  0.00            
ATOM   3345  C   CYS A 236       5.623  -3.149 -10.347  1.00  0.00            
ATOM   3346  O   CYS A 236       5.218  -3.140 -11.590  1.00  0.00            
ATOM   3347  N   VAL A 237       5.300  -2.139  -9.535  1.00  0.00            
ATOM   3348  H   VAL A 237       5.563  -2.275  -8.566  1.00  0.00            
ATOM   3349  CA  VAL A 237       4.593  -0.908 -10.000  1.00  0.00            
ATOM   3350  HA  VAL A 237       3.769  -1.061 -10.703  1.00  0.00            
ATOM   3351  CB  VAL A 237       4.114  -0.053  -8.827  1.00  0.00            
ATOM   3352  HB  VAL A 237       4.972   0.170  -8.197  1.00  0.00            
ATOM   3353  CG1 VAL A 237       3.687   1.243  -9.475  1.00  0.00            
ATOM   3354 1HG1 VAL A 237       3.285   1.888  -8.692  1.00  0.00            
ATOM   3355 2HG1 VAL A 237       4.474   1.780 -10.002  1.00  0.00            
ATOM   3356 3HG1 VAL A 237       2.892   1.119 -10.207  1.00  0.00            
ATOM   3357  CG2 VAL A 237       3.112  -0.830  -7.998  1.00  0.00            
ATOM   3358 1HG2 VAL A 237       2.222  -1.103  -8.567  1.00  0.00            
ATOM   3359 2HG2 VAL A 237       3.567  -1.782  -7.726  1.00  0.00            
ATOM   3360 3HG2 VAL A 237       2.918  -0.374  -7.023  1.00  0.00            
ATOM   3361  C   VAL A 237       5.618  -0.132 -10.837  1.00  0.00            
ATOM   3362  O   VAL A 237       5.328   0.294 -11.951  1.00  0.00            
ATOM   3363  N   ALA A 238       6.821   0.037 -10.304  1.00  0.00            
ATOM   3364  H   ALA A 238       6.965  -0.320  -9.369  1.00  0.00            
ATOM   3365  CA  ALA A 238       7.912   0.785 -10.973  1.00  0.00            
ATOM   3366  HA  ALA A 238       7.664   1.837 -11.144  1.00  0.00            
ATOM   3367  CB  ALA A 238       9.233   0.726 -10.040  1.00  0.00            
ATOM   3368  HB1 ALA A 238      10.100   1.226 -10.457  1.00  0.00            
ATOM   3369  HB2 ALA A 238       8.914   1.386  -9.232  1.00  0.00            
ATOM   3370  HB3 ALA A 238       9.526  -0.304  -9.877  1.00  0.00            
ATOM   3371  C   ALA A 238       8.132   0.334 -12.409  1.00  0.00            
ATOM   3372  O   ALA A 238       8.404   1.121 -13.311  1.00  0.00            
ATOM   3373  N   ALA A 239       8.218  -0.963 -12.656  1.00  0.00            
ATOM   3374  H   ALA A 239       8.020  -1.648 -11.937  1.00  0.00            
ATOM   3375  CA  ALA A 239       8.448  -1.560 -13.950  1.00  0.00            
ATOM   3376  HA  ALA A 239       9.206  -0.963 -14.454  1.00  0.00            
ATOM   3377  CB  ALA A 239       9.005  -2.958 -13.686  1.00  0.00            
ATOM   3378  HB1 ALA A 239       9.879  -2.921 -13.031  1.00  0.00            
ATOM   3379  HB2 ALA A 239       8.281  -3.677 -13.311  1.00  0.00            
ATOM   3380  HB3 ALA A 239       9.550  -3.440 -14.499  1.00  0.00            
ATOM   3381  C   ALA A 239       7.271  -1.608 -14.842  1.00  0.00            
ATOM   3382  O   ALA A 239       7.448  -1.365 -16.013  1.00  0.00            
ATOM   3383  N   ASN A 240       6.071  -1.773 -14.197  1.00  0.00            
ATOM   3384  H   ASN A 240       6.105  -2.074 -13.235  1.00  0.00            
ATOM   3385  CA  ASN A 240       4.848  -1.456 -14.949  1.00  0.00            
ATOM   3386  HA  ASN A 240       4.849  -2.112 -15.815  1.00  0.00            
ATOM   3387  CB  ASN A 240       3.545  -1.721 -14.154  1.00  0.00            
ATOM   3388  HB1 ASN A 240       3.595  -1.210 -13.192  1.00  0.00            
ATOM   3389  HB2 ASN A 240       3.464  -2.796 -13.969  1.00  0.00            
ATOM   3390  CG  ASN A 240       2.285  -1.201 -14.784  1.00  0.00            
ATOM   3391  OD1 ASN A 240       1.300  -0.815 -14.172  1.00  0.00            
ATOM   3392  ND2 ASN A 240       2.101  -1.181 -16.039  1.00  0.00            
ATOM   3393 1HD2 ASN A 240       2.677  -1.621 -16.752  1.00  0.00            
ATOM   3394 2HD2 ASN A 240       1.149  -0.942 -16.299  1.00  0.00            
ATOM   3395  C   ASN A 240       4.959   0.056 -15.416  1.00  0.00            
ATOM   3396  O   ASN A 240       4.567   0.364 -16.550  1.00  0.00            
ATOM   3397  N   TYR A 241       5.484   1.014 -14.659  1.00  0.00            
ATOM   3398  H   TYR A 241       5.639   0.798 -13.693  1.00  0.00            
ATOM   3399  CA  TYR A 241       5.505   2.427 -15.076  1.00  0.00            
ATOM   3400  HA  TYR A 241       4.504   2.597 -15.486  1.00  0.00            
ATOM   3401  CB  TYR A 241       5.661   3.430 -13.880  1.00  0.00            
ATOM   3402  HB1 TYR A 241       5.812   4.441 -14.246  1.00  0.00            
ATOM   3403  HB2 TYR A 241       6.494   3.036 -13.287  1.00  0.00            
ATOM   3404  CG  TYR A 241       4.431   3.670 -12.967  1.00  0.00            
ATOM   3405  CD1 TYR A 241       3.136   3.245 -13.166  1.00  0.00            
ATOM   3406  HD1 TYR A 241       2.989   2.706 -14.093  1.00  0.00            
ATOM   3407  CE1 TYR A 241       2.160   3.336 -12.189  1.00  0.00            
ATOM   3408  HE1 TYR A 241       1.179   2.994 -12.488  1.00  0.00            
ATOM   3409  CZ  TYR A 241       2.410   4.132 -11.050  1.00  0.00            
ATOM   3410  OH  TYR A 241       1.442   4.151 -10.067  1.00  0.00            
ATOM   3411  HH  TYR A 241       0.608   4.000 -10.509  1.00  0.00            
ATOM   3412  CE2 TYR A 241       3.710   4.600 -10.814  1.00  0.00            
ATOM   3413  HE2 TYR A 241       4.011   4.984  -9.851  1.00  0.00            
ATOM   3414  CD2 TYR A 241       4.715   4.328 -11.754  1.00  0.00            
ATOM   3415  HD2 TYR A 241       5.746   4.593 -11.626  1.00  0.00            
ATOM   3416  C   TYR A 241       6.570   2.751 -16.077  1.00  0.00            
ATOM   3417  O   TYR A 241       6.365   3.636 -16.916  1.00  0.00            
ATOM   3418  N   TYR A 242       7.796   2.175 -15.949  1.00  0.00            
ATOM   3419  H   TYR A 242       7.996   1.583 -15.152  1.00  0.00            
ATOM   3420  CA  TYR A 242       8.791   2.409 -17.019  1.00  0.00            
ATOM   3421  HA  TYR A 242       8.599   3.403 -17.433  1.00  0.00            
ATOM   3422  CB  TYR A 242      10.239   2.204 -16.538  1.00  0.00            
ATOM   3423  HB1 TYR A 242      10.825   1.967 -17.416  1.00  0.00            
ATOM   3424  HB2 TYR A 242      10.275   1.272 -15.982  1.00  0.00            
ATOM   3425  CG  TYR A 242      10.769   3.365 -15.715  1.00  0.00            
ATOM   3426  CD1 TYR A 242      10.221   3.761 -14.494  1.00  0.00            
ATOM   3427  HD1 TYR A 242       9.279   3.446 -14.087  1.00  0.00            
ATOM   3428  CE1 TYR A 242      10.804   4.823 -13.779  1.00  0.00            
ATOM   3429  HE1 TYR A 242      10.357   5.126 -12.844  1.00  0.00            
ATOM   3430  CZ  TYR A 242      11.838   5.570 -14.352  1.00  0.00            
ATOM   3431  OH  TYR A 242      12.389   6.679 -13.735  1.00  0.00            
ATOM   3432  HH  TYR A 242      11.763   6.985 -13.066  1.00  0.00            
ATOM   3433  CE2 TYR A 242      12.452   5.073 -15.520  1.00  0.00            
ATOM   3434  HE2 TYR A 242      13.283   5.672 -15.877  1.00  0.00            
ATOM   3435  CD2 TYR A 242      11.812   4.074 -16.244  1.00  0.00            
ATOM   3436  HD2 TYR A 242      12.253   3.741 -17.167  1.00  0.00            
ATOM   3437  C   TYR A 242       8.444   1.603 -18.246  1.00  0.00            
ATOM   3438  O   TYR A 242       8.683   2.164 -19.345  1.00  0.00            
ATOM   3439  N   TRP A 243       7.819   0.441 -18.201  1.00  0.00            
ATOM   3440  H   TRP A 243       7.832  -0.134 -17.371  1.00  0.00            
ATOM   3441  CA  TRP A 243       7.244  -0.215 -19.428  1.00  0.00            
ATOM   3442  HA  TRP A 243       8.080  -0.158 -20.126  1.00  0.00            
ATOM   3443  CB  TRP A 243       6.838  -1.651 -19.183  1.00  0.00            
ATOM   3444  HB1 TRP A 243       6.108  -1.921 -19.939  1.00  0.00            
ATOM   3445  HB2 TRP A 243       6.425  -1.733 -18.175  1.00  0.00            
ATOM   3446  CG  TRP A 243       8.041  -2.553 -19.465  1.00  0.00            
ATOM   3447  CD1 TRP A 243       8.886  -3.213 -18.609  1.00  0.00            
ATOM   3448  HD1 TRP A 243       8.781  -3.361 -17.540  1.00  0.00            
ATOM   3449  NE1 TRP A 243       9.847  -3.912 -19.209  1.00  0.00            
ATOM   3450  HE1 TRP A 243      10.407  -4.609 -18.746  1.00  0.00            
ATOM   3451  CE2 TRP A 243       9.793  -3.660 -20.571  1.00  0.00            
ATOM   3452  CZ2 TRP A 243      10.497  -4.198 -21.628  1.00  0.00            
ATOM   3453  HZ2 TRP A 243      11.203  -4.989 -21.448  1.00  0.00            
ATOM   3454  CH2 TRP A 243      10.212  -3.803 -22.910  1.00  0.00            
ATOM   3455  HH2 TRP A 243      10.873  -4.098 -23.717  1.00  0.00            
ATOM   3456  CZ3 TRP A 243       9.113  -2.892 -23.153  1.00  0.00            
ATOM   3457  HZ3 TRP A 243       8.857  -2.569 -24.145  1.00  0.00            
ATOM   3458  CE3 TRP A 243       8.368  -2.411 -22.085  1.00  0.00            
ATOM   3459  HE3 TRP A 243       7.517  -1.757 -22.197  1.00  0.00            
ATOM   3460  CD2 TRP A 243       8.712  -2.768 -20.761  1.00  0.00            
ATOM   3461  C   TRP A 243       6.126   0.579 -20.087  1.00  0.00            
ATOM   3462  O   TRP A 243       5.983   0.522 -21.353  1.00  0.00            
ATOM   3463  N   LEU A 244       5.348   1.303 -19.312  1.00  0.00            
ATOM   3464  H   LEU A 244       5.560   1.205 -18.330  1.00  0.00            
ATOM   3465  CA  LEU A 244       4.272   2.117 -19.777  1.00  0.00            
ATOM   3466  HA  LEU A 244       3.606   1.515 -20.402  1.00  0.00            
ATOM   3467  CB  LEU A 244       3.393   2.569 -18.568  1.00  0.00            
ATOM   3468  HB1 LEU A 244       3.051   3.591 -18.735  1.00  0.00            
ATOM   3469  HB2 LEU A 244       3.989   2.610 -17.655  1.00  0.00            
ATOM   3470  CG  LEU A 244       2.268   1.658 -18.293  1.00  0.00            
ATOM   3471  HG  LEU A 244       2.489   0.610 -18.064  1.00  0.00            
ATOM   3472  CD1 LEU A 244       1.580   2.128 -16.998  1.00  0.00            
ATOM   3473 1HD1 LEU A 244       0.805   1.433 -16.669  1.00  0.00            
ATOM   3474 2HD1 LEU A 244       2.349   2.233 -16.226  1.00  0.00            
ATOM   3475 3HD1 LEU A 244       1.200   3.145 -16.886  1.00  0.00            
ATOM   3476  CD2 LEU A 244       1.199   1.604 -19.436  1.00  0.00            
ATOM   3477 1HD2 LEU A 244       1.652   1.209 -20.344  1.00  0.00            
ATOM   3478 2HD2 LEU A 244       0.345   1.016 -19.123  1.00  0.00            
ATOM   3479 3HD2 LEU A 244       0.653   2.542 -19.483  1.00  0.00            
ATOM   3480  C   LEU A 244       4.774   3.375 -20.524  1.00  0.00            
ATOM   3481  O   LEU A 244       4.196   3.897 -21.468  1.00  0.00            
ATOM   3482  N   LEU A 245       5.952   3.856 -20.068  1.00  0.00            
ATOM   3483  H   LEU A 245       6.403   3.233 -19.418  1.00  0.00            
ATOM   3484  CA  LEU A 245       6.703   4.902 -20.687  1.00  0.00            
ATOM   3485  HA  LEU A 245       5.998   5.703 -20.918  1.00  0.00            
ATOM   3486  CB  LEU A 245       7.773   5.389 -19.696  1.00  0.00            
ATOM   3487  HB1 LEU A 245       8.647   4.744 -19.644  1.00  0.00            
ATOM   3488  HB2 LEU A 245       7.478   5.483 -18.652  1.00  0.00            
ATOM   3489  CG  LEU A 245       8.295   6.814 -19.830  1.00  0.00            
ATOM   3490  HG  LEU A 245       7.561   7.557 -19.516  1.00  0.00            
ATOM   3491  CD1 LEU A 245       9.522   6.959 -18.942  1.00  0.00            
ATOM   3492 1HD1 LEU A 245      10.308   6.385 -19.445  1.00  0.00            
ATOM   3493 2HD1 LEU A 245       9.879   7.991 -18.899  1.00  0.00            
ATOM   3494 3HD1 LEU A 245       9.564   6.452 -17.984  1.00  0.00            
ATOM   3495  CD2 LEU A 245       8.687   7.264 -21.250  1.00  0.00            
ATOM   3496 1HD2 LEU A 245       9.343   8.134 -21.179  1.00  0.00            
ATOM   3497 2HD2 LEU A 245       9.123   6.430 -21.804  1.00  0.00            
ATOM   3498 3HD2 LEU A 245       7.765   7.629 -21.698  1.00  0.00            
ATOM   3499  C   LEU A 245       7.344   4.386 -22.052  1.00  0.00            
ATOM   3500  O   LEU A 245       7.079   5.028 -23.039  1.00  0.00            
ATOM   3501  N   VAL A 246       8.026   3.243 -22.029  1.00  0.00            
ATOM   3502  H   VAL A 246       8.200   2.972 -21.077  1.00  0.00            
ATOM   3503  CA  VAL A 246       8.674   2.618 -23.174  1.00  0.00            
ATOM   3504  HA  VAL A 246       9.481   3.263 -23.507  1.00  0.00            
ATOM   3505  CB  VAL A 246       9.413   1.320 -22.872  1.00  0.00            
ATOM   3506  HB  VAL A 246       8.704   0.700 -22.312  1.00  0.00            
ATOM   3507  CG1 VAL A 246       9.991   0.704 -24.135  1.00  0.00            
ATOM   3508 1HG1 VAL A 246       9.231   0.328 -24.816  1.00  0.00            
ATOM   3509 2HG1 VAL A 246      10.639   1.390 -24.665  1.00  0.00            
ATOM   3510 3HG1 VAL A 246      10.611  -0.115 -23.749  1.00  0.00            
ATOM   3511  CG2 VAL A 246      10.590   1.682 -21.974  1.00  0.00            
ATOM   3512 1HG2 VAL A 246      10.302   2.359 -21.164  1.00  0.00            
ATOM   3513 2HG2 VAL A 246      11.128   0.801 -21.630  1.00  0.00            
ATOM   3514 3HG2 VAL A 246      11.290   2.283 -22.544  1.00  0.00            
ATOM   3515  C   VAL A 246       7.663   2.398 -24.371  1.00  0.00            
ATOM   3516  O   VAL A 246       7.731   2.921 -25.522  1.00  0.00            
ATOM   3517  N   GLU A 247       6.535   1.893 -24.056  1.00  0.00            
ATOM   3518  H   GLU A 247       6.397   1.510 -23.133  1.00  0.00            
ATOM   3519  CA  GLU A 247       5.461   1.712 -25.040  1.00  0.00            
ATOM   3520  HA  GLU A 247       5.881   1.500 -26.025  1.00  0.00            
ATOM   3521  CB  GLU A 247       4.620   0.515 -24.588  1.00  0.00            
ATOM   3522  HB1 GLU A 247       3.631   0.454 -25.040  1.00  0.00            
ATOM   3523  HB2 GLU A 247       4.400   0.673 -23.532  1.00  0.00            
ATOM   3524  CG  GLU A 247       5.206  -0.888 -24.754  1.00  0.00            
ATOM   3525  HG1 GLU A 247       4.525  -1.616 -24.314  1.00  0.00            
ATOM   3526  HG2 GLU A 247       6.169  -0.845 -24.253  1.00  0.00            
ATOM   3527  CD  GLU A 247       5.449  -1.204 -26.189  1.00  0.00            
ATOM   3528  OE1 GLU A 247       4.494  -1.562 -26.948  1.00  0.00            
ATOM   3529  OE2 GLU A 247       6.613  -0.982 -26.681  1.00  0.00            
ATOM   3530  C   GLU A 247       4.684   3.078 -25.210  1.00  0.00            
ATOM   3531  O   GLU A 247       3.804   3.217 -26.100  1.00  0.00            
ATOM   3532  N   GLY A 248       4.755   4.013 -24.338  1.00  0.00            
ATOM   3533  H   GLY A 248       5.526   3.934 -23.693  1.00  0.00            
ATOM   3534  CA  GLY A 248       4.067   5.361 -24.388  1.00  0.00            
ATOM   3535  HA1 GLY A 248       4.058   5.890 -23.432  1.00  0.00            
ATOM   3536  HA2 GLY A 248       3.046   5.218 -24.736  1.00  0.00            
ATOM   3537  C   GLY A 248       4.733   6.280 -25.387  1.00  0.00            
ATOM   3538  O   GLY A 248       4.123   6.624 -26.431  1.00  0.00            
ATOM   3539  N   VAL A 249       6.081   6.380 -25.401  1.00  0.00            
ATOM   3540  H   VAL A 249       6.565   6.116 -24.554  1.00  0.00            
ATOM   3541  CA  VAL A 249       6.928   6.822 -26.529  1.00  0.00            
ATOM   3542  HA  VAL A 249       6.569   7.790 -26.875  1.00  0.00            
ATOM   3543  CB  VAL A 249       8.385   7.139 -26.077  1.00  0.00            
ATOM   3544  HB  VAL A 249       8.255   7.728 -25.177  1.00  0.00            
ATOM   3545  CG1 VAL A 249       9.237   5.922 -25.631  1.00  0.00            
ATOM   3546 1HG1 VAL A 249       9.422   5.372 -26.550  1.00  0.00            
ATOM   3547 2HG1 VAL A 249      10.211   6.224 -25.259  1.00  0.00            
ATOM   3548 3HG1 VAL A 249       8.708   5.272 -24.922  1.00  0.00            
ATOM   3549  CG2 VAL A 249       9.089   7.958 -27.156  1.00  0.00            
ATOM   3550 1HG2 VAL A 249       8.560   8.898 -27.242  1.00  0.00            
ATOM   3551 2HG2 VAL A 249      10.129   8.100 -26.867  1.00  0.00            
ATOM   3552 3HG2 VAL A 249       9.165   7.550 -28.165  1.00  0.00            
ATOM   3553  C   VAL A 249       6.725   5.885 -27.804  1.00  0.00            
ATOM   3554  O   VAL A 249       6.875   6.459 -28.862  1.00  0.00            
ATOM   3555  N   TYR A 250       6.269   4.636 -27.759  1.00  0.00            
ATOM   3556  H   TYR A 250       6.222   4.104 -26.907  1.00  0.00            
ATOM   3557  CA  TYR A 250       6.022   3.838 -28.927  1.00  0.00            
ATOM   3558  HA  TYR A 250       6.926   3.919 -29.531  1.00  0.00            
ATOM   3559  CB  TYR A 250       5.996   2.319 -28.724  1.00  0.00            
ATOM   3560  HB1 TYR A 250       5.042   2.056 -28.282  1.00  0.00            
ATOM   3561  HB2 TYR A 250       6.795   2.013 -28.049  1.00  0.00            
ATOM   3562  CG  TYR A 250       6.219   1.392 -29.943  1.00  0.00            
ATOM   3563  CD1 TYR A 250       7.514   1.088 -30.444  1.00  0.00            
ATOM   3564  HD1 TYR A 250       8.455   1.441 -30.049  1.00  0.00            
ATOM   3565  CE1 TYR A 250       7.662   0.312 -31.621  1.00  0.00            
ATOM   3566  HE1 TYR A 250       8.573  -0.032 -32.101  1.00  0.00            
ATOM   3567  CZ  TYR A 250       6.476  -0.205 -32.256  1.00  0.00            
ATOM   3568  OH  TYR A 250       6.646  -0.977 -33.321  1.00  0.00            
ATOM   3569  HH  TYR A 250       7.593  -1.060 -33.485  1.00  0.00            
ATOM   3570  CE2 TYR A 250       5.192   0.052 -31.671  1.00  0.00            
ATOM   3571  HE2 TYR A 250       4.290  -0.345 -32.100  1.00  0.00            
ATOM   3572  CD2 TYR A 250       5.097   0.800 -30.487  1.00  0.00            
ATOM   3573  HD2 TYR A 250       4.118   0.954 -30.049  1.00  0.00            
ATOM   3574  C   TYR A 250       4.716   4.332 -29.660  1.00  0.00            
ATOM   3575  O   TYR A 250       4.776   4.545 -30.828  1.00  0.00            
ATOM   3576  N   LEU A 251       3.624   4.575 -28.946  1.00  0.00            
ATOM   3577  H   LEU A 251       3.632   4.457 -27.940  1.00  0.00            
ATOM   3578  CA  LEU A 251       2.476   5.116 -29.578  1.00  0.00            
ATOM   3579  HA  LEU A 251       2.176   4.533 -30.445  1.00  0.00            
ATOM   3580  CB  LEU A 251       1.393   5.151 -28.515  1.00  0.00            
ATOM   3581  HB1 LEU A 251       1.697   5.907 -27.791  1.00  0.00            
ATOM   3582  HB2 LEU A 251       1.340   4.220 -27.966  1.00  0.00            
ATOM   3583  CG  LEU A 251      -0.051   5.613 -28.985  1.00  0.00            
ATOM   3584  HG  LEU A 251       0.055   6.527 -29.578  1.00  0.00            
ATOM   3585  CD1 LEU A 251      -0.736   4.596 -29.882  1.00  0.00            
ATOM   3586 1HD1 LEU A 251      -1.747   4.946 -30.116  1.00  0.00            
ATOM   3587 2HD1 LEU A 251      -0.157   4.363 -30.771  1.00  0.00            
ATOM   3588 3HD1 LEU A 251      -0.862   3.609 -29.426  1.00  0.00            
ATOM   3589  CD2 LEU A 251      -0.997   5.895 -27.839  1.00  0.00            
ATOM   3590 1HD2 LEU A 251      -1.946   6.371 -28.066  1.00  0.00            
ATOM   3591 2HD2 LEU A 251      -1.057   4.979 -27.261  1.00  0.00            
ATOM   3592 3HD2 LEU A 251      -0.378   6.500 -27.178  1.00  0.00            
ATOM   3593  C   LEU A 251       2.773   6.556 -30.023  1.00  0.00            
ATOM   3594  O   LEU A 251       2.271   6.911 -31.079  1.00  0.00            
ATOM   3595  N   TYR A 252       3.614   7.352 -29.287  1.00  0.00            
ATOM   3596  H   TYR A 252       3.909   7.018 -28.382  1.00  0.00            
ATOM   3597  CA  TYR A 252       4.084   8.635 -29.767  1.00  0.00            
ATOM   3598  HA  TYR A 252       3.134   9.099 -30.034  1.00  0.00            
ATOM   3599  CB  TYR A 252       4.789   9.513 -28.687  1.00  0.00            
ATOM   3600  HB1 TYR A 252       5.737   9.051 -28.400  1.00  0.00            
ATOM   3601  HB2 TYR A 252       4.194   9.407 -27.773  1.00  0.00            
ATOM   3602  CG  TYR A 252       5.013  11.003 -29.062  1.00  0.00            
ATOM   3603  CD1 TYR A 252       4.243  11.550 -30.175  1.00  0.00            
ATOM   3604  HD1 TYR A 252       3.478  11.001 -30.702  1.00  0.00            
ATOM   3605  CE1 TYR A 252       4.454  12.900 -30.562  1.00  0.00            
ATOM   3606  HE1 TYR A 252       3.944  13.334 -31.413  1.00  0.00            
ATOM   3607  CZ  TYR A 252       5.346  13.705 -29.842  1.00  0.00            
ATOM   3608  OH  TYR A 252       5.594  14.955 -30.298  1.00  0.00            
ATOM   3609  HH  TYR A 252       5.014  15.216 -31.011  1.00  0.00            
ATOM   3610  CE2 TYR A 252       6.162  13.121 -28.802  1.00  0.00            
ATOM   3611  HE2 TYR A 252       7.027  13.668 -28.458  1.00  0.00            
ATOM   3612  CD2 TYR A 252       5.949  11.772 -28.386  1.00  0.00            
ATOM   3613  HD2 TYR A 252       6.493  11.433 -27.519  1.00  0.00            
ATOM   3614  C   TYR A 252       4.854   8.514 -31.112  1.00  0.00            
ATOM   3615  O   TYR A 252       4.548   9.131 -32.130  1.00  0.00            
ATOM   3616  N   THR A 253       5.695   7.522 -31.207  1.00  0.00            
ATOM   3617  H   THR A 253       6.023   7.034 -30.387  1.00  0.00            
ATOM   3618  CA  THR A 253       6.527   7.229 -32.392  1.00  0.00            
ATOM   3619  HA  THR A 253       7.002   8.168 -32.674  1.00  0.00            
ATOM   3620  CB  THR A 253       7.602   6.176 -32.080  1.00  0.00            
ATOM   3621  HB  THR A 253       7.065   5.242 -31.914  1.00  0.00            
ATOM   3622  CG2 THR A 253       8.567   5.905 -33.245  1.00  0.00            
ATOM   3623 1HG2 THR A 253       8.747   4.841 -33.119  1.00  0.00            
ATOM   3624 2HG2 THR A 253       8.121   6.100 -34.224  1.00  0.00            
ATOM   3625 3HG2 THR A 253       9.472   6.514 -33.154  1.00  0.00            
ATOM   3626  OG1 THR A 253       8.304   6.474 -30.885  1.00  0.00            
ATOM   3627  HG1 THR A 253       7.678   6.547 -30.169  1.00  0.00            
ATOM   3628  C   THR A 253       5.648   6.709 -33.514  1.00  0.00            
ATOM   3629  O   THR A 253       5.795   7.272 -34.601  1.00  0.00            
ATOM   3630  N   LEU A 254       4.551   5.881 -33.313  1.00  0.00            
ATOM   3631  H   LEU A 254       4.304   5.622 -32.369  1.00  0.00            
ATOM   3632  CA  LEU A 254       3.669   5.376 -34.347  1.00  0.00            
ATOM   3633  HA  LEU A 254       4.205   4.897 -35.171  1.00  0.00            
ATOM   3634  CB  LEU A 254       2.681   4.363 -33.680  1.00  0.00            
ATOM   3635  HB1 LEU A 254       1.796   4.243 -34.310  1.00  0.00            
ATOM   3636  HB2 LEU A 254       2.387   4.856 -32.756  1.00  0.00            
ATOM   3637  CG  LEU A 254       3.084   2.919 -33.446  1.00  0.00            
ATOM   3638  HG  LEU A 254       4.112   2.924 -33.087  1.00  0.00            
ATOM   3639  CD1 LEU A 254       2.137   2.265 -32.471  1.00  0.00            
ATOM   3640 1HD1 LEU A 254       1.110   2.590 -32.683  1.00  0.00            
ATOM   3641 2HD1 LEU A 254       2.196   1.186 -32.615  1.00  0.00            
ATOM   3642 3HD1 LEU A 254       2.386   2.498 -31.430  1.00  0.00            
ATOM   3643  CD2 LEU A 254       3.031   2.109 -34.697  1.00  0.00            
ATOM   3644 1HD2 LEU A 254       2.020   2.195 -35.092  1.00  0.00            
ATOM   3645 2HD2 LEU A 254       3.732   2.411 -35.486  1.00  0.00            
ATOM   3646 3HD2 LEU A 254       3.216   1.070 -34.412  1.00  0.00            
ATOM   3647  C   LEU A 254       2.891   6.467 -35.089  1.00  0.00            
ATOM   3648  O   LEU A 254       2.548   6.354 -36.338  1.00  0.00            
ATOM   3649  N   LEU A 255       2.452   7.455 -34.336  1.00  0.00            
ATOM   3650  H   LEU A 255       2.742   7.507 -33.369  1.00  0.00            
ATOM   3651  CA  LEU A 255       1.745   8.651 -34.859  1.00  0.00            
ATOM   3652  HA  LEU A 255       1.097   8.172 -35.582  1.00  0.00            
ATOM   3653  CB  LEU A 255       0.936   9.259 -33.665  1.00  0.00            
ATOM   3654  HB1 LEU A 255       0.686  10.286 -33.925  1.00  0.00            
ATOM   3655  HB2 LEU A 255       1.629   9.449 -32.846  1.00  0.00            
ATOM   3656  CG  LEU A 255      -0.370   8.407 -33.330  1.00  0.00            
ATOM   3657  HG  LEU A 255      -0.108   7.359 -33.168  1.00  0.00            
ATOM   3658  CD1 LEU A 255      -1.011   9.000 -32.010  1.00  0.00            
ATOM   3659 1HD1 LEU A 255      -1.434   9.996 -32.182  1.00  0.00            
ATOM   3660 2HD1 LEU A 255      -1.864   8.363 -31.813  1.00  0.00            
ATOM   3661 3HD1 LEU A 255      -0.310   9.007 -31.176  1.00  0.00            
ATOM   3662  CD2 LEU A 255      -1.417   8.591 -34.409  1.00  0.00            
ATOM   3663 1HD2 LEU A 255      -1.052   8.272 -35.391  1.00  0.00            
ATOM   3664 2HD2 LEU A 255      -2.260   7.938 -34.180  1.00  0.00            
ATOM   3665 3HD2 LEU A 255      -1.767   9.619 -34.496  1.00  0.00            
ATOM   3666  C   LEU A 255       2.693   9.641 -35.477  1.00  0.00            
ATOM   3667  O   LEU A 255       2.510  10.045 -36.630  1.00  0.00            
ATOM   3668  N   ALA A 256       3.807   9.983 -34.794  1.00  0.00            
ATOM   3669  H   ALA A 256       4.107   9.429 -34.012  1.00  0.00            
ATOM   3670  CA  ALA A 256       4.641  11.221 -35.119  1.00  0.00            
ATOM   3671  HA  ALA A 256       4.586  11.338 -36.199  1.00  0.00            
ATOM   3672  CB  ALA A 256       4.021  12.521 -34.545  1.00  0.00            
ATOM   3673  HB1 ALA A 256       3.989  12.268 -33.492  1.00  0.00            
ATOM   3674  HB2 ALA A 256       4.688  13.380 -34.604  1.00  0.00            
ATOM   3675  HB3 ALA A 256       3.016  12.717 -34.917  1.00  0.00            
ATOM   3676  C   ALA A 256       6.118  11.033 -34.707  1.00  0.00            
ATOM   3677  O   ALA A 256       6.996  11.426 -35.467  1.00  0.00            
ATOM   3678  N   PHE A 257       6.465  10.570 -33.475  1.00  0.00            
ATOM   3679  H   PHE A 257       5.685  10.198 -32.970  1.00  0.00            
ATOM   3680  CA  PHE A 257       7.735  10.809 -32.831  1.00  0.00            
ATOM   3681  HA  PHE A 257       7.836  11.887 -32.985  1.00  0.00            
ATOM   3682  CB  PHE A 257       7.817  10.514 -31.323  1.00  0.00            
ATOM   3683  HB1 PHE A 257       7.664   9.453 -31.135  1.00  0.00            
ATOM   3684  HB2 PHE A 257       6.974  11.014 -30.848  1.00  0.00            
ATOM   3685  CG  PHE A 257       8.972  11.015 -30.598  1.00  0.00            
ATOM   3686  CD1 PHE A 257      10.000  10.144 -30.253  1.00  0.00            
ATOM   3687  HD1 PHE A 257       9.895   9.121 -30.577  1.00  0.00            
ATOM   3688  CE1 PHE A 257      10.913  10.587 -29.263  1.00  0.00            
ATOM   3689  HE1 PHE A 257      11.529   9.852 -28.772  1.00  0.00            
ATOM   3690  CZ  PHE A 257      10.889  11.906 -28.781  1.00  0.00            
ATOM   3691  HZ  PHE A 257      11.691  12.226 -28.133  1.00  0.00            
ATOM   3692  CE2 PHE A 257       9.951  12.859 -29.336  1.00  0.00            
ATOM   3693  HE2 PHE A 257       9.960  13.866 -28.948  1.00  0.00            
ATOM   3694  CD2 PHE A 257       8.971  12.420 -30.231  1.00  0.00            
ATOM   3695  HD2 PHE A 257       8.170  13.040 -30.608  1.00  0.00            
ATOM   3696  C   PHE A 257       8.984  10.172 -33.593  1.00  0.00            
ATOM   3697  O   PHE A 257       8.884   9.047 -34.190  1.00  0.00            
ATOM   3698  N   SER A 258      10.124  10.811 -33.373  1.00  0.00            
ATOM   3699  H   SER A 258      10.077  11.639 -32.795  1.00  0.00            
ATOM   3700  CA  SER A 258      11.478  10.587 -33.935  1.00  0.00            
ATOM   3701  HA  SER A 258      11.417  10.785 -35.002  1.00  0.00            
ATOM   3702  CB  SER A 258      12.473  11.670 -33.369  1.00  0.00            
ATOM   3703  HB1 SER A 258      13.500  11.303 -33.415  1.00  0.00            
ATOM   3704  HB2 SER A 258      12.122  11.825 -32.354  1.00  0.00            
ATOM   3705  OG  SER A 258      12.418  12.959 -33.944  1.00  0.00            
ATOM   3706  HG  SER A 258      12.766  12.810 -34.819  1.00  0.00            
ATOM   3707  C   SER A 258      12.103   9.304 -33.563  1.00  0.00            
ATOM   3708  O   SER A 258      12.158   9.012 -32.369  1.00  0.00            
ATOM   3709  N   VAL A 259      12.450   8.433 -34.555  1.00  0.00            
ATOM   3710  H   VAL A 259      12.345   8.702 -35.520  1.00  0.00            
ATOM   3711  CA  VAL A 259      12.817   7.027 -34.417  1.00  0.00            
ATOM   3712  HA  VAL A 259      12.246   6.535 -33.634  1.00  0.00            
ATOM   3713  CB  VAL A 259      12.448   6.208 -35.695  1.00  0.00            
ATOM   3714  HB  VAL A 259      12.814   5.182 -35.637  1.00  0.00            
ATOM   3715  CG1 VAL A 259      10.928   6.104 -35.766  1.00  0.00            
ATOM   3716 1HG1 VAL A 259      10.602   5.878 -36.784  1.00  0.00            
ATOM   3717 2HG1 VAL A 259      10.622   5.199 -35.251  1.00  0.00            
ATOM   3718 3HG1 VAL A 259      10.401   6.937 -35.301  1.00  0.00            
ATOM   3719  CG2 VAL A 259      13.055   6.858 -36.951  1.00  0.00            
ATOM   3720 1HG2 VAL A 259      12.569   7.818 -37.115  1.00  0.00            
ATOM   3721 2HG2 VAL A 259      14.126   7.056 -36.875  1.00  0.00            
ATOM   3722 3HG2 VAL A 259      12.890   6.152 -37.767  1.00  0.00            
ATOM   3723  C   VAL A 259      14.293   6.743 -34.210  1.00  0.00            
ATOM   3724  O   VAL A 259      15.166   7.400 -34.849  1.00  0.00            
ATOM   3725  N   LEU A 260      14.597   5.669 -33.489  1.00  0.00            
ATOM   3726  H   LEU A 260      13.910   4.984 -33.183  1.00  0.00            
ATOM   3727  CA  LEU A 260      15.947   5.095 -33.441  1.00  0.00            
ATOM   3728  HA  LEU A 260      16.739   5.782 -33.758  1.00  0.00            
ATOM   3729  CB  LEU A 260      16.226   4.664 -31.986  1.00  0.00            
ATOM   3730  HB1 LEU A 260      17.254   4.296 -32.051  1.00  0.00            
ATOM   3731  HB2 LEU A 260      15.590   3.817 -31.754  1.00  0.00            
ATOM   3732  CG  LEU A 260      16.159   5.722 -30.854  1.00  0.00            
ATOM   3733  HG  LEU A 260      15.173   6.159 -30.759  1.00  0.00            
ATOM   3734  CD1 LEU A 260      16.733   5.157 -29.595  1.00  0.00            
ATOM   3735 1HD1 LEU A 260      17.820   5.042 -29.564  1.00  0.00            
ATOM   3736 2HD1 LEU A 260      16.604   5.986 -28.903  1.00  0.00            
ATOM   3737 3HD1 LEU A 260      16.148   4.310 -29.238  1.00  0.00            
ATOM   3738  CD2 LEU A 260      17.106   6.842 -31.301  1.00  0.00            
ATOM   3739 1HD2 LEU A 260      17.355   7.495 -30.463  1.00  0.00            
ATOM   3740 2HD2 LEU A 260      18.071   6.496 -31.675  1.00  0.00            
ATOM   3741 3HD2 LEU A 260      16.692   7.512 -32.051  1.00  0.00            
ATOM   3742  C   LEU A 260      16.219   3.937 -34.447  1.00  0.00            
ATOM   3743  O   LEU A 260      15.325   3.305 -35.080  1.00  0.00            
ATOM   3744  N   SER A 261      17.489   3.558 -34.502  1.00  0.00            
ATOM   3745  H   SER A 261      18.191   4.071 -33.988  1.00  0.00            
ATOM   3746  CA  SER A 261      17.926   2.379 -35.291  1.00  0.00            
ATOM   3747  HA  SER A 261      17.340   2.333 -36.213  1.00  0.00            
ATOM   3748  CB  SER A 261      19.282   2.611 -35.918  1.00  0.00            
ATOM   3749  HB1 SER A 261      19.307   3.558 -36.451  1.00  0.00            
ATOM   3750  HB2 SER A 261      19.562   1.850 -36.652  1.00  0.00            
ATOM   3751  OG  SER A 261      20.303   2.594 -34.954  1.00  0.00            
ATOM   3752  HG  SER A 261      20.156   3.372 -34.412  1.00  0.00            
ATOM   3753  C   SER A 261      17.744   1.013 -34.559  1.00  0.00            
ATOM   3754  O   SER A 261      17.701   0.895 -33.326  1.00  0.00            
ATOM   3755  N   GLU A 262      17.572  -0.068 -35.308  1.00  0.00            
ATOM   3756  H   GLU A 262      17.537   0.041 -36.315  1.00  0.00            
ATOM   3757  CA  GLU A 262      17.349  -1.431 -34.791  1.00  0.00            
ATOM   3758  HA  GLU A 262      16.336  -1.486 -34.380  1.00  0.00            
ATOM   3759  CB  GLU A 262      17.500  -2.399 -35.953  1.00  0.00            
ATOM   3760  HB1 GLU A 262      16.827  -2.241 -36.797  1.00  0.00            
ATOM   3761  HB2 GLU A 262      17.078  -3.365 -35.664  1.00  0.00            
ATOM   3762  CG  GLU A 262      18.902  -2.591 -36.503  1.00  0.00            
ATOM   3763  HG1 GLU A 262      19.514  -3.068 -35.741  1.00  0.00            
ATOM   3764  HG2 GLU A 262      19.402  -1.677 -36.811  1.00  0.00            
ATOM   3765  CD  GLU A 262      18.873  -3.479 -37.707  1.00  0.00            
ATOM   3766  OE1 GLU A 262      19.361  -2.999 -38.788  1.00  0.00            
ATOM   3767  OE2 GLU A 262      18.248  -4.530 -37.670  1.00  0.00            
ATOM   3768  C   GLU A 262      18.280  -1.937 -33.717  1.00  0.00            
ATOM   3769  O   GLU A 262      17.798  -2.883 -33.042  1.00  0.00            
ATOM   3770  N   GLN A 263      19.502  -1.382 -33.403  1.00  0.00            
ATOM   3771  H   GLN A 263      19.823  -0.550 -33.882  1.00  0.00            
ATOM   3772  CA  GLN A 263      20.332  -1.827 -32.363  1.00  0.00            
ATOM   3773  HA  GLN A 263      20.128  -2.889 -32.310  1.00  0.00            
ATOM   3774  CB  GLN A 263      21.825  -1.732 -32.656  1.00  0.00            
ATOM   3775  HB1 GLN A 263      21.944  -1.827 -33.735  1.00  0.00            
ATOM   3776  HB2 GLN A 263      22.502  -2.443 -32.192  1.00  0.00            
ATOM   3777  CG  GLN A 263      22.403  -0.364 -32.287  1.00  0.00            
ATOM   3778  HG1 GLN A 263      22.226  -0.295 -31.210  1.00  0.00            
ATOM   3779  HG2 GLN A 263      21.900   0.495 -32.737  1.00  0.00            
ATOM   3780  CD  GLN A 263      23.891  -0.203 -32.364  1.00  0.00            
ATOM   3781  OE1 GLN A 263      24.674  -0.826 -31.666  1.00  0.00            
ATOM   3782  NE2 GLN A 263      24.332   0.726 -33.141  1.00  0.00            
ATOM   3783 1HE2 GLN A 263      23.703   1.149 -33.801  1.00  0.00            
ATOM   3784 2HE2 GLN A 263      25.331   0.832 -33.225  1.00  0.00            
ATOM   3785  C   GLN A 263      20.009  -1.268 -30.923  1.00  0.00            
ATOM   3786  O   GLN A 263      20.406  -1.909 -29.915  1.00  0.00            
ATOM   3787  N   TRP A 264      19.087  -0.337 -30.881  1.00  0.00            
ATOM   3788  H   TRP A 264      18.687   0.076 -31.701  1.00  0.00            
ATOM   3789  CA  TRP A 264      18.631   0.241 -29.564  1.00  0.00            
ATOM   3790  HA  TRP A 264      19.355  -0.161 -28.858  1.00  0.00            
ATOM   3791  CB  TRP A 264      18.751   1.760 -29.619  1.00  0.00            
ATOM   3792  HB1 TRP A 264      18.554   2.151 -28.618  1.00  0.00            
ATOM   3793  HB2 TRP A 264      18.059   2.202 -30.335  1.00  0.00            
ATOM   3794  CG  TRP A 264      20.133   2.198 -30.078  1.00  0.00            
ATOM   3795  CD1 TRP A 264      20.508   2.642 -31.297  1.00  0.00            
ATOM   3796  HD1 TRP A 264      19.845   2.682 -32.162  1.00  0.00            
ATOM   3797  NE1 TRP A 264      21.916   2.717 -31.445  1.00  0.00            
ATOM   3798  HE1 TRP A 264      22.385   2.945 -32.307  1.00  0.00            
ATOM   3799  CE2 TRP A 264      22.524   2.356 -30.268  1.00  0.00            
ATOM   3800  CZ2 TRP A 264      23.881   2.127 -29.874  1.00  0.00            
ATOM   3801  HZ2 TRP A 264      24.683   2.112 -30.589  1.00  0.00            
ATOM   3802  CH2 TRP A 264      24.074   1.748 -28.510  1.00  0.00            
ATOM   3803  HH2 TRP A 264      25.058   1.563 -28.111  1.00  0.00            
ATOM   3804  CZ3 TRP A 264      23.059   1.653 -27.613  1.00  0.00            
ATOM   3805  HZ3 TRP A 264      23.235   1.384 -26.581  1.00  0.00            
ATOM   3806  CE3 TRP A 264      21.686   1.755 -28.030  1.00  0.00            
ATOM   3807  HE3 TRP A 264      20.833   1.535 -27.411  1.00  0.00            
ATOM   3808  CD2 TRP A 264      21.397   2.151 -29.373  1.00  0.00            
ATOM   3809  C   TRP A 264      17.227  -0.223 -29.216  1.00  0.00            
ATOM   3810  O   TRP A 264      16.913  -0.431 -28.070  1.00  0.00            
ATOM   3811  N   ILE A 265      16.261  -0.358 -30.164  1.00  0.00            
ATOM   3812  H   ILE A 265      16.493  -0.294 -31.145  1.00  0.00            
ATOM   3813  CA  ILE A 265      14.799  -0.483 -29.967  1.00  0.00            
ATOM   3814  HA  ILE A 265      14.572   0.415 -29.390  1.00  0.00            
ATOM   3815  CB  ILE A 265      14.059  -0.216 -31.278  1.00  0.00            
ATOM   3816  HB  ILE A 265      12.991  -0.375 -31.135  1.00  0.00            
ATOM   3817  CG2 ILE A 265      14.212   1.159 -31.832  1.00  0.00            
ATOM   3818 1HG2 ILE A 265      13.533   1.422 -32.644  1.00  0.00            
ATOM   3819 2HG2 ILE A 265      13.979   1.853 -31.028  1.00  0.00            
ATOM   3820 3HG2 ILE A 265      15.215   1.377 -32.216  1.00  0.00            
ATOM   3821  CG1 ILE A 265      14.466  -1.296 -32.238  1.00  0.00            
ATOM   3822 1HG1 ILE A 265      14.226  -2.259 -31.773  1.00  0.00            
ATOM   3823 2HG1 ILE A 265      15.514  -1.278 -32.533  1.00  0.00            
ATOM   3824  CD  ILE A 265      13.592  -1.240 -33.515  1.00  0.00            
ATOM   3825  HD1 ILE A 265      13.673  -0.288 -34.023  1.00  0.00            
ATOM   3826  HD2 ILE A 265      13.988  -1.970 -34.231  1.00  0.00            
ATOM   3827  HD3 ILE A 265      12.573  -1.383 -33.148  1.00  0.00            
ATOM   3828  C   ILE A 265      14.352  -1.711 -29.177  1.00  0.00            
ATOM   3829  O   ILE A 265      13.148  -1.749 -28.804  1.00  0.00            
ATOM   3830  N   PHE A 266      15.217  -2.705 -28.928  1.00  0.00            
ATOM   3831  H   PHE A 266      16.140  -2.604 -29.330  1.00  0.00            
ATOM   3832  CA  PHE A 266      15.078  -3.712 -27.907  1.00  0.00            
ATOM   3833  HA  PHE A 266      14.250  -3.494 -27.239  1.00  0.00            
ATOM   3834  CB  PHE A 266      14.904  -5.039 -28.637  1.00  0.00            
ATOM   3835  HB1 PHE A 266      15.773  -5.254 -29.251  1.00  0.00            
ATOM   3836  HB2 PHE A 266      14.060  -4.867 -29.315  1.00  0.00            
ATOM   3837  CG  PHE A 266      14.553  -6.203 -27.814  1.00  0.00            
ATOM   3838  CD1 PHE A 266      13.498  -6.154 -26.921  1.00  0.00            
ATOM   3839  HD1 PHE A 266      13.068  -5.178 -26.750  1.00  0.00            
ATOM   3840  CE1 PHE A 266      13.424  -7.128 -25.918  1.00  0.00            
ATOM   3841  HE1 PHE A 266      12.754  -7.085 -25.062  1.00  0.00            
ATOM   3842  CZ  PHE A 266      14.024  -8.415 -26.091  1.00  0.00            
ATOM   3843  HZ  PHE A 266      13.867  -9.164 -25.333  1.00  0.00            
ATOM   3844  CE2 PHE A 266      14.919  -8.580 -27.170  1.00  0.00            
ATOM   3845  HE2 PHE A 266      15.445  -9.515 -27.316  1.00  0.00            
ATOM   3846  CD2 PHE A 266      15.237  -7.455 -27.973  1.00  0.00            
ATOM   3847  HD2 PHE A 266      15.950  -7.597 -28.767  1.00  0.00            
ATOM   3848  C   PHE A 266      16.243  -3.623 -26.939  1.00  0.00            
ATOM   3849  O   PHE A 266      15.973  -3.348 -25.815  1.00  0.00            
ATOM   3850  N   ARG A 267      17.501  -3.793 -27.322  1.00  0.00            
ATOM   3851  H   ARG A 267      17.706  -3.873 -28.305  1.00  0.00            
ATOM   3852  CA  ARG A 267      18.643  -3.995 -26.354  1.00  0.00            
ATOM   3853  HA  ARG A 267      18.370  -4.928 -25.854  1.00  0.00            
ATOM   3854  CB  ARG A 267      19.978  -4.226 -27.069  1.00  0.00            
ATOM   3855  HB1 ARG A 267      20.053  -3.435 -27.816  1.00  0.00            
ATOM   3856  HB2 ARG A 267      19.852  -5.135 -27.665  1.00  0.00            
ATOM   3857  CG  ARG A 267      21.223  -4.147 -26.234  1.00  0.00            
ATOM   3858  HG1 ARG A 267      21.117  -4.899 -25.441  1.00  0.00            
ATOM   3859  HG2 ARG A 267      21.107  -3.154 -25.805  1.00  0.00            
ATOM   3860  CD  ARG A 267      22.479  -4.323 -27.180  1.00  0.00            
ATOM   3861  HD1 ARG A 267      22.425  -3.511 -27.901  1.00  0.00            
ATOM   3862  HD2 ARG A 267      22.210  -5.215 -27.740  1.00  0.00            
ATOM   3863  NE  ARG A 267      23.795  -4.419 -26.457  1.00  0.00            
ATOM   3864  HE  ARG A 267      23.812  -5.123 -25.728  1.00  0.00            
ATOM   3865  CZ  ARG A 267      24.943  -3.727 -26.533  1.00  0.00            
ATOM   3866  NH1 ARG A 267      25.050  -2.742 -27.393  1.00  0.00            
ATOM   3867 1HH1 ARG A 267      24.298  -2.560 -28.045  1.00  0.00            
ATOM   3868 2HH1 ARG A 267      25.945  -2.293 -27.512  1.00  0.00            
ATOM   3869  NH2 ARG A 267      25.986  -4.103 -25.932  1.00  0.00            
ATOM   3870 1HH2 ARG A 267      26.064  -5.053 -25.612  1.00  0.00            
ATOM   3871 2HH2 ARG A 267      26.860  -3.596 -26.007  1.00  0.00            
ATOM   3872  C   ARG A 267      18.781  -2.995 -25.200  1.00  0.00            
ATOM   3873  O   ARG A 267      18.961  -3.422 -24.116  1.00  0.00            
ATOM   3874  N   LEU A 268      18.514  -1.692 -25.563  1.00  0.00            
ATOM   3875  H   LEU A 268      18.301  -1.333 -26.484  1.00  0.00            
ATOM   3876  CA  LEU A 268      18.433  -0.673 -24.480  1.00  0.00            
ATOM   3877  HA  LEU A 268      19.102  -1.056 -23.709  1.00  0.00            
ATOM   3878  CB  LEU A 268      18.907   0.645 -25.213  1.00  0.00            
ATOM   3879  HB1 LEU A 268      18.299   0.881 -26.078  1.00  0.00            
ATOM   3880  HB2 LEU A 268      19.902   0.439 -25.626  1.00  0.00            
ATOM   3881  CG  LEU A 268      18.829   1.978 -24.425  1.00  0.00            
ATOM   3882  HG  LEU A 268      17.815   2.159 -24.052  1.00  0.00            
ATOM   3883  CD1 LEU A 268      19.726   1.932 -23.208  1.00  0.00            
ATOM   3884 1HD1 LEU A 268      19.521   2.602 -22.370  1.00  0.00            
ATOM   3885 2HD1 LEU A 268      19.741   0.928 -22.778  1.00  0.00            
ATOM   3886 3HD1 LEU A 268      20.733   2.229 -23.487  1.00  0.00            
ATOM   3887  CD2 LEU A 268      19.258   3.181 -25.265  1.00  0.00            
ATOM   3888 1HD2 LEU A 268      18.994   4.085 -24.721  1.00  0.00            
ATOM   3889 2HD2 LEU A 268      20.306   3.222 -25.551  1.00  0.00            
ATOM   3890 3HD2 LEU A 268      18.620   3.129 -26.150  1.00  0.00            
ATOM   3891  C   LEU A 268      17.105  -0.480 -23.802  1.00  0.00            
ATOM   3892  O   LEU A 268      16.969  -0.216 -22.616  1.00  0.00            
ATOM   3893  N   TYR A 269      16.044  -0.695 -24.571  1.00  0.00            
ATOM   3894  H   TYR A 269      16.189  -0.913 -25.548  1.00  0.00            
ATOM   3895  CA  TYR A 269      14.665  -0.475 -24.191  1.00  0.00            
ATOM   3896  HA  TYR A 269      14.697   0.564 -23.855  1.00  0.00            
ATOM   3897  CB  TYR A 269      13.816  -0.678 -25.446  1.00  0.00            
ATOM   3898  HB1 TYR A 269      12.923  -1.201 -25.100  1.00  0.00            
ATOM   3899  HB2 TYR A 269      14.215  -1.420 -26.141  1.00  0.00            
ATOM   3900  CG  TYR A 269      13.562   0.478 -26.330  1.00  0.00            
ATOM   3901  CD1 TYR A 269      12.243   0.651 -26.808  1.00  0.00            
ATOM   3902  HD1 TYR A 269      11.455  -0.065 -26.640  1.00  0.00            
ATOM   3903  CE1 TYR A 269      12.011   1.717 -27.693  1.00  0.00            
ATOM   3904  HE1 TYR A 269      11.053   1.795 -28.193  1.00  0.00            
ATOM   3905  CZ  TYR A 269      12.950   2.735 -27.942  1.00  0.00            
ATOM   3906  OH  TYR A 269      12.638   3.764 -28.781  1.00  0.00            
ATOM   3907  HH  TYR A 269      11.848   3.611 -29.310  1.00  0.00            
ATOM   3908  CE2 TYR A 269      14.231   2.595 -27.389  1.00  0.00            
ATOM   3909  HE2 TYR A 269      15.007   3.315 -27.619  1.00  0.00            
ATOM   3910  CD2 TYR A 269      14.558   1.465 -26.622  1.00  0.00            
ATOM   3911  HD2 TYR A 269      15.540   1.395 -26.191  1.00  0.00            
ATOM   3912  C   TYR A 269      14.284  -1.433 -23.014  1.00  0.00            
ATOM   3913  O   TYR A 269      13.612  -0.983 -22.119  1.00  0.00            
ATOM   3914  N   VAL A 270      14.822  -2.638 -22.988  1.00  0.00            
ATOM   3915  H   VAL A 270      15.301  -2.964 -23.818  1.00  0.00            
ATOM   3916  CA  VAL A 270      14.628  -3.478 -21.834  1.00  0.00            
ATOM   3917  HA  VAL A 270      13.548  -3.598 -21.705  1.00  0.00            
ATOM   3918  CB  VAL A 270      15.089  -4.912 -22.129  1.00  0.00            
ATOM   3919  HB  VAL A 270      15.036  -5.380 -21.142  1.00  0.00            
ATOM   3920  CG1 VAL A 270      14.074  -5.625 -23.027  1.00  0.00            
ATOM   3921 1HG1 VAL A 270      13.121  -5.428 -22.539  1.00  0.00            
ATOM   3922 2HG1 VAL A 270      13.939  -5.173 -24.009  1.00  0.00            
ATOM   3923 3HG1 VAL A 270      14.364  -6.673 -23.084  1.00  0.00            
ATOM   3924  CG2 VAL A 270      16.475  -5.164 -22.696  1.00  0.00            
ATOM   3925 1HG2 VAL A 270      16.596  -6.201 -22.990  1.00  0.00            
ATOM   3926 2HG2 VAL A 270      16.646  -4.550 -23.584  1.00  0.00            
ATOM   3927 3HG2 VAL A 270      17.232  -4.953 -21.943  1.00  0.00            
ATOM   3928  C   VAL A 270      15.323  -3.038 -20.550  1.00  0.00            
ATOM   3929  O   VAL A 270      14.849  -3.367 -19.428  1.00  0.00            
ATOM   3930  N   SER A 271      16.491  -2.392 -20.711  1.00  0.00            
ATOM   3931  H   SER A 271      16.690  -2.142 -21.669  1.00  0.00            
ATOM   3932  CA  SER A 271      17.243  -1.742 -19.669  1.00  0.00            
ATOM   3933  HA  SER A 271      17.293  -2.310 -18.746  1.00  0.00            
ATOM   3934  CB  SER A 271      18.668  -1.379 -20.048  1.00  0.00            
ATOM   3935  HB1 SER A 271      19.135  -0.871 -19.201  1.00  0.00            
ATOM   3936  HB2 SER A 271      18.681  -0.821 -20.975  1.00  0.00            
ATOM   3937  OG  SER A 271      19.405  -2.570 -20.298  1.00  0.00            
ATOM   3938  HG  SER A 271      20.256  -2.343 -20.696  1.00  0.00            
ATOM   3939  C   SER A 271      16.507  -0.477 -19.214  1.00  0.00            
ATOM   3940  O   SER A 271      16.468  -0.284 -18.014  1.00  0.00            
ATOM   3941  N   ILE A 272      15.658   0.174 -20.080  1.00  0.00            
ATOM   3942  H   ILE A 272      15.772  -0.062 -21.059  1.00  0.00            
ATOM   3943  CA  ILE A 272      14.748   1.192 -19.590  1.00  0.00            
ATOM   3944  HA  ILE A 272      15.293   1.856 -18.920  1.00  0.00            
ATOM   3945  CB  ILE A 272      14.095   2.093 -20.751  1.00  0.00            
ATOM   3946  HB  ILE A 272      13.606   1.421 -21.456  1.00  0.00            
ATOM   3947  CG2 ILE A 272      12.941   2.946 -20.148  1.00  0.00            
ATOM   3948 1HG2 ILE A 272      13.338   3.589 -19.368  1.00  0.00            
ATOM   3949 2HG2 ILE A 272      12.500   3.526 -20.965  1.00  0.00            
ATOM   3950 3HG2 ILE A 272      12.191   2.239 -19.797  1.00  0.00            
ATOM   3951  CG1 ILE A 272      15.222   2.819 -21.525  1.00  0.00            
ATOM   3952 1HG1 ILE A 272      15.888   2.042 -21.882  1.00  0.00            
ATOM   3953 2HG1 ILE A 272      15.856   3.502 -20.949  1.00  0.00            
ATOM   3954  CD  ILE A 272      14.578   3.764 -22.577  1.00  0.00            
ATOM   3955  HD1 ILE A 272      15.336   4.016 -23.307  1.00  0.00            
ATOM   3956  HD2 ILE A 272      13.823   3.297 -23.210  1.00  0.00            
ATOM   3957  HD3 ILE A 272      14.061   4.581 -22.079  1.00  0.00            
ATOM   3958  C   ILE A 272      13.564   0.496 -18.783  1.00  0.00            
ATOM   3959  O   ILE A 272      13.328   0.876 -17.684  1.00  0.00            
ATOM   3960  N   GLY A 273      12.929  -0.524 -19.364  1.00  0.00            
ATOM   3961  H   GLY A 273      13.241  -0.903 -20.244  1.00  0.00            
ATOM   3962  CA  GLY A 273      11.653  -1.102 -18.784  1.00  0.00            
ATOM   3963  HA1 GLY A 273      11.132  -1.747 -19.485  1.00  0.00            
ATOM   3964  HA2 GLY A 273      11.026  -0.247 -18.510  1.00  0.00            
ATOM   3965  C   GLY A 273      11.834  -1.892 -17.451  1.00  0.00            
ATOM   3966  O   GLY A 273      10.896  -1.893 -16.615  1.00  0.00            
ATOM   3967  N   TRP A 274      12.977  -2.555 -17.193  1.00  0.00            
ATOM   3968  H   TRP A 274      13.706  -2.511 -17.899  1.00  0.00            
ATOM   3969  CA  TRP A 274      13.158  -3.496 -16.019  1.00  0.00            
ATOM   3970  HA  TRP A 274      12.317  -3.495 -15.326  1.00  0.00            
ATOM   3971  CB  TRP A 274      13.456  -4.879 -16.604  1.00  0.00            
ATOM   3972  HB1 TRP A 274      13.562  -5.499 -15.713  1.00  0.00            
ATOM   3973  HB2 TRP A 274      14.375  -4.804 -17.176  1.00  0.00            
ATOM   3974  CG  TRP A 274      12.357  -5.604 -17.428  1.00  0.00            
ATOM   3975  CD1 TRP A 274      12.550  -6.145 -18.649  1.00  0.00            
ATOM   3976  HD1 TRP A 274      13.429  -6.074 -19.274  1.00  0.00            
ATOM   3977  NE1 TRP A 274      11.349  -6.691 -19.002  1.00  0.00            
ATOM   3978  HE1 TRP A 274      11.209  -7.020 -19.945  1.00  0.00            
ATOM   3979  CE2 TRP A 274      10.432  -6.841 -17.941  1.00  0.00            
ATOM   3980  CZ2 TRP A 274       9.170  -7.328 -17.830  1.00  0.00            
ATOM   3981  HZ2 TRP A 274       8.714  -7.853 -18.665  1.00  0.00            
ATOM   3982  CH2 TRP A 274       8.513  -7.302 -16.600  1.00  0.00            
ATOM   3983  HH2 TRP A 274       7.520  -7.726 -16.502  1.00  0.00            
ATOM   3984  CZ3 TRP A 274       9.112  -6.696 -15.508  1.00  0.00            
ATOM   3985  HZ3 TRP A 274       8.817  -6.737 -14.473  1.00  0.00            
ATOM   3986  CE3 TRP A 274      10.367  -6.074 -15.730  1.00  0.00            
ATOM   3987  HE3 TRP A 274      10.816  -5.425 -14.986  1.00  0.00            
ATOM   3988  CD2 TRP A 274      11.046  -6.065 -16.911  1.00  0.00            
ATOM   3989  C   TRP A 274      14.474  -3.089 -15.344  1.00  0.00            
ATOM   3990  O   TRP A 274      14.578  -3.407 -14.194  1.00  0.00            
ATOM   3991  N   GLY A 275      15.440  -2.403 -16.069  1.00  0.00            
ATOM   3992  H   GLY A 275      15.136  -1.939 -16.915  1.00  0.00            
ATOM   3993  CA  GLY A 275      16.827  -2.118 -15.640  1.00  0.00            
ATOM   3994  HA1 GLY A 275      17.395  -1.762 -16.504  1.00  0.00            
ATOM   3995  HA2 GLY A 275      17.200  -2.951 -15.042  1.00  0.00            
ATOM   3996  C   GLY A 275      16.764  -0.932 -14.658  1.00  0.00            
ATOM   3997  O   GLY A 275      17.279  -1.024 -13.551  1.00  0.00            
ATOM   3998  N   VAL A 276      16.140   0.215 -15.050  1.00  0.00            
ATOM   3999  H   VAL A 276      15.858   0.384 -16.002  1.00  0.00            
ATOM   4000  CA  VAL A 276      16.103   1.407 -14.167  1.00  0.00            
ATOM   4001  HA  VAL A 276      17.105   1.627 -13.806  1.00  0.00            
ATOM   4002  CB  VAL A 276      15.805   2.582 -15.167  1.00  0.00            
ATOM   4003  HB  VAL A 276      14.910   2.301 -15.725  1.00  0.00            
ATOM   4004  CG1 VAL A 276      15.517   3.863 -14.433  1.00  0.00            
ATOM   4005 1HG1 VAL A 276      14.521   3.732 -14.025  1.00  0.00            
ATOM   4006 2HG1 VAL A 276      16.214   3.995 -13.608  1.00  0.00            
ATOM   4007 3HG1 VAL A 276      15.556   4.743 -15.080  1.00  0.00            
ATOM   4008  CG2 VAL A 276      16.899   2.809 -16.248  1.00  0.00            
ATOM   4009 1HG2 VAL A 276      17.465   1.917 -16.545  1.00  0.00            
ATOM   4010 2HG2 VAL A 276      16.466   3.225 -17.162  1.00  0.00            
ATOM   4011 3HG2 VAL A 276      17.635   3.546 -15.909  1.00  0.00            
ATOM   4012  C   VAL A 276      15.213   1.272 -12.894  1.00  0.00            
ATOM   4013  O   VAL A 276      15.642   1.926 -11.961  1.00  0.00            
ATOM   4014  N   PRO A 277      14.130   0.500 -12.847  1.00  0.00            
ATOM   4015  CD  PRO A 277      13.119   0.476 -13.888  1.00  0.00            
ATOM   4016  HD1 PRO A 277      13.410  -0.213 -14.676  1.00  0.00            
ATOM   4017  HD2 PRO A 277      12.945   1.510 -14.182  1.00  0.00            
ATOM   4018  CG  PRO A 277      11.823   0.147 -13.218  1.00  0.00            
ATOM   4019  HG1 PRO A 277      11.274  -0.428 -13.956  1.00  0.00            
ATOM   4020  HG2 PRO A 277      11.247   1.023 -12.911  1.00  0.00            
ATOM   4021  CB  PRO A 277      12.275  -0.682 -11.960  1.00  0.00            
ATOM   4022  HB1 PRO A 277      12.633  -1.670 -12.237  1.00  0.00            
ATOM   4023  HB2 PRO A 277      11.558  -0.807 -11.136  1.00  0.00            
ATOM   4024  CA  PRO A 277      13.448   0.170 -11.592  1.00  0.00            
ATOM   4025  HA  PRO A 277      13.165   1.093 -11.092  1.00  0.00            
ATOM   4026  C   PRO A 277      14.367  -0.548 -10.654  1.00  0.00            
ATOM   4027  O   PRO A 277      13.965  -0.486  -9.516  1.00  0.00            
ATOM   4028  N   LEU A 278      15.447  -1.167 -11.069  1.00  0.00            
ATOM   4029  H   LEU A 278      15.466  -1.455 -12.032  1.00  0.00            
ATOM   4030  CA  LEU A 278      16.330  -1.754 -10.124  1.00  0.00            
ATOM   4031  HA  LEU A 278      15.667  -2.166  -9.354  1.00  0.00            
ATOM   4032  CB  LEU A 278      17.246  -2.880 -10.736  1.00  0.00            
ATOM   4033  HB1 LEU A 278      18.179  -2.399 -11.035  1.00  0.00            
ATOM   4034  HB2 LEU A 278      16.770  -3.262 -11.633  1.00  0.00            
ATOM   4035  CG  LEU A 278      17.585  -3.997  -9.747  1.00  0.00            
ATOM   4036  HG  LEU A 278      17.926  -3.623  -8.780  1.00  0.00            
ATOM   4037  CD1 LEU A 278      16.347  -4.772  -9.452  1.00  0.00            
ATOM   4038 1HD1 LEU A 278      15.940  -5.156 -10.383  1.00  0.00            
ATOM   4039 2HD1 LEU A 278      16.548  -5.616  -8.787  1.00  0.00            
ATOM   4040 3HD1 LEU A 278      15.603  -4.174  -8.926  1.00  0.00            
ATOM   4041  CD2 LEU A 278      18.658  -4.886 -10.293  1.00  0.00            
ATOM   4042 1HD2 LEU A 278      18.312  -5.291 -11.248  1.00  0.00            
ATOM   4043 2HD2 LEU A 278      19.639  -4.427 -10.153  1.00  0.00            
ATOM   4044 3HD2 LEU A 278      18.740  -5.820  -9.752  1.00  0.00            
ATOM   4045  C   LEU A 278      17.176  -0.692  -9.438  1.00  0.00            
ATOM   4046  O   LEU A 278      17.387  -0.693  -8.222  1.00  0.00            
ATOM   4047  N   LEU A 279      17.607   0.310 -10.202  1.00  0.00            
ATOM   4048  H   LEU A 279      17.353   0.150 -11.167  1.00  0.00            
ATOM   4049  CA  LEU A 279      18.390   1.570  -9.928  1.00  0.00            
ATOM   4050  HA  LEU A 279      19.140   1.269  -9.198  1.00  0.00            
ATOM   4051  CB  LEU A 279      18.973   2.087 -11.166  1.00  0.00            
ATOM   4052  HB1 LEU A 279      19.278   3.116 -10.976  1.00  0.00            
ATOM   4053  HB2 LEU A 279      18.247   2.217 -11.962  1.00  0.00            
ATOM   4054  CG  LEU A 279      20.105   1.291 -11.724  1.00  0.00            
ATOM   4055  HG  LEU A 279      19.809   0.250 -11.761  1.00  0.00            
ATOM   4056  CD1 LEU A 279      20.409   1.663 -13.125  1.00  0.00            
ATOM   4057 1HD1 LEU A 279      20.810   2.666 -13.278  1.00  0.00            
ATOM   4058 2HD1 LEU A 279      21.220   1.036 -13.492  1.00  0.00            
ATOM   4059 3HD1 LEU A 279      19.560   1.602 -13.797  1.00  0.00            
ATOM   4060  CD2 LEU A 279      21.341   1.242 -10.800  1.00  0.00            
ATOM   4061 1HD2 LEU A 279      21.069   0.621  -9.951  1.00  0.00            
ATOM   4062 2HD2 LEU A 279      22.119   0.672 -11.304  1.00  0.00            
ATOM   4063 3HD2 LEU A 279      21.673   2.197 -10.401  1.00  0.00            
ATOM   4064  C   LEU A 279      17.597   2.673  -9.123  1.00  0.00            
ATOM   4065  O   LEU A 279      18.133   3.753  -8.958  1.00  0.00            
ATOM   4066  N   PHE A 280      16.403   2.377  -8.609  1.00  0.00            
ATOM   4067  H   PHE A 280      15.991   1.460  -8.746  1.00  0.00            
ATOM   4068  CA  PHE A 280      15.832   3.227  -7.625  1.00  0.00            
ATOM   4069  HA  PHE A 280      16.672   3.604  -7.038  1.00  0.00            
ATOM   4070  CB  PHE A 280      15.010   4.404  -8.106  1.00  0.00            
ATOM   4071  HB1 PHE A 280      15.713   4.923  -8.759  1.00  0.00            
ATOM   4072  HB2 PHE A 280      14.696   5.072  -7.307  1.00  0.00            
ATOM   4073  CG  PHE A 280      13.812   4.067  -8.917  1.00  0.00            
ATOM   4074  CD1 PHE A 280      12.487   4.065  -8.325  1.00  0.00            
ATOM   4075  HD1 PHE A 280      12.441   4.190  -7.251  1.00  0.00            
ATOM   4076  CE1 PHE A 280      11.378   3.804  -9.175  1.00  0.00            
ATOM   4077  HE1 PHE A 280      10.371   3.802  -8.787  1.00  0.00            
ATOM   4078  CZ  PHE A 280      11.656   3.574 -10.543  1.00  0.00            
ATOM   4079  HZ  PHE A 280      10.747   3.279 -11.051  1.00  0.00            
ATOM   4080  CE2 PHE A 280      12.903   3.606 -11.103  1.00  0.00            
ATOM   4081  HE2 PHE A 280      13.076   3.338 -12.145  1.00  0.00            
ATOM   4082  CD2 PHE A 280      13.989   3.934 -10.260  1.00  0.00            
ATOM   4083  HD2 PHE A 280      14.972   4.150 -10.666  1.00  0.00            
ATOM   4084  C   PHE A 280      15.060   2.463  -6.596  1.00  0.00            
ATOM   4085  O   PHE A 280      15.257   2.805  -5.417  1.00  0.00            
ATOM   4086  N   VAL A 281      14.328   1.399  -6.930  1.00  0.00            
ATOM   4087  H   VAL A 281      14.193   1.245  -7.926  1.00  0.00            
ATOM   4088  CA  VAL A 281      13.532   0.692  -5.928  1.00  0.00            
ATOM   4089  HA  VAL A 281      12.953   1.442  -5.390  1.00  0.00            
ATOM   4090  CB  VAL A 281      12.546  -0.207  -6.548  1.00  0.00            
ATOM   4091  HB  VAL A 281      13.012  -0.773  -7.351  1.00  0.00            
ATOM   4092  CG1 VAL A 281      11.957  -1.254  -5.512  1.00  0.00            
ATOM   4093 1HG1 VAL A 281      11.668  -0.852  -4.540  1.00  0.00            
ATOM   4094 2HG1 VAL A 281      11.108  -1.823  -5.894  1.00  0.00            
ATOM   4095 3HG1 VAL A 281      12.779  -1.935  -5.280  1.00  0.00            
ATOM   4096  CG2 VAL A 281      11.411   0.551  -7.225  1.00  0.00            
ATOM   4097 1HG2 VAL A 281      10.940   1.294  -6.576  1.00  0.00            
ATOM   4098 2HG2 VAL A 281      11.940   1.018  -8.051  1.00  0.00            
ATOM   4099 3HG2 VAL A 281      10.637  -0.134  -7.591  1.00  0.00            
ATOM   4100  C   VAL A 281      14.516  -0.127  -5.017  1.00  0.00            
ATOM   4101  O   VAL A 281      14.247  -0.188  -3.818  1.00  0.00            
ATOM   4102  N   VAL A 282      15.674  -0.628  -5.404  1.00  0.00            
ATOM   4103  H   VAL A 282      15.834  -0.775  -6.386  1.00  0.00            
ATOM   4104  CA  VAL A 282      16.680  -1.280  -4.534  1.00  0.00            
ATOM   4105  HA  VAL A 282      16.171  -1.965  -3.851  1.00  0.00            
ATOM   4106  CB  VAL A 282      17.716  -2.234  -5.229  1.00  0.00            
ATOM   4107  HB  VAL A 282      18.211  -1.670  -6.025  1.00  0.00            
ATOM   4108  CG1 VAL A 282      18.717  -2.734  -4.251  1.00  0.00            
ATOM   4109 1HG1 VAL A 282      19.285  -1.878  -3.885  1.00  0.00            
ATOM   4110 2HG1 VAL A 282      18.166  -3.260  -3.483  1.00  0.00            
ATOM   4111 3HG1 VAL A 282      19.342  -3.473  -4.756  1.00  0.00            
ATOM   4112  CG2 VAL A 282      17.024  -3.443  -5.942  1.00  0.00            
ATOM   4113 1HG2 VAL A 282      16.245  -3.068  -6.590  1.00  0.00            
ATOM   4114 2HG2 VAL A 282      17.773  -3.977  -6.522  1.00  0.00            
ATOM   4115 3HG2 VAL A 282      16.511  -4.114  -5.260  1.00  0.00            
ATOM   4116  C   VAL A 282      17.484  -0.249  -3.728  1.00  0.00            
ATOM   4117  O   VAL A 282      17.473  -0.462  -2.496  1.00  0.00            
ATOM   4118  N   PRO A 283      18.018   0.831  -4.268  1.00  0.00            
ATOM   4119  CD  PRO A 283      18.466   1.018  -5.673  1.00  0.00            
ATOM   4120  HD1 PRO A 283      17.567   1.074  -6.287  1.00  0.00            
ATOM   4121  HD2 PRO A 283      19.077   0.170  -5.970  1.00  0.00            
ATOM   4122  CG  PRO A 283      19.348   2.218  -5.719  1.00  0.00            
ATOM   4123  HG1 PRO A 283      19.258   2.772  -6.654  1.00  0.00            
ATOM   4124  HG2 PRO A 283      20.379   1.947  -5.500  1.00  0.00            
ATOM   4125  CB  PRO A 283      18.897   3.037  -4.471  1.00  0.00            
ATOM   4126  HB1 PRO A 283      17.952   3.545  -4.690  1.00  0.00            
ATOM   4127  HB2 PRO A 283      19.712   3.635  -4.064  1.00  0.00            
ATOM   4128  CA  PRO A 283      18.551   1.921  -3.490  1.00  0.00            
ATOM   4129  HA  PRO A 283      19.483   1.631  -3.006  1.00  0.00            
ATOM   4130  C   PRO A 283      17.565   2.424  -2.394  1.00  0.00            
ATOM   4131  O   PRO A 283      18.042   2.555  -1.246  1.00  0.00            
ATOM   4132  N   TRP A 284      16.241   2.574  -2.649  1.00  0.00            
ATOM   4133  H   TRP A 284      15.958   2.239  -3.553  1.00  0.00            
ATOM   4134  CA  TRP A 284      15.192   2.791  -1.658  1.00  0.00            
ATOM   4135  HA  TRP A 284      15.345   3.719  -1.111  1.00  0.00            
ATOM   4136  CB  TRP A 284      13.812   2.821  -2.321  1.00  0.00            
ATOM   4137  HB1 TRP A 284      13.665   1.933  -2.931  1.00  0.00            
ATOM   4138  HB2 TRP A 284      13.752   3.742  -2.909  1.00  0.00            
ATOM   4139  CG  TRP A 284      12.647   2.995  -1.387  1.00  0.00            
ATOM   4140  CD1 TRP A 284      12.203   4.202  -0.892  1.00  0.00            
ATOM   4141  HD1 TRP A 284      12.647   5.172  -1.068  1.00  0.00            
ATOM   4142  NE1 TRP A 284      11.102   3.958  -0.091  1.00  0.00            
ATOM   4143  HE1 TRP A 284      10.569   4.703   0.340  1.00  0.00            
ATOM   4144  CE2 TRP A 284      10.756   2.643  -0.021  1.00  0.00            
ATOM   4145  CZ2 TRP A 284       9.670   2.048   0.595  1.00  0.00            
ATOM   4146  HZ2 TRP A 284       8.916   2.639   1.090  1.00  0.00            
ATOM   4147  CH2 TRP A 284       9.554   0.625   0.552  1.00  0.00            
ATOM   4148  HH2 TRP A 284       8.776   0.164   1.135  1.00  0.00            
ATOM   4149  CZ3 TRP A 284      10.488  -0.090  -0.260  1.00  0.00            
ATOM   4150  HZ3 TRP A 284      10.399  -1.160  -0.358  1.00  0.00            
ATOM   4151  CE3 TRP A 284      11.535   0.513  -0.891  1.00  0.00            
ATOM   4152  HE3 TRP A 284      12.077  -0.067  -1.626  1.00  0.00            
ATOM   4153  CD2 TRP A 284      11.672   1.970  -0.879  1.00  0.00            
ATOM   4154  C   TRP A 284      15.264   1.768  -0.588  1.00  0.00            
ATOM   4155  O   TRP A 284      15.516   2.194   0.579  1.00  0.00            
ATOM   4156  N   GLY A 285      15.045   0.500  -0.893  1.00  0.00            
ATOM   4157  H   GLY A 285      15.037   0.204  -1.858  1.00  0.00            
ATOM   4158  CA  GLY A 285      15.150  -0.556   0.051  1.00  0.00            
ATOM   4159  HA1 GLY A 285      14.967  -1.553  -0.352  1.00  0.00            
ATOM   4160  HA2 GLY A 285      14.380  -0.298   0.771  1.00  0.00            
ATOM   4161  C   GLY A 285      16.479  -0.599   0.892  1.00  0.00            
ATOM   4162  O   GLY A 285      16.363  -0.984   2.079  1.00  0.00            
ATOM   4163  N   ILE A 286      17.623  -0.269   0.280  1.00  0.00            
ATOM   4164  H   ILE A 286      17.627  -0.146  -0.715  1.00  0.00            
ATOM   4165  CA  ILE A 286      18.904  -0.101   0.991  1.00  0.00            
ATOM   4166  HA  ILE A 286      19.062  -1.039   1.538  1.00  0.00            
ATOM   4167  CB  ILE A 286      20.071   0.035  -0.047  1.00  0.00            
ATOM   4168  HB  ILE A 286      19.826   0.833  -0.742  1.00  0.00            
ATOM   4169  CG2 ILE A 286      21.319   0.425   0.744  1.00  0.00            
ATOM   4170 1HG2 ILE A 286      21.467  -0.264   1.574  1.00  0.00            
ATOM   4171 2HG2 ILE A 286      22.190   0.499   0.108  1.00  0.00            
ATOM   4172 3HG2 ILE A 286      21.193   1.423   1.191  1.00  0.00            
ATOM   4173  CG1 ILE A 286      20.319  -1.272  -0.833  1.00  0.00            
ATOM   4174 1HG1 ILE A 286      19.464  -1.880  -1.142  1.00  0.00            
ATOM   4175 2HG1 ILE A 286      20.944  -1.942  -0.236  1.00  0.00            
ATOM   4176  CD  ILE A 286      21.177  -0.976  -2.101  1.00  0.00            
ATOM   4177  HD1 ILE A 286      21.266  -1.914  -2.646  1.00  0.00            
ATOM   4178  HD2 ILE A 286      20.692  -0.303  -2.817  1.00  0.00            
ATOM   4179  HD3 ILE A 286      22.154  -0.599  -1.805  1.00  0.00            
ATOM   4180  C   ILE A 286      18.785   1.092   1.998  1.00  0.00            
ATOM   4181  O   ILE A 286      19.279   1.000   3.103  1.00  0.00            
ATOM   4182  N   VAL A 287      18.186   2.192   1.582  1.00  0.00            
ATOM   4183  H   VAL A 287      17.691   2.202   0.703  1.00  0.00            
ATOM   4184  CA  VAL A 287      17.963   3.410   2.437  1.00  0.00            
ATOM   4185  HA  VAL A 287      18.864   3.655   2.988  1.00  0.00            
ATOM   4186  CB  VAL A 287      17.617   4.659   1.588  1.00  0.00            
ATOM   4187  HB  VAL A 287      16.834   4.450   0.863  1.00  0.00            
ATOM   4188  CG1 VAL A 287      17.012   5.846   2.393  1.00  0.00            
ATOM   4189 1HG1 VAL A 287      16.139   5.478   2.940  1.00  0.00            
ATOM   4190 2HG1 VAL A 287      17.723   6.249   3.117  1.00  0.00            
ATOM   4191 3HG1 VAL A 287      16.674   6.613   1.692  1.00  0.00            
ATOM   4192  CG2 VAL A 287      18.849   5.278   0.891  1.00  0.00            
ATOM   4193 1HG2 VAL A 287      19.276   4.480   0.283  1.00  0.00            
ATOM   4194 2HG2 VAL A 287      18.522   6.074   0.219  1.00  0.00            
ATOM   4195 3HG2 VAL A 287      19.599   5.560   1.628  1.00  0.00            
ATOM   4196  C   VAL A 287      16.993   3.188   3.548  1.00  0.00            
ATOM   4197  O   VAL A 287      17.158   3.666   4.623  1.00  0.00            
ATOM   4198  N   LYS A 288      15.964   2.279   3.328  1.00  0.00            
ATOM   4199  H   LYS A 288      15.986   1.835   2.428  1.00  0.00            
ATOM   4200  CA  LYS A 288      15.062   1.817   4.363  1.00  0.00            
ATOM   4201  HA  LYS A 288      14.684   2.592   5.027  1.00  0.00            
ATOM   4202  CB  LYS A 288      13.957   1.089   3.670  1.00  0.00            
ATOM   4203  HB1 LYS A 288      13.412   0.480   4.404  1.00  0.00            
ATOM   4204  HB2 LYS A 288      14.302   0.329   2.972  1.00  0.00            
ATOM   4205  CG  LYS A 288      12.814   1.886   3.039  1.00  0.00            
ATOM   4206  HG1 LYS A 288      12.205   1.222   2.424  1.00  0.00            
ATOM   4207  HG2 LYS A 288      13.201   2.608   2.313  1.00  0.00            
ATOM   4208  CD  LYS A 288      11.802   2.357   4.125  1.00  0.00            
ATOM   4209  HD1 LYS A 288      12.376   3.007   4.779  1.00  0.00            
ATOM   4210  HD2 LYS A 288      11.451   1.617   4.856  1.00  0.00            
ATOM   4211  CE  LYS A 288      10.619   3.055   3.599  1.00  0.00            
ATOM   4212  HE1 LYS A 288      10.092   2.380   2.921  1.00  0.00            
ATOM   4213  HE2 LYS A 288      10.952   3.981   3.135  1.00  0.00            
ATOM   4214  NZ  LYS A 288       9.629   3.359   4.740  1.00  0.00            
ATOM   4215  HZ1 LYS A 288       8.771   3.821   4.451  1.00  0.00            
ATOM   4216  HZ2 LYS A 288       9.196   2.667   5.329  1.00  0.00            
ATOM   4217  HZ3 LYS A 288      10.084   4.045   5.321  1.00  0.00            
ATOM   4218  C   LYS A 288      15.755   0.878   5.319  1.00  0.00            
ATOM   4219  O   LYS A 288      15.715   1.049   6.520  1.00  0.00            
ATOM   4220  N   TYR A 289      16.394  -0.203   4.841  1.00  0.00            
ATOM   4221  H   TYR A 289      16.273  -0.286   3.840  1.00  0.00            
ATOM   4222  CA  TYR A 289      17.156  -1.183   5.624  1.00  0.00            
ATOM   4223  HA  TYR A 289      16.455  -1.784   6.194  1.00  0.00            
ATOM   4224  CB  TYR A 289      17.932  -2.051   4.548  1.00  0.00            
ATOM   4225  HB1 TYR A 289      18.539  -1.345   3.983  1.00  0.00            
ATOM   4226  HB2 TYR A 289      17.287  -2.565   3.837  1.00  0.00            
ATOM   4227  CG  TYR A 289      18.806  -3.125   5.217  1.00  0.00            
ATOM   4228  CD1 TYR A 289      20.140  -2.781   5.586  1.00  0.00            
ATOM   4229  HD1 TYR A 289      20.504  -1.768   5.500  1.00  0.00            
ATOM   4230  CE1 TYR A 289      20.996  -3.715   6.153  1.00  0.00            
ATOM   4231  HE1 TYR A 289      21.966  -3.368   6.471  1.00  0.00            
ATOM   4232  CZ  TYR A 289      20.453  -4.964   6.543  1.00  0.00            
ATOM   4233  OH  TYR A 289      21.256  -5.716   7.373  1.00  0.00            
ATOM   4234  HH  TYR A 289      20.696  -6.359   7.817  1.00  0.00            
ATOM   4235  CE2 TYR A 289      19.029  -5.255   6.383  1.00  0.00            
ATOM   4236  HE2 TYR A 289      18.492  -6.127   6.716  1.00  0.00            
ATOM   4237  CD2 TYR A 289      18.228  -4.286   5.698  1.00  0.00            
ATOM   4238  HD2 TYR A 289      17.174  -4.488   5.745  1.00  0.00            
ATOM   4239  C   TYR A 289      18.187  -0.563   6.651  1.00  0.00            
ATOM   4240  O   TYR A 289      18.155  -0.992   7.808  1.00  0.00            
ATOM   4241  N   LEU A 290      18.877   0.430   6.222  1.00  0.00            
ATOM   4242  H   LEU A 290      18.811   0.758   5.266  1.00  0.00            
ATOM   4243  CA  LEU A 290      19.879   1.212   6.963  1.00  0.00            
ATOM   4244  HA  LEU A 290      20.511   0.585   7.588  1.00  0.00            
ATOM   4245  CB  LEU A 290      20.807   1.841   5.938  1.00  0.00            
ATOM   4246  HB1 LEU A 290      21.442   2.620   6.356  1.00  0.00            
ATOM   4247  HB2 LEU A 290      20.096   2.350   5.295  1.00  0.00            
ATOM   4248  CG  LEU A 290      21.834   0.969   5.195  1.00  0.00            
ATOM   4249  HG  LEU A 290      21.307   0.176   4.667  1.00  0.00            
ATOM   4250  CD1 LEU A 290      22.589   1.898   4.153  1.00  0.00            
ATOM   4251 1HD1 LEU A 290      23.098   2.763   4.573  1.00  0.00            
ATOM   4252 2HD1 LEU A 290      23.310   1.278   3.627  1.00  0.00            
ATOM   4253 3HD1 LEU A 290      21.822   2.347   3.530  1.00  0.00            
ATOM   4254  CD2 LEU A 290      22.894   0.392   6.114  1.00  0.00            
ATOM   4255 1HD2 LEU A 290      22.503  -0.376   6.783  1.00  0.00            
ATOM   4256 2HD2 LEU A 290      23.665  -0.044   5.478  1.00  0.00            
ATOM   4257 3HD2 LEU A 290      23.427   1.192   6.622  1.00  0.00            
ATOM   4258  C   LEU A 290      19.301   2.322   7.877  1.00  0.00            
ATOM   4259  O   LEU A 290      19.890   2.506   8.970  1.00  0.00            
ATOM   4260  N   TYR A 291      18.170   2.996   7.468  1.00  0.00            
ATOM   4261  H   TYR A 291      17.889   2.895   6.505  1.00  0.00            
ATOM   4262  CA  TYR A 291      17.778   4.208   8.208  1.00  0.00            
ATOM   4263  HA  TYR A 291      18.283   4.240   9.175  1.00  0.00            
ATOM   4264  CB  TYR A 291      18.228   5.459   7.487  1.00  0.00            
ATOM   4265  HB1 TYR A 291      17.908   6.326   8.059  1.00  0.00            
ATOM   4266  HB2 TYR A 291      17.816   5.603   6.485  1.00  0.00            
ATOM   4267  CG  TYR A 291      19.703   5.554   7.244  1.00  0.00            
ATOM   4268  CD1 TYR A 291      20.589   5.668   8.387  1.00  0.00            
ATOM   4269  HD1 TYR A 291      20.218   5.888   9.376  1.00  0.00            
ATOM   4270  CE1 TYR A 291      22.008   5.770   8.178  1.00  0.00            
ATOM   4271  HE1 TYR A 291      22.754   5.786   8.955  1.00  0.00            
ATOM   4272  CZ  TYR A 291      22.493   5.671   6.858  1.00  0.00            
ATOM   4273  OH  TYR A 291      23.811   5.591   6.715  1.00  0.00            
ATOM   4274  HH  TYR A 291      24.287   5.622   7.548  1.00  0.00            
ATOM   4275  CE2 TYR A 291      21.628   5.648   5.730  1.00  0.00            
ATOM   4276  HE2 TYR A 291      21.910   5.617   4.689  1.00  0.00            
ATOM   4277  CD2 TYR A 291      20.217   5.498   5.963  1.00  0.00            
ATOM   4278  HD2 TYR A 291      19.553   5.494   5.112  1.00  0.00            
ATOM   4279  C   TYR A 291      16.270   4.431   8.375  1.00  0.00            
ATOM   4280  O   TYR A 291      15.908   5.377   9.057  1.00  0.00            
ATOM   4281  N   GLU A 292      15.365   3.583   7.849  1.00  0.00            
ATOM   4282  H   GLU A 292      15.730   2.765   7.388  1.00  0.00            
ATOM   4283  CA  GLU A 292      13.906   3.687   8.230  1.00  0.00            
ATOM   4284  HA  GLU A 292      13.810   3.849   9.306  1.00  0.00            
ATOM   4285  CB  GLU A 292      13.273   4.905   7.470  1.00  0.00            
ATOM   4286  HB1 GLU A 292      13.288   4.694   6.400  1.00  0.00            
ATOM   4287  HB2 GLU A 292      13.922   5.768   7.571  1.00  0.00            
ATOM   4288  CG  GLU A 292      11.842   5.232   7.897  1.00  0.00            
ATOM   4289  HG1 GLU A 292      11.855   5.517   8.953  1.00  0.00            
ATOM   4290  HG2 GLU A 292      11.326   4.279   7.814  1.00  0.00            
ATOM   4291  CD  GLU A 292      11.062   6.102   6.909  1.00  0.00            
ATOM   4292  OE1 GLU A 292      10.093   5.599   6.311  1.00  0.00            
ATOM   4293  OE2 GLU A 292      11.356   7.306   6.803  1.00  0.00            
ATOM   4294  C   GLU A 292      13.365   2.259   7.960  1.00  0.00            
ATOM   4295  O   GLU A 292      12.498   1.978   7.162  1.00  0.00            
ATOM   4296  N   ASP A 293      13.832   1.444   8.876  1.00  0.00            
ATOM   4297  H   ASP A 293      14.528   1.817   9.511  1.00  0.00            
ATOM   4298  CA  ASP A 293      13.668   0.011   8.820  1.00  0.00            
ATOM   4299  HA  ASP A 293      13.745  -0.186   7.754  1.00  0.00            
ATOM   4300  CB  ASP A 293      14.941  -0.662   9.452  1.00  0.00            
ATOM   4301  HB1 ASP A 293      14.875  -0.549  10.535  1.00  0.00            
ATOM   4302  HB2 ASP A 293      15.843  -0.132   9.147  1.00  0.00            
ATOM   4303  CG  ASP A 293      15.118  -2.154   9.127  1.00  0.00            
ATOM   4304  OD1 ASP A 293      14.767  -2.584   8.013  1.00  0.00            
ATOM   4305  OD2 ASP A 293      15.800  -2.754  10.005  1.00  0.00            
ATOM   4306  C   ASP A 293      12.342  -0.544   9.343  1.00  0.00            
ATOM   4307  O   ASP A 293      12.077  -1.698   9.055  1.00  0.00            
ATOM   4308  N   GLU A 294      11.515   0.303  10.013  1.00  0.00            
ATOM   4309  H   GLU A 294      11.745   1.278  10.130  1.00  0.00            
ATOM   4310  CA  GLU A 294      10.357  -0.171  10.796  1.00  0.00            
ATOM   4311  HA  GLU A 294      10.794  -0.970  11.387  1.00  0.00            
ATOM   4312  CB  GLU A 294       9.841   0.919  11.767  1.00  0.00            
ATOM   4313  HB1 GLU A 294      10.562   1.217  12.530  1.00  0.00            
ATOM   4314  HB2 GLU A 294       8.881   0.590  12.173  1.00  0.00            
ATOM   4315  CG  GLU A 294       9.538   2.169  10.932  1.00  0.00            
ATOM   4316  HG1 GLU A 294       8.849   1.943  10.115  1.00  0.00            
ATOM   4317  HG2 GLU A 294      10.462   2.503  10.472  1.00  0.00            
ATOM   4318  CD  GLU A 294       9.007   3.254  11.821  1.00  0.00            
ATOM   4319  OE1 GLU A 294       7.811   3.168  12.209  1.00  0.00            
ATOM   4320  OE2 GLU A 294       9.751   4.207  12.064  1.00  0.00            
ATOM   4321  C   GLU A 294       9.333  -0.935   9.941  1.00  0.00            
ATOM   4322  O   GLU A 294       8.979  -0.512   8.782  1.00  0.00            
ATOM   4323  N   GLY A 295       8.780  -2.041  10.441  1.00  0.00            
ATOM   4324  H   GLY A 295       9.179  -2.430  11.279  1.00  0.00            
ATOM   4325  CA  GLY A 295       7.422  -2.453   9.994  1.00  0.00            
ATOM   4326  HA1 GLY A 295       6.623  -1.709  10.011  1.00  0.00            
ATOM   4327  HA2 GLY A 295       6.989  -3.187  10.677  1.00  0.00            
ATOM   4328  C   GLY A 295       7.275  -2.996   8.593  1.00  0.00            
ATOM   4329  O   GLY A 295       6.330  -2.570   7.947  1.00  0.00            
ATOM   4330  N   CYS A 296       8.253  -3.809   8.215  1.00  0.00            
ATOM   4331  H   CYS A 296       8.883  -3.981   8.976  1.00  0.00            
ATOM   4332  CA  CYS A 296       8.516  -4.267   6.853  1.00  0.00            
ATOM   4333  HA  CYS A 296       9.523  -4.665   6.928  1.00  0.00            
ATOM   4334  CB  CYS A 296       7.634  -5.478   6.577  1.00  0.00            
ATOM   4335  HB1 CYS A 296       7.722  -5.825   5.544  1.00  0.00            
ATOM   4336  HB2 CYS A 296       6.581  -5.232   6.620  1.00  0.00            
ATOM   4337  SG  CYS A 296       7.868  -6.943   7.644  1.00  0.00            
ATOM   4338  C   CYS A 296       8.546  -3.172   5.796  1.00  0.00            
ATOM   4339  O   CYS A 296       8.364  -3.489   4.597  1.00  0.00            
ATOM   4340  N   TRP A 297       8.832  -1.937   6.150  1.00  0.00            
ATOM   4341  H   TRP A 297       9.126  -1.686   7.082  1.00  0.00            
ATOM   4342  CA  TRP A 297       8.723  -0.778   5.197  1.00  0.00            
ATOM   4343  HA  TRP A 297       8.896   0.161   5.725  1.00  0.00            
ATOM   4344  CB  TRP A 297       9.823  -0.957   4.137  1.00  0.00            
ATOM   4345  HB1 TRP A 297      10.076  -0.024   3.625  1.00  0.00            
ATOM   4346  HB2 TRP A 297       9.369  -1.560   3.339  1.00  0.00            
ATOM   4347  CG  TRP A 297      11.172  -1.384   4.526  1.00  0.00            
ATOM   4348  CD1 TRP A 297      11.693  -1.249   5.788  1.00  0.00            
ATOM   4349  HD1 TRP A 297      11.143  -0.941   6.664  1.00  0.00            
ATOM   4350  NE1 TRP A 297      12.933  -1.801   5.804  1.00  0.00            
ATOM   4351  HE1 TRP A 297      13.519  -1.961   6.611  1.00  0.00            
ATOM   4352  CE2 TRP A 297      13.256  -2.397   4.589  1.00  0.00            
ATOM   4353  CZ2 TRP A 297      14.399  -3.094   4.165  1.00  0.00            
ATOM   4354  HZ2 TRP A 297      15.133  -3.376   4.913  1.00  0.00            
ATOM   4355  CH2 TRP A 297      14.493  -3.431   2.840  1.00  0.00            
ATOM   4356  HH2 TRP A 297      15.428  -3.797   2.444  1.00  0.00            
ATOM   4357  CZ3 TRP A 297      13.537  -2.986   1.909  1.00  0.00            
ATOM   4358  HZ3 TRP A 297      13.656  -3.293   0.876  1.00  0.00            
ATOM   4359  CE3 TRP A 297      12.420  -2.348   2.340  1.00  0.00            
ATOM   4360  HE3 TRP A 297      11.666  -2.077   1.611  1.00  0.00            
ATOM   4361  CD2 TRP A 297      12.218  -2.099   3.713  1.00  0.00            
ATOM   4362  C   TRP A 297       7.359  -0.518   4.619  1.00  0.00            
ATOM   4363  O   TRP A 297       7.221   0.135   3.571  1.00  0.00            
ATOM   4364  N   THR A 298       6.291  -0.849   5.348  1.00  0.00            
ATOM   4365  H   THR A 298       6.494  -1.226   6.269  1.00  0.00            
ATOM   4366  CA  THR A 298       4.852  -0.726   4.914  1.00  0.00            
ATOM   4367  HA  THR A 298       4.678  -1.074   3.889  1.00  0.00            
ATOM   4368  CB  THR A 298       3.876  -1.367   5.816  1.00  0.00            
ATOM   4369  HB  THR A 298       2.889  -1.033   5.495  1.00  0.00            
ATOM   4370  CG2 THR A 298       3.940  -2.899   5.605  1.00  0.00            
ATOM   4371 1HG2 THR A 298       3.084  -3.322   6.148  1.00  0.00            
ATOM   4372 2HG2 THR A 298       3.854  -3.193   4.553  1.00  0.00            
ATOM   4373 3HG2 THR A 298       4.914  -3.227   5.954  1.00  0.00            
ATOM   4374  OG1 THR A 298       3.886  -1.104   7.175  1.00  0.00            
ATOM   4375  HG1 THR A 298       4.699  -1.462   7.523  1.00  0.00            
ATOM   4376  C   THR A 298       4.503   0.742   4.884  1.00  0.00            
ATOM   4377  O   THR A 298       3.636   1.078   4.060  1.00  0.00            
ATOM   4378  N   ARG A 299       5.161   1.633   5.668  1.00  0.00            
ATOM   4379  H   ARG A 299       5.943   1.252   6.176  1.00  0.00            
ATOM   4380  CA  ARG A 299       4.771   3.073   5.858  1.00  0.00            
ATOM   4381  HA  ARG A 299       4.168   3.340   4.991  1.00  0.00            
ATOM   4382  CB  ARG A 299       3.975   3.171   7.141  1.00  0.00            
ATOM   4383  HB1 ARG A 299       3.911   4.203   7.501  1.00  0.00            
ATOM   4384  HB2 ARG A 299       4.535   2.585   7.878  1.00  0.00            
ATOM   4385  CG  ARG A 299       2.522   2.797   7.066  1.00  0.00            
ATOM   4386  HG1 ARG A 299       2.426   1.884   6.483  1.00  0.00            
ATOM   4387  HG2 ARG A 299       1.948   3.566   6.546  1.00  0.00            
ATOM   4388  CD  ARG A 299       1.897   2.416   8.380  1.00  0.00            
ATOM   4389  HD1 ARG A 299       0.809   2.451   8.295  1.00  0.00            
ATOM   4390  HD2 ARG A 299       2.019   3.252   9.072  1.00  0.00            
ATOM   4391  NE  ARG A 299       2.294   1.085   8.847  1.00  0.00            
ATOM   4392  HE  ARG A 299       2.670   0.434   8.163  1.00  0.00            
ATOM   4393  CZ  ARG A 299       2.283   0.625  10.068  1.00  0.00            
ATOM   4394  NH1 ARG A 299       2.105   1.391  11.173  1.00  0.00            
ATOM   4395 1HH1 ARG A 299       1.893   2.374  11.161  1.00  0.00            
ATOM   4396 2HH1 ARG A 299       2.321   1.087  12.110  1.00  0.00            
ATOM   4397  NH2 ARG A 299       2.711  -0.600  10.177  1.00  0.00            
ATOM   4398 1HH2 ARG A 299       2.841  -1.186   9.367  1.00  0.00            
ATOM   4399 2HH2 ARG A 299       2.777  -1.054  11.073  1.00  0.00            
ATOM   4400  C   ARG A 299       6.049   3.936   5.791  1.00  0.00            
ATOM   4401  O   ARG A 299       7.146   3.427   5.590  1.00  0.00            
ATOM   4402  N   ASN A 300       5.809   5.286   5.588  1.00  0.00            
ATOM   4403  H   ASN A 300       4.866   5.654   5.600  1.00  0.00            
ATOM   4404  CA  ASN A 300       6.846   6.309   5.297  1.00  0.00            
ATOM   4405  HA  ASN A 300       7.821   5.836   5.325  1.00  0.00            
ATOM   4406  CB  ASN A 300       6.492   6.848   3.887  1.00  0.00            
ATOM   4407  HB1 ASN A 300       7.055   7.743   3.626  1.00  0.00            
ATOM   4408  HB2 ASN A 300       5.436   7.089   3.749  1.00  0.00            
ATOM   4409  CG  ASN A 300       6.915   5.802   2.845  1.00  0.00            
ATOM   4410  OD1 ASN A 300       7.890   5.076   3.023  1.00  0.00            
ATOM   4411  ND2 ASN A 300       6.256   5.697   1.730  1.00  0.00            
ATOM   4412 1HD2 ASN A 300       5.371   6.165   1.589  1.00  0.00            
ATOM   4413 2HD2 ASN A 300       6.771   5.111   1.093  1.00  0.00            
ATOM   4414  C   ASN A 300       6.938   7.355   6.453  1.00  0.00            
ATOM   4415  O   ASN A 300       5.919   8.004   6.690  1.00  0.00            
ATOM   4416  N   SER A 301       8.121   7.579   7.010  1.00  0.00            
ATOM   4417  H   SER A 301       8.911   7.172   6.524  1.00  0.00            
ATOM   4418  CA  SER A 301       8.306   8.464   8.126  1.00  0.00            
ATOM   4419  HA  SER A 301       7.343   8.830   8.480  1.00  0.00            
ATOM   4420  CB  SER A 301       8.977   7.742   9.234  1.00  0.00            
ATOM   4421  HB1 SER A 301       9.107   8.466  10.046  1.00  0.00            
ATOM   4422  HB2 SER A 301       9.929   7.392   8.859  1.00  0.00            
ATOM   4423  OG  SER A 301       8.056   6.776   9.642  1.00  0.00            
ATOM   4424  HG  SER A 301       8.186   5.912   9.255  1.00  0.00            
ATOM   4425  C   SER A 301       9.053   9.806   7.927  1.00  0.00            
ATOM   4426  O   SER A 301       8.740  10.772   8.572  1.00  0.00            
ATOM   4427  N   ASN A 302      10.010   9.861   6.978  1.00  0.00            
ATOM   4428  H   ASN A 302      10.326   8.969   6.609  1.00  0.00            
ATOM   4429  CA  ASN A 302      10.628  11.102   6.494  1.00  0.00            
ATOM   4430  HA  ASN A 302      10.110  11.963   6.908  1.00  0.00            
ATOM   4431  CB  ASN A 302      12.068  11.125   6.977  1.00  0.00            
ATOM   4432  HB1 ASN A 302      12.419  10.121   6.781  1.00  0.00            
ATOM   4433  HB2 ASN A 302      12.132  11.374   8.031  1.00  0.00            
ATOM   4434  CG  ASN A 302      12.899  12.205   6.211  1.00  0.00            
ATOM   4435  OD1 ASN A 302      13.423  11.893   5.162  1.00  0.00            
ATOM   4436  ND2 ASN A 302      13.019  13.395   6.735  1.00  0.00            
ATOM   4437 1HD2 ASN A 302      12.576  13.649   7.615  1.00  0.00            
ATOM   4438 2HD2 ASN A 302      13.622  14.085   6.312  1.00  0.00            
ATOM   4439  C   ASN A 302      10.538  11.200   4.979  1.00  0.00            
ATOM   4440  O   ASN A 302      10.936  10.321   4.184  1.00  0.00            
ATOM   4441  N   MET A 303       9.894  12.335   4.607  1.00  0.00            
ATOM   4442  H   MET A 303       9.815  13.114   5.246  1.00  0.00            
ATOM   4443  CA  MET A 303       9.437  12.398   3.185  1.00  0.00            
ATOM   4444  HA  MET A 303       8.986  11.441   2.927  1.00  0.00            
ATOM   4445  CB  MET A 303       8.412  13.492   3.186  1.00  0.00            
ATOM   4446  HB1 MET A 303       8.059  13.661   2.166  1.00  0.00            
ATOM   4447  HB2 MET A 303       8.852  14.465   3.411  1.00  0.00            
ATOM   4448  CG  MET A 303       7.141  13.077   4.015  1.00  0.00            
ATOM   4449  HG1 MET A 303       6.268  13.696   3.853  1.00  0.00            
ATOM   4450  HG2 MET A 303       7.363  13.345   5.050  1.00  0.00            
ATOM   4451  SD  MET A 303       6.520  11.278   3.886  1.00  0.00            
ATOM   4452  CE  MET A 303       5.612  11.016   5.419  1.00  0.00            
ATOM   4453  HE1 MET A 303       6.160  11.415   6.271  1.00  0.00            
ATOM   4454  HE2 MET A 303       4.725  11.630   5.257  1.00  0.00            
ATOM   4455  HE3 MET A 303       5.335   9.972   5.585  1.00  0.00            
ATOM   4456  C   MET A 303      10.597  12.685   2.175  1.00  0.00            
ATOM   4457  O   MET A 303      10.404  12.496   0.955  1.00  0.00            
ATOM   4458  N   ASN A 304      11.847  12.950   2.623  1.00  0.00            
ATOM   4459  H   ASN A 304      12.019  12.995   3.611  1.00  0.00            
ATOM   4460  CA  ASN A 304      12.959  13.050   1.694  1.00  0.00            
ATOM   4461  HA  ASN A 304      12.637  13.474   0.739  1.00  0.00            
ATOM   4462  CB  ASN A 304      14.058  13.879   2.299  1.00  0.00            
ATOM   4463  HB1 ASN A 304      14.616  13.316   3.053  1.00  0.00            
ATOM   4464  HB2 ASN A 304      13.711  14.769   2.816  1.00  0.00            
ATOM   4465  CG  ASN A 304      15.046  14.308   1.253  1.00  0.00            
ATOM   4466  OD1 ASN A 304      16.068  13.672   1.147  1.00  0.00            
ATOM   4467  ND2 ASN A 304      14.814  15.227   0.318  1.00  0.00            
ATOM   4468 1HD2 ASN A 304      13.883  15.591   0.403  1.00  0.00            
ATOM   4469 2HD2 ASN A 304      15.422  15.510  -0.436  1.00  0.00            
ATOM   4470  C   ASN A 304      13.401  11.641   1.204  1.00  0.00            
ATOM   4471  O   ASN A 304      13.769  11.597   0.051  1.00  0.00            
ATOM   4472  N   TYR A 305      13.349  10.629   2.051  1.00  0.00            
ATOM   4473  H   TYR A 305      13.118  10.767   3.028  1.00  0.00            
ATOM   4474  CA  TYR A 305      13.667   9.309   1.655  1.00  0.00            
ATOM   4475  HA  TYR A 305      14.576   9.355   1.054  1.00  0.00            
ATOM   4476  CB  TYR A 305      14.020   8.509   2.923  1.00  0.00            
ATOM   4477  HB1 TYR A 305      13.760   7.449   2.880  1.00  0.00            
ATOM   4478  HB2 TYR A 305      13.237   8.784   3.631  1.00  0.00            
ATOM   4479  CG  TYR A 305      15.354   8.772   3.600  1.00  0.00            
ATOM   4480  CD1 TYR A 305      16.259   9.723   3.173  1.00  0.00            
ATOM   4481  HD1 TYR A 305      16.067  10.366   2.333  1.00  0.00            
ATOM   4482  CE1 TYR A 305      17.606   9.728   3.690  1.00  0.00            
ATOM   4483  HE1 TYR A 305      18.361  10.350   3.224  1.00  0.00            
ATOM   4484  CZ  TYR A 305      17.886   8.961   4.858  1.00  0.00            
ATOM   4485  OH  TYR A 305      19.072   9.096   5.483  1.00  0.00            
ATOM   4486  HH  TYR A 305      19.096   8.833   6.400  1.00  0.00            
ATOM   4487  CE2 TYR A 305      16.843   8.197   5.431  1.00  0.00            
ATOM   4488  HE2 TYR A 305      17.069   7.788   6.407  1.00  0.00            
ATOM   4489  CD2 TYR A 305      15.670   8.009   4.762  1.00  0.00            
ATOM   4490  HD2 TYR A 305      14.935   7.318   5.154  1.00  0.00            
ATOM   4491  C   TYR A 305      12.649   8.617   0.684  1.00  0.00            
ATOM   4492  O   TYR A 305      12.979   7.621   0.053  1.00  0.00            
ATOM   4493  N   TRP A 306      11.425   9.178   0.477  1.00  0.00            
ATOM   4494  H   TRP A 306      11.317  10.014   1.029  1.00  0.00            
ATOM   4495  CA  TRP A 306      10.361   8.702  -0.433  1.00  0.00            
ATOM   4496  HA  TRP A 306      10.443   7.623  -0.576  1.00  0.00            
ATOM   4497  CB  TRP A 306       9.015   9.215   0.159  1.00  0.00            
ATOM   4498  HB1 TRP A 306       9.074  10.310   0.232  1.00  0.00            
ATOM   4499  HB2 TRP A 306       8.809   8.756   1.132  1.00  0.00            
ATOM   4500  CG  TRP A 306       7.815   8.768  -0.624  1.00  0.00            
ATOM   4501  CD1 TRP A 306       6.839   9.522  -1.318  1.00  0.00            
ATOM   4502  HD1 TRP A 306       6.775  10.598  -1.334  1.00  0.00            
ATOM   4503  NE1 TRP A 306       5.993   8.762  -2.047  1.00  0.00            
ATOM   4504  HE1 TRP A 306       5.212   9.017  -2.626  1.00  0.00            
ATOM   4505  CE2 TRP A 306       6.265   7.415  -1.912  1.00  0.00            
ATOM   4506  CZ2 TRP A 306       5.707   6.278  -2.498  1.00  0.00            
ATOM   4507  HZ2 TRP A 306       4.783   6.439  -3.031  1.00  0.00            
ATOM   4508  CH2 TRP A 306       6.318   5.055  -2.222  1.00  0.00            
ATOM   4509  HH2 TRP A 306       5.865   4.182  -2.678  1.00  0.00            
ATOM   4510  CZ3 TRP A 306       7.466   4.925  -1.370  1.00  0.00            
ATOM   4511  HZ3 TRP A 306       7.908   3.968  -1.109  1.00  0.00            
ATOM   4512  CE3 TRP A 306       7.950   6.111  -0.804  1.00  0.00            
ATOM   4513  HE3 TRP A 306       8.854   5.939  -0.251  1.00  0.00            
ATOM   4514  CD2 TRP A 306       7.376   7.395  -1.041  1.00  0.00            
ATOM   4515  C   TRP A 306      10.692   9.308  -1.819  1.00  0.00            
ATOM   4516  O   TRP A 306      10.272   8.659  -2.812  1.00  0.00            
ATOM   4517  N   LEU A 307      11.497  10.411  -1.915  1.00  0.00            
ATOM   4518  H   LEU A 307      11.943  10.782  -1.089  1.00  0.00            
ATOM   4519  CA  LEU A 307      11.851  11.180  -3.100  1.00  0.00            
ATOM   4520  HA  LEU A 307      10.910  11.533  -3.529  1.00  0.00            
ATOM   4521  CB  LEU A 307      12.745  12.373  -2.812  1.00  0.00            
ATOM   4522  HB1 LEU A 307      13.685  11.963  -2.429  1.00  0.00            
ATOM   4523  HB2 LEU A 307      12.299  12.919  -1.986  1.00  0.00            
ATOM   4524  CG  LEU A 307      13.066  13.261  -3.969  1.00  0.00            
ATOM   4525  HG  LEU A 307      13.515  12.703  -4.785  1.00  0.00            
ATOM   4526  CD1 LEU A 307      11.848  13.972  -4.620  1.00  0.00            
ATOM   4527 1HD1 LEU A 307      12.142  14.386  -5.582  1.00  0.00            
ATOM   4528 2HD1 LEU A 307      10.939  13.357  -4.611  1.00  0.00            
ATOM   4529 3HD1 LEU A 307      11.638  14.861  -4.031  1.00  0.00            
ATOM   4530  CD2 LEU A 307      13.947  14.434  -3.480  1.00  0.00            
ATOM   4531 1HD2 LEU A 307      13.443  15.030  -2.712  1.00  0.00            
ATOM   4532 2HD2 LEU A 307      14.837  13.984  -3.038  1.00  0.00            
ATOM   4533 3HD2 LEU A 307      14.153  15.168  -4.252  1.00  0.00            
ATOM   4534  C   LEU A 307      12.545  10.265  -4.159  1.00  0.00            
ATOM   4535  O   LEU A 307      12.201  10.333  -5.381  1.00  0.00            
ATOM   4536  N   ILE A 308      13.328   9.356  -3.631  1.00  0.00            
ATOM   4537  H   ILE A 308      13.653   9.558  -2.693  1.00  0.00            
ATOM   4538  CA  ILE A 308      13.985   8.201  -4.364  1.00  0.00            
ATOM   4539  HA  ILE A 308      14.720   8.567  -5.074  1.00  0.00            
ATOM   4540  CB  ILE A 308      14.837   7.339  -3.371  1.00  0.00            
ATOM   4541  HB  ILE A 308      14.201   6.971  -2.561  1.00  0.00            
ATOM   4542  CG2 ILE A 308      15.576   6.126  -3.920  1.00  0.00            
ATOM   4543 1HG2 ILE A 308      14.965   5.605  -4.658  1.00  0.00            
ATOM   4544 2HG2 ILE A 308      16.482   6.457  -4.422  1.00  0.00            
ATOM   4545 3HG2 ILE A 308      15.880   5.447  -3.128  1.00  0.00            
ATOM   4546  CG1 ILE A 308      15.916   8.261  -2.684  1.00  0.00            
ATOM   4547 1HG1 ILE A 308      15.413   8.986  -2.037  1.00  0.00            
ATOM   4548 2HG1 ILE A 308      16.637   8.645  -3.396  1.00  0.00            
ATOM   4549  CD  ILE A 308      16.714   7.451  -1.599  1.00  0.00            
ATOM   4550  HD1 ILE A 308      17.265   8.157  -0.981  1.00  0.00            
ATOM   4551  HD2 ILE A 308      16.105   6.886  -0.893  1.00  0.00            
ATOM   4552  HD3 ILE A 308      17.471   6.826  -2.071  1.00  0.00            
ATOM   4553  C   ILE A 308      12.981   7.254  -5.032  1.00  0.00            
ATOM   4554  O   ILE A 308      13.299   6.687  -6.089  1.00  0.00            
ATOM   4555  N   ILE A 309      11.725   7.078  -4.522  1.00  0.00            
ATOM   4556  H   ILE A 309      11.443   7.453  -3.628  1.00  0.00            
ATOM   4557  CA  ILE A 309      10.644   6.480  -5.333  1.00  0.00            
ATOM   4558  HA  ILE A 309      10.991   5.795  -6.107  1.00  0.00            
ATOM   4559  CB  ILE A 309       9.601   5.726  -4.439  1.00  0.00            
ATOM   4560  HB  ILE A 309       9.183   6.520  -3.830  1.00  0.00            
ATOM   4561  CG2 ILE A 309       8.444   5.210  -5.304  1.00  0.00            
ATOM   4562 1HG2 ILE A 309       8.917   5.016  -6.275  1.00  0.00            
ATOM   4563 2HG2 ILE A 309       8.054   4.251  -4.973  1.00  0.00            
ATOM   4564 3HG2 ILE A 309       7.688   5.996  -5.367  1.00  0.00            
ATOM   4565  CG1 ILE A 309      10.264   4.540  -3.619  1.00  0.00            
ATOM   4566 1HG1 ILE A 309       9.438   4.137  -3.044  1.00  0.00            
ATOM   4567 2HG1 ILE A 309      11.106   4.861  -3.008  1.00  0.00            
ATOM   4568  CD  ILE A 309      10.744   3.336  -4.483  1.00  0.00            
ATOM   4569  HD1 ILE A 309      11.158   2.609  -3.779  1.00  0.00            
ATOM   4570  HD2 ILE A 309       9.909   2.814  -4.968  1.00  0.00            
ATOM   4571  HD3 ILE A 309      11.478   3.703  -5.193  1.00  0.00            
ATOM   4572  C   ILE A 309       9.984   7.609  -6.139  1.00  0.00            
ATOM   4573  O   ILE A 309       9.808   7.490  -7.393  1.00  0.00            
ATOM   4574  N   ARG A 310       9.428   8.676  -5.492  1.00  0.00            
ATOM   4575  H   ARG A 310       9.491   8.710  -4.493  1.00  0.00            
ATOM   4576  CA  ARG A 310       8.405   9.594  -6.051  1.00  0.00            
ATOM   4577  HA  ARG A 310       7.472   9.106  -6.325  1.00  0.00            
ATOM   4578  CB  ARG A 310       7.936  10.555  -4.896  1.00  0.00            
ATOM   4579  HB1 ARG A 310       8.842  10.907  -4.402  1.00  0.00            
ATOM   4580  HB2 ARG A 310       7.436   9.924  -4.156  1.00  0.00            
ATOM   4581  CG  ARG A 310       7.029  11.803  -5.218  1.00  0.00            
ATOM   4582  HG1 ARG A 310       6.063  11.528  -5.642  1.00  0.00            
ATOM   4583  HG2 ARG A 310       7.527  12.458  -5.940  1.00  0.00            
ATOM   4584  CD  ARG A 310       6.805  12.632  -3.941  1.00  0.00            
ATOM   4585  HD1 ARG A 310       7.746  13.136  -3.749  1.00  0.00            
ATOM   4586  HD2 ARG A 310       6.748  11.890  -3.135  1.00  0.00            
ATOM   4587  NE  ARG A 310       5.786  13.662  -4.076  1.00  0.00            
ATOM   4588  HE  ARG A 310       5.113  13.531  -4.818  1.00  0.00            
ATOM   4589  CZ  ARG A 310       5.714  14.766  -3.360  1.00  0.00            
ATOM   4590  NH1 ARG A 310       6.466  15.011  -2.329  1.00  0.00            
ATOM   4591 1HH1 ARG A 310       6.949  14.240  -1.907  1.00  0.00            
ATOM   4592 2HH1 ARG A 310       6.249  15.846  -1.806  1.00  0.00            
ATOM   4593  NH2 ARG A 310       4.836  15.619  -3.620  1.00  0.00            
ATOM   4594 1HH2 ARG A 310       4.062  15.311  -4.176  1.00  0.00            
ATOM   4595 2HH2 ARG A 310       4.922  16.554  -3.231  1.00  0.00            
ATOM   4596  C   ARG A 310       8.822  10.421  -7.236  1.00  0.00            
ATOM   4597  O   ARG A 310       7.972  10.588  -8.156  1.00  0.00            
ATOM   4598  N   LEU A 311      10.089  10.908  -7.286  1.00  0.00            
ATOM   4599  H   LEU A 311      10.780  10.850  -6.548  1.00  0.00            
ATOM   4600  CA  LEU A 311      10.599  11.462  -8.512  1.00  0.00            
ATOM   4601  HA  LEU A 311       9.842  12.114  -8.938  1.00  0.00            
ATOM   4602  CB  LEU A 311      11.784  12.388  -8.119  1.00  0.00            
ATOM   4603  HB1 LEU A 311      12.385  12.019  -7.285  1.00  0.00            
ATOM   4604  HB2 LEU A 311      11.359  13.312  -7.742  1.00  0.00            
ATOM   4605  CG  LEU A 311      12.615  12.823  -9.329  1.00  0.00            
ATOM   4606  HG  LEU A 311      12.869  11.902  -9.862  1.00  0.00            
ATOM   4607  CD1 LEU A 311      11.958  13.718 -10.389  1.00  0.00            
ATOM   4608 1HD1 LEU A 311      12.645  13.780 -11.230  1.00  0.00            
ATOM   4609 2HD1 LEU A 311      11.039  13.179 -10.627  1.00  0.00            
ATOM   4610 3HD1 LEU A 311      11.705  14.712 -10.022  1.00  0.00            
ATOM   4611  CD2 LEU A 311      13.884  13.637  -8.980  1.00  0.00            
ATOM   4612 1HD2 LEU A 311      13.520  14.329  -8.218  1.00  0.00            
ATOM   4613 2HD2 LEU A 311      14.582  12.949  -8.497  1.00  0.00            
ATOM   4614 3HD2 LEU A 311      14.203  14.210  -9.852  1.00  0.00            
ATOM   4615  C   LEU A 311      10.721  10.389  -9.598  1.00  0.00            
ATOM   4616  O   LEU A 311       9.968  10.539 -10.559  1.00  0.00            
ATOM   4617  N   PRO A 312      11.516   9.347  -9.532  1.00  0.00            
ATOM   4618  CD  PRO A 312      12.383   9.088  -8.392  1.00  0.00            
ATOM   4619  HD1 PRO A 312      11.893   8.590  -7.550  1.00  0.00            
ATOM   4620  HD2 PRO A 312      13.073   9.880  -8.091  1.00  0.00            
ATOM   4621  CG  PRO A 312      13.331   8.034  -9.067  1.00  0.00            
ATOM   4622  HG1 PRO A 312      13.833   7.340  -8.388  1.00  0.00            
ATOM   4623  HG2 PRO A 312      14.084   8.552  -9.666  1.00  0.00            
ATOM   4624  CB  PRO A 312      12.430   7.206  -9.987  1.00  0.00            
ATOM   4625  HB1 PRO A 312      11.697   6.596  -9.469  1.00  0.00            
ATOM   4626  HB2 PRO A 312      13.096   6.742 -10.710  1.00  0.00            
ATOM   4627  CA  PRO A 312      11.567   8.299 -10.576  1.00  0.00            
ATOM   4628  HA  PRO A 312      11.947   8.841 -11.440  1.00  0.00            
ATOM   4629  C   PRO A 312      10.193   7.736 -11.063  1.00  0.00            
ATOM   4630  O   PRO A 312      10.157   7.358 -12.225  1.00  0.00            
ATOM   4631  N   ILE A 313       9.126   7.745 -10.238  1.00  0.00            
ATOM   4632  H   ILE A 313       9.199   8.097  -9.293  1.00  0.00            
ATOM   4633  CA  ILE A 313       7.810   7.309 -10.760  1.00  0.00            
ATOM   4634  HA  ILE A 313       7.955   6.613 -11.591  1.00  0.00            
ATOM   4635  CB  ILE A 313       6.826   6.719  -9.763  1.00  0.00            
ATOM   4636  HB  ILE A 313       5.827   6.686 -10.208  1.00  0.00            
ATOM   4637  CG2 ILE A 313       7.184   5.248  -9.369  1.00  0.00            
ATOM   4638 1HG2 ILE A 313       6.279   4.681  -9.192  1.00  0.00            
ATOM   4639 2HG2 ILE A 313       7.787   4.759 -10.137  1.00  0.00            
ATOM   4640 3HG2 ILE A 313       7.755   5.246  -8.435  1.00  0.00            
ATOM   4641  CG1 ILE A 313       6.488   7.548  -8.566  1.00  0.00            
ATOM   4642 1HG1 ILE A 313       6.102   8.507  -8.913  1.00  0.00            
ATOM   4643 2HG1 ILE A 313       7.364   7.839  -7.990  1.00  0.00            
ATOM   4644  CD  ILE A 313       5.435   6.934  -7.663  1.00  0.00            
ATOM   4645  HD1 ILE A 313       4.636   6.557  -8.296  1.00  0.00            
ATOM   4646  HD2 ILE A 313       5.850   6.113  -7.072  1.00  0.00            
ATOM   4647  HD3 ILE A 313       5.154   7.695  -6.929  1.00  0.00            
ATOM   4648  C   ILE A 313       7.021   8.476 -11.379  1.00  0.00            
ATOM   4649  O   ILE A 313       6.373   8.278 -12.415  1.00  0.00            
ATOM   4650  N   LEU A 314       7.089   9.693 -10.871  1.00  0.00            
ATOM   4651  H   LEU A 314       7.602   9.740  -9.996  1.00  0.00            
ATOM   4652  CA  LEU A 314       6.459  10.892 -11.458  1.00  0.00            
ATOM   4653  HA  LEU A 314       5.443  10.636 -11.757  1.00  0.00            
ATOM   4654  CB  LEU A 314       6.318  12.008 -10.407  1.00  0.00            
ATOM   4655  HB1 LEU A 314       6.069  12.891 -10.988  1.00  0.00            
ATOM   4656  HB2 LEU A 314       7.305  12.216  -9.977  1.00  0.00            
ATOM   4657  CG  LEU A 314       5.281  11.831  -9.305  1.00  0.00            
ATOM   4658  HG  LEU A 314       5.563  11.013  -8.635  1.00  0.00            
ATOM   4659  CD1 LEU A 314       5.094  13.117  -8.552  1.00  0.00            
ATOM   4660 1HD1 LEU A 314       5.059  13.978  -9.224  1.00  0.00            
ATOM   4661 2HD1 LEU A 314       4.374  13.095  -7.736  1.00  0.00            
ATOM   4662 3HD1 LEU A 314       6.016  13.183  -7.986  1.00  0.00            
ATOM   4663  CD2 LEU A 314       3.903  11.493  -9.839  1.00  0.00            
ATOM   4664 1HD2 LEU A 314       3.776  12.148 -10.695  1.00  0.00            
ATOM   4665 2HD2 LEU A 314       3.842  10.448 -10.148  1.00  0.00            
ATOM   4666 3HD2 LEU A 314       3.073  11.645  -9.157  1.00  0.00            
ATOM   4667  C   LEU A 314       7.250  11.347 -12.714  1.00  0.00            
ATOM   4668  O   LEU A 314       6.732  12.077 -13.568  1.00  0.00            
ATOM   4669  N   PHE A 315       8.470  10.921 -12.930  1.00  0.00            
ATOM   4670  H   PHE A 315       9.002  10.426 -12.233  1.00  0.00            
ATOM   4671  CA  PHE A 315       9.215  11.211 -14.126  1.00  0.00            
ATOM   4672  HA  PHE A 315       9.111  12.267 -14.356  1.00  0.00            
ATOM   4673  CB  PHE A 315      10.659  11.048 -13.800  1.00  0.00            
ATOM   4674  HB1 PHE A 315      10.634  10.078 -13.276  1.00  0.00            
ATOM   4675  HB2 PHE A 315      11.089  11.761 -13.092  1.00  0.00            
ATOM   4676  CG  PHE A 315      11.502  11.027 -15.055  1.00  0.00            
ATOM   4677  CD1 PHE A 315      12.157   9.859 -15.555  1.00  0.00            
ATOM   4678  HD1 PHE A 315      12.088   8.982 -14.931  1.00  0.00            
ATOM   4679  CE1 PHE A 315      12.794   9.785 -16.824  1.00  0.00            
ATOM   4680  HE1 PHE A 315      13.405   8.928 -17.059  1.00  0.00            
ATOM   4681  CZ  PHE A 315      12.699  10.928 -17.673  1.00  0.00            
ATOM   4682  HZ  PHE A 315      13.210  10.952 -18.618  1.00  0.00            
ATOM   4683  CE2 PHE A 315      12.111  12.132 -17.120  1.00  0.00            
ATOM   4684  HE2 PHE A 315      12.269  12.973 -17.784  1.00  0.00            
ATOM   4685  CD2 PHE A 315      11.587  12.171 -15.819  1.00  0.00            
ATOM   4686  HD2 PHE A 315      11.111  13.076 -15.475  1.00  0.00            
ATOM   4687  C   PHE A 315       8.779  10.373 -15.308  1.00  0.00            
ATOM   4688  O   PHE A 315       8.568  10.894 -16.392  1.00  0.00            
ATOM   4689  N   ALA A 316       8.399   9.104 -15.043  1.00  0.00            
ATOM   4690  H   ALA A 316       8.440   8.698 -14.113  1.00  0.00            
ATOM   4691  CA  ALA A 316       7.924   8.138 -15.966  1.00  0.00            
ATOM   4692  HA  ALA A 316       8.607   8.122 -16.823  1.00  0.00            
ATOM   4693  CB  ALA A 316       8.057   6.685 -15.412  1.00  0.00            
ATOM   4694  HB1 ALA A 316       7.852   6.010 -16.234  1.00  0.00            
ATOM   4695  HB2 ALA A 316       9.064   6.464 -15.068  1.00  0.00            
ATOM   4696  HB3 ALA A 316       7.512   6.453 -14.495  1.00  0.00            
ATOM   4697  C   ALA A 316       6.524   8.451 -16.492  1.00  0.00            
ATOM   4698  O   ALA A 316       6.329   8.692 -17.674  1.00  0.00            
ATOM   4699  N   ILE A 317       5.584   8.578 -15.565  1.00  0.00            
ATOM   4700  H   ILE A 317       5.878   8.482 -14.597  1.00  0.00            
ATOM   4701  CA  ILE A 317       4.177   8.866 -15.958  1.00  0.00            
ATOM   4702  HA  ILE A 317       3.977   8.453 -16.940  1.00  0.00            
ATOM   4703  CB  ILE A 317       3.164   8.189 -14.997  1.00  0.00            
ATOM   4704  HB  ILE A 317       3.285   8.565 -13.978  1.00  0.00            
ATOM   4705  CG2 ILE A 317       1.651   8.400 -15.292  1.00  0.00            
ATOM   4706 1HG2 ILE A 317       1.347   9.436 -15.437  1.00  0.00            
ATOM   4707 2HG2 ILE A 317       1.364   7.668 -16.057  1.00  0.00            
ATOM   4708 3HG2 ILE A 317       1.055   8.124 -14.426  1.00  0.00            
ATOM   4709  CG1 ILE A 317       3.491   6.667 -14.924  1.00  0.00            
ATOM   4710 1HG1 ILE A 317       2.753   6.130 -14.332  1.00  0.00            
ATOM   4711 2HG1 ILE A 317       4.447   6.613 -14.396  1.00  0.00            
ATOM   4712  CD  ILE A 317       3.553   5.930 -16.252  1.00  0.00            
ATOM   4713  HD1 ILE A 317       4.036   6.408 -17.113  1.00  0.00            
ATOM   4714  HD2 ILE A 317       3.997   4.958 -16.060  1.00  0.00            
ATOM   4715  HD3 ILE A 317       2.546   5.702 -16.602  1.00  0.00            
ATOM   4716  C   ILE A 317       3.951  10.448 -16.057  1.00  0.00            
ATOM   4717  O   ILE A 317       3.021  10.842 -16.770  1.00  0.00            
ATOM   4718  N   GLY A 318       4.850  11.288 -15.520  1.00  0.00            
ATOM   4719  H   GLY A 318       5.576  10.984 -14.882  1.00  0.00            
ATOM   4720  CA  GLY A 318       4.784  12.693 -15.813  1.00  0.00            
ATOM   4721  HA1 GLY A 318       5.417  13.246 -15.117  1.00  0.00            
ATOM   4722  HA2 GLY A 318       3.745  12.958 -15.620  1.00  0.00            
ATOM   4723  C   GLY A 318       5.042  13.143 -17.255  1.00  0.00            
ATOM   4724  O   GLY A 318       4.400  13.981 -17.755  1.00  0.00            
ATOM   4725  N   VAL A 319       5.960  12.430 -17.928  1.00  0.00            
ATOM   4726  H   VAL A 319       6.533  11.773 -17.406  1.00  0.00            
ATOM   4727  CA  VAL A 319       6.268  12.552 -19.380  1.00  0.00            
ATOM   4728  HA  VAL A 319       6.077  13.596 -19.586  1.00  0.00            
ATOM   4729  CB  VAL A 319       7.760  12.185 -19.728  1.00  0.00            
ATOM   4730  HB  VAL A 319       8.387  12.709 -19.010  1.00  0.00            
ATOM   4731  CG1 VAL A 319       8.147  10.753 -19.768  1.00  0.00            
ATOM   4732 1HG1 VAL A 319       9.228  10.631 -19.717  1.00  0.00            
ATOM   4733 2HG1 VAL A 319       7.816  10.255 -18.853  1.00  0.00            
ATOM   4734 3HG1 VAL A 319       7.857  10.187 -20.646  1.00  0.00            
ATOM   4735  CG2 VAL A 319       8.017  12.772 -21.140  1.00  0.00            
ATOM   4736 1HG2 VAL A 319       9.087  12.660 -21.322  1.00  0.00            
ATOM   4737 2HG2 VAL A 319       7.363  12.208 -21.807  1.00  0.00            
ATOM   4738 3HG2 VAL A 319       7.798  13.839 -21.119  1.00  0.00            
ATOM   4739  C   VAL A 319       5.222  11.856 -20.232  1.00  0.00            
ATOM   4740  O   VAL A 319       4.714  12.500 -21.149  1.00  0.00            
ATOM   4741  N   ASN A 320       4.697  10.668 -19.744  1.00  0.00            
ATOM   4742  H   ASN A 320       5.006  10.315 -18.845  1.00  0.00            
ATOM   4743  CA  ASN A 320       3.518  10.091 -20.404  1.00  0.00            
ATOM   4744  HA  ASN A 320       3.808   9.920 -21.444  1.00  0.00            
ATOM   4745  CB  ASN A 320       3.258   8.702 -19.869  1.00  0.00            
ATOM   4746  HB1 ASN A 320       2.206   8.503 -20.013  1.00  0.00            
ATOM   4747  HB2 ASN A 320       3.564   8.693 -18.825  1.00  0.00            
ATOM   4748  CG  ASN A 320       3.944   7.612 -20.573  1.00  0.00            
ATOM   4749  OD1 ASN A 320       4.853   7.740 -21.391  1.00  0.00            
ATOM   4750  ND2 ASN A 320       3.563   6.422 -20.344  1.00  0.00            
ATOM   4751 1HD2 ASN A 320       2.737   6.288 -19.771  1.00  0.00            
ATOM   4752 2HD2 ASN A 320       3.963   5.609 -20.792  1.00  0.00            
ATOM   4753  C   ASN A 320       2.245  10.957 -20.246  1.00  0.00            
ATOM   4754  O   ASN A 320       1.274  10.754 -20.968  1.00  0.00            
ATOM   4755  N   PHE A 321       2.274  12.012 -19.448  1.00  0.00            
ATOM   4756  H   PHE A 321       3.058  12.004 -18.807  1.00  0.00            
ATOM   4757  CA  PHE A 321       1.164  12.984 -19.354  1.00  0.00            
ATOM   4758  HA  PHE A 321       0.254  12.450 -19.643  1.00  0.00            
ATOM   4759  CB  PHE A 321       1.088  13.706 -17.976  1.00  0.00            
ATOM   4760  HB1 PHE A 321       1.856  14.476 -17.858  1.00  0.00            
ATOM   4761  HB2 PHE A 321       1.093  13.139 -17.047  1.00  0.00            
ATOM   4762  CG  PHE A 321      -0.217  14.475 -17.864  1.00  0.00            
ATOM   4763  CD1 PHE A 321      -1.386  13.791 -17.489  1.00  0.00            
ATOM   4764  HD1 PHE A 321      -1.346  12.720 -17.354  1.00  0.00            
ATOM   4765  CE1 PHE A 321      -2.637  14.391 -17.590  1.00  0.00            
ATOM   4766  HE1 PHE A 321      -3.504  13.808 -17.338  1.00  0.00            
ATOM   4767  CZ  PHE A 321      -2.744  15.751 -17.823  1.00  0.00            
ATOM   4768  HZ  PHE A 321      -3.733  16.188 -17.799  1.00  0.00            
ATOM   4769  CE2 PHE A 321      -1.568  16.490 -18.121  1.00  0.00            
ATOM   4770  HE2 PHE A 321      -1.653  17.462 -18.574  1.00  0.00            
ATOM   4771  CD2 PHE A 321      -0.334  15.873 -18.130  1.00  0.00            
ATOM   4772  HD2 PHE A 321       0.534  16.468 -18.353  1.00  0.00            
ATOM   4773  C   PHE A 321       1.292  14.049 -20.511  1.00  0.00            
ATOM   4774  O   PHE A 321       0.328  14.534 -21.032  1.00  0.00            
ATOM   4775  N   LEU A 322       2.539  14.401 -20.864  1.00  0.00            
ATOM   4776  H   LEU A 322       3.342  13.950 -20.450  1.00  0.00            
ATOM   4777  CA  LEU A 322       2.683  15.289 -22.056  1.00  0.00            
ATOM   4778  HA  LEU A 322       2.175  16.252 -22.122  1.00  0.00            
ATOM   4779  CB  LEU A 322       4.189  15.665 -22.128  1.00  0.00            
ATOM   4780  HB1 LEU A 322       4.880  14.848 -22.299  1.00  0.00            
ATOM   4781  HB2 LEU A 322       4.534  16.026 -21.159  1.00  0.00            
ATOM   4782  CG  LEU A 322       4.418  16.851 -23.144  1.00  0.00            
ATOM   4783  HG  LEU A 322       4.472  16.443 -24.155  1.00  0.00            
ATOM   4784  CD1 LEU A 322       3.464  18.050 -23.296  1.00  0.00            
ATOM   4785 1HD1 LEU A 322       3.077  18.324 -22.323  1.00  0.00            
ATOM   4786 2HD1 LEU A 322       4.066  18.841 -23.747  1.00  0.00            
ATOM   4787 3HD1 LEU A 322       2.577  17.743 -23.851  1.00  0.00            
ATOM   4788  CD2 LEU A 322       5.840  17.439 -22.856  1.00  0.00            
ATOM   4789 1HD2 LEU A 322       6.539  16.680 -22.497  1.00  0.00            
ATOM   4790 2HD2 LEU A 322       6.332  17.891 -23.714  1.00  0.00            
ATOM   4791 3HD2 LEU A 322       5.861  18.019 -21.932  1.00  0.00            
ATOM   4792  C   LEU A 322       2.247  14.560 -23.327  1.00  0.00            
ATOM   4793  O   LEU A 322       1.584  15.175 -24.114  1.00  0.00            
ATOM   4794  N   ILE A 323       2.714  13.250 -23.520  1.00  0.00            
ATOM   4795  H   ILE A 323       3.399  12.969 -22.826  1.00  0.00            
ATOM   4796  CA  ILE A 323       2.329  12.289 -24.607  1.00  0.00            
ATOM   4797  HA  ILE A 323       2.543  12.720 -25.588  1.00  0.00            
ATOM   4798  CB  ILE A 323       2.977  10.882 -24.566  1.00  0.00            
ATOM   4799  HB  ILE A 323       2.588  10.447 -23.651  1.00  0.00            
ATOM   4800  CG2 ILE A 323       2.528   9.995 -25.745  1.00  0.00            
ATOM   4801 1HG2 ILE A 323       2.759   8.925 -25.695  1.00  0.00            
ATOM   4802 2HG2 ILE A 323       1.452   9.987 -25.917  1.00  0.00            
ATOM   4803 3HG2 ILE A 323       2.967  10.473 -26.620  1.00  0.00            
ATOM   4804  CG1 ILE A 323       4.490  11.035 -24.509  1.00  0.00            
ATOM   4805 1HG1 ILE A 323       4.786  11.762 -23.754  1.00  0.00            
ATOM   4806 2HG1 ILE A 323       4.805  11.450 -25.460  1.00  0.00            
ATOM   4807  CD  ILE A 323       5.196   9.727 -24.350  1.00  0.00            
ATOM   4808  HD1 ILE A 323       6.288   9.708 -24.417  1.00  0.00            
ATOM   4809  HD2 ILE A 323       4.808   9.268 -23.453  1.00  0.00            
ATOM   4810  HD3 ILE A 323       4.904   9.063 -25.160  1.00  0.00            
ATOM   4811  C   ILE A 323       0.783  12.155 -24.588  1.00  0.00            
ATOM   4812  O   ILE A 323       0.160  12.157 -25.657  1.00  0.00            
ATOM   4813  N   PHE A 324       0.201  12.029 -23.410  1.00  0.00            
ATOM   4814  H   PHE A 324       0.706  11.901 -22.542  1.00  0.00            
ATOM   4815  CA  PHE A 324      -1.260  11.899 -23.333  1.00  0.00            
ATOM   4816  HA  PHE A 324      -1.539  10.991 -23.872  1.00  0.00            
ATOM   4817  CB  PHE A 324      -1.649  11.608 -21.825  1.00  0.00            
ATOM   4818  HB1 PHE A 324      -1.089  12.394 -21.323  1.00  0.00            
ATOM   4819  HB2 PHE A 324      -1.249  10.652 -21.487  1.00  0.00            
ATOM   4820  CG  PHE A 324      -3.088  11.655 -21.478  1.00  0.00            
ATOM   4821  CD1 PHE A 324      -3.686  10.386 -21.191  1.00  0.00            
ATOM   4822  HD1 PHE A 324      -3.279   9.392 -21.242  1.00  0.00            
ATOM   4823  CE1 PHE A 324      -5.125  10.385 -20.941  1.00  0.00            
ATOM   4824  HE1 PHE A 324      -5.614   9.423 -20.920  1.00  0.00            
ATOM   4825  CZ  PHE A 324      -5.836  11.528 -20.736  1.00  0.00            
ATOM   4826  HZ  PHE A 324      -6.849  11.393 -20.379  1.00  0.00            
ATOM   4827  CE2 PHE A 324      -5.245  12.781 -20.941  1.00  0.00            
ATOM   4828  HE2 PHE A 324      -5.809  13.682 -20.725  1.00  0.00            
ATOM   4829  CD2 PHE A 324      -3.862  12.840 -21.321  1.00  0.00            
ATOM   4830  HD2 PHE A 324      -3.407  13.819 -21.367  1.00  0.00            
ATOM   4831  C   PHE A 324      -1.998  13.077 -23.858  1.00  0.00            
ATOM   4832  O   PHE A 324      -2.917  13.013 -24.706  1.00  0.00            
ATOM   4833  N   VAL A 325      -1.612  14.275 -23.452  1.00  0.00            
ATOM   4834  H   VAL A 325      -0.901  14.385 -22.736  1.00  0.00            
ATOM   4835  CA  VAL A 325      -2.218  15.535 -23.891  1.00  0.00            
ATOM   4836  HA  VAL A 325      -3.292  15.490 -23.768  1.00  0.00            
ATOM   4837  CB  VAL A 325      -1.688  16.707 -23.019  1.00  0.00            
ATOM   4838  HB  VAL A 325      -0.603  16.672 -23.004  1.00  0.00            
ATOM   4839  CG1 VAL A 325      -1.945  18.168 -23.554  1.00  0.00            
ATOM   4840 1HG1 VAL A 325      -1.977  18.938 -22.789  1.00  0.00            
ATOM   4841 2HG1 VAL A 325      -1.248  18.461 -24.342  1.00  0.00            
ATOM   4842 3HG1 VAL A 325      -2.906  18.124 -24.065  1.00  0.00            
ATOM   4843  CG2 VAL A 325      -2.286  16.586 -21.591  1.00  0.00            
ATOM   4844 1HG2 VAL A 325      -1.794  15.804 -21.017  1.00  0.00            
ATOM   4845 2HG2 VAL A 325      -2.046  17.439 -20.961  1.00  0.00            
ATOM   4846 3HG2 VAL A 325      -3.360  16.426 -21.580  1.00  0.00            
ATOM   4847  C   VAL A 325      -2.035  15.807 -25.446  1.00  0.00            
ATOM   4848  O   VAL A 325      -2.876  16.360 -26.053  1.00  0.00            
ATOM   4849  N   ARG A 326      -0.879  15.381 -25.970  1.00  0.00            
ATOM   4850  H   ARG A 326      -0.266  14.841 -25.373  1.00  0.00            
ATOM   4851  CA  ARG A 326      -0.507  15.447 -27.433  1.00  0.00            
ATOM   4852  HA  ARG A 326      -0.937  16.397 -27.732  1.00  0.00            
ATOM   4853  CB  ARG A 326       1.016  15.472 -27.707  1.00  0.00            
ATOM   4854  HB1 ARG A 326       1.341  14.474 -27.393  1.00  0.00            
ATOM   4855  HB2 ARG A 326       1.425  16.152 -26.959  1.00  0.00            
ATOM   4856  CG  ARG A 326       1.556  15.781 -29.084  1.00  0.00            
ATOM   4857  HG1 ARG A 326       1.192  14.991 -29.729  1.00  0.00            
ATOM   4858  HG2 ARG A 326       2.647  15.789 -29.032  1.00  0.00            
ATOM   4859  CD  ARG A 326       1.168  17.114 -29.711  1.00  0.00            
ATOM   4860  HD1 ARG A 326       1.802  17.862 -29.230  1.00  0.00            
ATOM   4861  HD2 ARG A 326       0.152  17.437 -29.469  1.00  0.00            
ATOM   4862  NE  ARG A 326       1.470  17.116 -31.145  1.00  0.00            
ATOM   4863  HE  ARG A 326       2.337  16.656 -31.378  1.00  0.00            
ATOM   4864  CZ  ARG A 326       0.634  17.387 -32.122  1.00  0.00            
ATOM   4865  NH1 ARG A 326       0.961  17.214 -33.379  1.00  0.00            
ATOM   4866 1HH1 ARG A 326       1.883  16.882 -33.628  1.00  0.00            
ATOM   4867 2HH1 ARG A 326       0.284  17.343 -34.121  1.00  0.00            
ATOM   4868  NH2 ARG A 326      -0.537  17.880 -31.846  1.00  0.00            
ATOM   4869 1HH2 ARG A 326      -0.673  18.182 -30.884  1.00  0.00            
ATOM   4870 2HH2 ARG A 326      -1.237  18.112 -32.537  1.00  0.00            
ATOM   4871  C   ARG A 326      -1.208  14.407 -28.289  1.00  0.00            
ATOM   4872  O   ARG A 326      -1.745  14.736 -29.346  1.00  0.00            
ATOM   4873  N   VAL A 327      -1.310  13.183 -27.813  1.00  0.00            
ATOM   4874  H   VAL A 327      -0.697  12.930 -27.057  1.00  0.00            
ATOM   4875  CA  VAL A 327      -2.235  12.187 -28.410  1.00  0.00            
ATOM   4876  HA  VAL A 327      -1.884  11.987 -29.422  1.00  0.00            
ATOM   4877  CB  VAL A 327      -2.099  10.815 -27.731  1.00  0.00            
ATOM   4878  HB  VAL A 327      -2.227  10.892 -26.651  1.00  0.00            
ATOM   4879  CG1 VAL A 327      -3.069   9.774 -28.329  1.00  0.00            
ATOM   4880 1HG1 VAL A 327      -3.035   9.800 -29.415  1.00  0.00            
ATOM   4881 2HG1 VAL A 327      -2.757   8.772 -28.015  1.00  0.00            
ATOM   4882 3HG1 VAL A 327      -4.095   9.903 -27.983  1.00  0.00            
ATOM   4883  CG2 VAL A 327      -0.800  10.100 -28.029  1.00  0.00            
ATOM   4884 1HG2 VAL A 327      -0.743   9.801 -29.079  1.00  0.00            
ATOM   4885 2HG2 VAL A 327       0.062  10.682 -27.698  1.00  0.00            
ATOM   4886 3HG2 VAL A 327      -0.748   9.253 -27.347  1.00  0.00            
ATOM   4887  C   VAL A 327      -3.719  12.642 -28.319  1.00  0.00            
ATOM   4888  O   VAL A 327      -4.391  12.446 -29.328  1.00  0.00            
ATOM   4889  N   ILE A 328      -4.248  13.138 -27.204  1.00  0.00            
ATOM   4890  H   ILE A 328      -3.786  13.089 -26.306  1.00  0.00            
ATOM   4891  CA  ILE A 328      -5.617  13.676 -27.241  1.00  0.00            
ATOM   4892  HA  ILE A 328      -6.130  12.791 -27.620  1.00  0.00            
ATOM   4893  CB  ILE A 328      -6.210  13.891 -25.757  1.00  0.00            
ATOM   4894  HB  ILE A 328      -5.774  13.245 -24.997  1.00  0.00            
ATOM   4895  CG2 ILE A 328      -6.126  15.379 -25.279  1.00  0.00            
ATOM   4896 1HG2 ILE A 328      -6.769  16.012 -25.885  1.00  0.00            
ATOM   4897 2HG2 ILE A 328      -6.566  15.377 -24.280  1.00  0.00            
ATOM   4898 3HG2 ILE A 328      -5.134  15.810 -25.167  1.00  0.00            
ATOM   4899  CG1 ILE A 328      -7.676  13.602 -25.830  1.00  0.00            
ATOM   4900 1HG1 ILE A 328      -8.116  13.908 -26.776  1.00  0.00            
ATOM   4901 2HG1 ILE A 328      -8.181  14.022 -24.959  1.00  0.00            
ATOM   4902  CD  ILE A 328      -7.958  12.071 -25.889  1.00  0.00            
ATOM   4903  HD1 ILE A 328      -7.809  11.521 -24.959  1.00  0.00            
ATOM   4904  HD2 ILE A 328      -8.982  11.841 -26.201  1.00  0.00            
ATOM   4905  HD3 ILE A 328      -7.366  11.599 -26.679  1.00  0.00            
ATOM   4906  C   ILE A 328      -5.772  14.868 -28.230  1.00  0.00            
ATOM   4907  O   ILE A 328      -6.834  14.972 -28.881  1.00  0.00            
ATOM   4908  N   CYS A 329      -4.718  15.729 -28.416  1.00  0.00            
ATOM   4909  H   CYS A 329      -3.922  15.691 -27.802  1.00  0.00            
ATOM   4910  CA  CYS A 329      -4.710  16.690 -29.475  1.00  0.00            
ATOM   4911  HA  CYS A 329      -5.661  17.218 -29.475  1.00  0.00            
ATOM   4912  CB  CYS A 329      -3.561  17.662 -29.239  1.00  0.00            
ATOM   4913  HB1 CYS A 329      -3.453  18.285 -30.122  1.00  0.00            
ATOM   4914  HB2 CYS A 329      -2.571  17.218 -29.121  1.00  0.00            
ATOM   4915  SG  CYS A 329      -3.913  18.653 -27.714  1.00  0.00            
ATOM   4916  HG  CYS A 329      -3.437  17.696 -26.906  1.00  0.00            
ATOM   4917  C   CYS A 329      -4.686  16.081 -30.886  1.00  0.00            
ATOM   4918  O   CYS A 329      -5.490  16.485 -31.760  1.00  0.00            
ATOM   4919  N   ILE A 330      -3.966  15.043 -31.189  1.00  0.00            
ATOM   4920  H   ILE A 330      -3.395  14.710 -30.421  1.00  0.00            
ATOM   4921  CA  ILE A 330      -4.035  14.317 -32.509  1.00  0.00            
ATOM   4922  HA  ILE A 330      -3.874  15.075 -33.267  1.00  0.00            
ATOM   4923  CB  ILE A 330      -2.800  13.443 -32.488  1.00  0.00            
ATOM   4924  HB  ILE A 330      -2.627  13.096 -31.471  1.00  0.00            
ATOM   4925  CG2 ILE A 330      -3.114  12.153 -33.213  1.00  0.00            
ATOM   4926 1HG2 ILE A 330      -3.812  11.562 -32.624  1.00  0.00            
ATOM   4927 2HG2 ILE A 330      -3.531  12.333 -34.208  1.00  0.00            
ATOM   4928 3HG2 ILE A 330      -2.287  11.468 -33.402  1.00  0.00            
ATOM   4929  CG1 ILE A 330      -1.534  14.183 -33.051  1.00  0.00            
ATOM   4930 1HG1 ILE A 330      -1.432  15.136 -32.530  1.00  0.00            
ATOM   4931 2HG1 ILE A 330      -1.641  14.473 -34.098  1.00  0.00            
ATOM   4932  CD  ILE A 330      -0.121  13.565 -32.692  1.00  0.00            
ATOM   4933  HD1 ILE A 330      -0.229  13.318 -31.636  1.00  0.00            
ATOM   4934  HD2 ILE A 330       0.090  12.612 -33.186  1.00  0.00            
ATOM   4935  HD3 ILE A 330       0.687  14.296 -32.779  1.00  0.00            
ATOM   4936  C   ILE A 330      -5.440  13.692 -32.631  1.00  0.00            
ATOM   4937  O   ILE A 330      -5.947  13.601 -33.735  1.00  0.00            
ATOM   4938  N   VAL A 331      -6.084  13.200 -31.612  1.00  0.00            
ATOM   4939  H   VAL A 331      -5.627  13.165 -30.715  1.00  0.00            
ATOM   4940  CA  VAL A 331      -7.401  12.550 -31.826  1.00  0.00            
ATOM   4941  HA  VAL A 331      -7.381  11.742 -32.549  1.00  0.00            
ATOM   4942  CB  VAL A 331      -7.754  11.773 -30.499  1.00  0.00            
ATOM   4943  HB  VAL A 331      -7.505  12.481 -29.706  1.00  0.00            
ATOM   4944  CG1 VAL A 331      -9.339  11.507 -30.342  1.00  0.00            
ATOM   4945 1HG1 VAL A 331      -9.597  10.869 -29.491  1.00  0.00            
ATOM   4946 2HG1 VAL A 331      -9.797  12.476 -30.153  1.00  0.00            
ATOM   4947 3HG1 VAL A 331      -9.752  11.171 -31.288  1.00  0.00            
ATOM   4948  CG2 VAL A 331      -7.042  10.428 -30.357  1.00  0.00            
ATOM   4949 1HG2 VAL A 331      -7.206   9.959 -29.389  1.00  0.00            
ATOM   4950 2HG2 VAL A 331      -7.347   9.651 -31.059  1.00  0.00            
ATOM   4951 3HG2 VAL A 331      -5.990  10.626 -30.584  1.00  0.00            
ATOM   4952  C   VAL A 331      -8.477  13.623 -32.231  1.00  0.00            
ATOM   4953  O   VAL A 331      -9.247  13.445 -33.199  1.00  0.00            
ATOM   4954  N   VAL A 332      -8.487  14.719 -31.499  1.00  0.00            
ATOM   4955  H   VAL A 332      -7.838  14.828 -30.738  1.00  0.00            
ATOM   4956  CA  VAL A 332      -9.452  15.804 -31.845  1.00  0.00            
ATOM   4957  HA  VAL A 332     -10.467  15.414 -31.791  1.00  0.00            
ATOM   4958  CB  VAL A 332      -9.183  17.001 -30.865  1.00  0.00            
ATOM   4959  HB  VAL A 332      -8.116  17.149 -30.685  1.00  0.00            
ATOM   4960  CG1 VAL A 332      -9.801  18.313 -31.259  1.00  0.00            
ATOM   4961 1HG1 VAL A 332     -10.881  18.196 -31.392  1.00  0.00            
ATOM   4962 2HG1 VAL A 332      -9.552  19.097 -30.532  1.00  0.00            
ATOM   4963 3HG1 VAL A 332      -9.417  18.637 -32.227  1.00  0.00            
ATOM   4964  CG2 VAL A 332      -9.845  16.595 -29.532  1.00  0.00            
ATOM   4965 1HG2 VAL A 332     -10.930  16.493 -29.647  1.00  0.00            
ATOM   4966 2HG2 VAL A 332      -9.353  15.669 -29.269  1.00  0.00            
ATOM   4967 3HG2 VAL A 332      -9.672  17.276 -28.694  1.00  0.00            
ATOM   4968  C   VAL A 332      -9.166  16.264 -33.284  1.00  0.00            
ATOM   4969  O   VAL A 332     -10.079  16.398 -34.107  1.00  0.00            
ATOM   4970  N   SER A 333      -7.918  16.414 -33.652  1.00  0.00            
ATOM   4971  H   SER A 333      -7.295  16.279 -32.864  1.00  0.00            
ATOM   4972  CA  SER A 333      -7.426  16.919 -34.937  1.00  0.00            
ATOM   4973  HA  SER A 333      -7.918  17.820 -35.298  1.00  0.00            
ATOM   4974  CB  SER A 333      -5.880  17.084 -35.009  1.00  0.00            
ATOM   4975  HB1 SER A 333      -5.554  17.052 -36.046  1.00  0.00            
ATOM   4976  HB2 SER A 333      -5.326  16.267 -34.527  1.00  0.00            
ATOM   4977  OG  SER A 333      -5.431  18.214 -34.301  1.00  0.00            
ATOM   4978  HG  SER A 333      -5.854  18.165 -33.438  1.00  0.00            
ATOM   4979  C   SER A 333      -7.835  15.900 -36.062  1.00  0.00            
ATOM   4980  O   SER A 333      -7.981  16.307 -37.233  1.00  0.00            
ATOM   4981  N   LYS A 334      -7.897  14.607 -35.738  1.00  0.00            
ATOM   4982  H   LYS A 334      -7.462  14.244 -34.899  1.00  0.00            
ATOM   4983  CA  LYS A 334      -8.408  13.622 -36.724  1.00  0.00            
ATOM   4984  HA  LYS A 334      -8.097  13.926 -37.727  1.00  0.00            
ATOM   4985  CB  LYS A 334      -7.709  12.298 -36.483  1.00  0.00            
ATOM   4986  HB1 LYS A 334      -8.315  11.430 -36.761  1.00  0.00            
ATOM   4987  HB2 LYS A 334      -7.481  12.137 -35.425  1.00  0.00            
ATOM   4988  CG  LYS A 334      -6.435  12.252 -37.307  1.00  0.00            
ATOM   4989  HG1 LYS A 334      -6.714  12.135 -38.359  1.00  0.00            
ATOM   4990  HG2 LYS A 334      -5.891  11.331 -37.081  1.00  0.00            
ATOM   4991  CD  LYS A 334      -5.439  13.388 -37.178  1.00  0.00            
ATOM   4992  HD1 LYS A 334      -5.310  13.503 -36.108  1.00  0.00            
ATOM   4993  HD2 LYS A 334      -5.840  14.345 -37.496  1.00  0.00            
ATOM   4994  CE  LYS A 334      -4.099  13.153 -37.942  1.00  0.00            
ATOM   4995  HE1 LYS A 334      -3.730  12.152 -37.724  1.00  0.00            
ATOM   4996  HE2 LYS A 334      -3.421  13.920 -37.559  1.00  0.00            
ATOM   4997  NZ  LYS A 334      -4.303  13.491 -39.383  1.00  0.00            
ATOM   4998  HZ1 LYS A 334      -5.033  12.906 -39.784  1.00  0.00            
ATOM   4999  HZ2 LYS A 334      -4.621  14.450 -39.362  1.00  0.00            
ATOM   5000  HZ3 LYS A 334      -3.392  13.473 -39.808  1.00  0.00            
ATOM   5001  C   LYS A 334      -9.920  13.527 -36.734  1.00  0.00            
ATOM   5002  O   LYS A 334     -10.484  13.286 -37.801  1.00  0.00            
ATOM   5003  N   LEU A 335     -10.663  13.660 -35.640  1.00  0.00            
ATOM   5004  H   LEU A 335     -10.197  13.733 -34.740  1.00  0.00            
ATOM   5005  CA  LEU A 335     -12.124  13.697 -35.616  1.00  0.00            
ATOM   5006  HA  LEU A 335     -12.392  12.837 -36.238  1.00  0.00            
ATOM   5007  CB  LEU A 335     -12.795  13.735 -34.227  1.00  0.00            
ATOM   5008  HB1 LEU A 335     -13.801  14.145 -34.263  1.00  0.00            
ATOM   5009  HB2 LEU A 335     -12.384  14.578 -33.652  1.00  0.00            
ATOM   5010  CG  LEU A 335     -12.767  12.507 -33.266  1.00  0.00            
ATOM   5011  HG  LEU A 335     -11.900  11.879 -33.457  1.00  0.00            
ATOM   5012  CD1 LEU A 335     -12.722  12.868 -31.790  1.00  0.00            
ATOM   5013 1HD1 LEU A 335     -11.786  13.418 -31.641  1.00  0.00            
ATOM   5014 2HD1 LEU A 335     -13.627  13.319 -31.378  1.00  0.00            
ATOM   5015 3HD1 LEU A 335     -12.586  11.929 -31.255  1.00  0.00            
ATOM   5016  CD2 LEU A 335     -13.954  11.594 -33.318  1.00  0.00            
ATOM   5017 1HD2 LEU A 335     -14.927  12.081 -33.217  1.00  0.00            
ATOM   5018 2HD2 LEU A 335     -13.931  11.212 -34.334  1.00  0.00            
ATOM   5019 3HD2 LEU A 335     -13.762  10.754 -32.645  1.00  0.00            
ATOM   5020  C   LEU A 335     -12.625  14.894 -36.343  1.00  0.00            
ATOM   5021  O   LEU A 335     -13.794  14.879 -36.794  1.00  0.00            
ATOM   5022  N   LYS A 336     -11.857  16.020 -36.313  1.00  0.00            
ATOM   5023  H   LYS A 336     -10.989  16.032 -35.807  1.00  0.00            
ATOM   5024  CA  LYS A 336     -12.317  17.277 -36.940  1.00  0.00            
ATOM   5025  HA  LYS A 336     -13.386  17.334 -36.724  1.00  0.00            
ATOM   5026  CB  LYS A 336     -11.575  18.340 -36.142  1.00  0.00            
ATOM   5027  HB1 LYS A 336     -11.751  19.265 -36.680  1.00  0.00            
ATOM   5028  HB2 LYS A 336     -10.507  18.156 -36.138  1.00  0.00            
ATOM   5029  CG  LYS A 336     -12.132  18.636 -34.703  1.00  0.00            
ATOM   5030  HG1 LYS A 336     -12.023  17.689 -34.169  1.00  0.00            
ATOM   5031  HG2 LYS A 336     -13.133  18.899 -35.019  1.00  0.00            
ATOM   5032  CD  LYS A 336     -11.346  19.750 -34.056  1.00  0.00            
ATOM   5033  HD1 LYS A 336     -10.289  19.511 -34.189  1.00  0.00            
ATOM   5034  HD2 LYS A 336     -11.465  19.823 -32.974  1.00  0.00            
ATOM   5035  CE  LYS A 336     -11.708  21.093 -34.671  1.00  0.00            
ATOM   5036  HE1 LYS A 336     -12.729  21.439 -34.472  1.00  0.00            
ATOM   5037  HE2 LYS A 336     -11.535  21.083 -35.743  1.00  0.00            
ATOM   5038  NZ  LYS A 336     -10.807  22.172 -33.992  1.00  0.00            
ATOM   5039  HZ1 LYS A 336     -11.063  22.389 -33.033  1.00  0.00            
ATOM   5040  HZ2 LYS A 336      -9.867  21.820 -33.915  1.00  0.00            
ATOM   5041  HZ3 LYS A 336     -10.697  23.019 -34.519  1.00  0.00            
ATOM   5042  C   LYS A 336     -12.129  17.301 -38.456  1.00  0.00            
ATOM   5043  O   LYS A 336     -11.993  18.369 -39.028  1.00  0.00            
ATOM   5044  N   ALA A 337     -12.032  16.185 -39.158  1.00  0.00            
ATOM   5045  H   ALA A 337     -12.120  15.338 -38.619  1.00  0.00            
ATOM   5046  CA  ALA A 337     -11.603  15.968 -40.504  1.00  0.00            
ATOM   5047  HA  ALA A 337     -11.085  16.886 -40.761  1.00  0.00            
ATOM   5048  CB  ALA A 337     -10.497  14.945 -40.504  1.00  0.00            
ATOM   5049  HB1 ALA A 337     -10.095  14.697 -41.488  1.00  0.00            
ATOM   5050  HB2 ALA A 337      -9.706  15.404 -39.918  1.00  0.00            
ATOM   5051  HB3 ALA A 337     -10.889  14.073 -39.978  1.00  0.00            
ATOM   5052  C   ALA A 337     -12.704  15.657 -41.440  1.00  0.00            
ATOM   5053  O   ALA A 337     -12.735  16.288 -42.537  1.00  0.00            
ATOM   5054  N   ASN A 338     -13.651  14.783 -40.992  1.00  0.00            
ATOM   5055  H   ASN A 338     -13.339  14.257 -40.201  1.00  0.00            
ATOM   5056  CA  ASN A 338     -14.989  14.495 -41.466  1.00  0.00            
ATOM   5057  HA  ASN A 338     -15.326  15.437 -41.919  1.00  0.00            
ATOM   5058  CB  ASN A 338     -14.866  13.432 -42.523  1.00  0.00            
ATOM   5059  HB1 ASN A 338     -14.567  12.475 -42.103  1.00  0.00            
ATOM   5060  HB2 ASN A 338     -14.190  13.725 -43.333  1.00  0.00
[truncated: 68,699,087 more chars]
