# Supplementary material for: Influence of Trp-Cage on the Function and Stability of GLP-1R Agonist Exenatide Derivatives
Source: J Med Chem. 2024 Sep 10;67(18):16757–72. doi: 10.1021/acs.jmedchem.4c01553 (PMC11440607; doi:10.1021/acs.jmedchem.4c01553)
Supplement: Supplementary file 3 — jm4c01553_si_004.zip [file jm4c01553_si_004.zip › Protein components of the cluster mid_structures of the MD simulation/6x18_GLP1R-Ex4-Tc5bCC_cl.pdb]

REMARK    GENERATED BY TRJCONV
TITLE     frame t= 334704.00000
REMARK    THIS IS A SIMULATION BOX
CRYST1   76.586   75.813  133.326  90.00  90.00  90.00 P 1           1
MODEL        1
ATOM      1  N   THR A  29       7.165   4.739  16.680  1.00  0.00            
ATOM      2  H1  THR A  29       7.304   3.743  16.824  1.00  0.00            
ATOM      3  H2  THR A  29       6.420   4.895  16.022  1.00  0.00            
ATOM      4  H3  THR A  29       7.951   5.137  16.182  1.00  0.00            
ATOM      5  CA  THR A  29       6.924   5.448  17.943  1.00  0.00            
ATOM      6  HA  THR A  29       7.827   5.595  18.531  1.00  0.00            
ATOM      7  CB  THR A  29       6.450   6.856  17.646  1.00  0.00            
ATOM      8  HB  THR A  29       6.217   7.350  18.584  1.00  0.00            
ATOM      9  CG2 THR A  29       7.594   7.644  16.964  1.00  0.00            
ATOM     10 1HG2 THR A  29       7.272   8.636  16.657  1.00  0.00            
ATOM     11 2HG2 THR A  29       8.391   7.867  17.670  1.00  0.00            
ATOM     12 3HG2 THR A  29       7.908   7.074  16.088  1.00  0.00            
ATOM     13  OG1 THR A  29       5.384   6.650  16.751  1.00  0.00            
ATOM     14  HG1 THR A  29       4.876   7.453  16.814  1.00  0.00            
ATOM     15  C   THR A  29       5.906   4.874  18.861  1.00  0.00            
ATOM     16  O   THR A  29       6.125   4.940  20.069  1.00  0.00            
ATOM     17  N   VAL A  30       4.840   4.123  18.421  1.00  0.00            
ATOM     18  H   VAL A  30       4.790   3.934  17.431  1.00  0.00            
ATOM     19  CA  VAL A  30       3.684   3.655  19.215  1.00  0.00            
ATOM     20  HA  VAL A  30       3.943   3.488  20.255  1.00  0.00            
ATOM     21  CB  VAL A  30       2.552   4.735  19.253  1.00  0.00            
ATOM     22  HB  VAL A  30       1.668   4.365  19.774  1.00  0.00            
ATOM     23  CG1 VAL A  30       2.871   6.016  19.905  1.00  0.00            
ATOM     24 1HG1 VAL A  30       3.250   5.754  20.895  1.00  0.00            
ATOM     25 2HG1 VAL A  30       3.608   6.542  19.293  1.00  0.00            
ATOM     26 3HG1 VAL A  30       1.963   6.608  20.024  1.00  0.00            
ATOM     27  CG2 VAL A  30       2.064   5.046  17.821  1.00  0.00            
ATOM     28 1HG2 VAL A  30       2.876   5.477  17.221  1.00  0.00            
ATOM     29 2HG2 VAL A  30       1.834   4.066  17.405  1.00  0.00            
ATOM     30 3HG2 VAL A  30       1.125   5.590  17.677  1.00  0.00            
ATOM     31  C   VAL A  30       3.144   2.307  18.733  1.00  0.00            
ATOM     32  O   VAL A  30       2.059   1.906  19.172  1.00  0.00            
ATOM     33  N   SER A  31       3.927   1.503  18.024  1.00  0.00            
ATOM     34  H   SER A  31       4.836   1.869  17.771  1.00  0.00            
ATOM     35  CA  SER A  31       3.576   0.145  17.697  1.00  0.00            
ATOM     36  HA  SER A  31       2.596   0.150  17.226  1.00  0.00            
ATOM     37  CB  SER A  31       4.601  -0.443  16.743  1.00  0.00            
ATOM     38  HB1 SER A  31       5.138  -1.287  17.163  1.00  0.00            
ATOM     39  HB2 SER A  31       5.283   0.378  16.507  1.00  0.00            
ATOM     40  OG  SER A  31       4.020  -0.929  15.545  1.00  0.00            
ATOM     41  HG  SER A  31       3.239  -1.429  15.765  1.00  0.00            
ATOM     42  C   SER A  31       3.437  -0.774  18.863  1.00  0.00            
ATOM     43  O   SER A  31       4.016  -0.498  19.953  1.00  0.00            
ATOM     44  N   LEU A  32       2.738  -1.908  18.697  1.00  0.00            
ATOM     45  H   LEU A  32       2.506  -2.094  17.730  1.00  0.00            
ATOM     46  CA  LEU A  32       2.339  -2.760  19.868  1.00  0.00            
ATOM     47  HA  LEU A  32       1.921  -2.135  20.646  1.00  0.00            
ATOM     48  CB  LEU A  32       1.232  -3.680  19.387  1.00  0.00            
ATOM     49  HB1 LEU A  32       1.624  -4.190  18.514  1.00  0.00            
ATOM     50  HB2 LEU A  32       0.390  -3.106  19.005  1.00  0.00            
ATOM     51  CG  LEU A  32       0.686  -4.859  20.279  1.00  0.00            
ATOM     52  HG  LEU A  32       1.477  -5.596  20.387  1.00  0.00            
ATOM     53  CD1 LEU A  32       0.239  -4.382  21.653  1.00  0.00            
ATOM     54 1HD1 LEU A  32       0.903  -3.661  22.124  1.00  0.00            
ATOM     55 2HD1 LEU A  32      -0.813  -4.087  21.740  1.00  0.00            
ATOM     56 3HD1 LEU A  32       0.343  -5.242  22.323  1.00  0.00            
ATOM     57  CD2 LEU A  32      -0.357  -5.585  19.561  1.00  0.00            
ATOM     58 1HD2 LEU A  32      -1.061  -4.801  19.262  1.00  0.00            
ATOM     59 2HD2 LEU A  32       0.073  -6.103  18.700  1.00  0.00            
ATOM     60 3HD2 LEU A  32      -0.858  -6.323  20.190  1.00  0.00            
ATOM     61  C   LEU A  32       3.510  -3.485  20.545  1.00  0.00            
ATOM     62  O   LEU A  32       3.508  -3.597  21.748  1.00  0.00            
ATOM     63  N   TRP A  33       4.574  -3.712  19.754  1.00  0.00            
ATOM     64  H   TRP A  33       4.507  -3.420  18.791  1.00  0.00            
ATOM     65  CA  TRP A  33       5.953  -4.092  20.244  1.00  0.00            
ATOM     66  HA  TRP A  33       5.850  -4.957  20.891  1.00  0.00            
ATOM     67  CB  TRP A  33       6.732  -4.584  19.045  1.00  0.00            
ATOM     68  HB1 TRP A  33       6.076  -5.241  18.474  1.00  0.00            
ATOM     69  HB2 TRP A  33       7.570  -5.200  19.380  1.00  0.00            
ATOM     70  CG  TRP A  33       7.350  -3.544  18.149  1.00  0.00            
ATOM     71  CD1 TRP A  33       6.768  -3.052  17.033  1.00  0.00            
ATOM     72  HD1 TRP A  33       5.838  -3.321  16.547  1.00  0.00            
ATOM     73  NE1 TRP A  33       7.595  -2.012  16.599  1.00  0.00            
ATOM     74  HE1 TRP A  33       7.139  -1.298  16.051  1.00  0.00            
ATOM     75  CE2 TRP A  33       8.828  -2.002  17.219  1.00  0.00            
ATOM     76  CZ2 TRP A  33      10.020  -1.211  17.134  1.00  0.00            
ATOM     77  HZ2 TRP A  33      10.155  -0.551  16.282  1.00  0.00            
ATOM     78  CH2 TRP A  33      11.057  -1.351  18.139  1.00  0.00            
ATOM     79  HH2 TRP A  33      11.937  -0.736  18.118  1.00  0.00            
ATOM     80  CZ3 TRP A  33      10.886  -2.264  19.233  1.00  0.00            
ATOM     81  HZ3 TRP A  33      11.565  -2.274  20.073  1.00  0.00            
ATOM     82  CE3 TRP A  33       9.686  -2.973  19.295  1.00  0.00            
ATOM     83  HE3 TRP A  33       9.585  -3.604  20.163  1.00  0.00            
ATOM     84  CD2 TRP A  33       8.657  -2.837  18.366  1.00  0.00            
ATOM     85  C   TRP A  33       6.744  -3.079  21.035  1.00  0.00            
ATOM     86  O   TRP A  33       7.599  -3.394  21.857  1.00  0.00            
ATOM     87  N   GLU A  34       6.283  -1.803  20.883  1.00  0.00            
ATOM     88  H   GLU A  34       5.423  -1.658  20.374  1.00  0.00            
ATOM     89  CA  GLU A  34       6.795  -0.634  21.663  1.00  0.00            
ATOM     90  HA  GLU A  34       7.817  -0.873  21.926  1.00  0.00            
ATOM     91  CB  GLU A  34       6.867   0.531  20.729  1.00  0.00            
ATOM     92  HB1 GLU A  34       7.321   1.349  21.278  1.00  0.00            
ATOM     93  HB2 GLU A  34       5.834   0.808  20.522  1.00  0.00            
ATOM     94  CG  GLU A  34       7.608   0.319  19.380  1.00  0.00            
ATOM     95  HG1 GLU A  34       6.987  -0.402  18.847  1.00  0.00            
ATOM     96  HG2 GLU A  34       8.600  -0.028  19.669  1.00  0.00            
ATOM     97  CD  GLU A  34       7.731   1.670  18.582  1.00  0.00            
ATOM     98  OE1 GLU A  34       6.942   1.930  17.618  1.00  0.00            
ATOM     99  OE2 GLU A  34       8.574   2.514  18.991  1.00  0.00            
ATOM    100  C   GLU A  34       5.988  -0.342  22.912  1.00  0.00            
ATOM    101  O   GLU A  34       6.555   0.031  23.871  1.00  0.00            
ATOM    102  N   THR A  35       4.672  -0.630  22.920  1.00  0.00            
ATOM    103  H   THR A  35       4.235  -0.993  22.078  1.00  0.00            
ATOM    104  CA  THR A  35       3.877  -0.500  24.057  1.00  0.00            
ATOM    105  HA  THR A  35       4.085   0.480  24.467  1.00  0.00            
ATOM    106  CB  THR A  35       2.426  -0.635  23.613  1.00  0.00            
ATOM    107  HB  THR A  35       2.319  -1.553  23.035  1.00  0.00            
ATOM    108  CG2 THR A  35       1.437  -0.698  24.786  1.00  0.00            
ATOM    109 1HG2 THR A  35       1.512  -1.621  25.342  1.00  0.00            
ATOM    110 2HG2 THR A  35       1.634   0.207  25.358  1.00  0.00            
ATOM    111 3HG2 THR A  35       0.383  -0.657  24.488  1.00  0.00            
ATOM    112  OG1 THR A  35       2.105   0.496  22.819  1.00  0.00            
ATOM    113  HG1 THR A  35       1.746   0.194  21.979  1.00  0.00            
ATOM    114  C   THR A  35       4.261  -1.463  25.066  1.00  0.00            
ATOM    115  O   THR A  35       4.521  -1.147  26.222  1.00  0.00            
ATOM    116  N   VAL A  36       4.390  -2.765  24.694  1.00  0.00            
ATOM    117  H   VAL A  36       4.062  -2.980  23.758  1.00  0.00            
ATOM    118  CA  VAL A  36       4.823  -3.820  25.696  1.00  0.00            
ATOM    119  HA  VAL A  36       4.136  -3.901  26.535  1.00  0.00            
ATOM    120  CB  VAL A  36       4.816  -5.230  25.177  1.00  0.00            
ATOM    121  HB  VAL A  36       3.806  -5.391  24.781  1.00  0.00            
ATOM    122  CG1 VAL A  36       5.784  -5.505  24.032  1.00  0.00            
ATOM    123 1HG1 VAL A  36       6.759  -5.100  24.282  1.00  0.00            
ATOM    124 2HG1 VAL A  36       5.695  -6.583  23.854  1.00  0.00            
ATOM    125 3HG1 VAL A  36       5.447  -4.873  23.214  1.00  0.00            
ATOM    126  CG2 VAL A  36       5.178  -6.294  26.235  1.00  0.00            
ATOM    127 1HG2 VAL A  36       6.259  -6.314  26.349  1.00  0.00            
ATOM    128 2HG2 VAL A  36       4.757  -6.064  27.219  1.00  0.00            
ATOM    129 3HG2 VAL A  36       4.773  -7.264  25.938  1.00  0.00            
ATOM    130  C   VAL A  36       6.257  -3.499  26.373  1.00  0.00            
ATOM    131  O   VAL A  36       6.451  -3.667  27.573  1.00  0.00            
ATOM    132  N   GLN A  37       7.112  -2.807  25.595  1.00  0.00            
ATOM    133  H   GLN A  37       6.784  -2.449  24.710  1.00  0.00            
ATOM    134  CA  GLN A  37       8.425  -2.332  26.135  1.00  0.00            
ATOM    135  HA  GLN A  37       8.820  -3.161  26.723  1.00  0.00            
ATOM    136  CB  GLN A  37       9.345  -1.873  24.977  1.00  0.00            
ATOM    137  HB1 GLN A  37      10.214  -1.427  25.465  1.00  0.00            
ATOM    138  HB2 GLN A  37       8.893  -1.193  24.258  1.00  0.00            
ATOM    139  CG  GLN A  37       9.878  -3.064  24.240  1.00  0.00            
ATOM    140  HG1 GLN A  37      10.444  -2.573  23.452  1.00  0.00            
ATOM    141  HG2 GLN A  37       9.078  -3.648  23.788  1.00  0.00            
ATOM    142  CD  GLN A  37      10.938  -3.891  25.057  1.00  0.00            
ATOM    143  OE1 GLN A  37      10.851  -4.038  26.284  1.00  0.00            
ATOM    144  NE2 GLN A  37      11.905  -4.361  24.281  1.00  0.00            
ATOM    145 1HE2 GLN A  37      11.851  -4.323  23.271  1.00  0.00            
ATOM    146 2HE2 GLN A  37      12.475  -5.098  24.664  1.00  0.00            
ATOM    147  C   GLN A  37       8.253  -1.149  27.085  1.00  0.00            
ATOM    148  O   GLN A  37       8.775  -1.204  28.181  1.00  0.00            
ATOM    149  N   LYS A  38       7.485  -0.084  26.680  1.00  0.00            
ATOM    150  H   LYS A  38       7.071  -0.142  25.752  1.00  0.00            
ATOM    151  CA  LYS A  38       7.124   1.074  27.519  1.00  0.00            
ATOM    152  HA  LYS A  38       8.053   1.570  27.798  1.00  0.00            
ATOM    153  CB  LYS A  38       6.133   1.999  26.791  1.00  0.00            
ATOM    154  HB1 LYS A  38       5.794   2.753  27.500  1.00  0.00            
ATOM    155  HB2 LYS A  38       5.391   1.317  26.367  1.00  0.00            
ATOM    156  CG  LYS A  38       6.727   2.851  25.704  1.00  0.00            
ATOM    157  HG1 LYS A  38       7.250   2.307  24.912  1.00  0.00            
ATOM    158  HG2 LYS A  38       7.489   3.477  26.160  1.00  0.00            
ATOM    159  CD  LYS A  38       5.675   3.784  25.062  1.00  0.00            
ATOM    160  HD1 LYS A  38       5.563   4.657  25.702  1.00  0.00            
ATOM    161  HD2 LYS A  38       4.774   3.239  24.766  1.00  0.00            
ATOM    162  CE  LYS A  38       6.312   4.256  23.649  1.00  0.00            
ATOM    163  HE1 LYS A  38       6.649   3.424  23.032  1.00  0.00            
ATOM    164  HE2 LYS A  38       7.166   4.882  23.932  1.00  0.00            
ATOM    165  NZ  LYS A  38       5.363   5.069  22.936  1.00  0.00            
ATOM    166  HZ1 LYS A  38       5.350   6.030  23.237  1.00  0.00            
ATOM    167  HZ2 LYS A  38       5.610   5.165  21.957  1.00  0.00            
ATOM    168  HZ3 LYS A  38       4.421   4.744  23.101  1.00  0.00            
ATOM    169  C   LYS A  38       6.452   0.610  28.807  1.00  0.00            
ATOM    170  O   LYS A  38       6.640   1.223  29.832  1.00  0.00            
ATOM    171  N   TRP A  39       5.624  -0.437  28.845  1.00  0.00            
ATOM    172  H   TRP A  39       5.579  -0.901  27.944  1.00  0.00            
ATOM    173  CA  TRP A  39       4.821  -0.967  29.930  1.00  0.00            
ATOM    174  HA  TRP A  39       4.235  -0.185  30.402  1.00  0.00            
ATOM    175  CB  TRP A  39       3.789  -2.016  29.381  1.00  0.00            
ATOM    176  HB1 TRP A  39       4.231  -2.790  28.754  1.00  0.00            
ATOM    177  HB2 TRP A  39       3.071  -1.582  28.685  1.00  0.00            
ATOM    178  CG  TRP A  39       3.064  -2.744  30.449  1.00  0.00            
ATOM    179  CD1 TRP A  39       1.862  -2.441  30.860  1.00  0.00            
ATOM    180  HD1 TRP A  39       1.288  -1.590  30.525  1.00  0.00            
ATOM    181  NE1 TRP A  39       1.491  -3.318  31.907  1.00  0.00            
ATOM    182  HE1 TRP A  39       0.612  -3.262  32.405  1.00  0.00            
ATOM    183  CE2 TRP A  39       2.502  -4.137  32.283  1.00  0.00            
ATOM    184  CZ2 TRP A  39       2.570  -5.094  33.300  1.00  0.00            
ATOM    185  HZ2 TRP A  39       1.735  -5.153  33.981  1.00  0.00            
ATOM    186  CH2 TRP A  39       3.750  -5.895  33.270  1.00  0.00            
ATOM    187  HH2 TRP A  39       3.841  -6.726  33.954  1.00  0.00            
ATOM    188  CZ3 TRP A  39       4.736  -5.753  32.232  1.00  0.00            
ATOM    189  HZ3 TRP A  39       5.584  -6.428  32.160  1.00  0.00            
ATOM    190  CE3 TRP A  39       4.592  -4.769  31.275  1.00  0.00            
ATOM    191  HE3 TRP A  39       5.352  -4.580  30.526  1.00  0.00            
ATOM    192  CD2 TRP A  39       3.447  -3.884  31.293  1.00  0.00            
ATOM    193  C   TRP A  39       5.777  -1.529  31.050  1.00  0.00            
ATOM    194  O   TRP A  39       5.605  -1.317  32.281  1.00  0.00            
ATOM    195  N   ARG A  40       6.864  -2.221  30.554  1.00  0.00            
ATOM    196  H   ARG A  40       6.798  -2.436  29.573  1.00  0.00            
ATOM    197  CA  ARG A  40       7.975  -2.714  31.353  1.00  0.00            
ATOM    198  HA  ARG A  40       7.526  -3.277  32.171  1.00  0.00            
ATOM    199  CB  ARG A  40       9.017  -3.537  30.506  1.00  0.00            
ATOM    200  HB1 ARG A  40       9.966  -3.650  31.046  1.00  0.00            
ATOM    201  HB2 ARG A  40       9.288  -2.903  29.663  1.00  0.00            
ATOM    202  CG  ARG A  40       8.514  -4.939  30.114  1.00  0.00            
ATOM    203  HG1 ARG A  40       7.544  -4.883  29.618  1.00  0.00            
ATOM    204  HG2 ARG A  40       8.396  -5.573  30.988  1.00  0.00            
ATOM    205  CD  ARG A  40       9.445  -5.533  29.041  1.00  0.00            
ATOM    206  HD1 ARG A  40      10.373  -5.860  29.520  1.00  0.00            
ATOM    207  HD2 ARG A  40       9.669  -4.775  28.284  1.00  0.00            
ATOM    208  NE  ARG A  40       8.770  -6.743  28.474  1.00  0.00            
ATOM    209  HE  ARG A  40       8.227  -7.302  29.120  1.00  0.00            
ATOM    210  CZ  ARG A  40       8.978  -7.189  27.262  1.00  0.00            
ATOM    211  NH1 ARG A  40       9.759  -6.649  26.400  1.00  0.00            
ATOM    212 1HH1 ARG A  40      10.192  -5.807  26.731  1.00  0.00            
ATOM    213 2HH1 ARG A  40       9.956  -7.092  25.509  1.00  0.00            
ATOM    214  NH2 ARG A  40       8.385  -8.309  26.976  1.00  0.00            
ATOM    215 1HH2 ARG A  40       7.807  -8.748  27.671  1.00  0.00            
ATOM    216 2HH2 ARG A  40       8.442  -8.655  26.024  1.00  0.00            
ATOM    217  C   ARG A  40       8.752  -1.568  32.008  1.00  0.00            
ATOM    218  O   ARG A  40       8.988  -1.590  33.305  1.00  0.00            
ATOM    219  N   GLU A  41       9.121  -0.580  31.176  1.00  0.00            
ATOM    220  H   GLU A  41       8.876  -0.623  30.188  1.00  0.00            
ATOM    221  CA  GLU A  41       9.984   0.478  31.647  1.00  0.00            
ATOM    222  HA  GLU A  41      10.852   0.125  32.196  1.00  0.00            
ATOM    223  CB  GLU A  41      10.377   1.222  30.363  1.00  0.00            
ATOM    224  HB1 GLU A  41       9.409   1.680  30.139  1.00  0.00            
ATOM    225  HB2 GLU A  41      10.684   0.610  29.512  1.00  0.00            
ATOM    226  CG  GLU A  41      11.622   2.129  30.653  1.00  0.00            
ATOM    227  HG1 GLU A  41      11.345   2.907  31.355  1.00  0.00            
ATOM    228  HG2 GLU A  41      11.902   2.501  29.657  1.00  0.00            
ATOM    229  CD  GLU A  41      12.793   1.328  31.111  1.00  0.00            
ATOM    230  OE1 GLU A  41      13.287   0.517  30.304  1.00  0.00            
ATOM    231  OE2 GLU A  41      13.098   1.383  32.322  1.00  0.00            
ATOM    232  C   GLU A  41       9.157   1.402  32.673  1.00  0.00            
ATOM    233  O   GLU A  41       9.742   2.002  33.618  1.00  0.00            
ATOM    234  N   TYR A  42       7.804   1.315  32.542  1.00  0.00            
ATOM    235  H   TYR A  42       7.377   0.936  31.715  1.00  0.00            
ATOM    236  CA  TYR A  42       6.888   2.027  33.436  1.00  0.00            
ATOM    237  HA  TYR A  42       7.213   3.051  33.600  1.00  0.00            
ATOM    238  CB  TYR A  42       5.555   2.025  32.777  1.00  0.00            
ATOM    239  HB1 TYR A  42       5.271   1.073  32.322  1.00  0.00            
ATOM    240  HB2 TYR A  42       5.765   2.712  31.952  1.00  0.00            
ATOM    241  CG  TYR A  42       4.487   2.625  33.634  1.00  0.00            
ATOM    242  CD1 TYR A  42       4.475   4.013  33.860  1.00  0.00            
ATOM    243  HD1 TYR A  42       5.125   4.618  33.246  1.00  0.00            
ATOM    244  CE1 TYR A  42       3.448   4.547  34.737  1.00  0.00            
ATOM    245  HE1 TYR A  42       3.456   5.599  34.979  1.00  0.00            
ATOM    246  CZ  TYR A  42       2.456   3.748  35.336  1.00  0.00            
ATOM    247  OH  TYR A  42       1.539   4.248  36.184  1.00  0.00            
ATOM    248  HH  TYR A  42       1.487   5.208  36.286  1.00  0.00            
ATOM    249  CE2 TYR A  42       2.557   2.324  35.139  1.00  0.00            
ATOM    250  HE2 TYR A  42       1.838   1.701  35.652  1.00  0.00            
ATOM    251  CD2 TYR A  42       3.538   1.758  34.243  1.00  0.00            
ATOM    252  HD2 TYR A  42       3.547   0.721  33.940  1.00  0.00            
ATOM    253  C   TYR A  42       6.721   1.290  34.790  1.00  0.00            
ATOM    254  O   TYR A  42       6.901   1.929  35.809  1.00  0.00            
ATOM    255  N   ARG A  43       6.684  -0.008  34.748  1.00  0.00            
ATOM    256  H   ARG A  43       6.659  -0.436  33.837  1.00  0.00            
ATOM    257  CA  ARG A  43       6.839  -0.843  35.972  1.00  0.00            
ATOM    258  HA  ARG A  43       6.198  -0.587  36.810  1.00  0.00            
ATOM    259  CB  ARG A  43       6.460  -2.263  35.458  1.00  0.00            
ATOM    260  HB1 ARG A  43       7.230  -2.655  34.797  1.00  0.00            
ATOM    261  HB2 ARG A  43       5.474  -2.233  34.972  1.00  0.00            
ATOM    262  CG  ARG A  43       6.349  -3.230  36.606  1.00  0.00            
ATOM    263  HG1 ARG A  43       5.531  -2.802  37.188  1.00  0.00            
ATOM    264  HG2 ARG A  43       7.291  -3.239  37.152  1.00  0.00            
ATOM    265  CD  ARG A  43       6.005  -4.567  36.050  1.00  0.00            
ATOM    266  HD1 ARG A  43       5.124  -4.612  35.413  1.00  0.00            
ATOM    267  HD2 ARG A  43       5.671  -5.157  36.902  1.00  0.00            
ATOM    268  NE  ARG A  43       7.148  -5.333  35.515  1.00  0.00            
ATOM    269  HE  ARG A  43       7.909  -4.810  35.109  1.00  0.00            
ATOM    270  CZ  ARG A  43       7.159  -6.619  35.277  1.00  0.00            
ATOM    271  NH1 ARG A  43       6.247  -7.491  35.593  1.00  0.00            
ATOM    272 1HH1 ARG A  43       5.421  -7.181  36.083  1.00  0.00            
ATOM    273 2HH1 ARG A  43       6.473  -8.450  35.391  1.00  0.00            
ATOM    274  NH2 ARG A  43       8.184  -7.041  34.614  1.00  0.00            
ATOM    275 1HH2 ARG A  43       8.967  -6.432  34.485  1.00  0.00            
ATOM    276 2HH2 ARG A  43       8.181  -8.029  34.386  1.00  0.00            
ATOM    277  C   ARG A  43       8.262  -0.685  36.603  1.00  0.00            
ATOM    278  O   ARG A  43       8.364  -0.569  37.815  1.00  0.00            
ATOM    279  N   ARG A  44       9.308  -0.542  35.843  1.00  0.00            
ATOM    280  H   ARG A  44       9.191  -0.720  34.864  1.00  0.00            
ATOM    281  CA  ARG A  44      10.624  -0.113  36.338  1.00  0.00            
ATOM    282  HA  ARG A  44      10.911  -0.787  37.138  1.00  0.00            
ATOM    283  CB  ARG A  44      11.748  -0.211  35.285  1.00  0.00            
ATOM    284  HB1 ARG A  44      11.499   0.455  34.465  1.00  0.00            
ATOM    285  HB2 ARG A  44      11.538  -1.178  34.831  1.00  0.00            
ATOM    286  CG  ARG A  44      13.063  -0.054  35.992  1.00  0.00            
ATOM    287  HG1 ARG A  44      13.067  -0.403  37.019  1.00  0.00            
ATOM    288  HG2 ARG A  44      13.354   1.001  35.955  1.00  0.00            
ATOM    289  CD  ARG A  44      14.112  -0.893  35.348  1.00  0.00            
ATOM    290  HD1 ARG A  44      13.822  -1.935  35.227  1.00  0.00            
ATOM    291  HD2 ARG A  44      15.045  -0.987  35.891  1.00  0.00            
ATOM    292  NE  ARG A  44      14.433  -0.349  34.039  1.00  0.00            
ATOM    293  HE  ARG A  44      13.698   0.227  33.653  1.00  0.00            
ATOM    294  CZ  ARG A  44      15.505  -0.581  33.354  1.00  0.00            
ATOM    295  NH1 ARG A  44      16.476  -1.368  33.799  1.00  0.00            
ATOM    296 1HH1 ARG A  44      16.434  -1.929  34.632  1.00  0.00            
ATOM    297 2HH1 ARG A  44      17.354  -1.356  33.302  1.00  0.00            
ATOM    298  NH2 ARG A  44      15.480  -0.106  32.202  1.00  0.00            
ATOM    299 1HH2 ARG A  44      14.726   0.490  31.902  1.00  0.00            
ATOM    300 2HH2 ARG A  44      16.206  -0.441  31.584  1.00  0.00            
ATOM    301  C   ARG A  44      10.540   1.218  37.042  1.00  0.00            
ATOM    302  O   ARG A  44      10.864   1.230  38.274  1.00  0.00            
ATOM    303  N   GLN A  45      10.038   2.317  36.422  1.00  0.00            
ATOM    304  H   GLN A  45       9.930   2.236  35.423  1.00  0.00            
ATOM    305  CA  GLN A  45       9.831   3.633  37.084  1.00  0.00            
ATOM    306  HA  GLN A  45      10.792   4.022  37.416  1.00  0.00            
ATOM    307  CB  GLN A  45       9.070   4.498  36.133  1.00  0.00            
ATOM    308  HB1 GLN A  45       8.043   4.220  35.925  1.00  0.00            
ATOM    309  HB2 GLN A  45       9.542   4.331  35.164  1.00  0.00            
ATOM    310  CG  GLN A  45       8.966   5.930  36.703  1.00  0.00            
ATOM    311  HG1 GLN A  45       9.969   6.357  36.760  1.00  0.00            
ATOM    312  HG2 GLN A  45       8.512   5.874  37.694  1.00  0.00            
ATOM    313  CD  GLN A  45       8.053   6.895  35.907  1.00  0.00            
ATOM    314  OE1 GLN A  45       6.999   6.488  35.333  1.00  0.00            
ATOM    315  NE2 GLN A  45       8.255   8.195  36.097  1.00  0.00            
ATOM    316 1HE2 GLN A  45       9.045   8.536  36.619  1.00  0.00            
ATOM    317 2HE2 GLN A  45       7.666   8.831  35.576  1.00  0.00            
ATOM    318  C   GLN A  45       8.937   3.520  38.351  1.00  0.00            
ATOM    319  O   GLN A  45       9.266   4.037  39.436  1.00  0.00            
ATOM    320  N   CYS A  46       7.895   2.742  38.287  1.00  0.00            
ATOM    321  H   CYS A  46       7.587   2.426  37.379  1.00  0.00            
ATOM    322  CA  CYS A  46       7.101   2.533  39.457  1.00  0.00            
ATOM    323  HA  CYS A  46       6.708   3.499  39.781  1.00  0.00            
ATOM    324  CB  CYS A  46       5.855   1.763  39.066  1.00  0.00            
ATOM    325  HB1 CYS A  46       6.114   0.800  38.623  1.00  0.00            
ATOM    326  HB2 CYS A  46       5.303   2.236  38.253  1.00  0.00            
ATOM    327  SG  CYS A  46       4.634   1.414  40.276  1.00  0.00            
ATOM    328  C   CYS A  46       7.828   1.819  40.672  1.00  0.00            
ATOM    329  O   CYS A  46       7.596   2.164  41.796  1.00  0.00            
ATOM    330  N   GLN A  47       8.744   0.875  40.402  1.00  0.00            
ATOM    331  H   GLN A  47       8.789   0.625  39.424  1.00  0.00            
ATOM    332  CA  GLN A  47       9.520   0.093  41.399  1.00  0.00            
ATOM    333  HA  GLN A  47       8.884  -0.161  42.241  1.00  0.00            
ATOM    334  CB  GLN A  47      10.059  -1.137  40.793  1.00  0.00            
ATOM    335  HB1 GLN A  47      10.889  -1.493  41.416  1.00  0.00            
ATOM    336  HB2 GLN A  47      10.360  -0.900  39.769  1.00  0.00            
ATOM    337  CG  GLN A  47       8.923  -2.170  40.685  1.00  0.00            
ATOM    338  HG1 GLN A  47       8.265  -1.889  39.857  1.00  0.00            
ATOM    339  HG2 GLN A  47       8.389  -2.184  41.628  1.00  0.00            
ATOM    340  CD  GLN A  47       9.390  -3.521  40.211  1.00  0.00            
ATOM    341  OE1 GLN A  47      10.583  -3.775  40.010  1.00  0.00            
ATOM    342  NE2 GLN A  47       8.554  -4.495  40.175  1.00  0.00            
ATOM    343 1HE2 GLN A  47       7.617  -4.341  40.510  1.00  0.00            
ATOM    344 2HE2 GLN A  47       8.856  -5.403  39.862  1.00  0.00            
ATOM    345  C   GLN A  47      10.574   0.948  42.145  1.00  0.00            
ATOM    346  O   GLN A  47      10.789   0.645  43.315  1.00  0.00            
ATOM    347  N   ARG A  48      11.095   2.013  41.542  1.00  0.00            
ATOM    348  H   ARG A  48      10.918   2.170  40.557  1.00  0.00            
ATOM    349  CA  ARG A  48      11.690   3.127  42.340  1.00  0.00            
ATOM    350  HA  ARG A  48      12.327   2.599  43.059  1.00  0.00            
ATOM    351  CB  ARG A  48      12.582   4.003  41.423  1.00  0.00            
ATOM    352  HB1 ARG A  48      12.012   4.553  40.678  1.00  0.00            
ATOM    353  HB2 ARG A  48      13.278   3.379  40.866  1.00  0.00            
ATOM    354  CG  ARG A  48      13.310   5.038  42.226  1.00  0.00            
ATOM    355  HG1 ARG A  48      12.580   5.749  42.596  1.00  0.00            
ATOM    356  HG2 ARG A  48      13.909   5.691  41.593  1.00  0.00            
ATOM    357  CD  ARG A  48      14.269   4.498  43.230  1.00  0.00            
ATOM    358  HD1 ARG A  48      14.902   3.828  42.651  1.00  0.00            
ATOM    359  HD2 ARG A  48      13.697   3.864  43.920  1.00  0.00            
ATOM    360  NE  ARG A  48      15.026   5.574  43.941  1.00  0.00            
ATOM    361  HE  ARG A  48      14.469   6.355  44.255  1.00  0.00            
ATOM    362  CZ  ARG A  48      16.314   5.626  44.320  1.00  0.00            
ATOM    363  NH1 ARG A  48      16.577   6.676  45.028  1.00  0.00            
ATOM    364 1HH1 ARG A  48      15.886   7.334  45.374  1.00  0.00            
ATOM    365 2HH1 ARG A  48      17.552   6.879  45.169  1.00  0.00            
ATOM    366  NH2 ARG A  48      17.100   4.693  43.962  1.00  0.00            
ATOM    367 1HH2 ARG A  48      16.823   3.931  43.360  1.00  0.00            
ATOM    368 2HH2 ARG A  48      18.068   4.787  44.240  1.00  0.00            
ATOM    369  C   ARG A  48      10.525   3.924  43.126  1.00  0.00            
ATOM    370  O   ARG A  48      10.673   4.151  44.336  1.00  0.00            
ATOM    371  N   SER A  49       9.420   4.311  42.426  1.00  0.00            
ATOM    372  H   SER A  49       9.366   4.135  41.433  1.00  0.00            
ATOM    373  CA  SER A  49       8.416   5.128  43.043  1.00  0.00            
ATOM    374  HA  SER A  49       9.011   5.965  43.408  1.00  0.00            
ATOM    375  CB  SER A  49       7.332   5.620  42.022  1.00  0.00            
ATOM    376  HB1 SER A  49       6.698   6.279  42.623  1.00  0.00            
ATOM    377  HB2 SER A  49       6.644   4.853  41.655  1.00  0.00            
ATOM    378  OG  SER A  49       7.934   6.298  40.959  1.00  0.00            
ATOM    379  HG  SER A  49       7.435   7.109  40.867  1.00  0.00            
ATOM    380  C   SER A  49       7.803   4.532  44.301  1.00  0.00            
ATOM    381  O   SER A  49       7.856   5.249  45.256  1.00  0.00            
ATOM    382  N   LEU A  50       7.477   3.225  44.330  1.00  0.00            
ATOM    383  H   LEU A  50       7.647   2.662  43.509  1.00  0.00            
ATOM    384  CA  LEU A  50       6.957   2.526  45.501  1.00  0.00            
ATOM    385  HA  LEU A  50       6.225   3.238  45.881  1.00  0.00            
ATOM    386  CB  LEU A  50       6.429   1.229  44.921  1.00  0.00            
ATOM    387  HB1 LEU A  50       6.210   0.546  45.743  1.00  0.00            
ATOM    388  HB2 LEU A  50       7.207   0.787  44.300  1.00  0.00            
ATOM    389  CG  LEU A  50       5.236   1.314  43.944  1.00  0.00            
ATOM    390  HG  LEU A  50       5.323   2.121  43.217  1.00  0.00            
ATOM    391  CD1 LEU A  50       5.040  -0.065  43.370  1.00  0.00            
ATOM    392 1HD1 LEU A  50       4.247  -0.041  42.613  1.00  0.00            
ATOM    393 2HD1 LEU A  50       5.885  -0.406  42.774  1.00  0.00            
ATOM    394 3HD1 LEU A  50       4.796  -0.779  44.148  1.00  0.00            
ATOM    395  CD2 LEU A  50       3.973   1.543  44.808  1.00  0.00            
ATOM    396 1HD2 LEU A  50       3.981   2.582  45.135  1.00  0.00            
ATOM    397 2HD2 LEU A  50       3.029   1.304  44.304  1.00  0.00            
ATOM    398 3HD2 LEU A  50       4.065   1.013  45.746  1.00  0.00            
ATOM    399  C   LEU A  50       7.836   2.330  46.752  1.00  0.00            
ATOM    400  O   LEU A  50       7.294   1.867  47.793  1.00  0.00            
ATOM    401  N   THR A  51       9.161   2.646  46.764  1.00  0.00            
ATOM    402  H   THR A  51       9.600   2.912  45.898  1.00  0.00            
ATOM    403  CA  THR A  51      10.050   2.479  47.889  1.00  0.00            
ATOM    404  HA  THR A  51       9.364   2.185  48.672  1.00  0.00            
ATOM    405  CB  THR A  51      11.042   1.372  47.629  1.00  0.00            
ATOM    406  HB  THR A  51      11.809   1.284  48.398  1.00  0.00            
ATOM    407  CG2 THR A  51      10.391   0.022  47.440  1.00  0.00            
ATOM    408 1HG2 THR A  51      10.217  -0.460  48.405  1.00  0.00            
ATOM    409 2HG2 THR A  51       9.408  -0.130  46.978  1.00  0.00            
ATOM    410 3HG2 THR A  51      11.055  -0.653  46.902  1.00  0.00            
ATOM    411  OG1 THR A  51      11.728   1.772  46.447  1.00  0.00            
ATOM    412  HG1 THR A  51      11.210   1.564  45.667  1.00  0.00            
ATOM    413  C   THR A  51      10.741   3.717  48.238  1.00  0.00            
ATOM    414  O   THR A  51      11.243   3.807  49.373  1.00  0.00            
ATOM    415  N   GLU A  52      10.789   4.748  47.378  1.00  0.00            
ATOM    416  H   GLU A  52      10.366   4.705  46.467  1.00  0.00            
ATOM    417  CA  GLU A  52      11.479   6.067  47.581  1.00  0.00            
ATOM    418  HA  GLU A  52      12.533   5.835  47.757  1.00  0.00            
ATOM    419  CB  GLU A  52      11.391   6.811  46.293  1.00  0.00            
ATOM    420  HB1 GLU A  52      10.380   6.809  45.867  1.00  0.00            
ATOM    421  HB2 GLU A  52      11.882   6.284  45.481  1.00  0.00            
ATOM    422  CG  GLU A  52      12.002   8.175  46.167  1.00  0.00            
ATOM    423  HG1 GLU A  52      11.709   8.802  46.999  1.00  0.00            
ATOM    424  HG2 GLU A  52      11.686   8.572  45.197  1.00  0.00            
ATOM    425  CD  GLU A  52      13.513   8.127  46.003  1.00  0.00            
ATOM    426  OE1 GLU A  52      13.988   8.207  44.848  1.00  0.00            
ATOM    427  OE2 GLU A  52      14.229   8.084  46.993  1.00  0.00            
ATOM    428  C   GLU A  52      11.077   6.859  48.853  1.00  0.00            
ATOM    429  O   GLU A  52      11.827   7.579  49.524  1.00  0.00            
ATOM    430  N   ASP A  53       9.872   6.542  49.363  1.00  0.00            
ATOM    431  H   ASP A  53       9.374   5.814  48.875  1.00  0.00            
ATOM    432  CA  ASP A  53       9.360   6.917  50.701  1.00  0.00            
ATOM    433  HA  ASP A  53      10.157   7.332  51.320  1.00  0.00            
ATOM    434  CB  ASP A  53       8.290   8.046  50.562  1.00  0.00            
ATOM    435  HB1 ASP A  53       8.765   8.898  50.079  1.00  0.00            
ATOM    436  HB2 ASP A  53       8.047   8.252  51.608  1.00  0.00            
ATOM    437  CG  ASP A  53       6.951   7.732  49.858  1.00  0.00            
ATOM    438  OD1 ASP A  53       6.115   7.200  50.579  1.00  0.00            
ATOM    439  OD2 ASP A  53       6.694   8.113  48.687  1.00  0.00            
ATOM    440  C   ASP A  53       8.809   5.708  51.523  1.00  0.00            
ATOM    441  O   ASP A  53       8.417   4.747  50.884  1.00  0.00            
ATOM    442  N   PRO A  54       8.814   5.873  52.890  1.00  0.00            
ATOM    443  CD  PRO A  54       9.497   6.863  53.655  1.00  0.00            
ATOM    444  HD1 PRO A  54       8.901   7.767  53.713  1.00  0.00            
ATOM    445  HD2 PRO A  54      10.487   6.952  53.189  1.00  0.00            
ATOM    446  CG  PRO A  54       9.670   6.252  55.105  1.00  0.00            
ATOM    447  HG1 PRO A  54       9.474   7.033  55.849  1.00  0.00            
ATOM    448  HG2 PRO A  54      10.650   5.801  55.164  1.00  0.00            
ATOM    449  CB  PRO A  54       8.581   5.194  55.168  1.00  0.00            
ATOM    450  HB1 PRO A  54       7.726   5.619  55.678  1.00  0.00            
ATOM    451  HB2 PRO A  54       8.897   4.349  55.789  1.00  0.00            
ATOM    452  CA  PRO A  54       8.347   4.777  53.741  1.00  0.00            
ATOM    453  HA  PRO A  54       8.937   3.912  53.446  1.00  0.00            
ATOM    454  C   PRO A  54       6.855   4.470  53.506  1.00  0.00            
ATOM    455  O   PRO A  54       6.068   5.420  53.226  1.00  0.00            
ATOM    456  N   PRO A  55       6.464   3.184  53.765  1.00  0.00            
ATOM    457  CD  PRO A  55       7.390   2.028  53.838  1.00  0.00            
ATOM    458  HD1 PRO A  55       7.731   2.056  54.865  1.00  0.00            
ATOM    459  HD2 PRO A  55       8.224   1.976  53.129  1.00  0.00            
ATOM    460  CG  PRO A  55       6.552   0.708  53.658  1.00  0.00            
ATOM    461  HG1 PRO A  55       6.884  -0.045  54.376  1.00  0.00            
ATOM    462  HG2 PRO A  55       6.467   0.379  52.624  1.00  0.00            
ATOM    463  CB  PRO A  55       5.194   1.282  54.076  1.00  0.00            
ATOM    464  HB1 PRO A  55       5.254   1.094  55.150  1.00  0.00            
ATOM    465  HB2 PRO A  55       4.321   0.735  53.725  1.00  0.00            
ATOM    466  CA  PRO A  55       5.070   2.788  53.871  1.00  0.00            
ATOM    467  HA  PRO A  55       4.557   2.906  52.915  1.00  0.00            
ATOM    468  C   PRO A  55       4.272   3.439  54.950  1.00  0.00            
ATOM    469  O   PRO A  55       4.882   3.947  55.883  1.00  0.00            
ATOM    470  N   PRO A  56       2.878   3.291  55.055  1.00  0.00            
ATOM    471  CD  PRO A  56       1.944   2.816  53.980  1.00  0.00            
ATOM    472  HD1 PRO A  56       1.814   1.735  53.990  1.00  0.00            
ATOM    473  HD2 PRO A  56       2.307   2.999  52.969  1.00  0.00            
ATOM    474  CG  PRO A  56       0.643   3.611  54.114  1.00  0.00            
ATOM    475  HG1 PRO A  56      -0.201   3.175  53.568  1.00  0.00            
ATOM    476  HG2 PRO A  56       0.911   4.602  53.766  1.00  0.00            
ATOM    477  CB  PRO A  56       0.590   3.601  55.665  1.00  0.00            
ATOM    478  HB1 PRO A  56       0.267   2.639  56.047  1.00  0.00            
ATOM    479  HB2 PRO A  56      -0.022   4.375  56.132  1.00  0.00            
ATOM    480  CA  PRO A  56       2.055   3.841  56.121  1.00  0.00            
ATOM    481  HA  PRO A  56       2.202   4.925  56.104  1.00  0.00            
ATOM    482  C   PRO A  56       2.456   3.395  57.568  1.00  0.00            
ATOM    483  O   PRO A  56       2.477   2.177  57.793  1.00  0.00            
ATOM    484  N   ALA A  57       2.608   4.354  58.466  1.00  0.00            
ATOM    485  H   ALA A  57       2.386   5.272  58.132  1.00  0.00            
ATOM    486  CA  ALA A  57       2.537   4.162  59.963  1.00  0.00            
ATOM    487  HA  ALA A  57       2.796   3.126  60.176  1.00  0.00            
ATOM    488  CB  ALA A  57       3.575   5.094  60.664  1.00  0.00            
ATOM    489  HB1 ALA A  57       3.463   6.177  60.609  1.00  0.00            
ATOM    490  HB2 ALA A  57       3.432   4.920  61.733  1.00  0.00            
ATOM    491  HB3 ALA A  57       4.610   4.808  60.498  1.00  0.00            
ATOM    492  C   ALA A  57       1.056   4.552  60.425  1.00  0.00            
ATOM    493  O   ALA A  57       0.715   4.053  61.514  1.00  0.00            
ATOM    494  N   THR A  58       0.218   5.240  59.643  1.00  0.00            
ATOM    495  H   THR A  58       0.593   5.641  58.794  1.00  0.00            
ATOM    496  CA  THR A  58      -1.211   5.503  59.998  1.00  0.00            
ATOM    497  HA  THR A  58      -1.215   5.686  61.069  1.00  0.00            
ATOM    498  CB  THR A  58      -1.717   6.751  59.306  1.00  0.00            
ATOM    499  HB  THR A  58      -1.788   6.483  58.258  1.00  0.00            
ATOM    500  CG2 THR A  58      -3.150   7.193  59.919  1.00  0.00            
ATOM    501 1HG2 THR A  58      -3.963   6.466  59.847  1.00  0.00            
ATOM    502 2HG2 THR A  58      -3.071   7.457  60.971  1.00  0.00            
ATOM    503 3HG2 THR A  58      -3.441   8.059  59.323  1.00  0.00            
ATOM    504  OG1 THR A  58      -0.805   7.730  59.508  1.00  0.00            
ATOM    505  HG1 THR A  58       0.003   7.621  58.997  1.00  0.00            
ATOM    506  C   THR A  58      -2.055   4.253  59.735  1.00  0.00            
ATOM    507  O   THR A  58      -1.905   3.555  58.728  1.00  0.00            
ATOM    508  N   ASP A  59      -2.870   3.788  60.640  1.00  0.00            
ATOM    509  H   ASP A  59      -3.012   4.314  61.495  1.00  0.00            
ATOM    510  CA  ASP A  59      -3.600   2.499  60.642  1.00  0.00            
ATOM    511  HA  ASP A  59      -2.956   1.697  60.281  1.00  0.00            
ATOM    512  CB  ASP A  59      -3.775   2.035  62.095  1.00  0.00            
ATOM    513  HB1 ASP A  59      -2.788   1.892  62.544  1.00  0.00            
ATOM    514  HB2 ASP A  59      -4.407   1.146  62.040  1.00  0.00            
ATOM    515  CG  ASP A  59      -4.514   3.151  62.911  1.00  0.00            
ATOM    516  OD1 ASP A  59      -5.639   2.862  63.294  1.00  0.00            
ATOM    517  OD2 ASP A  59      -3.970   4.264  63.122  1.00  0.00            
ATOM    518  C   ASP A  59      -4.828   2.468  59.660  1.00  0.00            
ATOM    519  O   ASP A  59      -5.385   3.536  59.259  1.00  0.00            
ATOM    520  N   LEU A  60      -5.253   1.240  59.194  1.00  0.00            
ATOM    521  H   LEU A  60      -4.811   0.367  59.434  1.00  0.00            
ATOM    522  CA  LEU A  60      -6.348   1.084  58.253  1.00  0.00            
ATOM    523  HA  LEU A  60      -6.297   0.013  58.018  1.00  0.00            
ATOM    524  CB  LEU A  60      -7.727   1.338  59.082  1.00  0.00            
ATOM    525  HB1 LEU A  60      -8.122   2.311  58.789  1.00  0.00            
ATOM    526  HB2 LEU A  60      -7.634   1.358  60.168  1.00  0.00            
ATOM    527  CG  LEU A  60      -8.823   0.310  58.650  1.00  0.00            
ATOM    528  HG  LEU A  60      -8.782   0.255  57.562  1.00  0.00            
ATOM    529  CD1 LEU A  60      -8.649  -1.057  59.237  1.00  0.00            
ATOM    530 1HD1 LEU A  60      -7.654  -1.423  58.997  1.00  0.00            
ATOM    531 2HD1 LEU A  60      -8.732  -1.014  60.325  1.00  0.00            
ATOM    532 3HD1 LEU A  60      -9.335  -1.734  58.723  1.00  0.00            
ATOM    533  CD2 LEU A  60     -10.272   0.696  58.942  1.00  0.00            
ATOM    534 1HD2 LEU A  60     -11.020  -0.086  58.801  1.00  0.00            
ATOM    535 2HD2 LEU A  60     -10.365   1.219  59.893  1.00  0.00            
ATOM    536 3HD2 LEU A  60     -10.568   1.375  58.140  1.00  0.00            
ATOM    537  C   LEU A  60      -6.211   1.848  56.887  1.00  0.00            
ATOM    538  O   LEU A  60      -7.204   2.411  56.445  1.00  0.00            
ATOM    539  N   PHE A  61      -5.021   2.026  56.348  1.00  0.00            
ATOM    540  H   PHE A  61      -4.187   1.591  56.732  1.00  0.00            
ATOM    541  CA  PHE A  61      -4.806   2.839  55.144  1.00  0.00            
ATOM    542  HA  PHE A  61      -5.573   3.607  55.080  1.00  0.00            
ATOM    543  CB  PHE A  61      -3.487   3.731  55.330  1.00  0.00            
ATOM    544  HB1 PHE A  61      -2.810   3.648  54.478  1.00  0.00            
ATOM    545  HB2 PHE A  61      -2.926   3.343  56.177  1.00  0.00            
ATOM    546  CG  PHE A  61      -3.613   5.234  55.687  1.00  0.00            
ATOM    547  CD1 PHE A  61      -4.600   5.668  56.608  1.00  0.00            
ATOM    548  HD1 PHE A  61      -5.329   5.004  57.052  1.00  0.00            
ATOM    549  CE1 PHE A  61      -4.692   7.086  56.840  1.00  0.00            
ATOM    550  HE1 PHE A  61      -5.478   7.441  57.491  1.00  0.00            
ATOM    551  CZ  PHE A  61      -3.736   7.959  56.358  1.00  0.00            
ATOM    552  HZ  PHE A  61      -3.758   8.980  56.711  1.00  0.00            
ATOM    553  CE2 PHE A  61      -2.633   7.463  55.663  1.00  0.00            
ATOM    554  HE2 PHE A  61      -1.878   8.156  55.327  1.00  0.00            
ATOM    555  CD2 PHE A  61      -2.587   6.081  55.310  1.00  0.00            
ATOM    556  HD2 PHE A  61      -1.665   5.777  54.824  1.00  0.00            
ATOM    557  C   PHE A  61      -4.806   2.030  53.850  1.00  0.00            
ATOM    558  O   PHE A  61      -4.174   0.982  53.882  1.00  0.00            
ATOM    559  N   CYS A  62      -5.227   2.585  52.737  1.00  0.00            
ATOM    560  H   CYS A  62      -5.554   3.541  52.777  1.00  0.00            
ATOM    561  CA  CYS A  62      -5.103   1.892  51.430  1.00  0.00            
ATOM    562  HA  CYS A  62      -5.453   0.877  51.634  1.00  0.00            
ATOM    563  CB  CYS A  62      -6.045   2.491  50.361  1.00  0.00            
ATOM    564  HB1 CYS A  62      -5.889   1.980  49.415  1.00  0.00            
ATOM    565  HB2 CYS A  62      -5.910   3.538  50.075  1.00  0.00            
ATOM    566  SG  CYS A  62      -7.810   2.194  50.782  1.00  0.00            
ATOM    567  C   CYS A  62      -3.676   1.778  50.888  1.00  0.00            
ATOM    568  O   CYS A  62      -3.111   2.850  50.724  1.00  0.00            
ATOM    569  N   ASN A  63      -3.022   0.598  50.683  1.00  0.00            
ATOM    570  H   ASN A  63      -3.529  -0.277  50.660  1.00  0.00            
ATOM    571  CA  ASN A  63      -1.680   0.404  50.201  1.00  0.00            
ATOM    572  HA  ASN A  63      -1.075   1.190  50.669  1.00  0.00            
ATOM    573  CB  ASN A  63      -1.061  -0.968  50.752  1.00  0.00            
ATOM    574  HB1 ASN A  63      -0.078  -1.157  50.330  1.00  0.00            
ATOM    575  HB2 ASN A  63      -1.684  -1.791  50.419  1.00  0.00            
ATOM    576  CG  ASN A  63      -1.132  -0.980  52.278  1.00  0.00            
ATOM    577  OD1 ASN A  63      -1.989  -1.602  52.890  1.00  0.00            
ATOM    578  ND2 ASN A  63      -0.180  -0.241  52.939  1.00  0.00            
ATOM    579 1HD2 ASN A  63       0.471   0.306  52.406  1.00  0.00            
ATOM    580 2HD2 ASN A  63      -0.347  -0.029  53.910  1.00  0.00            
ATOM    581  C   ASN A  63      -1.302   0.628  48.750  1.00  0.00            
ATOM    582  O   ASN A  63      -2.022   0.143  47.827  1.00  0.00            
ATOM    583  N   ARG A  64      -0.215   1.307  48.526  1.00  0.00            
ATOM    584  H   ARG A  64       0.097   1.824  49.347  1.00  0.00            
ATOM    585  CA  ARG A  64       0.471   1.495  47.152  1.00  0.00            
ATOM    586  HA  ARG A  64      -0.304   2.002  46.567  1.00  0.00            
ATOM    587  CB  ARG A  64       1.758   2.359  47.323  1.00  0.00            
ATOM    588  HB1 ARG A  64       1.477   3.150  48.022  1.00  0.00            
ATOM    589  HB2 ARG A  64       2.253   2.709  46.420  1.00  0.00            
ATOM    590  CG  ARG A  64       2.809   1.516  48.036  1.00  0.00            
ATOM    591  HG1 ARG A  64       3.083   0.625  47.483  1.00  0.00            
ATOM    592  HG2 ARG A  64       2.388   1.117  48.955  1.00  0.00            
ATOM    593  CD  ARG A  64       4.238   2.114  48.279  1.00  0.00            
ATOM    594  HD1 ARG A  64       4.660   2.614  47.410  1.00  0.00            
ATOM    595  HD2 ARG A  64       4.907   1.293  48.553  1.00  0.00            
ATOM    596  NE  ARG A  64       4.017   3.152  49.359  1.00  0.00            
ATOM    597  HE  ARG A  64       3.128   3.371  49.792  1.00  0.00            
ATOM    598  CZ  ARG A  64       4.890   3.969  49.811  1.00  0.00            
ATOM    599  NH1 ARG A  64       4.482   4.892  50.606  1.00  0.00            
ATOM    600 1HH1 ARG A  64       3.479   4.971  50.703  1.00  0.00            
ATOM    601 2HH1 ARG A  64       5.162   5.551  50.932  1.00  0.00            
ATOM    602  NH2 ARG A  64       6.163   3.932  49.572  1.00  0.00            
ATOM    603 1HH2 ARG A  64       6.552   3.151  49.057  1.00  0.00            
ATOM    604 2HH2 ARG A  64       6.695   4.518  50.192  1.00  0.00            
ATOM    605  C   ARG A  64       0.636   0.155  46.545  1.00  0.00            
ATOM    606  O   ARG A  64       1.028  -0.831  47.214  1.00  0.00            
ATOM    607  N   THR A  65       0.381   0.130  45.228  1.00  0.00            
ATOM    608  H   THR A  65       0.078   1.012  44.835  1.00  0.00            
ATOM    609  CA  THR A  65       0.438  -1.061  44.332  1.00  0.00            
ATOM    610  HA  THR A  65       1.302  -1.690  44.530  1.00  0.00            
ATOM    611  CB  THR A  65      -0.769  -2.028  44.676  1.00  0.00            
ATOM    612  HB  THR A  65      -0.806  -2.199  45.752  1.00  0.00            
ATOM    613  CG2 THR A  65      -2.178  -1.620  44.111  1.00  0.00            
ATOM    614 1HG2 THR A  65      -2.285  -0.540  44.142  1.00  0.00            
ATOM    615 2HG2 THR A  65      -2.193  -1.917  43.060  1.00  0.00            
ATOM    616 3HG2 THR A  65      -2.931  -2.148  44.697  1.00  0.00            
ATOM    617  OG1 THR A  65      -0.550  -3.341  44.194  1.00  0.00            
ATOM    618  HG1 THR A  65       0.245  -3.655  44.635  1.00  0.00            
ATOM    619  C   THR A  65       0.452  -0.750  42.909  1.00  0.00            
ATOM    620  O   THR A  65      -0.036   0.261  42.460  1.00  0.00            
ATOM    621  N   PHE A  66       0.909  -1.744  42.105  1.00  0.00            
ATOM    622  H   PHE A  66       1.301  -2.581  42.516  1.00  0.00            
ATOM    623  CA  PHE A  66       0.721  -1.711  40.611  1.00  0.00            
ATOM    624  HA  PHE A  66       0.082  -0.860  40.362  1.00  0.00            
ATOM    625  CB  PHE A  66       2.112  -1.691  39.927  1.00  0.00            
ATOM    626  HB1 PHE A  66       2.797  -2.399  40.400  1.00  0.00            
ATOM    627  HB2 PHE A  66       2.404  -0.650  40.007  1.00  0.00            
ATOM    628  CG  PHE A  66       2.168  -2.089  38.439  1.00  0.00            
ATOM    629  CD1 PHE A  66       1.727  -1.210  37.467  1.00  0.00            
ATOM    630  HD1 PHE A  66       1.453  -0.204  37.776  1.00  0.00            
ATOM    631  CE1 PHE A  66       1.941  -1.419  36.081  1.00  0.00            
ATOM    632  HE1 PHE A  66       1.739  -0.710  35.289  1.00  0.00            
ATOM    633  CZ  PHE A  66       2.514  -2.646  35.693  1.00  0.00            
ATOM    634  HZ  PHE A  66       2.663  -2.972  34.669  1.00  0.00            
ATOM    635  CE2 PHE A  66       2.769  -3.687  36.615  1.00  0.00            
ATOM    636  HE2 PHE A  66       2.915  -4.694  36.230  1.00  0.00            
ATOM    637  CD2 PHE A  66       2.527  -3.384  37.950  1.00  0.00            
ATOM    638  HD2 PHE A  66       2.605  -4.163  38.687  1.00  0.00            
ATOM    639  C   PHE A  66      -0.152  -2.899  40.176  1.00  0.00            
ATOM    640  O   PHE A  66       0.060  -3.960  40.775  1.00  0.00            
ATOM    641  N   ASP A  67      -1.103  -2.646  39.336  1.00  0.00            
ATOM    642  H   ASP A  67      -1.132  -1.783  38.831  1.00  0.00            
ATOM    643  CA  ASP A  67      -2.200  -3.563  39.045  1.00  0.00            
ATOM    644  HA  ASP A  67      -2.162  -4.389  39.756  1.00  0.00            
ATOM    645  CB  ASP A  67      -3.512  -2.833  39.497  1.00  0.00            
ATOM    646  HB1 ASP A  67      -3.223  -2.406  40.459  1.00  0.00            
ATOM    647  HB2 ASP A  67      -4.335  -3.545  39.619  1.00  0.00            
ATOM    648  CG  ASP A  67      -3.889  -1.560  38.701  1.00  0.00            
ATOM    649  OD1 ASP A  67      -3.271  -1.295  37.653  1.00  0.00            
ATOM    650  OD2 ASP A  67      -4.772  -0.782  39.178  1.00  0.00            
ATOM    651  C   ASP A  67      -2.158  -4.212  37.627  1.00  0.00            
ATOM    652  O   ASP A  67      -3.167  -4.721  37.110  1.00  0.00            
ATOM    653  N   GLU A  68      -1.027  -4.137  36.929  1.00  0.00            
ATOM    654  H   GLU A  68      -0.275  -3.913  37.561  1.00  0.00            
ATOM    655  CA  GLU A  68      -0.709  -4.433  35.446  1.00  0.00            
ATOM    656  HA  GLU A  68       0.373  -4.305  35.364  1.00  0.00            
ATOM    657  CB  GLU A  68      -1.109  -5.831  34.924  1.00  0.00            
ATOM    658  HB1 GLU A  68      -1.358  -5.906  33.866  1.00  0.00            
ATOM    659  HB2 GLU A  68      -2.099  -6.100  35.288  1.00  0.00            
ATOM    660  CG  GLU A  68      -0.120  -6.955  35.354  1.00  0.00            
ATOM    661  HG1 GLU A  68       0.829  -6.664  34.903  1.00  0.00            
ATOM    662  HG2 GLU A  68      -0.354  -7.887  34.848  1.00  0.00            
ATOM    663  CD  GLU A  68      -0.005  -7.221  36.879  1.00  0.00            
ATOM    664  OE1 GLU A  68      -1.053  -7.304  37.528  1.00  0.00            
ATOM    665  OE2 GLU A  68       1.073  -7.389  37.440  1.00  0.00            
ATOM    666  C   GLU A  68      -1.314  -3.279  34.552  1.00  0.00            
ATOM    667  O   GLU A  68      -0.941  -3.179  33.418  1.00  0.00            
ATOM    668  N   TYR A  69      -2.015  -2.292  35.124  1.00  0.00            
ATOM    669  H   TYR A  69      -2.300  -2.356  36.089  1.00  0.00            
ATOM    670  CA  TYR A  69      -2.492  -1.091  34.341  1.00  0.00            
ATOM    671  HA  TYR A  69      -2.282  -1.235  33.279  1.00  0.00            
ATOM    672  CB  TYR A  69      -4.080  -0.935  34.376  1.00  0.00            
ATOM    673  HB1 TYR A  69      -4.452  -1.113  35.384  1.00  0.00            
ATOM    674  HB2 TYR A  69      -4.508  -1.709  33.746  1.00  0.00            
ATOM    675  CG  TYR A  69      -4.532   0.407  33.843  1.00  0.00            
ATOM    676  CD1 TYR A  69      -4.688   0.682  32.451  1.00  0.00            
ATOM    677  HD1 TYR A  69      -4.578  -0.122  31.750  1.00  0.00            
ATOM    678  CE1 TYR A  69      -5.052   1.922  31.986  1.00  0.00            
ATOM    679  HE1 TYR A  69      -5.216   2.129  30.935  1.00  0.00            
ATOM    680  CZ  TYR A  69      -5.170   2.998  32.890  1.00  0.00            
ATOM    681  OH  TYR A  69      -5.552   4.214  32.371  1.00  0.00            
ATOM    682  HH  TYR A  69      -5.767   4.086  31.444  1.00  0.00            
ATOM    683  CE2 TYR A  69      -4.965   2.744  34.271  1.00  0.00            
ATOM    684  HE2 TYR A  69      -5.053   3.536  34.991  1.00  0.00            
ATOM    685  CD2 TYR A  69      -4.592   1.454  34.735  1.00  0.00            
ATOM    686  HD2 TYR A  69      -4.450   1.246  35.781  1.00  0.00            
ATOM    687  C   TYR A  69      -1.688   0.166  34.770  1.00  0.00            
ATOM    688  O   TYR A  69      -1.093   0.813  33.928  1.00  0.00            
ATOM    689  N   ALA A  70      -1.710   0.525  36.064  1.00  0.00            
ATOM    690  H   ALA A  70      -2.092  -0.106  36.752  1.00  0.00            
ATOM    691  CA  ALA A  70      -1.174   1.819  36.615  1.00  0.00            
ATOM    692  HA  ALA A  70      -0.303   2.061  36.003  1.00  0.00            
ATOM    693  CB  ALA A  70      -2.267   2.924  36.608  1.00  0.00            
ATOM    694  HB1 ALA A  70      -2.971   2.695  37.409  1.00  0.00            
ATOM    695  HB2 ALA A  70      -1.770   3.823  36.980  1.00  0.00            
ATOM    696  HB3 ALA A  70      -2.650   3.076  35.599  1.00  0.00            
ATOM    697  C   ALA A  70      -0.557   1.587  38.030  1.00  0.00            
ATOM    698  O   ALA A  70      -0.667   0.557  38.655  1.00  0.00            
ATOM    699  N   CYS A  71       0.225   2.597  38.423  1.00  0.00            
ATOM    700  H   CYS A  71       0.140   3.468  37.923  1.00  0.00            
ATOM    701  CA  CYS A  71       1.033   2.641  39.593  1.00  0.00            
ATOM    702  HA  CYS A  71       1.122   1.667  40.096  1.00  0.00            
ATOM    703  CB  CYS A  71       2.475   3.093  39.149  1.00  0.00            
ATOM    704  HB1 CYS A  71       2.425   4.091  38.705  1.00  0.00            
ATOM    705  HB2 CYS A  71       2.752   2.383  38.375  1.00  0.00            
ATOM    706  SG  CYS A  71       3.750   3.187  40.438  1.00  0.00            
ATOM    707  C   CYS A  71       0.415   3.604  40.545  1.00  0.00            
ATOM    708  O   CYS A  71       0.263   4.767  40.209  1.00  0.00            
ATOM    709  N   TRP A  72      -0.079   3.116  41.686  1.00  0.00            
ATOM    710  H   TRP A  72       0.076   2.123  41.823  1.00  0.00            
ATOM    711  CA  TRP A  72      -0.785   3.944  42.694  1.00  0.00            
ATOM    712  HA  TRP A  72      -1.116   4.897  42.285  1.00  0.00            
ATOM    713  CB  TRP A  72      -2.030   3.043  42.977  1.00  0.00            
ATOM    714  HB1 TRP A  72      -2.565   3.514  43.796  1.00  0.00            
ATOM    715  HB2 TRP A  72      -1.625   2.109  43.373  1.00  0.00            
ATOM    716  CG  TRP A  72      -2.872   2.736  41.780  1.00  0.00            
ATOM    717  CD1 TRP A  72      -2.950   1.464  41.234  1.00  0.00            
ATOM    718  HD1 TRP A  72      -2.362   0.639  41.602  1.00  0.00            
ATOM    719  NE1 TRP A  72      -3.713   1.566  40.120  1.00  0.00            
ATOM    720  HE1 TRP A  72      -3.911   0.785  39.499  1.00  0.00            
ATOM    721  CE2 TRP A  72      -4.331   2.798  39.984  1.00  0.00            
ATOM    722  CZ2 TRP A  72      -5.202   3.393  39.048  1.00  0.00            
ATOM    723  HZ2 TRP A  72      -5.520   2.868  38.165  1.00  0.00            
ATOM    724  CH2 TRP A  72      -5.653   4.659  39.307  1.00  0.00            
ATOM    725  HH2 TRP A  72      -6.350   5.038  38.571  1.00  0.00            
ATOM    726  CZ3 TRP A  72      -5.292   5.407  40.445  1.00  0.00            
ATOM    727  HZ3 TRP A  72      -5.721   6.370  40.696  1.00  0.00            
ATOM    728  CE3 TRP A  72      -4.295   4.918  41.275  1.00  0.00            
ATOM    729  HE3 TRP A  72      -3.965   5.459  42.149  1.00  0.00            
ATOM    730  CD2 TRP A  72      -3.813   3.578  41.055  1.00  0.00            
ATOM    731  C   TRP A  72      -0.075   4.319  44.004  1.00  0.00            
ATOM    732  O   TRP A  72       0.691   3.479  44.484  1.00  0.00            
ATOM    733  N   PRO A  73      -0.450   5.486  44.620  1.00  0.00            
ATOM    734  CD  PRO A  73      -1.272   6.614  44.088  1.00  0.00            
ATOM    735  HD1 PRO A  73      -2.281   6.317  43.794  1.00  0.00            
ATOM    736  HD2 PRO A  73      -0.765   7.025  43.211  1.00  0.00            
ATOM    737  CG  PRO A  73      -1.466   7.638  45.240  1.00  0.00            
ATOM    738  HG1 PRO A  73      -2.315   7.316  45.836  1.00  0.00            
ATOM    739  HG2 PRO A  73      -1.435   8.639  44.806  1.00  0.00            
ATOM    740  CB  PRO A  73      -0.113   7.370  45.980  1.00  0.00            
ATOM    741  HB1 PRO A  73      -0.268   7.778  46.971  1.00  0.00            
ATOM    742  HB2 PRO A  73       0.703   7.787  45.384  1.00  0.00            
ATOM    743  CA  PRO A  73      -0.076   5.853  46.008  1.00  0.00            
ATOM    744  HA  PRO A  73       0.946   5.536  46.218  1.00  0.00            
ATOM    745  C   PRO A  73      -0.932   5.170  47.150  1.00  0.00            
ATOM    746  O   PRO A  73      -1.852   4.388  46.858  1.00  0.00            
ATOM    747  N   ASP A  74      -0.530   5.490  48.416  1.00  0.00            
ATOM    748  H   ASP A  74       0.244   6.089  48.650  1.00  0.00            
ATOM    749  CA  ASP A  74      -1.276   4.997  49.563  1.00  0.00            
ATOM    750  HA  ASP A  74      -1.695   4.035  49.282  1.00  0.00            
ATOM    751  CB  ASP A  74      -0.444   4.791  50.834  1.00  0.00            
ATOM    752  HB1 ASP A  74      -1.061   4.393  51.638  1.00  0.00            
ATOM    753  HB2 ASP A  74      -0.227   5.790  51.212  1.00  0.00            
ATOM    754  CG  ASP A  74       0.845   3.970  50.554  1.00  0.00            
ATOM    755  OD1 ASP A  74       1.785   4.625  50.169  1.00  0.00            
ATOM    756  OD2 ASP A  74       1.005   2.770  50.845  1.00  0.00            
ATOM    757  C   ASP A  74      -2.424   6.061  49.870  1.00  0.00            
ATOM    758  O   ASP A  74      -2.292   7.257  49.543  1.00  0.00            
ATOM    759  N   GLY A  75      -3.587   5.655  50.466  1.00  0.00            
ATOM    760  H   GLY A  75      -3.704   4.655  50.595  1.00  0.00            
ATOM    761  CA  GLY A  75      -4.750   6.445  50.637  1.00  0.00            
ATOM    762  HA1 GLY A  75      -5.467   6.125  49.892  1.00  0.00            
ATOM    763  HA2 GLY A  75      -4.585   7.478  50.309  1.00  0.00            
ATOM    764  C   GLY A  75      -5.461   6.405  51.996  1.00  0.00            
ATOM    765  O   GLY A  75      -5.695   5.306  52.534  1.00  0.00            
ATOM    766  N   GLU A  76      -6.049   7.504  52.511  1.00  0.00            
ATOM    767  H   GLU A  76      -6.048   8.353  51.964  1.00  0.00            
ATOM    768  CA  GLU A  76      -6.811   7.548  53.699  1.00  0.00            
ATOM    769  HA  GLU A  76      -6.339   6.892  54.431  1.00  0.00            
ATOM    770  CB  GLU A  76      -6.939   8.981  54.378  1.00  0.00            
ATOM    771  HB1 GLU A  76      -7.304   9.617  53.573  1.00  0.00            
ATOM    772  HB2 GLU A  76      -5.963   9.420  54.604  1.00  0.00            
ATOM    773  CG  GLU A  76      -7.806   9.215  55.608  1.00  0.00            
ATOM    774  HG1 GLU A  76      -7.321   8.753  56.464  1.00  0.00            
ATOM    775  HG2 GLU A  76      -8.782   8.764  55.436  1.00  0.00            
ATOM    776  CD  GLU A  76      -8.002  10.698  55.865  1.00  0.00            
ATOM    777  OE1 GLU A  76      -9.027  11.255  55.405  1.00  0.00            
ATOM    778  OE2 GLU A  76      -7.153  11.334  56.532  1.00  0.00            
ATOM    779  C   GLU A  76      -8.263   7.017  53.556  1.00  0.00            
ATOM    780  O   GLU A  76      -8.849   7.341  52.544  1.00  0.00            
ATOM    781  N   PRO A  77      -8.798   6.181  54.491  1.00  0.00            
ATOM    782  CD  PRO A  77      -8.031   5.605  55.553  1.00  0.00            
ATOM    783  HD1 PRO A  77      -7.380   6.333  56.040  1.00  0.00            
ATOM    784  HD2 PRO A  77      -7.357   4.798  55.273  1.00  0.00            
ATOM    785  CG  PRO A  77      -9.067   5.050  56.557  1.00  0.00            
ATOM    786  HG1 PRO A  77      -9.348   5.933  57.119  1.00  0.00            
ATOM    787  HG2 PRO A  77      -8.683   4.238  57.170  1.00  0.00            
ATOM    788  CB  PRO A  77     -10.168   4.672  55.570  1.00  0.00            
ATOM    789  HB1 PRO A  77     -11.178   4.639  55.972  1.00  0.00            
ATOM    790  HB2 PRO A  77     -10.049   3.646  55.201  1.00  0.00            
ATOM    791  CA  PRO A  77     -10.142   5.582  54.375  1.00  0.00            
ATOM    792  HA  PRO A  77     -10.109   4.989  53.459  1.00  0.00            
ATOM    793  C   PRO A  77     -11.278   6.588  54.276  1.00  0.00            
ATOM    794  O   PRO A  77     -11.343   7.674  54.859  1.00  0.00            
ATOM    795  N   GLY A  78     -12.141   6.334  53.295  1.00  0.00            
ATOM    796  H   GLY A  78     -11.953   5.487  52.787  1.00  0.00            
ATOM    797  CA  GLY A  78     -13.318   7.115  52.932  1.00  0.00            
ATOM    798  HA1 GLY A  78     -13.529   7.710  53.821  1.00  0.00            
ATOM    799  HA2 GLY A  78     -14.228   6.563  52.686  1.00  0.00            
ATOM    800  C   GLY A  78     -13.069   8.134  51.804  1.00  0.00            
ATOM    801  O   GLY A  78     -13.658   9.215  51.872  1.00  0.00            
ATOM    802  N   SER A  79     -12.143   7.833  50.922  1.00  0.00            
ATOM    803  H   SER A  79     -11.787   6.883  50.983  1.00  0.00            
ATOM    804  CA  SER A  79     -11.446   8.799  50.024  1.00  0.00            
ATOM    805  HA  SER A  79     -12.037   9.713  49.947  1.00  0.00            
ATOM    806  CB  SER A  79     -10.080   9.292  50.577  1.00  0.00            
ATOM    807  HB1 SER A  79      -9.551  10.093  50.063  1.00  0.00            
ATOM    808  HB2 SER A  79      -9.368   8.462  50.530  1.00  0.00            
ATOM    809  OG  SER A  79     -10.104   9.797  51.924  1.00  0.00            
ATOM    810  HG  SER A  79      -9.812   9.112  52.518  1.00  0.00            
ATOM    811  C   SER A  79     -10.955   8.266  48.607  1.00  0.00            
ATOM    812  O   SER A  79     -10.390   7.153  48.526  1.00  0.00            
ATOM    813  N   PHE A  80     -11.117   9.036  47.547  1.00  0.00            
ATOM    814  H   PHE A  80     -11.628   9.896  47.634  1.00  0.00            
ATOM    815  CA  PHE A  80     -10.576   8.837  46.184  1.00  0.00            
ATOM    816  HA  PHE A  80     -10.634   7.777  45.971  1.00  0.00            
ATOM    817  CB  PHE A  80     -11.287   9.655  45.044  1.00  0.00            
ATOM    818  HB1 PHE A  80     -10.802   9.301  44.134  1.00  0.00            
ATOM    819  HB2 PHE A  80     -11.002  10.688  45.238  1.00  0.00            
ATOM    820  CG  PHE A  80     -12.720   9.452  44.832  1.00  0.00            
ATOM    821  CD1 PHE A  80     -13.660  10.247  45.501  1.00  0.00            
ATOM    822  HD1 PHE A  80     -13.382  11.122  46.068  1.00  0.00            
ATOM    823  CE1 PHE A  80     -14.984   9.919  45.366  1.00  0.00            
ATOM    824  HE1 PHE A  80     -15.751  10.525  45.824  1.00  0.00            
ATOM    825  CZ  PHE A  80     -15.349   8.730  44.712  1.00  0.00            
ATOM    826  HZ  PHE A  80     -16.407   8.535  44.621  1.00  0.00            
ATOM    827  CE2 PHE A  80     -14.393   7.927  44.017  1.00  0.00            
ATOM    828  HE2 PHE A  80     -14.689   7.073  43.432  1.00  0.00            
ATOM    829  CD2 PHE A  80     -13.053   8.326  44.074  1.00  0.00            
ATOM    830  HD2 PHE A  80     -12.313   7.780  43.508  1.00  0.00            
ATOM    831  C   PHE A  80      -9.131   9.249  46.194  1.00  0.00            
ATOM    832  O   PHE A  80      -8.713  10.015  47.084  1.00  0.00            
ATOM    833  N   VAL A  81      -8.322   8.885  45.248  1.00  0.00            
ATOM    834  H   VAL A  81      -8.682   8.245  44.556  1.00  0.00            
ATOM    835  CA  VAL A  81      -6.965   9.449  44.881  1.00  0.00            
ATOM    836  HA  VAL A  81      -6.985  10.445  45.332  1.00  0.00            
ATOM    837  CB  VAL A  81      -5.801   8.637  45.516  1.00  0.00            
ATOM    838  HB  VAL A  81      -4.828   9.038  45.235  1.00  0.00            
ATOM    839  CG1 VAL A  81      -5.893   8.896  47.002  1.00  0.00            
ATOM    840 1HG1 VAL A  81      -5.850   9.964  47.200  1.00  0.00            
ATOM    841 2HG1 VAL A  81      -6.753   8.424  47.469  1.00  0.00            
ATOM    842 3HG1 VAL A  81      -5.089   8.362  47.494  1.00  0.00            
ATOM    843  CG2 VAL A  81      -5.768   7.137  45.300  1.00  0.00            
ATOM    844 1HG2 VAL A  81      -4.922   6.750  45.858  1.00  0.00            
ATOM    845 2HG2 VAL A  81      -6.676   6.612  45.615  1.00  0.00            
ATOM    846 3HG2 VAL A  81      -5.684   6.991  44.225  1.00  0.00            
ATOM    847  C   VAL A  81      -6.794   9.499  43.356  1.00  0.00            
ATOM    848  O   VAL A  81      -7.512   8.705  42.723  1.00  0.00            
ATOM    849  N   ASN A  82      -5.824  10.197  42.774  1.00  0.00            
ATOM    850  H   ASN A  82      -5.247  10.850  43.294  1.00  0.00            
ATOM    851  CA  ASN A  82      -5.491  10.151  41.284  1.00  0.00            
ATOM    852  HA  ASN A  82      -5.885   9.210  40.893  1.00  0.00            
ATOM    853  CB  ASN A  82      -6.212  11.342  40.583  1.00  0.00            
ATOM    854  HB1 ASN A  82      -7.187  11.414  41.043  1.00  0.00            
ATOM    855  HB2 ASN A  82      -6.414  11.040  39.556  1.00  0.00            
ATOM    856  CG  ASN A  82      -5.634  12.821  40.663  1.00  0.00            
ATOM    857  OD1 ASN A  82      -4.840  13.274  39.836  1.00  0.00            
ATOM    858  ND2 ASN A  82      -5.943  13.578  41.745  1.00  0.00            
ATOM    859 1HD2 ASN A  82      -6.538  13.248  42.483  1.00  0.00            
ATOM    860 2HD2 ASN A  82      -5.652  14.542  41.741  1.00  0.00            
ATOM    861  C   ASN A  82      -4.013  10.246  40.916  1.00  0.00            
ATOM    862  O   ASN A  82      -3.221  10.888  41.619  1.00  0.00            
ATOM    863  N   VAL A  83      -3.579   9.639  39.765  1.00  0.00            
ATOM    864  H   VAL A  83      -4.300   9.150  39.259  1.00  0.00            
ATOM    865  CA  VAL A  83      -2.282   9.594  39.189  1.00  0.00            
ATOM    866  HA  VAL A  83      -1.689  10.329  39.723  1.00  0.00            
ATOM    867  CB  VAL A  83      -1.698   8.209  39.367  1.00  0.00            
ATOM    868  HB  VAL A  83      -0.701   8.362  38.946  1.00  0.00            
ATOM    869  CG1 VAL A  83      -1.422   7.973  40.848  1.00  0.00            
ATOM    870 1HG1 VAL A  83      -0.457   7.475  40.774  1.00  0.00            
ATOM    871 2HG1 VAL A  83      -1.271   8.926  41.350  1.00  0.00            
ATOM    872 3HG1 VAL A  83      -2.138   7.247  41.261  1.00  0.00            
ATOM    873  CG2 VAL A  83      -2.378   6.957  38.751  1.00  0.00            
ATOM    874 1HG2 VAL A  83      -3.346   6.767  39.205  1.00  0.00            
ATOM    875 2HG2 VAL A  83      -2.300   7.118  37.677  1.00  0.00            
ATOM    876 3HG2 VAL A  83      -1.653   6.164  38.901  1.00  0.00            
ATOM    877  C   VAL A  83      -2.369  10.025  37.661  1.00  0.00            
ATOM    878  O   VAL A  83      -3.518  10.039  37.143  1.00  0.00            
ATOM    879  N   SER A  84      -1.251  10.365  37.061  1.00  0.00            
ATOM    880  H   SER A  84      -0.458  10.625  37.625  1.00  0.00            
ATOM    881  CA  SER A  84      -1.311  10.793  35.623  1.00  0.00            
ATOM    882  HA  SER A  84      -1.908  11.688  35.494  1.00  0.00            
ATOM    883  CB  SER A  84       0.135  11.152  35.265  1.00  0.00            
ATOM    884  HB1 SER A  84       0.216  11.222  34.183  1.00  0.00            
ATOM    885  HB2 SER A  84       0.774  10.323  35.584  1.00  0.00            
ATOM    886  OG  SER A  84       0.492  12.300  35.985  1.00  0.00            
ATOM    887  HG  SER A  84       0.846  13.023  35.455  1.00  0.00            
ATOM    888  C   SER A  84      -1.691   9.591  34.747  1.00  0.00            
ATOM    889  O   SER A  84      -1.160   8.503  35.019  1.00  0.00            
ATOM    890  N   CYS A  85      -2.563   9.747  33.764  1.00  0.00            
ATOM    891  H   CYS A  85      -3.110  10.583  33.677  1.00  0.00            
ATOM    892  CA  CYS A  85      -2.745   8.795  32.617  1.00  0.00            
ATOM    893  HA  CYS A  85      -3.415   8.022  32.996  1.00  0.00            
ATOM    894  CB  CYS A  85      -3.474   9.442  31.442  1.00  0.00            
ATOM    895  HB1 CYS A  85      -2.870  10.259  31.050  1.00  0.00            
ATOM    896  HB2 CYS A  85      -4.485   9.782  31.691  1.00  0.00            
ATOM    897  SG  CYS A  85      -3.781   8.195  30.070  1.00  0.00            
ATOM    898  C   CYS A  85      -1.437   8.168  32.161  1.00  0.00            
ATOM    899  O   CYS A  85      -0.454   8.868  31.823  1.00  0.00            
ATOM    900  N   PRO A  86      -1.260   6.860  32.199  1.00  0.00            
ATOM    901  CD  PRO A  86      -2.217   5.841  32.700  1.00  0.00            
ATOM    902  HD1 PRO A  86      -3.074   5.649  32.047  1.00  0.00            
ATOM    903  HD2 PRO A  86      -2.714   6.134  33.624  1.00  0.00            
ATOM    904  CG  PRO A  86      -1.363   4.553  32.927  1.00  0.00            
ATOM    905  HG1 PRO A  86      -1.915   3.648  32.677  1.00  0.00            
ATOM    906  HG2 PRO A  86      -0.941   4.539  33.928  1.00  0.00            
ATOM    907  CB  PRO A  86      -0.180   4.706  31.910  1.00  0.00            
ATOM    908  HB1 PRO A  86      -0.543   4.306  30.967  1.00  0.00            
ATOM    909  HB2 PRO A  86       0.715   4.173  32.238  1.00  0.00            
ATOM    910  CA  PRO A  86       0.068   6.222  31.875  1.00  0.00            
ATOM    911  HA  PRO A  86       0.696   6.542  32.711  1.00  0.00            
ATOM    912  C   PRO A  86       0.678   6.471  30.546  1.00  0.00            
ATOM    913  O   PRO A  86       0.080   6.070  29.530  1.00  0.00            
ATOM    914  N   TRP A  87       1.849   7.036  30.630  1.00  0.00            
ATOM    915  H   TRP A  87       2.271   7.146  31.543  1.00  0.00            
ATOM    916  CA  TRP A  87       2.597   7.550  29.439  1.00  0.00            
ATOM    917  HA  TRP A  87       2.015   8.328  28.944  1.00  0.00            
ATOM    918  CB  TRP A  87       3.813   8.346  29.923  1.00  0.00            
ATOM    919  HB1 TRP A  87       3.432   9.202  30.462  1.00  0.00            
ATOM    920  HB2 TRP A  87       4.295   8.770  29.038  1.00  0.00            
ATOM    921  CG  TRP A  87       4.765   7.643  30.800  1.00  0.00            
ATOM    922  CD1 TRP A  87       4.904   7.986  32.077  1.00  0.00            
ATOM    923  HD1 TRP A  87       4.353   8.796  32.524  1.00  0.00            
ATOM    924  NE1 TRP A  87       5.785   7.164  32.700  1.00  0.00            
ATOM    925  HE1 TRP A  87       5.999   7.258  33.684  1.00  0.00            
ATOM    926  CE2 TRP A  87       6.324   6.241  31.867  1.00  0.00            
ATOM    927  CZ2 TRP A  87       7.399   5.335  31.990  1.00  0.00            
ATOM    928  HZ2 TRP A  87       7.877   5.191  32.939  1.00  0.00            
ATOM    929  CH2 TRP A  87       7.756   4.598  30.866  1.00  0.00            
ATOM    930  HH2 TRP A  87       8.585   3.899  30.885  1.00  0.00            
ATOM    931  CZ3 TRP A  87       6.980   4.639  29.735  1.00  0.00            
ATOM    932  HZ3 TRP A  87       7.232   3.988  28.916  1.00  0.00            
ATOM    933  CE3 TRP A  87       5.910   5.543  29.593  1.00  0.00            
ATOM    934  HE3 TRP A  87       5.484   5.604  28.605  1.00  0.00            
ATOM    935  CD2 TRP A  87       5.586   6.432  30.644  1.00  0.00            
ATOM    936  C   TRP A  87       2.946   6.400  28.398  1.00  0.00            
ATOM    937  O   TRP A  87       3.352   6.719  27.328  1.00  0.00            
ATOM    938  N   TYR A  88       2.705   5.114  28.738  1.00  0.00            
ATOM    939  H   TYR A  88       2.178   4.883  29.566  1.00  0.00            
ATOM    940  CA  TYR A  88       3.032   4.020  27.850  1.00  0.00            
ATOM    941  HA  TYR A  88       3.954   4.324  27.359  1.00  0.00            
ATOM    942  CB  TYR A  88       3.302   2.679  28.648  1.00  0.00            
ATOM    943  HB1 TYR A  88       4.051   2.971  29.395  1.00  0.00            
ATOM    944  HB2 TYR A  88       3.692   1.978  27.903  1.00  0.00            
ATOM    945  CG  TYR A  88       2.095   2.080  29.320  1.00  0.00            
ATOM    946  CD1 TYR A  88       1.901   2.223  30.720  1.00  0.00            
ATOM    947  HD1 TYR A  88       2.652   2.730  31.304  1.00  0.00            
ATOM    948  CE1 TYR A  88       0.809   1.599  31.363  1.00  0.00            
ATOM    949  HE1 TYR A  88       0.722   1.712  32.431  1.00  0.00            
ATOM    950  CZ  TYR A  88      -0.162   1.040  30.550  1.00  0.00            
ATOM    951  OH  TYR A  88      -1.243   0.524  31.151  1.00  0.00            
ATOM    952  HH  TYR A  88      -1.259   0.714  32.092  1.00  0.00            
ATOM    953  CE2 TYR A  88       0.060   0.702  29.182  1.00  0.00            
ATOM    954  HE2 TYR A  88      -0.614   0.065  28.624  1.00  0.00            
ATOM    955  CD2 TYR A  88       1.263   1.189  28.628  1.00  0.00            
ATOM    956  HD2 TYR A  88       1.424   1.003  27.578  1.00  0.00            
ATOM    957  C   TYR A  88       1.958   3.684  26.845  1.00  0.00            
ATOM    958  O   TYR A  88       2.227   2.992  25.879  1.00  0.00            
ATOM    959  N   LEU A  89       0.754   4.203  27.071  1.00  0.00            
ATOM    960  H   LEU A  89       0.615   4.853  27.827  1.00  0.00            
ATOM    961  CA  LEU A  89      -0.363   3.979  26.123  1.00  0.00            
ATOM    962  HA  LEU A  89      -0.456   2.915  25.943  1.00  0.00            
ATOM    963  CB  LEU A  89      -1.744   4.326  26.856  1.00  0.00            
ATOM    964  HB1 LEU A  89      -2.555   4.234  26.150  1.00  0.00            
ATOM    965  HB2 LEU A  89      -1.687   5.362  27.208  1.00  0.00            
ATOM    966  CG  LEU A  89      -2.031   3.382  28.038  1.00  0.00            
ATOM    967  HG  LEU A  89      -1.194   3.235  28.719  1.00  0.00            
ATOM    968  CD1 LEU A  89      -3.173   3.930  28.893  1.00  0.00            
ATOM    969 1HD1 LEU A  89      -3.346   3.335  29.789  1.00  0.00            
ATOM    970 2HD1 LEU A  89      -2.879   4.946  29.175  1.00  0.00            
ATOM    971 3HD1 LEU A  89      -4.074   3.884  28.282  1.00  0.00            
ATOM    972  CD2 LEU A  89      -2.539   2.017  27.504  1.00  0.00            
ATOM    973 1HD2 LEU A  89      -2.870   1.347  28.294  1.00  0.00            
ATOM    974 2HD2 LEU A  89      -3.296   2.124  26.734  1.00  0.00            
ATOM    975 3HD2 LEU A  89      -1.665   1.593  27.009  1.00  0.00            
ATOM    976  C   LEU A  89      -0.216   4.772  24.809  1.00  0.00            
ATOM    977  O   LEU A  89       0.213   5.912  24.808  1.00  0.00            
ATOM    978  N   PRO A  90      -0.609   4.187  23.631  1.00  0.00            
ATOM    979  CD  PRO A  90      -1.187   2.821  23.517  1.00  0.00            
ATOM    980  HD1 PRO A  90      -1.932   2.579  24.277  1.00  0.00            
ATOM    981  HD2 PRO A  90      -0.356   2.131  23.650  1.00  0.00            
ATOM    982  CG  PRO A  90      -1.623   2.757  22.083  1.00  0.00            
ATOM    983  HG1 PRO A  90      -2.592   3.248  21.949  1.00  0.00            
ATOM    984  HG2 PRO A  90      -1.544   1.729  21.725  1.00  0.00            
ATOM    985  CB  PRO A  90      -0.514   3.564  21.358  1.00  0.00            
ATOM    986  HB1 PRO A  90      -0.916   3.983  20.436  1.00  0.00            
ATOM    987  HB2 PRO A  90       0.408   3.010  21.186  1.00  0.00            
ATOM    988  CA  PRO A  90      -0.212   4.716  22.282  1.00  0.00            
ATOM    989  HA  PRO A  90       0.868   4.811  22.225  1.00  0.00            
ATOM    990  C   PRO A  90      -0.887   6.081  21.926  1.00  0.00            
ATOM    991  O   PRO A  90      -0.447   6.763  21.038  1.00  0.00            
ATOM    992  N   TRP A  91      -1.808   6.493  22.753  1.00  0.00            
ATOM    993  H   TRP A  91      -2.209   5.861  23.426  1.00  0.00            
ATOM    994  CA  TRP A  91      -2.339   7.871  22.758  1.00  0.00            
ATOM    995  HA  TRP A  91      -2.204   8.273  21.751  1.00  0.00            
ATOM    996  CB  TRP A  91      -3.798   7.869  23.004  1.00  0.00            
ATOM    997  HB1 TRP A  91      -4.244   7.500  22.076  1.00  0.00            
ATOM    998  HB2 TRP A  91      -3.993   8.937  23.033  1.00  0.00            
ATOM    999  CG  TRP A  91      -4.424   7.156  24.190  1.00  0.00            
ATOM   1000  CD1 TRP A  91      -4.845   7.791  25.310  1.00  0.00            
ATOM   1001  HD1 TRP A  91      -4.794   8.854  25.510  1.00  0.00            
ATOM   1002  NE1 TRP A  91      -5.286   6.805  26.185  1.00  0.00            
ATOM   1003  HE1 TRP A  91      -5.618   6.844  27.134  1.00  0.00            
ATOM   1004  CE2 TRP A  91      -5.344   5.546  25.632  1.00  0.00            
ATOM   1005  CZ2 TRP A  91      -5.872   4.307  25.984  1.00  0.00            
ATOM   1006  HZ2 TRP A  91      -6.511   4.269  26.850  1.00  0.00            
ATOM   1007  CH2 TRP A  91      -5.605   3.152  25.181  1.00  0.00            
ATOM   1008  HH2 TRP A  91      -5.922   2.187  25.544  1.00  0.00            
ATOM   1009  CZ3 TRP A  91      -4.896   3.350  23.969  1.00  0.00            
ATOM   1010  HZ3 TRP A  91      -4.619   2.526  23.335  1.00  0.00            
ATOM   1011  CE3 TRP A  91      -4.560   4.644  23.465  1.00  0.00            
ATOM   1012  HE3 TRP A  91      -3.986   4.739  22.563  1.00  0.00            
ATOM   1013  CD2 TRP A  91      -4.748   5.746  24.336  1.00  0.00            
ATOM   1014  C   TRP A  91      -1.664   8.886  23.726  1.00  0.00            
ATOM   1015  O   TRP A  91      -1.410  10.042  23.322  1.00  0.00            
ATOM   1016  N   ALA A  92      -1.506   8.431  25.005  1.00  0.00            
ATOM   1017  H   ALA A  92      -1.615   7.439  25.124  1.00  0.00            
ATOM   1018  CA  ALA A  92      -0.889   9.283  26.104  1.00  0.00            
ATOM   1019  HA  ALA A  92      -1.356  10.268  26.113  1.00  0.00            
ATOM   1020  CB  ALA A  92      -1.199   8.620  27.441  1.00  0.00            
ATOM   1021  HB1 ALA A  92      -0.805   9.242  28.249  1.00  0.00            
ATOM   1022  HB2 ALA A  92      -2.275   8.433  27.449  1.00  0.00            
ATOM   1023  HB3 ALA A  92      -0.733   7.636  27.505  1.00  0.00            
ATOM   1024  C   ALA A  92       0.651   9.538  25.763  1.00  0.00            
ATOM   1025  O   ALA A  92       1.264  10.339  26.513  1.00  0.00            
ATOM   1026  N   SER A  93       1.217   8.759  24.794  1.00  0.00            
ATOM   1027  H   SER A  93       0.752   7.934  24.442  1.00  0.00            
ATOM   1028  CA  SER A  93       2.564   8.867  24.307  1.00  0.00            
ATOM   1029  HA  SER A  93       3.260   9.073  25.113  1.00  0.00            
ATOM   1030  CB  SER A  93       2.964   7.587  23.514  1.00  0.00            
ATOM   1031  HB1 SER A  93       3.767   7.854  22.829  1.00  0.00            
ATOM   1032  HB2 SER A  93       2.136   7.414  22.835  1.00  0.00            
ATOM   1033  OG  SER A  93       3.262   6.424  24.223  1.00  0.00            
ATOM   1034  HG  SER A  93       2.548   6.292  24.852  1.00  0.00            
ATOM   1035  C   SER A  93       2.822  10.060  23.388  1.00  0.00            
ATOM   1036  O   SER A  93       4.002  10.286  23.059  1.00  0.00            
ATOM   1037  N   SER A  94       1.709  10.684  23.010  1.00  0.00            
ATOM   1038  H   SER A  94       0.795  10.354  23.298  1.00  0.00            
ATOM   1039  CA  SER A  94       1.619  11.597  21.888  1.00  0.00            
ATOM   1040  HA  SER A  94       2.639  11.849  21.586  1.00  0.00            
ATOM   1041  CB  SER A  94       1.033  10.865  20.709  1.00  0.00            
ATOM   1042  HB1 SER A  94       1.061  11.467  19.805  1.00  0.00            
ATOM   1043  HB2 SER A  94      -0.017  10.607  20.847  1.00  0.00            
ATOM   1044  OG  SER A  94       1.790   9.678  20.324  1.00  0.00            
ATOM   1045  HG  SER A  94       1.708   9.369  19.423  1.00  0.00            
ATOM   1046  C   SER A  94       0.824  12.794  22.085  1.00  0.00            
ATOM   1047  O   SER A  94       1.286  13.877  21.652  1.00  0.00            
ATOM   1048  N   VAL A  95      -0.312  12.812  22.769  1.00  0.00            
ATOM   1049  H   VAL A  95      -0.776  11.935  22.966  1.00  0.00            
ATOM   1050  CA  VAL A  95      -1.145  13.993  23.156  1.00  0.00            
ATOM   1051  HA  VAL A  95      -0.588  14.890  22.887  1.00  0.00            
ATOM   1052  CB  VAL A  95      -2.441  13.938  22.482  1.00  0.00            
ATOM   1053  HB  VAL A  95      -2.940  14.846  22.785  1.00  0.00            
ATOM   1054  CG1 VAL A  95      -2.346  14.129  20.950  1.00  0.00            
ATOM   1055 1HG1 VAL A  95      -1.855  15.103  20.925  1.00  0.00            
ATOM   1056 2HG1 VAL A  95      -1.848  13.303  20.459  1.00  0.00            
ATOM   1057 3HG1 VAL A  95      -3.365  14.232  20.570  1.00  0.00            
ATOM   1058  CG2 VAL A  95      -3.348  12.794  22.783  1.00  0.00            
ATOM   1059 1HG2 VAL A  95      -4.318  13.052  22.355  1.00  0.00            
ATOM   1060 2HG2 VAL A  95      -3.022  11.818  22.433  1.00  0.00            
ATOM   1061 3HG2 VAL A  95      -3.461  12.774  23.861  1.00  0.00            
ATOM   1062  C   VAL A  95      -1.253  13.989  24.703  1.00  0.00            
ATOM   1063  O   VAL A  95      -1.326  12.929  25.278  1.00  0.00            
ATOM   1064  N   PRO A  96      -1.308  15.170  25.371  1.00  0.00            
ATOM   1065  CD  PRO A  96      -1.354  16.517  24.789  1.00  0.00            
ATOM   1066  HD1 PRO A  96      -2.002  16.579  23.909  1.00  0.00            
ATOM   1067  HD2 PRO A  96      -0.371  16.856  24.455  1.00  0.00            
ATOM   1068  CG  PRO A  96      -1.763  17.437  25.969  1.00  0.00            
ATOM   1069  HG1 PRO A  96      -2.842  17.543  26.126  1.00  0.00            
ATOM   1070  HG2 PRO A  96      -1.374  18.442  25.840  1.00  0.00            
ATOM   1071  CB  PRO A  96      -1.234  16.701  27.249  1.00  0.00            
ATOM   1072  HB1 PRO A  96      -1.754  17.006  28.155  1.00  0.00            
ATOM   1073  HB2 PRO A  96      -0.188  16.924  27.458  1.00  0.00            
ATOM   1074  CA  PRO A  96      -1.454  15.209  26.818  1.00  0.00            
ATOM   1075  HA  PRO A  96      -0.761  14.542  27.329  1.00  0.00            
ATOM   1076  C   PRO A  96      -2.786  14.677  27.229  1.00  0.00            
ATOM   1077  O   PRO A  96      -3.749  14.734  26.401  1.00  0.00            
ATOM   1078  N   GLN A  97      -2.869  14.011  28.409  1.00  0.00            
ATOM   1079  H   GLN A  97      -2.021  14.040  28.945  1.00  0.00            
ATOM   1080  CA  GLN A  97      -3.968  13.201  28.855  1.00  0.00            
ATOM   1081  HA  GLN A  97      -4.869  13.582  28.377  1.00  0.00            
ATOM   1082  CB  GLN A  97      -3.909  11.687  28.607  1.00  0.00            
ATOM   1083  HB1 GLN A  97      -4.660  11.214  29.238  1.00  0.00            
ATOM   1084  HB2 GLN A  97      -2.925  11.411  28.999  1.00  0.00            
ATOM   1085  CG  GLN A  97      -3.983  11.177  27.192  1.00  0.00            
ATOM   1086  HG1 GLN A  97      -3.860  10.089  27.135  1.00  0.00            
ATOM   1087  HG2 GLN A  97      -3.305  11.644  26.489  1.00  0.00            
ATOM   1088  CD  GLN A  97      -5.369  11.471  26.627  1.00  0.00            
ATOM   1089  OE1 GLN A  97      -6.375  10.818  26.859  1.00  0.00            
ATOM   1090  NE2 GLN A  97      -5.474  12.589  26.006  1.00  0.00            
ATOM   1091 1HE2 GLN A  97      -4.662  13.162  25.806  1.00  0.00            
ATOM   1092 2HE2 GLN A  97      -6.366  12.963  25.740  1.00  0.00            
ATOM   1093  C   GLN A  97      -4.177  13.486  30.379  1.00  0.00            
ATOM   1094  O   GLN A  97      -3.322  13.915  31.127  1.00  0.00            
ATOM   1095  N   GLY A  98      -5.409  13.432  30.745  1.00  0.00            
ATOM   1096  H   GLY A  98      -6.128  13.191  30.093  1.00  0.00            
ATOM   1097  CA  GLY A  98      -5.722  13.603  32.194  1.00  0.00            
ATOM   1098  HA1 GLY A  98      -6.812  13.625  32.285  1.00  0.00            
ATOM   1099  HA2 GLY A  98      -5.333  14.558  32.551  1.00  0.00            
ATOM   1100  C   GLY A  98      -5.278  12.475  33.083  1.00  0.00            
ATOM   1101  O   GLY A  98      -4.216  11.883  32.891  1.00  0.00            
ATOM   1102  N   HIS A  99      -6.024  12.153  34.073  1.00  0.00            
ATOM   1103  H   HIS A  99      -6.832  12.715  34.306  1.00  0.00            
ATOM   1104  CA  HIS A  99      -5.581  11.473  35.280  1.00  0.00            
ATOM   1105  HA  HIS A  99      -4.615  10.997  35.130  1.00  0.00            
ATOM   1106  CB  HIS A  99      -5.549  12.503  36.397  1.00  0.00            
ATOM   1107  HB1 HIS A  99      -5.402  11.968  37.340  1.00  0.00            
ATOM   1108  HB2 HIS A  99      -6.567  12.894  36.429  1.00  0.00            
ATOM   1109  CG  HIS A  99      -4.592  13.688  36.188  1.00  0.00            
ATOM   1110  ND1 HIS A  99      -4.816  14.824  35.461  1.00  0.00            
ATOM   1111  HD1 HIS A  99      -5.762  15.146  35.312  1.00  0.00            
ATOM   1112  CE1 HIS A  99      -3.560  15.271  35.040  1.00  0.00            
ATOM   1113  HE1 HIS A  99      -3.354  16.161  34.470  1.00  0.00            
ATOM   1114  NE2 HIS A  99      -2.630  14.536  35.686  1.00  0.00            
ATOM   1115  CD2 HIS A  99      -3.275  13.612  36.457  1.00  0.00            
ATOM   1116  HD2 HIS A  99      -2.797  12.853  37.047  1.00  0.00            
ATOM   1117  C   HIS A  99      -6.576  10.385  35.612  1.00  0.00            
ATOM   1118  O   HIS A  99      -7.717  10.316  35.118  1.00  0.00            
ATOM   1119  N   VAL A 100      -6.140   9.365  36.340  1.00  0.00            
ATOM   1120  H   VAL A 100      -5.227   9.362  36.772  1.00  0.00            
ATOM   1121  CA  VAL A 100      -6.888   8.106  36.479  1.00  0.00            
ATOM   1122  HA  VAL A 100      -7.890   8.100  36.055  1.00  0.00            
ATOM   1123  CB  VAL A 100      -6.284   7.002  35.698  1.00  0.00            
ATOM   1124  HB  VAL A 100      -6.902   6.116  35.886  1.00  0.00            
ATOM   1125  CG1 VAL A 100      -6.486   7.347  34.201  1.00  0.00            
ATOM   1126 1HG1 VAL A 100      -7.525   7.605  33.984  1.00  0.00            
ATOM   1127 2HG1 VAL A 100      -5.768   8.104  33.900  1.00  0.00            
ATOM   1128 3HG1 VAL A 100      -6.250   6.431  33.652  1.00  0.00            
ATOM   1129  CG2 VAL A 100      -4.807   6.664  35.959  1.00  0.00            
ATOM   1130 1HG2 VAL A 100      -4.575   6.478  37.015  1.00  0.00            
ATOM   1131 2HG2 VAL A 100      -4.575   5.761  35.407  1.00  0.00            
ATOM   1132 3HG2 VAL A 100      -4.096   7.459  35.703  1.00  0.00            
ATOM   1133  C   VAL A 100      -6.976   7.867  37.988  1.00  0.00            
ATOM   1134  O   VAL A 100      -6.053   8.091  38.811  1.00  0.00            
ATOM   1135  N   TYR A 101      -8.143   7.508  38.494  1.00  0.00            
ATOM   1136  H   TYR A 101      -8.849   7.351  37.793  1.00  0.00            
ATOM   1137  CA  TYR A 101      -8.567   7.432  39.924  1.00  0.00            
ATOM   1138  HA  TYR A 101      -7.753   7.906  40.477  1.00  0.00            
ATOM   1139  CB  TYR A 101      -9.841   8.225  40.044  1.00  0.00            
ATOM   1140  HB1 TYR A 101      -9.967   8.358  41.120  1.00  0.00            
ATOM   1141  HB2 TYR A 101     -10.690   7.608  39.761  1.00  0.00            
ATOM   1142  CG  TYR A 101      -9.903   9.614  39.473  1.00  0.00            
ATOM   1143  CD1 TYR A 101      -9.693  10.690  40.309  1.00  0.00            
ATOM   1144  HD1 TYR A 101      -9.592  10.582  41.383  1.00  0.00            
ATOM   1145  CE1 TYR A 101      -9.452  11.978  39.728  1.00  0.00            
ATOM   1146  HE1 TYR A 101      -9.087  12.762  40.383  1.00  0.00            
ATOM   1147  CZ  TYR A 101      -9.447  12.125  38.324  1.00  0.00            
ATOM   1148  OH  TYR A 101      -9.336  13.356  37.799  1.00  0.00            
ATOM   1149  HH  TYR A 101      -9.485  13.386  36.848  1.00  0.00            
ATOM   1150  CE2 TYR A 101      -9.843  11.065  37.509  1.00  0.00            
ATOM   1151  HE2 TYR A 101      -9.980  11.203  36.443  1.00  0.00            
ATOM   1152  CD2 TYR A 101      -9.921   9.828  38.064  1.00  0.00            
ATOM   1153  HD2 TYR A 101     -10.140   9.002  37.402  1.00  0.00            
ATOM   1154  C   TYR A 101      -8.800   5.993  40.526  1.00  0.00            
ATOM   1155  O   TYR A 101      -8.997   5.056  39.728  1.00  0.00            
ATOM   1156  N   ARG A 102      -8.641   5.875  41.836  1.00  0.00            
ATOM   1157  H   ARG A 102      -8.350   6.688  42.372  1.00  0.00            
ATOM   1158  CA  ARG A 102      -9.164   4.719  42.658  1.00  0.00            
ATOM   1159  HA  ARG A 102      -9.857   4.104  42.082  1.00  0.00            
ATOM   1160  CB  ARG A 102      -8.028   3.812  43.193  1.00  0.00            
ATOM   1161  HB1 ARG A 102      -8.461   3.273  44.033  1.00  0.00            
ATOM   1162  HB2 ARG A 102      -7.285   4.458  43.664  1.00  0.00            
ATOM   1163  CG  ARG A 102      -7.462   2.763  42.259  1.00  0.00            
ATOM   1164  HG1 ARG A 102      -6.898   3.211  41.445  1.00  0.00            
ATOM   1165  HG2 ARG A 102      -8.289   2.238  41.771  1.00  0.00            
ATOM   1166  CD  ARG A 102      -6.496   1.906  43.066  1.00  0.00            
ATOM   1167  HD1 ARG A 102      -6.987   1.633  44.002  1.00  0.00            
ATOM   1168  HD2 ARG A 102      -5.606   2.514  43.247  1.00  0.00            
ATOM   1169  NE  ARG A 102      -6.165   0.706  42.317  1.00  0.00            
ATOM   1170  HE  ARG A 102      -6.278   0.752  41.322  1.00  0.00            
ATOM   1171  CZ  ARG A 102      -5.589  -0.439  42.681  1.00  0.00            
ATOM   1172  NH1 ARG A 102      -5.225  -1.226  41.774  1.00  0.00            
ATOM   1173 1HH1 ARG A 102      -5.209  -0.966  40.796  1.00  0.00            
ATOM   1174 2HH1 ARG A 102      -4.926  -2.149  42.046  1.00  0.00            
ATOM   1175  NH2 ARG A 102      -5.387  -0.724  43.919  1.00  0.00            
ATOM   1176 1HH2 ARG A 102      -5.574  -0.050  44.649  1.00  0.00            
ATOM   1177 2HH2 ARG A 102      -5.186  -1.665  44.209  1.00  0.00            
ATOM   1178  C   ARG A 102     -10.049   5.266  43.832  1.00  0.00            
ATOM   1179  O   ARG A 102      -9.948   6.439  44.125  1.00  0.00            
ATOM   1180  N   PHE A 103     -10.770   4.361  44.475  1.00  0.00            
ATOM   1181  H   PHE A 103     -10.796   3.386  44.197  1.00  0.00            
ATOM   1182  CA  PHE A 103     -11.438   4.671  45.759  1.00  0.00            
ATOM   1183  HA  PHE A 103     -11.361   5.733  45.987  1.00  0.00            
ATOM   1184  CB  PHE A 103     -12.978   4.568  45.600  1.00  0.00            
ATOM   1185  HB1 PHE A 103     -13.222   3.514  45.461  1.00  0.00            
ATOM   1186  HB2 PHE A 103     -13.320   5.148  44.745  1.00  0.00            
ATOM   1187  CG  PHE A 103     -13.737   5.219  46.805  1.00  0.00            
ATOM   1188  CD1 PHE A 103     -13.531   6.572  47.207  1.00  0.00            
ATOM   1189  HD1 PHE A 103     -12.909   7.158  46.537  1.00  0.00            
ATOM   1190  CE1 PHE A 103     -14.269   7.169  48.195  1.00  0.00            
ATOM   1191  HE1 PHE A 103     -14.078   8.182  48.534  1.00  0.00            
ATOM   1192  CZ  PHE A 103     -14.977   6.367  49.100  1.00  0.00            
ATOM   1193  HZ  PHE A 103     -15.380   6.825  49.997  1.00  0.00            
ATOM   1194  CE2 PHE A 103     -15.075   5.002  48.780  1.00  0.00            
ATOM   1195  HE2 PHE A 103     -15.765   4.396  49.341  1.00  0.00            
ATOM   1196  CD2 PHE A 103     -14.414   4.424  47.664  1.00  0.00            
ATOM   1197  HD2 PHE A 103     -14.466   3.360  47.464  1.00  0.00            
ATOM   1198  C   PHE A 103     -10.881   3.809  46.936  1.00  0.00            
ATOM   1199  O   PHE A 103     -10.768   2.569  46.886  1.00  0.00            
ATOM   1200  N   CYS A 104     -10.658   4.481  48.088  1.00  0.00            
ATOM   1201  H   CYS A 104     -10.424   5.465  47.972  1.00  0.00            
ATOM   1202  CA  CYS A 104     -10.346   3.890  49.437  1.00  0.00            
ATOM   1203  HA  CYS A 104      -9.850   2.961  49.147  1.00  0.00            
ATOM   1204  CB  CYS A 104      -9.281   4.751  50.122  1.00  0.00            
ATOM   1205  HB1 CYS A 104      -9.652   5.728  50.430  1.00  0.00            
ATOM   1206  HB2 CYS A 104      -8.402   4.933  49.500  1.00  0.00            
ATOM   1207  SG  CYS A 104      -8.558   3.902  51.562  1.00  0.00            
ATOM   1208  C   CYS A 104     -11.582   3.834  50.303  1.00  0.00            
ATOM   1209  O   CYS A 104     -12.027   4.836  50.837  1.00  0.00            
ATOM   1210  N   THR A 105     -12.052   2.645  50.528  1.00  0.00            
ATOM   1211  H   THR A 105     -11.578   1.806  50.230  1.00  0.00            
ATOM   1212  CA  THR A 105     -13.289   2.467  51.242  1.00  0.00            
ATOM   1213  HA  THR A 105     -14.013   3.139  50.795  1.00  0.00            
ATOM   1214  CB  THR A 105     -13.887   1.044  51.025  1.00  0.00            
ATOM   1215  HB  THR A 105     -14.850   1.178  51.512  1.00  0.00            
ATOM   1216  CG2 THR A 105     -13.908   0.732  49.547  1.00  0.00            
ATOM   1217 1HG2 THR A 105     -14.484   1.463  48.996  1.00  0.00            
ATOM   1218 2HG2 THR A 105     -12.897   0.641  49.161  1.00  0.00            
ATOM   1219 3HG2 THR A 105     -14.388  -0.234  49.376  1.00  0.00            
ATOM   1220  OG1 THR A 105     -13.149   0.194  51.822  1.00  0.00            
ATOM   1221  HG1 THR A 105     -12.496  -0.274  51.285  1.00  0.00            
ATOM   1222  C   THR A 105     -13.077   2.849  52.783  1.00  0.00            
ATOM   1223  O   THR A 105     -11.950   2.960  53.206  1.00  0.00            
ATOM   1224  N   ALA A 106     -14.084   3.001  53.569  1.00  0.00            
ATOM   1225  H   ALA A 106     -15.055   2.876  53.325  1.00  0.00            
ATOM   1226  CA  ALA A 106     -13.829   3.261  54.970  1.00  0.00            
ATOM   1227  HA  ALA A 106     -13.018   3.990  54.978  1.00  0.00            
ATOM   1228  CB  ALA A 106     -15.086   3.928  55.581  1.00  0.00            
ATOM   1229  HB1 ALA A 106     -15.494   4.663  54.887  1.00  0.00            
ATOM   1230  HB2 ALA A 106     -15.885   3.224  55.822  1.00  0.00            
ATOM   1231  HB3 ALA A 106     -14.887   4.423  56.530  1.00  0.00            
ATOM   1232  C   ALA A 106     -13.272   2.109  55.872  1.00  0.00            
ATOM   1233  O   ALA A 106     -12.692   2.373  56.869  1.00  0.00            
ATOM   1234  N   GLU A 107     -13.353   0.906  55.296  1.00  0.00            
ATOM   1235  H   GLU A 107     -13.914   0.811  54.469  1.00  0.00            
ATOM   1236  CA  GLU A 107     -12.570  -0.301  55.650  1.00  0.00            
ATOM   1237  HA  GLU A 107     -12.646  -0.408  56.728  1.00  0.00            
ATOM   1238  CB  GLU A 107     -13.230  -1.530  55.005  1.00  0.00            
ATOM   1239  HB1 GLU A 107     -12.586  -2.383  55.235  1.00  0.00            
ATOM   1240  HB2 GLU A 107     -13.177  -1.377  53.925  1.00  0.00            
ATOM   1241  CG  GLU A 107     -14.717  -1.767  55.462  1.00  0.00            
ATOM   1242  HG1 GLU A 107     -15.269  -0.829  55.444  1.00  0.00            
ATOM   1243  HG2 GLU A 107     -14.786  -2.180  56.467  1.00  0.00            
ATOM   1244  CD  GLU A 107     -15.440  -2.712  54.503  1.00  0.00            
ATOM   1245  OE1 GLU A 107     -16.041  -2.257  53.491  1.00  0.00            
ATOM   1246  OE2 GLU A 107     -15.161  -3.927  54.661  1.00  0.00            
ATOM   1247  C   GLU A 107     -11.003  -0.208  55.431  1.00  0.00            
ATOM   1248  O   GLU A 107     -10.293  -1.064  55.950  1.00  0.00            
ATOM   1249  N   GLY A 108     -10.456   0.744  54.610  1.00  0.00            
ATOM   1250  H   GLY A 108     -11.057   1.420  54.154  1.00  0.00            
ATOM   1251  CA  GLY A 108      -8.951   0.745  54.366  1.00  0.00            
ATOM   1252  HA1 GLY A 108      -8.339   0.488  55.230  1.00  0.00            
ATOM   1253  HA2 GLY A 108      -8.772   1.770  54.053  1.00  0.00            
ATOM   1254  C   GLY A 108      -8.589  -0.151  53.191  1.00  0.00            
ATOM   1255  O   GLY A 108      -7.456  -0.283  52.833  1.00  0.00            
ATOM   1256  N   LEU A 109      -9.556  -0.759  52.499  1.00  0.00            
ATOM   1257  H   LEU A 109     -10.474  -0.649  52.917  1.00  0.00            
ATOM   1258  CA  LEU A 109      -9.516  -1.680  51.334  1.00  0.00            
ATOM   1259  HA  LEU A 109      -8.537  -2.059  51.051  1.00  0.00            
ATOM   1260  CB  LEU A 109     -10.477  -2.852  51.645  1.00  0.00            
ATOM   1261  HB1 LEU A 109     -10.567  -3.450  50.738  1.00  0.00            
ATOM   1262  HB2 LEU A 109     -11.471  -2.453  51.860  1.00  0.00            
ATOM   1263  CG  LEU A 109     -10.100  -3.768  52.855  1.00  0.00            
ATOM   1264  HG  LEU A 109     -10.340  -3.135  53.711  1.00  0.00            
ATOM   1265  CD1 LEU A 109     -11.148  -4.872  53.040  1.00  0.00            
ATOM   1266 1HD1 LEU A 109     -10.891  -5.386  53.967  1.00  0.00            
ATOM   1267 2HD1 LEU A 109     -12.113  -4.397  53.148  1.00  0.00            
ATOM   1268 3HD1 LEU A 109     -11.103  -5.528  52.166  1.00  0.00            
ATOM   1269  CD2 LEU A 109      -8.741  -4.382  52.932  1.00  0.00            
ATOM   1270 1HD2 LEU A 109      -8.614  -5.175  53.673  1.00  0.00            
ATOM   1271 2HD2 LEU A 109      -8.493  -4.748  51.940  1.00  0.00            
ATOM   1272 3HD2 LEU A 109      -8.060  -3.565  53.187  1.00  0.00            
ATOM   1273  C   LEU A 109      -9.937  -0.842  50.134  1.00  0.00            
ATOM   1274  O   LEU A 109     -10.923  -0.052  50.196  1.00  0.00            
ATOM   1275  N   TRP A 110      -9.191  -1.105  49.042  1.00  0.00            
ATOM   1276  H   TRP A 110      -8.480  -1.833  49.086  1.00  0.00            
ATOM   1277  CA  TRP A 110      -9.444  -0.489  47.800  1.00  0.00            
ATOM   1278  HA  TRP A 110      -9.396   0.576  47.979  1.00  0.00            
ATOM   1279  CB  TRP A 110      -8.350  -0.865  46.827  1.00  0.00            
ATOM   1280  HB1 TRP A 110      -8.698  -0.619  45.826  1.00  0.00            
ATOM   1281  HB2 TRP A 110      -8.236  -1.938  46.964  1.00  0.00            
ATOM   1282  CG  TRP A 110      -6.974  -0.216  47.028  1.00  0.00            
ATOM   1283  CD1 TRP A 110      -5.763  -0.878  47.229  1.00  0.00            
ATOM   1284  HD1 TRP A 110      -5.566  -1.937  47.313  1.00  0.00            
ATOM   1285  NE1 TRP A 110      -4.776   0.108  47.324  1.00  0.00            
ATOM   1286  HE1 TRP A 110      -3.810  -0.034  47.591  1.00  0.00            
ATOM   1287  CE2 TRP A 110      -5.235   1.360  47.197  1.00  0.00            
ATOM   1288  CZ2 TRP A 110      -4.620   2.597  47.109  1.00  0.00            
ATOM   1289  HZ2 TRP A 110      -3.545   2.648  47.140  1.00  0.00            
ATOM   1290  CH2 TRP A 110      -5.345   3.728  46.853  1.00  0.00            
ATOM   1291  HH2 TRP A 110      -4.884   4.706  46.819  1.00  0.00            
ATOM   1292  CZ3 TRP A 110      -6.784   3.651  46.780  1.00  0.00            
ATOM   1293  HZ3 TRP A 110      -7.395   4.542  46.690  1.00  0.00            
ATOM   1294  CE3 TRP A 110      -7.343   2.330  46.748  1.00  0.00            
ATOM   1295  HE3 TRP A 110      -8.413   2.254  46.701  1.00  0.00            
ATOM   1296  CD2 TRP A 110      -6.603   1.169  46.950  1.00  0.00            
ATOM   1297  C   TRP A 110     -10.811  -0.904  47.342  1.00  0.00            
ATOM   1298  O   TRP A 110     -11.296  -2.006  47.604  1.00  0.00            
ATOM   1299  N   LEU A 111     -11.550  -0.041  46.605  1.00  0.00            
ATOM   1300  H   LEU A 111     -11.254   0.920  46.582  1.00  0.00            
ATOM   1301  CA  LEU A 111     -12.967  -0.352  46.172  1.00  0.00            
ATOM   1302  HA  LEU A 111     -13.563  -0.806  46.968  1.00  0.00            
ATOM   1303  CB  LEU A 111     -13.617   0.913  45.690  1.00  0.00            
ATOM   1304  HB1 LEU A 111     -12.924   1.349  44.964  1.00  0.00            
ATOM   1305  HB2 LEU A 111     -13.635   1.589  46.547  1.00  0.00            
ATOM   1306  CG  LEU A 111     -15.012   0.908  45.036  1.00  0.00            
ATOM   1307  HG  LEU A 111     -14.929   0.255  44.161  1.00  0.00            
ATOM   1308  CD1 LEU A 111     -16.170   0.484  46.011  1.00  0.00            
ATOM   1309 1HD1 LEU A 111     -17.190   0.475  45.635  1.00  0.00            
ATOM   1310 2HD1 LEU A 111     -16.072  -0.571  46.256  1.00  0.00            
ATOM   1311 3HD1 LEU A 111     -16.176   0.951  47.003  1.00  0.00            
ATOM   1312  CD2 LEU A 111     -15.309   2.328  44.513  1.00  0.00            
ATOM   1313 1HD2 LEU A 111     -16.205   2.245  43.898  1.00  0.00            
ATOM   1314 2HD2 LEU A 111     -15.512   3.101  45.267  1.00  0.00            
ATOM   1315 3HD2 LEU A 111     -14.470   2.599  43.868  1.00  0.00            
ATOM   1316  C   LEU A 111     -13.086  -1.371  45.051  1.00  0.00            
ATOM   1317  O   LEU A 111     -12.424  -1.231  44.063  1.00  0.00            
ATOM   1318  N   GLN A 112     -13.906  -2.378  45.232  1.00  0.00            
ATOM   1319  H   GLN A 112     -14.476  -2.328  46.064  1.00  0.00            
ATOM   1320  CA  GLN A 112     -14.119  -3.509  44.319  1.00  0.00            
ATOM   1321  HA  GLN A 112     -13.146  -3.737  43.868  1.00  0.00            
ATOM   1322  CB  GLN A 112     -14.485  -4.613  45.312  1.00  0.00            
ATOM   1323  HB1 GLN A 112     -14.774  -5.505  44.755  1.00  0.00            
ATOM   1324  HB2 GLN A 112     -15.428  -4.378  45.791  1.00  0.00            
ATOM   1325  CG  GLN A 112     -13.374  -5.006  46.338  1.00  0.00            
ATOM   1326  HG1 GLN A 112     -13.838  -5.551  47.160  1.00  0.00            
ATOM   1327  HG2 GLN A 112     -12.847  -4.203  46.856  1.00  0.00            
ATOM   1328  CD  GLN A 112     -12.256  -5.826  45.762  1.00  0.00            
ATOM   1329  OE1 GLN A 112     -11.720  -5.587  44.707  1.00  0.00            
ATOM   1330  NE2 GLN A 112     -11.706  -6.749  46.549  1.00  0.00            
ATOM   1331 1HE2 GLN A 112     -12.092  -6.873  47.474  1.00  0.00            
ATOM   1332 2HE2 GLN A 112     -11.034  -7.408  46.188  1.00  0.00            
ATOM   1333  C   GLN A 112     -15.211  -3.295  43.311  1.00  0.00            
ATOM   1334  O   GLN A 112     -15.850  -2.243  43.203  1.00  0.00            
ATOM   1335  N   LYS A 113     -15.394  -4.306  42.463  1.00  0.00            
ATOM   1336  H   LYS A 113     -14.750  -5.058  42.670  1.00  0.00            
ATOM   1337  CA  LYS A 113     -16.375  -4.373  41.354  1.00  0.00            
ATOM   1338  HA  LYS A 113     -17.290  -3.812  41.517  1.00  0.00            
ATOM   1339  CB  LYS A 113     -15.791  -3.752  40.116  1.00  0.00            
ATOM   1340  HB1 LYS A 113     -14.953  -4.350  39.739  1.00  0.00            
ATOM   1341  HB2 LYS A 113     -15.293  -2.830  40.413  1.00  0.00            
ATOM   1342  CG  LYS A 113     -16.849  -3.487  39.017  1.00  0.00            
ATOM   1343  HG1 LYS A 113     -17.778  -3.123  39.441  1.00  0.00            
ATOM   1344  HG2 LYS A 113     -17.011  -4.422  38.468  1.00  0.00            
ATOM   1345  CD  LYS A 113     -16.447  -2.401  38.025  1.00  0.00            
ATOM   1346  HD1 LYS A 113     -15.418  -2.558  37.695  1.00  0.00            
ATOM   1347  HD2 LYS A 113     -16.323  -1.457  38.563  1.00  0.00            
ATOM   1348  CE  LYS A 113     -17.334  -2.224  36.805  1.00  0.00            
ATOM   1349  HE1 LYS A 113     -18.358  -2.350  37.142  1.00  0.00            
ATOM   1350  HE2 LYS A 113     -17.148  -3.033  36.083  1.00  0.00            
ATOM   1351  NZ  LYS A 113     -17.114  -0.969  36.202  1.00  0.00            
ATOM   1352  HZ1 LYS A 113     -17.155  -0.200  36.854  1.00  0.00            
ATOM   1353  HZ2 LYS A 113     -16.174  -0.888  35.838  1.00  0.00            
ATOM   1354  HZ3 LYS A 113     -17.735  -0.764  35.426  1.00  0.00            
ATOM   1355  C   LYS A 113     -16.868  -5.840  41.213  1.00  0.00            
ATOM   1356  O   LYS A 113     -16.014  -6.753  41.037  1.00  0.00            
ATOM   1357  N   ASP A 114     -18.194  -6.008  41.015  1.00  0.00            
ATOM   1358  H   ASP A 114     -18.761  -5.175  41.017  1.00  0.00            
ATOM   1359  CA  ASP A 114     -18.919  -7.240  40.739  1.00  0.00            
ATOM   1360  HA  ASP A 114     -18.530  -7.933  41.485  1.00  0.00            
ATOM   1361  CB  ASP A 114     -20.448  -7.082  40.915  1.00  0.00            
ATOM   1362  HB1 ASP A 114     -20.620  -6.371  41.727  1.00  0.00            
ATOM   1363  HB2 ASP A 114     -20.859  -8.021  41.280  1.00  0.00            
ATOM   1364  CG  ASP A 114     -21.228  -6.464  39.709  1.00  0.00            
ATOM   1365  OD1 ASP A 114     -21.063  -5.285  39.362  1.00  0.00            
ATOM   1366  OD2 ASP A 114     -21.948  -7.256  39.013  1.00  0.00            
ATOM   1367  C   ASP A 114     -18.578  -7.944  39.398  1.00  0.00            
ATOM   1368  O   ASP A 114     -18.351  -7.230  38.387  1.00  0.00            
ATOM   1369  N   ASN A 115     -18.495  -9.237  39.493  1.00  0.00            
ATOM   1370  H   ASN A 115     -18.824  -9.627  40.362  1.00  0.00            
ATOM   1371  CA  ASN A 115     -18.124 -10.116  38.422  1.00  0.00            
ATOM   1372  HA  ASN A 115     -18.042 -11.065  38.952  1.00  0.00            
ATOM   1373  CB  ASN A 115     -19.208 -10.176  37.315  1.00  0.00            
ATOM   1374  HB1 ASN A 115     -18.771 -10.595  36.412  1.00  0.00            
ATOM   1375  HB2 ASN A 115     -19.448  -9.214  36.857  1.00  0.00            
ATOM   1376  CG  ASN A 115     -20.390 -10.977  37.811  1.00  0.00            
ATOM   1377  OD1 ASN A 115     -20.385 -12.218  37.836  1.00  0.00            
ATOM   1378  ND2 ASN A 115     -21.380 -10.336  38.393  1.00  0.00            
ATOM   1379 1HD2 ASN A 115     -21.262  -9.326  38.346  1.00  0.00            
ATOM   1380 2HD2 ASN A 115     -22.197 -10.873  38.629  1.00  0.00            
ATOM   1381  C   ASN A 115     -16.667  -9.907  37.836  1.00  0.00            
ATOM   1382  O   ASN A 115     -16.405 -10.042  36.598  1.00  0.00            
ATOM   1383  N   SER A 116     -15.759  -9.337  38.610  1.00  0.00            
ATOM   1384  H   SER A 116     -15.921  -9.275  39.613  1.00  0.00            
ATOM   1385  CA  SER A 116     -14.312  -9.148  38.306  1.00  0.00            
ATOM   1386  HA  SER A 116     -13.932  -9.787  37.509  1.00  0.00            
ATOM   1387  CB  SER A 116     -14.159  -7.801  37.516  1.00  0.00            
ATOM   1388  HB1 SER A 116     -14.732  -7.934  36.598  1.00  0.00            
ATOM   1389  HB2 SER A 116     -13.099  -7.727  37.311  1.00  0.00            
ATOM   1390  OG  SER A 116     -14.548  -6.662  38.340  1.00  0.00            
ATOM   1391  HG  SER A 116     -15.136  -7.029  39.002  1.00  0.00            
ATOM   1392  C   SER A 116     -13.456  -9.063  39.640  1.00  0.00            
ATOM   1393  O   SER A 116     -14.011  -8.719  40.709  1.00  0.00            
ATOM   1394  N   SER A 117     -12.116  -9.293  39.527  1.00  0.00            
ATOM   1395  H   SER A 117     -11.673  -9.503  38.651  1.00  0.00            
ATOM   1396  CA  SER A 117     -11.159  -9.304  40.692  1.00  0.00            
ATOM   1397  HA  SER A 117     -11.667  -9.602  41.607  1.00  0.00            
ATOM   1398  CB  SER A 117     -10.177 -10.463  40.489  1.00  0.00            
ATOM   1399  HB1 SER A 117     -10.799 -11.344  40.310  1.00  0.00            
ATOM   1400  HB2 SER A 117      -9.622 -10.613  41.408  1.00  0.00            
ATOM   1401  OG  SER A 117      -9.285 -10.430  39.419  1.00  0.00            
ATOM   1402  HG  SER A 117      -8.437 -10.624  39.817  1.00  0.00            
ATOM   1403  C   SER A 117     -10.450  -8.064  40.994  1.00  0.00            
ATOM   1404  O   SER A 117     -10.206  -7.717  42.141  1.00  0.00            
ATOM   1405  N   LEU A 118     -10.160  -7.336  39.924  1.00  0.00            
ATOM   1406  H   LEU A 118     -10.420  -7.733  39.030  1.00  0.00            
ATOM   1407  CA  LEU A 118      -9.518  -6.070  39.902  1.00  0.00            
ATOM   1408  HA  LEU A 118      -8.576  -6.168  40.449  1.00  0.00            
ATOM   1409  CB  LEU A 118      -9.160  -5.577  38.474  1.00  0.00            
ATOM   1410  HB1 LEU A 118      -9.017  -4.491  38.540  1.00  0.00            
ATOM   1411  HB2 LEU A 118      -9.970  -5.905  37.820  1.00  0.00            
ATOM   1412  CG  LEU A 118      -7.862  -6.152  37.884  1.00  0.00            
ATOM   1413  HG  LEU A 118      -7.664  -5.872  36.847  1.00  0.00            
ATOM   1414  CD1 LEU A 118      -6.578  -5.595  38.531  1.00  0.00            
ATOM   1415 1HD1 LEU A 118      -6.645  -4.526  38.741  1.00  0.00            
ATOM   1416 2HD1 LEU A 118      -6.424  -6.190  39.431  1.00  0.00            
ATOM   1417 3HD1 LEU A 118      -5.806  -5.784  37.792  1.00  0.00            
ATOM   1418  CD2 LEU A 118      -7.769  -7.731  37.924  1.00  0.00            
ATOM   1419 1HD2 LEU A 118      -7.652  -8.251  38.877  1.00  0.00            
ATOM   1420 2HD2 LEU A 118      -8.739  -8.059  37.539  1.00  0.00            
ATOM   1421 3HD2 LEU A 118      -7.038  -8.113  37.219  1.00  0.00            
ATOM   1422  C   LEU A 118     -10.385  -5.076  40.596  1.00  0.00            
ATOM   1423  O   LEU A 118     -11.572  -5.000  40.258  1.00  0.00            
ATOM   1424  N   PRO A 119      -9.842  -4.195  41.504  1.00  0.00            
ATOM   1425  CD  PRO A 119      -8.433  -3.959  41.841  1.00  0.00            
ATOM   1426  HD1 PRO A 119      -7.694  -4.289  41.121  1.00  0.00            
ATOM   1427  HD2 PRO A 119      -8.189  -4.477  42.765  1.00  0.00            
ATOM   1428  CG  PRO A 119      -8.336  -2.481  42.198  1.00  0.00            
ATOM   1429  HG1 PRO A 119      -8.356  -1.989  41.232  1.00  0.00            
ATOM   1430  HG2 PRO A 119      -7.522  -2.245  42.876  1.00  0.00            
ATOM   1431  CB  PRO A 119      -9.755  -2.396  42.882  1.00  0.00            
ATOM   1432  HB1 PRO A 119     -10.021  -1.348  42.989  1.00  0.00            
ATOM   1433  HB2 PRO A 119      -9.812  -2.939  43.823  1.00  0.00            
ATOM   1434  CA  PRO A 119     -10.706  -3.021  41.905  1.00  0.00            
ATOM   1435  HA  PRO A 119     -11.520  -3.428  42.511  1.00  0.00            
ATOM   1436  C   PRO A 119     -11.248  -2.122  40.883  1.00  0.00            
ATOM   1437  O   PRO A 119     -10.779  -2.038  39.714  1.00  0.00            
ATOM   1438  N   TRP A 120     -12.202  -1.262  41.310  1.00  0.00            
ATOM   1439  H   TRP A 120     -12.440  -1.340  42.289  1.00  0.00            
ATOM   1440  CA  TRP A 120     -12.814  -0.251  40.494  1.00  0.00            
ATOM   1441  HA  TRP A 120     -13.095  -0.670  39.524  1.00  0.00            
ATOM   1442  CB  TRP A 120     -14.127   0.264  41.141  1.00  0.00            
ATOM   1443  HB1 TRP A 120     -13.866   0.423  42.192  1.00  0.00            
ATOM   1444  HB2 TRP A 120     -14.912  -0.490  41.122  1.00  0.00            
ATOM   1445  CG  TRP A 120     -14.671   1.542  40.539  1.00  0.00            
ATOM   1446  CD1 TRP A 120     -15.731   1.738  39.688  1.00  0.00            
ATOM   1447  HD1 TRP A 120     -16.274   0.920  39.230  1.00  0.00            
ATOM   1448  NE1 TRP A 120     -15.922   3.044  39.375  1.00  0.00            
ATOM   1449  HE1 TRP A 120     -16.618   3.399  38.736  1.00  0.00            
ATOM   1450  CE2 TRP A 120     -14.990   3.806  39.985  1.00  0.00            
ATOM   1451  CZ2 TRP A 120     -14.801   5.206  39.981  1.00  0.00            
ATOM   1452  HZ2 TRP A 120     -15.409   5.942  39.463  1.00  0.00            
ATOM   1453  CH2 TRP A 120     -13.919   5.765  40.886  1.00  0.00            
ATOM   1454  HH2 TRP A 120     -13.842   6.839  40.956  1.00  0.00            
ATOM   1455  CZ3 TRP A 120     -13.088   4.946  41.558  1.00  0.00            
ATOM   1456  HZ3 TRP A 120     -12.472   5.409  42.299  1.00  0.00            
ATOM   1457  CE3 TRP A 120     -13.253   3.523  41.561  1.00  0.00            
ATOM   1458  HE3 TRP A 120     -12.850   2.857  42.307  1.00  0.00            
ATOM   1459  CD2 TRP A 120     -14.195   2.937  40.758  1.00  0.00            
ATOM   1460  C   TRP A 120     -11.795   0.847  40.104  1.00  0.00            
ATOM   1461  O   TRP A 120     -10.927   1.257  40.889  1.00  0.00            
ATOM   1462  N   ARG A 121     -11.823   1.391  38.890  1.00  0.00            
ATOM   1463  H   ARG A 121     -12.659   1.153  38.384  1.00  0.00            
ATOM   1464  CA  ARG A 121     -11.025   2.548  38.444  1.00  0.00            
ATOM   1465  HA  ARG A 121     -10.936   3.237  39.286  1.00  0.00            
ATOM   1466  CB  ARG A 121      -9.657   2.072  37.797  1.00  0.00            
ATOM   1467  HB1 ARG A 121      -8.953   2.881  37.620  1.00  0.00            
ATOM   1468  HB2 ARG A 121      -9.903   1.703  36.798  1.00  0.00            
ATOM   1469  CG  ARG A 121      -8.787   1.040  38.652  1.00  0.00            
ATOM   1470  HG1 ARG A 121      -9.412   0.179  38.867  1.00  0.00            
ATOM   1471  HG2 ARG A 121      -8.357   1.541  39.517  1.00  0.00            
ATOM   1472  CD  ARG A 121      -7.676   0.338  37.861  1.00  0.00            
ATOM   1473  HD1 ARG A 121      -7.029  -0.138  38.596  1.00  0.00            
ATOM   1474  HD2 ARG A 121      -6.977   0.984  37.339  1.00  0.00            
ATOM   1475  NE  ARG A 121      -8.188  -0.558  36.838  1.00  0.00            
ATOM   1476  HE  ARG A 121      -8.861  -0.226  36.166  1.00  0.00            
ATOM   1477  CZ  ARG A 121      -7.748  -1.764  36.704  1.00  0.00            
ATOM   1478  NH1 ARG A 121      -6.634  -2.198  37.235  1.00  0.00            
ATOM   1479 1HH1 ARG A 121      -6.044  -1.517  37.691  1.00  0.00            
ATOM   1480 2HH1 ARG A 121      -6.318  -3.149  37.129  1.00  0.00            
ATOM   1481  NH2 ARG A 121      -8.364  -2.495  35.861  1.00  0.00            
ATOM   1482 1HH2 ARG A 121      -9.141  -2.044  35.407  1.00  0.00            
ATOM   1483 2HH2 ARG A 121      -8.064  -3.436  35.645  1.00  0.00            
ATOM   1484  C   ARG A 121     -11.821   3.409  37.452  1.00  0.00            
ATOM   1485  O   ARG A 121     -12.521   2.811  36.612  1.00  0.00            
ATOM   1486  N   ASP A 122     -11.608   4.751  37.462  1.00  0.00            
ATOM   1487  H   ASP A 122     -10.875   5.120  38.059  1.00  0.00            
ATOM   1488  CA  ASP A 122     -12.104   5.614  36.457  1.00  0.00            
ATOM   1489  HA  ASP A 122     -12.900   5.142  35.887  1.00  0.00            
ATOM   1490  CB  ASP A 122     -12.823   6.857  37.127  1.00  0.00            
ATOM   1491  HB1 ASP A 122     -12.073   7.580  37.454  1.00  0.00            
ATOM   1492  HB2 ASP A 122     -13.426   6.597  38.001  1.00  0.00            
ATOM   1493  CG  ASP A 122     -13.879   7.457  36.194  1.00  0.00            
ATOM   1494  OD1 ASP A 122     -15.030   7.598  36.619  1.00  0.00            
ATOM   1495  OD2 ASP A 122     -13.594   7.805  35.036  1.00  0.00            
ATOM   1496  C   ASP A 122     -11.024   6.010  35.495  1.00  0.00            
ATOM   1497  O   ASP A 122      -9.980   6.604  35.865  1.00  0.00            
ATOM   1498  N   LEU A 123     -11.098   5.565  34.250  1.00  0.00            
ATOM   1499  H   LEU A 123     -11.923   5.049  33.981  1.00  0.00            
ATOM   1500  CA  LEU A 123     -10.079   5.792  33.210  1.00  0.00            
ATOM   1501  HA  LEU A 123      -9.265   6.380  33.624  1.00  0.00            
ATOM   1502  CB  LEU A 123      -9.412   4.438  32.801  1.00  0.00            
ATOM   1503  HB1 LEU A 123      -8.439   4.727  32.378  1.00  0.00            
ATOM   1504  HB2 LEU A 123      -9.985   4.010  31.983  1.00  0.00            
ATOM   1505  CG  LEU A 123      -9.149   3.345  33.899  1.00  0.00            
ATOM   1506  HG  LEU A 123     -10.099   3.112  34.373  1.00  0.00            
ATOM   1507  CD1 LEU A 123      -8.668   2.068  33.180  1.00  0.00            
ATOM   1508 1HD1 LEU A 123      -7.660   2.226  32.803  1.00  0.00            
ATOM   1509 2HD1 LEU A 123      -8.642   1.215  33.849  1.00  0.00            
ATOM   1510 3HD1 LEU A 123      -9.311   1.869  32.334  1.00  0.00            
ATOM   1511  CD2 LEU A 123      -8.187   3.716  34.974  1.00  0.00            
ATOM   1512 1HD2 LEU A 123      -7.721   2.840  35.420  1.00  0.00            
ATOM   1513 2HD2 LEU A 123      -7.407   4.352  34.548  1.00  0.00            
ATOM   1514 3HD2 LEU A 123      -8.706   4.280  35.754  1.00  0.00            
ATOM   1515  C   LEU A 123     -10.688   6.547  31.949  1.00  0.00            
ATOM   1516  O   LEU A 123     -10.274   6.400  30.837  1.00  0.00            
ATOM   1517  N   SER A 124     -11.761   7.257  32.186  1.00  0.00            
ATOM   1518  H   SER A 124     -12.158   7.318  33.115  1.00  0.00            
ATOM   1519  CA  SER A 124     -12.447   8.061  31.127  1.00  0.00            
ATOM   1520  HA  SER A 124     -12.679   7.367  30.320  1.00  0.00            
ATOM   1521  CB  SER A 124     -13.792   8.605  31.636  1.00  0.00            
ATOM   1522  HB1 SER A 124     -14.421   7.779  31.950  1.00  0.00            
ATOM   1523  HB2 SER A 124     -14.278   9.090  30.787  1.00  0.00            
ATOM   1524  OG  SER A 124     -13.663   9.428  32.744  1.00  0.00            
ATOM   1525  HG  SER A 124     -13.882   8.848  33.479  1.00  0.00            
ATOM   1526  C   SER A 124     -11.544   9.254  30.600  1.00  0.00            
ATOM   1527  O   SER A 124     -11.643   9.644  29.428  1.00  0.00            
ATOM   1528  N   GLU A 125     -10.654   9.844  31.493  1.00  0.00            
ATOM   1529  H   GLU A 125     -10.612   9.430  32.412  1.00  0.00            
ATOM   1530  CA  GLU A 125      -9.651  10.883  31.095  1.00  0.00            
ATOM   1531  HA  GLU A 125     -10.131  11.621  30.444  1.00  0.00            
ATOM   1532  CB  GLU A 125      -9.161  11.641  32.391  1.00  0.00            
ATOM   1533  HB1 GLU A 125      -8.630  12.474  31.926  1.00  0.00            
ATOM   1534  HB2 GLU A 125      -8.536  11.064  33.071  1.00  0.00            
ATOM   1535  CG  GLU A 125     -10.203  12.364  33.115  1.00  0.00            
ATOM   1536  HG1 GLU A 125     -10.910  11.623  33.480  1.00  0.00            
ATOM   1537  HG2 GLU A 125     -10.810  12.988  32.455  1.00  0.00            
ATOM   1538  CD  GLU A 125      -9.742  13.297  34.245  1.00  0.00            
ATOM   1539  OE1 GLU A 125      -8.811  14.079  33.976  1.00  0.00            
ATOM   1540  OE2 GLU A 125     -10.535  13.540  35.201  1.00  0.00            
ATOM   1541  C   GLU A 125      -8.464  10.378  30.310  1.00  0.00            
ATOM   1542  O   GLU A 125      -7.710  11.175  29.825  1.00  0.00            
ATOM   1543  N   CYS A 126      -8.367   9.103  30.113  1.00  0.00            
ATOM   1544  H   CYS A 126      -9.069   8.493  30.526  1.00  0.00            
ATOM   1545  CA  CYS A 126      -7.154   8.413  29.630  1.00  0.00            
ATOM   1546  HA  CYS A 126      -6.406   9.143  29.340  1.00  0.00            
ATOM   1547  CB  CYS A 126      -6.701   7.693  30.918  1.00  0.00            
ATOM   1548  HB1 CYS A 126      -7.524   7.002  31.110  1.00  0.00            
ATOM   1549  HB2 CYS A 126      -6.706   8.454  31.695  1.00  0.00            
ATOM   1550  SG  CYS A 126      -5.102   6.799  30.866  1.00  0.00            
ATOM   1551  C   CYS A 126      -7.433   7.431  28.482  1.00  0.00            
ATOM   1552  O   CYS A 126      -6.837   6.337  28.302  1.00  0.00            
ATOM   1553  N   GLU A 127      -8.316   7.863  27.574  1.00  0.00            
ATOM   1554  H   GLU A 127      -8.622   8.819  27.693  1.00  0.00            
ATOM   1555  CA  GLU A 127      -8.835   7.107  26.437  1.00  0.00            
ATOM   1556  HA  GLU A 127      -8.029   6.411  26.179  1.00  0.00            
ATOM   1557  CB  GLU A 127     -10.165   6.317  26.725  1.00  0.00            
ATOM   1558  HB1 GLU A 127     -10.997   6.985  26.490  1.00  0.00            
ATOM   1559  HB2 GLU A 127     -10.362   6.149  27.790  1.00  0.00            
ATOM   1560  CG  GLU A 127     -10.491   4.984  26.048  1.00  0.00            
ATOM   1561  HG1 GLU A 127     -10.310   5.069  24.969  1.00  0.00            
ATOM   1562  HG2 GLU A 127     -11.507   4.751  26.369  1.00  0.00            
ATOM   1563  CD  GLU A 127      -9.547   3.849  26.520  1.00  0.00            
ATOM   1564  OE1 GLU A 127      -9.554   3.481  27.692  1.00  0.00            
ATOM   1565  OE2 GLU A 127      -8.910   3.315  25.580  1.00  0.00            
ATOM   1566  C   GLU A 127      -8.906   8.156  25.293  1.00  0.00            
ATOM   1567  O   GLU A 127      -9.614   9.163  25.391  1.00  0.00            
ATOM   1568  N   GLU A 128      -8.151   8.047  24.205  1.00  0.00            
ATOM   1569  H   GLU A 128      -7.583   7.202  24.142  1.00  0.00            
ATOM   1570  CA  GLU A 128      -8.147   8.890  22.971  1.00  0.00            
ATOM   1571  HA  GLU A 128      -9.174   9.153  22.725  1.00  0.00            
ATOM   1572  CB  GLU A 128      -7.400  10.190  23.285  1.00  0.00            
ATOM   1573  HB1 GLU A 128      -6.400   9.895  23.601  1.00  0.00            
ATOM   1574  HB2 GLU A 128      -7.903  10.565  24.177  1.00  0.00            
ATOM   1575  CG  GLU A 128      -7.398  11.258  22.199  1.00  0.00            
ATOM   1576  HG1 GLU A 128      -7.096  10.908  21.209  1.00  0.00            
ATOM   1577  HG2 GLU A 128      -6.709  12.012  22.579  1.00  0.00            
ATOM   1578  CD  GLU A 128      -8.821  11.872  21.959  1.00  0.00            
ATOM   1579  OE1 GLU A 128      -9.661  11.243  21.314  1.00  0.00            
ATOM   1580  OE2 GLU A 128      -9.042  13.086  22.296  1.00  0.00            
ATOM   1581  C   GLU A 128      -7.555   8.135  21.714  1.00  0.00            
ATOM   1582  O   GLU A 128      -6.731   7.212  21.928  1.00  0.00            
ATOM   1583  N   SER A 129      -7.835   8.551  20.490  1.00  0.00            
ATOM   1584  H   SER A 129      -8.428   9.364  20.436  1.00  0.00            
ATOM   1585  CA  SER A 129      -7.599   7.867  19.212  1.00  0.00            
ATOM   1586  HA  SER A 129      -6.797   7.147  19.352  1.00  0.00            
ATOM   1587  CB  SER A 129      -8.918   7.157  18.783  1.00  0.00            
ATOM   1588  HB1 SER A 129      -9.741   7.864  18.827  1.00  0.00            
ATOM   1589  HB2 SER A 129      -9.291   6.386  19.471  1.00  0.00            
ATOM   1590  OG  SER A 129      -8.805   6.650  17.481  1.00  0.00            
ATOM   1591  HG  SER A 129      -9.526   6.010  17.412  1.00  0.00            
ATOM   1592  C   SER A 129      -7.104   8.782  18.101  1.00  0.00            
ATOM   1593  O   SER A 129      -7.681   9.869  17.932  1.00  0.00            
ATOM   1594  N   LYS A 130      -6.170   8.432  17.154  1.00  0.00            
ATOM   1595  H   LYS A 130      -5.910   7.474  17.347  1.00  0.00            
ATOM   1596  CA  LYS A 130      -5.851   9.113  15.890  1.00  0.00            
ATOM   1597  HA  LYS A 130      -6.241  10.136  15.904  1.00  0.00            
ATOM   1598  CB  LYS A 130      -4.303   9.316  15.725  1.00  0.00            
ATOM   1599  HB1 LYS A 130      -3.963   9.705  16.684  1.00  0.00            
ATOM   1600  HB2 LYS A 130      -4.158  10.137  15.022  1.00  0.00            
ATOM   1601  CG  LYS A 130      -3.657   7.950  15.291  1.00  0.00            
ATOM   1602  HG1 LYS A 130      -4.141   7.432  14.456  1.00  0.00            
ATOM   1603  HG2 LYS A 130      -3.617   7.335  16.184  1.00  0.00            
ATOM   1604  CD  LYS A 130      -2.212   8.199  14.769  1.00  0.00            
ATOM   1605  HD1 LYS A 130      -1.700   8.850  15.480  1.00  0.00            
ATOM   1606  HD2 LYS A 130      -2.263   8.741  13.831  1.00  0.00            
ATOM   1607  CE  LYS A 130      -1.348   6.888  14.574  1.00  0.00            
ATOM   1608  HE1 LYS A 130      -1.024   6.642  15.579  1.00  0.00            
ATOM   1609  HE2 LYS A 130      -0.560   7.129  13.857  1.00  0.00            
ATOM   1610  NZ  LYS A 130      -2.138   5.782  13.952  1.00  0.00            
ATOM   1611  HZ1 LYS A 130      -2.667   6.052  13.140  1.00  0.00            
ATOM   1612  HZ2 LYS A 130      -1.516   5.001  13.760  1.00  0.00            
ATOM   1613  HZ3 LYS A 130      -2.803   5.466  14.639  1.00  0.00            
ATOM   1614  C   LYS A 130      -6.604   8.500  14.692  1.00  0.00            
ATOM   1615  O   LYS A 130      -6.296   8.915  13.574  1.00  0.00            
ATOM   1616  N   ARG A 131      -7.399   7.435  14.815  1.00  0.00            
ATOM   1617  H   ARG A 131      -7.545   7.186  15.778  1.00  0.00            
ATOM   1618  CA  ARG A 131      -8.232   6.784  13.831  1.00  0.00            
ATOM   1619  HA  ARG A 131      -7.490   6.396  13.119  1.00  0.00            
ATOM   1620  CB  ARG A 131      -8.959   5.489  14.272  1.00  0.00            
ATOM   1621  HB1 ARG A 131      -9.505   4.957  13.495  1.00  0.00            
ATOM   1622  HB2 ARG A 131      -9.717   5.784  14.991  1.00  0.00            
ATOM   1623  CG  ARG A 131      -7.846   4.615  14.859  1.00  0.00            
ATOM   1624  HG1 ARG A 131      -7.306   5.230  15.572  1.00  0.00            
ATOM   1625  HG2 ARG A 131      -7.144   4.294  14.087  1.00  0.00            
ATOM   1626  CD  ARG A 131      -8.521   3.414  15.605  1.00  0.00            
ATOM   1627  HD1 ARG A 131      -9.300   3.788  16.266  1.00  0.00            
ATOM   1628  HD2 ARG A 131      -7.758   2.801  16.097  1.00  0.00            
ATOM   1629  NE  ARG A 131      -9.233   2.519  14.726  1.00  0.00            
ATOM   1630  HE  ARG A 131      -9.238   2.543  13.721  1.00  0.00            
ATOM   1631  CZ  ARG A 131      -9.945   1.454  15.090  1.00  0.00            
ATOM   1632  NH1 ARG A 131      -9.950   0.882  16.289  1.00  0.00            
ATOM   1633 1HH1 ARG A 131      -9.190   1.136  16.908  1.00  0.00            
ATOM   1634 2HH1 ARG A 131     -10.217  -0.095  16.343  1.00  0.00            
ATOM   1635  NH2 ARG A 131     -10.585   0.758  14.163  1.00  0.00            
ATOM   1636 1HH2 ARG A 131     -10.581   1.170  13.246  1.00  0.00            
ATOM   1637 2HH2 ARG A 131     -11.000  -0.155  14.336  1.00  0.00            
ATOM   1638  C   ARG A 131      -9.175   7.696  12.971  1.00  0.00            
ATOM   1639  O   ARG A 131      -9.610   8.771  13.519  1.00  0.00            
ATOM   1640  N   GLY A 132      -9.454   7.278  11.750  1.00  0.00            
ATOM   1641  H   GLY A 132      -8.840   6.616  11.311  1.00  0.00            
ATOM   1642  CA  GLY A 132     -10.262   8.144  10.838  1.00  0.00            
ATOM   1643  HA1 GLY A 132     -11.325   8.095  11.092  1.00  0.00            
ATOM   1644  HA2 GLY A 132     -10.185   7.811   9.807  1.00  0.00            
ATOM   1645  C   GLY A 132      -9.817   9.570  10.775  1.00  0.00            
ATOM   1646  O   GLY A 132      -8.655   9.895  10.480  1.00  0.00            
ATOM   1647  N   GLU A 133     -10.744  10.473  11.120  1.00  0.00            
ATOM   1648  H   GLU A 133     -11.497  10.014  11.603  1.00  0.00            
ATOM   1649  CA  GLU A 133     -10.613  11.935  11.280  1.00  0.00            
ATOM   1650  HA  GLU A 133     -10.654  12.248  10.238  1.00  0.00            
ATOM   1651  CB  GLU A 133     -11.975  12.374  11.923  1.00  0.00            
ATOM   1652  HB1 GLU A 133     -11.940  12.233  13.004  1.00  0.00            
ATOM   1653  HB2 GLU A 133     -12.845  11.882  11.472  1.00  0.00            
ATOM   1654  CG  GLU A 133     -12.354  13.856  11.704  1.00  0.00            
ATOM   1655  HG1 GLU A 133     -12.547  14.055  10.657  1.00  0.00            
ATOM   1656  HG2 GLU A 133     -11.509  14.485  11.985  1.00  0.00            
ATOM   1657  CD  GLU A 133     -13.521  14.338  12.498  1.00  0.00            
ATOM   1658  OE1 GLU A 133     -13.362  15.387  13.126  1.00  0.00            
ATOM   1659  OE2 GLU A 133     -14.656  13.857  12.402  1.00  0.00            
ATOM   1660  C   GLU A 133      -9.305  12.400  12.029  1.00  0.00            
ATOM   1661  O   GLU A 133      -8.656  13.352  11.569  1.00  0.00            
ATOM   1662  N   ARG A 134      -8.965  11.607  13.015  1.00  0.00            
ATOM   1663  H   ARG A 134      -9.567  10.802  13.103  1.00  0.00            
ATOM   1664  CA  ARG A 134      -7.808  11.809  14.018  1.00  0.00            
ATOM   1665  HA  ARG A 134      -7.652  10.879  14.565  1.00  0.00            
ATOM   1666  CB  ARG A 134      -8.128  12.877  14.984  1.00  0.00            
ATOM   1667  HB1 ARG A 134      -8.309  13.808  14.441  1.00  0.00            
ATOM   1668  HB2 ARG A 134      -7.289  13.089  15.651  1.00  0.00            
ATOM   1669  CG  ARG A 134      -9.331  12.455  15.812  1.00  0.00            
ATOM   1670  HG1 ARG A 134      -9.266  11.394  16.080  1.00  0.00            
ATOM   1671  HG2 ARG A 134     -10.182  12.665  15.171  1.00  0.00            
ATOM   1672  CD  ARG A 134      -9.517  13.292  17.146  1.00  0.00            
ATOM   1673  HD1 ARG A 134     -10.358  12.877  17.715  1.00  0.00            
ATOM   1674  HD2 ARG A 134      -9.705  14.338  16.909  1.00  0.00            
ATOM   1675  NE  ARG A 134      -8.321  13.251  18.004  1.00  0.00            
ATOM   1676  HE  ARG A 134      -7.647  12.498  17.947  1.00  0.00            
ATOM   1677  CZ  ARG A 134      -8.125  14.085  19.034  1.00  0.00            
ATOM   1678  NH1 ARG A 134      -8.878  15.123  19.419  1.00  0.00            
ATOM   1679 1HH1 ARG A 134      -9.797  15.354  19.080  1.00  0.00            
ATOM   1680 2HH1 ARG A 134      -8.640  15.690  20.223  1.00  0.00            
ATOM   1681  NH2 ARG A 134      -7.020  13.901  19.697  1.00  0.00            
ATOM   1682 1HH2 ARG A 134      -6.587  13.027  19.435  1.00  0.00            
ATOM   1683 2HH2 ARG A 134      -6.706  14.474  20.459  1.00  0.00            
ATOM   1684  C   ARG A 134      -6.474  12.015  13.337  1.00  0.00            
ATOM   1685  O   ARG A 134      -5.551  12.579  13.918  1.00  0.00            
ATOM   1686  N   SER A 135      -6.388  11.623  12.085  1.00  0.00            
ATOM   1687  H   SER A 135      -7.179  11.089  11.755  1.00  0.00            
ATOM   1688  CA  SER A 135      -5.269  11.752  11.085  1.00  0.00            
ATOM   1689  HA  SER A 135      -4.411  11.899  11.734  1.00  0.00            
ATOM   1690  CB  SER A 135      -5.493  13.002  10.218  1.00  0.00            
ATOM   1691  HB1 SER A 135      -4.753  13.100   9.423  1.00  0.00            
ATOM   1692  HB2 SER A 135      -5.412  13.855  10.881  1.00  0.00            
ATOM   1693  OG  SER A 135      -6.854  13.024   9.715  1.00  0.00            
ATOM   1694  HG  SER A 135      -7.467  13.109  10.448  1.00  0.00            
ATOM   1695  C   SER A 135      -5.050  10.477  10.202  1.00  0.00            
ATOM   1696  O   SER A 135      -4.343  10.560   9.202  1.00  0.00            
ATOM   1697  N   SER A 136      -5.493   9.328  10.690  1.00  0.00            
ATOM   1698  H   SER A 136      -5.890   9.299  11.620  1.00  0.00            
ATOM   1699  CA  SER A 136      -5.320   8.006  10.082  1.00  0.00            
ATOM   1700  HA  SER A 136      -4.507   8.065   9.364  1.00  0.00            
ATOM   1701  CB  SER A 136      -4.818   7.038  11.155  1.00  0.00            
ATOM   1702  HB1 SER A 136      -4.810   6.070  10.645  1.00  0.00            
ATOM   1703  HB2 SER A 136      -5.591   6.878  11.917  1.00  0.00            
ATOM   1704  OG  SER A 136      -3.543   7.252  11.614  1.00  0.00            
ATOM   1705  HG  SER A 136      -3.148   7.686  10.861  1.00  0.00            
ATOM   1706  C   SER A 136      -6.575   7.377   9.483  1.00  0.00            
ATOM   1707  O   SER A 136      -7.247   6.626  10.182  1.00  0.00            
ATOM   1708  N   PRO A 137      -6.920   7.602   8.193  1.00  0.00            
ATOM   1709  CD  PRO A 137      -6.220   8.353   7.199  1.00  0.00            
ATOM   1710  HD1 PRO A 137      -5.708   7.610   6.587  1.00  0.00            
ATOM   1711  HD2 PRO A 137      -5.622   9.189   7.554  1.00  0.00            
ATOM   1712  CG  PRO A 137      -7.290   8.960   6.313  1.00  0.00            
ATOM   1713  HG1 PRO A 137      -6.893   9.248   5.329  1.00  0.00            
ATOM   1714  HG2 PRO A 137      -7.642   9.846   6.846  1.00  0.00            
ATOM   1715  CB  PRO A 137      -8.308   7.754   6.217  1.00  0.00            
ATOM   1716  HB1 PRO A 137      -7.973   7.036   5.470  1.00  0.00            
ATOM   1717  HB2 PRO A 137      -9.351   8.024   6.028  1.00  0.00            
ATOM   1718  CA  PRO A 137      -8.221   7.200   7.626  1.00  0.00            
ATOM   1719  HA  PRO A 137      -8.936   7.721   8.254  1.00  0.00            
ATOM   1720  C   PRO A 137      -8.521   5.746   7.492  1.00  0.00            
ATOM   1721  O   PRO A 137      -7.634   4.873   7.278  1.00  0.00            
ATOM   1722  N   GLU A 138      -9.856   5.422   7.604  1.00  0.00            
ATOM   1723  H   GLU A 138     -10.529   6.105   7.900  1.00  0.00            
ATOM   1724  CA  GLU A 138     -10.349   4.053   7.826  1.00  0.00            
ATOM   1725  HA  GLU A 138      -9.525   3.394   7.536  1.00  0.00            
ATOM   1726  CB  GLU A 138     -10.630   3.846   9.363  1.00  0.00            
ATOM   1727  HB1 GLU A 138     -11.412   3.101   9.489  1.00  0.00            
ATOM   1728  HB2 GLU A 138     -11.018   4.774   9.787  1.00  0.00            
ATOM   1729  CG  GLU A 138      -9.365   3.299   9.970  1.00  0.00            
ATOM   1730  HG1 GLU A 138      -8.598   4.072  10.003  1.00  0.00            
ATOM   1731  HG2 GLU A 138      -8.966   2.490   9.346  1.00  0.00            
ATOM   1732  CD  GLU A 138      -9.609   2.679  11.351  1.00  0.00            
ATOM   1733  OE1 GLU A 138      -8.619   2.397  11.996  1.00  0.00            
ATOM   1734  OE2 GLU A 138     -10.750   2.443  11.795  1.00  0.00            
ATOM   1735  C   GLU A 138     -11.646   3.787   7.002  1.00  0.00            
ATOM   1736  O   GLU A 138     -11.953   2.654   6.648  1.00  0.00            
ATOM   1737  N   GLU A 139     -12.393   4.807   6.567  1.00  0.00            
ATOM   1738  H   GLU A 139     -12.075   5.732   6.846  1.00  0.00            
ATOM   1739  CA  GLU A 139     -13.782   4.709   5.999  1.00  0.00            
ATOM   1740  HA  GLU A 139     -14.407   3.991   6.539  1.00  0.00            
ATOM   1741  CB  GLU A 139     -14.426   6.157   5.922  1.00  0.00            
ATOM   1742  HB1 GLU A 139     -14.220   6.661   6.862  1.00  0.00            
ATOM   1743  HB2 GLU A 139     -15.488   6.010   5.740  1.00  0.00            
ATOM   1744  CG  GLU A 139     -13.947   7.125   4.872  1.00  0.00            
ATOM   1745  HG1 GLU A 139     -13.924   6.570   3.938  1.00  0.00            
ATOM   1746  HG2 GLU A 139     -12.942   7.378   5.213  1.00  0.00            
ATOM   1747  CD  GLU A 139     -14.797   8.408   4.908  1.00  0.00            
ATOM   1748  OE1 GLU A 139     -16.004   8.439   4.487  1.00  0.00            
ATOM   1749  OE2 GLU A 139     -14.198   9.343   5.417  1.00  0.00            
ATOM   1750  C   GLU A 139     -13.819   4.044   4.583  1.00  0.00            
ATOM   1751  O   GLU A 139     -14.742   3.298   4.212  1.00  0.00            
ATOM   1752  N   GLN A 140     -12.744   4.171   3.852  1.00  0.00            
ATOM   1753  H   GLN A 140     -12.014   4.713   4.270  1.00  0.00            
ATOM   1754  CA  GLN A 140     -12.560   3.560   2.562  1.00  0.00            
ATOM   1755  HA  GLN A 140     -13.461   3.660   1.964  1.00  0.00            
ATOM   1756  CB  GLN A 140     -11.416   4.314   1.895  1.00  0.00            
ATOM   1757  HB1 GLN A 140     -11.591   5.384   1.940  1.00  0.00            
ATOM   1758  HB2 GLN A 140     -11.421   4.091   0.827  1.00  0.00            
ATOM   1759  CG  GLN A 140      -9.921   4.010   2.365  1.00  0.00            
ATOM   1760  HG1 GLN A 140      -9.335   4.503   1.593  1.00  0.00            
ATOM   1761  HG2 GLN A 140      -9.781   2.936   2.280  1.00  0.00            
ATOM   1762  CD  GLN A 140      -9.523   4.477   3.767  1.00  0.00            
ATOM   1763  OE1 GLN A 140     -10.111   5.394   4.348  1.00  0.00            
ATOM   1764  NE2 GLN A 140      -8.421   3.992   4.323  1.00  0.00            
ATOM   1765 1HE2 GLN A 140      -7.828   3.432   3.719  1.00  0.00            
ATOM   1766 2HE2 GLN A 140      -8.170   4.280   5.250  1.00  0.00            
ATOM   1767  C   GLN A 140     -12.266   2.034   2.576  1.00  0.00            
ATOM   1768  O   GLN A 140     -12.077   1.474   1.457  1.00  0.00            
ATOM   1769  N   LEU A 141     -12.010   1.384   3.719  1.00  0.00            
ATOM   1770  H   LEU A 141     -12.036   1.827   4.625  1.00  0.00            
ATOM   1771  CA  LEU A 141     -11.195   0.186   3.673  1.00  0.00            
ATOM   1772  HA  LEU A 141     -10.475   0.384   2.881  1.00  0.00            
ATOM   1773  CB  LEU A 141     -10.452  -0.008   4.982  1.00  0.00            
ATOM   1774  HB1 LEU A 141      -9.964  -0.981   4.925  1.00  0.00            
ATOM   1775  HB2 LEU A 141     -11.063   0.277   5.846  1.00  0.00            
ATOM   1776  CG  LEU A 141      -9.315   0.989   5.242  1.00  0.00            
ATOM   1777  HG  LEU A 141      -9.755   1.982   5.184  1.00  0.00            
ATOM   1778  CD1 LEU A 141      -8.694   0.744   6.660  1.00  0.00            
ATOM   1779 1HD1 LEU A 141      -8.185  -0.217   6.596  1.00  0.00            
ATOM   1780 2HD1 LEU A 141      -8.127   1.630   6.906  1.00  0.00            
ATOM   1781 3HD1 LEU A 141      -9.446   0.754   7.448  1.00  0.00            
ATOM   1782  CD2 LEU A 141      -8.178   0.782   4.227  1.00  0.00            
ATOM   1783 1HD2 LEU A 141      -7.922  -0.260   4.022  1.00  0.00            
ATOM   1784 2HD2 LEU A 141      -8.276   1.315   3.277  1.00  0.00            
ATOM   1785 3HD2 LEU A 141      -7.215   1.159   4.572  1.00  0.00            
ATOM   1786  C   LEU A 141     -11.908  -1.107   3.159  1.00  0.00            
ATOM   1787  O   LEU A 141     -11.242  -2.008   2.649  1.00  0.00            
ATOM   1788  N   LEU A 142     -13.187  -1.258   3.409  1.00  0.00            
ATOM   1789  H   LEU A 142     -13.684  -0.418   3.669  1.00  0.00            
ATOM   1790  CA  LEU A 142     -13.879  -2.392   2.869  1.00  0.00            
ATOM   1791  HA  LEU A 142     -13.322  -3.333   2.868  1.00  0.00            
ATOM   1792  CB  LEU A 142     -15.187  -2.681   3.694  1.00  0.00            
ATOM   1793  HB1 LEU A 142     -15.803  -1.789   3.727  1.00  0.00            
ATOM   1794  HB2 LEU A 142     -14.785  -2.798   4.703  1.00  0.00            
ATOM   1795  CG  LEU A 142     -16.020  -3.947   3.372  1.00  0.00            
ATOM   1796  HG  LEU A 142     -16.280  -3.926   2.320  1.00  0.00            
ATOM   1797  CD1 LEU A 142     -15.353  -5.252   3.708  1.00  0.00            
ATOM   1798 1HD1 LEU A 142     -14.986  -5.249   4.724  1.00  0.00            
ATOM   1799 2HD1 LEU A 142     -16.028  -6.107   3.585  1.00  0.00            
ATOM   1800 3HD1 LEU A 142     -14.471  -5.443   3.093  1.00  0.00            
ATOM   1801  CD2 LEU A 142     -17.414  -3.830   4.101  1.00  0.00            
ATOM   1802 1HD2 LEU A 142     -17.361  -3.868   5.184  1.00  0.00            
ATOM   1803 2HD2 LEU A 142     -17.983  -2.959   3.784  1.00  0.00            
ATOM   1804 3HD2 LEU A 142     -18.041  -4.686   3.834  1.00  0.00            
ATOM   1805  C   LEU A 142     -14.215  -2.036   1.440  1.00  0.00            
ATOM   1806  O   LEU A 142     -13.967  -2.808   0.552  1.00  0.00            
ATOM   1807  N   PHE A 143     -14.797  -0.832   1.151  1.00  0.00            
ATOM   1808  H   PHE A 143     -14.690  -0.242   1.959  1.00  0.00            
ATOM   1809  CA  PHE A 143     -15.231  -0.279  -0.101  1.00  0.00            
ATOM   1810  HA  PHE A 143     -16.201  -0.642  -0.439  1.00  0.00            
ATOM   1811  CB  PHE A 143     -15.400   1.224   0.141  1.00  0.00            
ATOM   1812  HB1 PHE A 143     -14.635   1.723   0.740  1.00  0.00            
ATOM   1813  HB2 PHE A 143     -16.223   1.463   0.829  1.00  0.00            
ATOM   1814  CG  PHE A 143     -15.608   2.065  -1.129  1.00  0.00            
ATOM   1815  CD1 PHE A 143     -16.746   1.940  -1.928  1.00  0.00            
ATOM   1816  HD1 PHE A 143     -17.524   1.314  -1.524  1.00  0.00            
ATOM   1817  CE1 PHE A 143     -16.924   2.742  -3.101  1.00  0.00            
ATOM   1818  HE1 PHE A 143     -17.889   2.750  -3.579  1.00  0.00            
ATOM   1819  CZ  PHE A 143     -15.993   3.661  -3.575  1.00  0.00            
ATOM   1820  HZ  PHE A 143     -16.128   4.078  -4.562  1.00  0.00            
ATOM   1821  CE2 PHE A 143     -14.783   3.714  -2.789  1.00  0.00            
ATOM   1822  HE2 PHE A 143     -13.927   4.266  -3.152  1.00  0.00            
ATOM   1823  CD2 PHE A 143     -14.635   2.995  -1.572  1.00  0.00            
ATOM   1824  HD2 PHE A 143     -13.682   2.892  -1.064  1.00  0.00            
ATOM   1825  C   PHE A 143     -14.178  -0.498  -1.199  1.00  0.00            
ATOM   1826  O   PHE A 143     -14.568  -0.938  -2.300  1.00  0.00            
ATOM   1827  N   LEU A 144     -12.935  -0.118  -1.020  1.00  0.00            
ATOM   1828  H   LEU A 144     -12.663   0.149  -0.084  1.00  0.00            
ATOM   1829  CA  LEU A 144     -11.956  -0.355  -2.031  1.00  0.00            
ATOM   1830  HA  LEU A 144     -12.410  -0.021  -2.967  1.00  0.00            
ATOM   1831  CB  LEU A 144     -10.665   0.392  -1.635  1.00  0.00            
ATOM   1832  HB1 LEU A 144     -10.022   0.113  -2.481  1.00  0.00            
ATOM   1833  HB2 LEU A 144     -10.200  -0.048  -0.756  1.00  0.00            
ATOM   1834  CG  LEU A 144     -10.609   1.928  -1.630  1.00  0.00            
ATOM   1835  HG  LEU A 144     -11.296   2.208  -0.828  1.00  0.00            
ATOM   1836  CD1 LEU A 144      -9.111   2.387  -1.174  1.00  0.00            
ATOM   1837 1HD1 LEU A 144      -8.447   1.962  -1.922  1.00  0.00            
ATOM   1838 2HD1 LEU A 144      -9.000   3.467  -1.126  1.00  0.00            
ATOM   1839 3HD1 LEU A 144      -8.868   2.027  -0.176  1.00  0.00            
ATOM   1840  CD2 LEU A 144     -10.949   2.679  -2.923  1.00  0.00            
ATOM   1841 1HD2 LEU A 144     -10.303   2.320  -3.727  1.00  0.00            
ATOM   1842 2HD2 LEU A 144     -12.029   2.677  -3.108  1.00  0.00            
ATOM   1843 3HD2 LEU A 144     -10.682   3.733  -2.820  1.00  0.00            
ATOM   1844  C   LEU A 144     -11.591  -1.837  -2.192  1.00  0.00            
ATOM   1845  O   LEU A 144     -11.578  -2.328  -3.314  1.00  0.00            
ATOM   1846  N   TYR A 145     -11.525  -2.636  -1.101  1.00  0.00            
ATOM   1847  H   TYR A 145     -11.675  -2.241  -0.180  1.00  0.00            
ATOM   1848  CA  TYR A 145     -11.035  -4.048  -1.143  1.00  0.00            
ATOM   1849  HA  TYR A 145     -10.050  -4.091  -1.625  1.00  0.00            
ATOM   1850  CB  TYR A 145     -10.892  -4.553   0.316  1.00  0.00            
ATOM   1851  HB1 TYR A 145     -11.877  -4.611   0.780  1.00  0.00            
ATOM   1852  HB2 TYR A 145     -10.313  -3.959   1.021  1.00  0.00            
ATOM   1853  CG  TYR A 145     -10.233  -5.896   0.300  1.00  0.00            
ATOM   1854  CD1 TYR A 145      -8.868  -6.072   0.302  1.00  0.00            
ATOM   1855  HD1 TYR A 145      -8.167  -5.262   0.135  1.00  0.00            
ATOM   1856  CE1 TYR A 145      -8.381  -7.406   0.395  1.00  0.00            
ATOM   1857  HE1 TYR A 145      -7.336  -7.618   0.243  1.00  0.00            
ATOM   1858  CZ  TYR A 145      -9.276  -8.496   0.389  1.00  0.00            
ATOM   1859  OH  TYR A 145      -8.715  -9.722   0.426  1.00  0.00            
ATOM   1860  HH  TYR A 145      -9.357 -10.426   0.512  1.00  0.00            
ATOM   1861  CE2 TYR A 145     -10.681  -8.334   0.483  1.00  0.00            
ATOM   1862  HE2 TYR A 145     -11.350  -9.171   0.547  1.00  0.00            
ATOM   1863  CD2 TYR A 145     -11.153  -7.008   0.405  1.00  0.00            
ATOM   1864  HD2 TYR A 145     -12.211  -6.822   0.411  1.00  0.00            
ATOM   1865  C   TYR A 145     -11.945  -4.932  -2.013  1.00  0.00            
ATOM   1866  O   TYR A 145     -11.459  -5.692  -2.891  1.00  0.00            
ATOM   1867  N   ILE A 146     -13.236  -4.897  -1.790  1.00  0.00            
ATOM   1868  H   ILE A 146     -13.586  -4.216  -1.126  1.00  0.00            
ATOM   1869  CA  ILE A 146     -14.280  -5.713  -2.434  1.00  0.00            
ATOM   1870  HA  ILE A 146     -13.924  -6.729  -2.583  1.00  0.00            
ATOM   1871  CB  ILE A 146     -15.620  -5.828  -1.630  1.00  0.00            
ATOM   1872  HB  ILE A 146     -16.243  -6.524  -2.187  1.00  0.00            
ATOM   1873  CG2 ILE A 146     -15.292  -6.338  -0.204  1.00  0.00            
ATOM   1874 1HG2 ILE A 146     -15.069  -5.582   0.551  1.00  0.00            
ATOM   1875 2HG2 ILE A 146     -16.201  -6.872   0.101  1.00  0.00            
ATOM   1876 3HG2 ILE A 146     -14.569  -7.162  -0.166  1.00  0.00            
ATOM   1877  CG1 ILE A 146     -16.352  -4.526  -1.670  1.00  0.00            
ATOM   1878 1HG1 ILE A 146     -16.573  -4.232  -2.695  1.00  0.00            
ATOM   1879 2HG1 ILE A 146     -15.824  -3.745  -1.118  1.00  0.00            
ATOM   1880  CD  ILE A 146     -17.788  -4.588  -1.128  1.00  0.00            
ATOM   1881  HD1 ILE A 146     -18.305  -5.407  -1.631  1.00  0.00            
ATOM   1882  HD2 ILE A 146     -17.785  -4.858  -0.081  1.00  0.00            
ATOM   1883  HD3 ILE A 146     -18.272  -3.616  -1.226  1.00  0.00            
ATOM   1884  C   ILE A 146     -14.559  -5.374  -3.918  1.00  0.00            
ATOM   1885  O   ILE A 146     -15.167  -6.167  -4.636  1.00  0.00            
ATOM   1886  N   ILE A 147     -13.987  -4.213  -4.384  1.00  0.00            
ATOM   1887  H   ILE A 147     -13.540  -3.617  -3.705  1.00  0.00            
ATOM   1888  CA  ILE A 147     -13.886  -3.925  -5.823  1.00  0.00            
ATOM   1889  HA  ILE A 147     -14.610  -4.513  -6.400  1.00  0.00            
ATOM   1890  CB  ILE A 147     -14.333  -2.485  -6.148  1.00  0.00            
ATOM   1891  HB  ILE A 147     -13.600  -1.799  -5.727  1.00  0.00            
ATOM   1892  CG2 ILE A 147     -14.376  -2.211  -7.739  1.00  0.00            
ATOM   1893 1HG2 ILE A 147     -15.035  -1.363  -7.858  1.00  0.00            
ATOM   1894 2HG2 ILE A 147     -13.387  -2.032  -8.165  1.00  0.00            
ATOM   1895 3HG2 ILE A 147     -14.875  -3.029  -8.258  1.00  0.00            
ATOM   1896  CG1 ILE A 147     -15.734  -2.128  -5.516  1.00  0.00            
ATOM   1897 1HG1 ILE A 147     -15.846  -1.066  -5.745  1.00  0.00            
ATOM   1898 2HG1 ILE A 147     -15.762  -2.349  -4.441  1.00  0.00            
ATOM   1899  CD  ILE A 147     -16.847  -2.976  -6.111  1.00  0.00            
ATOM   1900  HD1 ILE A 147     -16.972  -2.721  -7.169  1.00  0.00            
ATOM   1901  HD2 ILE A 147     -16.589  -4.033  -6.063  1.00  0.00            
ATOM   1902  HD3 ILE A 147     -17.787  -2.765  -5.608  1.00  0.00            
ATOM   1903  C   ILE A 147     -12.544  -4.410  -6.372  1.00  0.00            
ATOM   1904  O   ILE A 147     -12.509  -5.219  -7.312  1.00  0.00            
ATOM   1905  N   TYR A 148     -11.391  -3.919  -5.855  1.00  0.00            
ATOM   1906  H   TYR A 148     -11.385  -3.186  -5.155  1.00  0.00            
ATOM   1907  CA  TYR A 148     -10.105  -4.252  -6.490  1.00  0.00            
ATOM   1908  HA  TYR A 148     -10.316  -3.964  -7.523  1.00  0.00            
ATOM   1909  CB  TYR A 148      -8.979  -3.433  -5.877  1.00  0.00            
ATOM   1910  HB1 TYR A 148      -9.332  -2.394  -5.876  1.00  0.00            
ATOM   1911  HB2 TYR A 148      -8.118  -3.545  -6.550  1.00  0.00            
ATOM   1912  CG  TYR A 148      -8.394  -3.771  -4.530  1.00  0.00            
ATOM   1913  CD1 TYR A 148      -7.559  -4.935  -4.480  1.00  0.00            
ATOM   1914  HD1 TYR A 148      -7.578  -5.592  -5.339  1.00  0.00            
ATOM   1915  CE1 TYR A 148      -6.754  -5.205  -3.333  1.00  0.00            
ATOM   1916  HE1 TYR A 148      -6.156  -6.078  -3.175  1.00  0.00            
ATOM   1917  CZ  TYR A 148      -6.809  -4.332  -2.198  1.00  0.00            
ATOM   1918  OH  TYR A 148      -5.983  -4.611  -1.127  1.00  0.00            
ATOM   1919  HH  TYR A 148      -5.410  -5.381  -1.156  1.00  0.00            
ATOM   1920  CE2 TYR A 148      -7.632  -3.185  -2.242  1.00  0.00            
ATOM   1921  HE2 TYR A 148      -7.581  -2.477  -1.433  1.00  0.00            
ATOM   1922  CD2 TYR A 148      -8.418  -2.925  -3.424  1.00  0.00            
ATOM   1923  HD2 TYR A 148      -9.086  -2.083  -3.492  1.00  0.00            
ATOM   1924  C   TYR A 148      -9.785  -5.779  -6.553  1.00  0.00            
ATOM   1925  O   TYR A 148      -9.178  -6.286  -7.504  1.00  0.00            
ATOM   1926  N   THR A 149     -10.285  -6.666  -5.665  1.00  0.00            
ATOM   1927  H   THR A 149     -10.684  -6.265  -4.832  1.00  0.00            
ATOM   1928  CA  THR A 149     -10.072  -8.127  -5.692  1.00  0.00            
ATOM   1929  HA  THR A 149      -8.992  -8.268  -5.802  1.00  0.00            
ATOM   1930  CB  THR A 149     -10.576  -8.791  -4.375  1.00  0.00            
ATOM   1931  HB  THR A 149     -10.772  -9.836  -4.606  1.00  0.00            
ATOM   1932  CG2 THR A 149      -9.577  -8.813  -3.176  1.00  0.00            
ATOM   1933 1HG2 THR A 149      -9.261  -7.808  -2.908  1.00  0.00            
ATOM   1934 2HG2 THR A 149     -10.215  -9.222  -2.397  1.00  0.00            
ATOM   1935 3HG2 THR A 149      -8.713  -9.449  -3.374  1.00  0.00            
ATOM   1936  OG1 THR A 149     -11.852  -8.349  -3.949  1.00  0.00            
ATOM   1937  HG1 THR A 149     -11.729  -7.540  -3.446  1.00  0.00            
ATOM   1938  C   THR A 149     -10.702  -8.825  -6.897  1.00  0.00            
ATOM   1939  O   THR A 149     -10.189  -9.772  -7.410  1.00  0.00            
ATOM   1940  N   VAL A 150     -11.941  -8.293  -7.255  1.00  0.00            
ATOM   1941  H   VAL A 150     -12.294  -7.451  -6.822  1.00  0.00            
ATOM   1942  CA  VAL A 150     -12.661  -8.753  -8.453  1.00  0.00            
ATOM   1943  HA  VAL A 150     -12.393  -9.802  -8.601  1.00  0.00            
ATOM   1944  CB  VAL A 150     -14.187  -8.586  -8.236  1.00  0.00            
ATOM   1945  HB  VAL A 150     -14.402  -7.518  -8.253  1.00  0.00            
ATOM   1946  CG1 VAL A 150     -15.008  -9.174  -9.402  1.00  0.00            
ATOM   1947 1HG1 VAL A 150     -14.820 -10.250  -9.495  1.00  0.00            
ATOM   1948 2HG1 VAL A 150     -16.050  -9.089  -9.108  1.00  0.00            
ATOM   1949 3HG1 VAL A 150     -14.836  -8.668 -10.360  1.00  0.00            
ATOM   1950  CG2 VAL A 150     -14.810  -9.087  -6.940  1.00  0.00            
ATOM   1951 1HG2 VAL A 150     -14.400  -8.497  -6.124  1.00  0.00            
ATOM   1952 2HG2 VAL A 150     -15.898  -9.042  -7.029  1.00  0.00            
ATOM   1953 3HG2 VAL A 150     -14.506 -10.114  -6.706  1.00  0.00            
ATOM   1954  C   VAL A 150     -12.206  -8.031  -9.675  1.00  0.00            
ATOM   1955  O   VAL A 150     -11.941  -8.722 -10.663  1.00  0.00            
ATOM   1956  N   GLY A 151     -11.862  -6.747  -9.550  1.00  0.00            
ATOM   1957  H   GLY A 151     -12.003  -6.221  -8.696  1.00  0.00            
ATOM   1958  CA  GLY A 151     -11.226  -6.018 -10.632  1.00  0.00            
ATOM   1959  HA1 GLY A 151     -10.861  -5.062 -10.271  1.00  0.00            
ATOM   1960  HA2 GLY A 151     -11.864  -5.859 -11.501  1.00  0.00            
ATOM   1961  C   GLY A 151      -9.984  -6.734 -11.136  1.00  0.00            
ATOM   1962  O   GLY A 151      -9.863  -7.201 -12.295  1.00  0.00            
ATOM   1963  N   TYR A 152      -9.069  -6.968 -10.193  1.00  0.00            
ATOM   1964  H   TYR A 152      -9.033  -6.580  -9.274  1.00  0.00            
ATOM   1965  CA  TYR A 152      -7.749  -7.670 -10.522  1.00  0.00            
ATOM   1966  HA  TYR A 152      -7.278  -7.140 -11.350  1.00  0.00            
ATOM   1967  CB  TYR A 152      -6.653  -7.527  -9.391  1.00  0.00            
ATOM   1968  HB1 TYR A 152      -5.973  -8.373  -9.507  1.00  0.00            
ATOM   1969  HB2 TYR A 152      -7.284  -7.660  -8.521  1.00  0.00            
ATOM   1970  CG  TYR A 152      -5.754  -6.293  -9.351  1.00  0.00            
ATOM   1971  CD1 TYR A 152      -4.929  -5.864 -10.448  1.00  0.00            
ATOM   1972  HD1 TYR A 152      -5.071  -6.446 -11.350  1.00  0.00            
ATOM   1973  CE1 TYR A 152      -4.039  -4.737 -10.406  1.00  0.00            
ATOM   1974  HE1 TYR A 152      -3.524  -4.320 -11.261  1.00  0.00            
ATOM   1975  CZ  TYR A 152      -3.974  -4.074  -9.181  1.00  0.00            
ATOM   1976  OH  TYR A 152      -3.162  -2.986  -9.072  1.00  0.00            
ATOM   1977  HH  TYR A 152      -3.101  -2.655  -8.180  1.00  0.00            
ATOM   1978  CE2 TYR A 152      -4.740  -4.465  -8.063  1.00  0.00            
ATOM   1979  HE2 TYR A 152      -4.721  -3.888  -7.151  1.00  0.00            
ATOM   1980  CD2 TYR A 152      -5.628  -5.593  -8.145  1.00  0.00            
ATOM   1981  HD2 TYR A 152      -6.235  -5.850  -7.294  1.00  0.00            
ATOM   1982  C   TYR A 152      -7.788  -9.189 -10.869  1.00  0.00            
ATOM   1983  O   TYR A 152      -7.004  -9.598 -11.670  1.00  0.00            
ATOM   1984  N   ALA A 153      -8.778  -9.932 -10.329  1.00  0.00            
ATOM   1985  H   ALA A 153      -9.338  -9.424  -9.658  1.00  0.00            
ATOM   1986  CA  ALA A 153      -9.051 -11.274 -10.688  1.00  0.00            
ATOM   1987  HA  ALA A 153      -8.117 -11.825 -10.576  1.00  0.00            
ATOM   1988  CB  ALA A 153      -9.848 -11.930  -9.607  1.00  0.00            
ATOM   1989  HB1 ALA A 153      -9.446 -11.742  -8.617  1.00  0.00            
ATOM   1990  HB2 ALA A 153     -10.902 -11.644  -9.666  1.00  0.00            
ATOM   1991  HB3 ALA A 153      -9.601 -12.979  -9.761  1.00  0.00            
ATOM   1992  C   ALA A 153      -9.595 -11.541 -12.114  1.00  0.00            
ATOM   1993  O   ALA A 153      -9.144 -12.466 -12.792  1.00  0.00            
ATOM   1994  N   LEU A 154     -10.432 -10.597 -12.606  1.00  0.00            
ATOM   1995  H   LEU A 154     -10.704  -9.866 -11.958  1.00  0.00            
ATOM   1996  CA  LEU A 154     -10.859 -10.498 -13.953  1.00  0.00            
ATOM   1997  HA  LEU A 154     -11.307 -11.445 -14.264  1.00  0.00            
ATOM   1998  CB  LEU A 154     -12.035  -9.573 -14.167  1.00  0.00            
ATOM   1999  HB1 LEU A 154     -12.260  -9.491 -15.229  1.00  0.00            
ATOM   2000  HB2 LEU A 154     -11.914  -8.593 -13.708  1.00  0.00            
ATOM   2001  CG  LEU A 154     -13.265 -10.149 -13.390  1.00  0.00            
ATOM   2002  HG  LEU A 154     -13.061 -10.456 -12.367  1.00  0.00            
ATOM   2003  CD1 LEU A 154     -14.387  -9.073 -13.422  1.00  0.00            
ATOM   2004 1HD1 LEU A 154     -15.291  -9.477 -12.965  1.00  0.00            
ATOM   2005 2HD1 LEU A 154     -14.077  -8.226 -12.821  1.00  0.00            
ATOM   2006 3HD1 LEU A 154     -14.552  -8.798 -14.471  1.00  0.00            
ATOM   2007  CD2 LEU A 154     -13.830 -11.347 -14.127  1.00  0.00            
ATOM   2008 1HD2 LEU A 154     -14.766 -11.611 -13.635  1.00  0.00            
ATOM   2009 2HD2 LEU A 154     -14.109 -11.125 -15.159  1.00  0.00            
ATOM   2010 3HD2 LEU A 154     -13.204 -12.233 -14.211  1.00  0.00            
ATOM   2011  C   LEU A 154      -9.786  -9.997 -14.836  1.00  0.00            
ATOM   2012  O   LEU A 154      -9.728 -10.556 -15.948  1.00  0.00            
ATOM   2013  N   SER A 155      -8.947  -8.949 -14.412  1.00  0.00            
ATOM   2014  H   SER A 155      -9.036  -8.416 -13.566  1.00  0.00            
ATOM   2015  CA  SER A 155      -7.757  -8.588 -15.194  1.00  0.00            
ATOM   2016  HA  SER A 155      -8.072  -8.325 -16.199  1.00  0.00            
ATOM   2017  CB  SER A 155      -7.077  -7.404 -14.507  1.00  0.00            
ATOM   2018  HB1 SER A 155      -6.091  -7.235 -14.943  1.00  0.00            
ATOM   2019  HB2 SER A 155      -6.933  -7.568 -13.435  1.00  0.00            
ATOM   2020  OG  SER A 155      -7.877  -6.178 -14.743  1.00  0.00            
ATOM   2021  HG  SER A 155      -8.038  -5.709 -13.918  1.00  0.00            
ATOM   2022  C   SER A 155      -6.779  -9.778 -15.436  1.00  0.00            
ATOM   2023  O   SER A 155      -6.278 -10.060 -16.528  1.00  0.00            
ATOM   2024  N   PHE A 156      -6.600 -10.557 -14.370  1.00  0.00            
ATOM   2025  H   PHE A 156      -6.949 -10.306 -13.463  1.00  0.00            
ATOM   2026  CA  PHE A 156      -5.700 -11.630 -14.336  1.00  0.00            
ATOM   2027  HA  PHE A 156      -4.689 -11.329 -14.605  1.00  0.00            
ATOM   2028  CB  PHE A 156      -5.587 -12.221 -12.884  1.00  0.00            
ATOM   2029  HB1 PHE A 156      -6.562 -12.475 -12.476  1.00  0.00            
ATOM   2030  HB2 PHE A 156      -5.302 -11.407 -12.224  1.00  0.00            
ATOM   2031  CG  PHE A 156      -4.779 -13.529 -12.802  1.00  0.00            
ATOM   2032  CD1 PHE A 156      -3.413 -13.471 -12.611  1.00  0.00            
ATOM   2033  HD1 PHE A 156      -2.955 -12.493 -12.531  1.00  0.00            
ATOM   2034  CE1 PHE A 156      -2.638 -14.617 -12.423  1.00  0.00            
ATOM   2035  HE1 PHE A 156      -1.601 -14.582 -12.129  1.00  0.00            
ATOM   2036  CZ  PHE A 156      -3.166 -15.861 -12.707  1.00  0.00            
ATOM   2037  HZ  PHE A 156      -2.701 -16.823 -12.605  1.00  0.00            
ATOM   2038  CE2 PHE A 156      -4.513 -15.904 -13.073  1.00  0.00            
ATOM   2039  HE2 PHE A 156      -5.033 -16.850 -13.163  1.00  0.00            
ATOM   2040  CD2 PHE A 156      -5.325 -14.775 -13.070  1.00  0.00            
ATOM   2041  HD2 PHE A 156      -6.396 -14.873 -13.187  1.00  0.00            
ATOM   2042  C   PHE A 156      -6.159 -12.701 -15.333  1.00  0.00            
ATOM   2043  O   PHE A 156      -5.387 -13.057 -16.259  1.00  0.00            
ATOM   2044  N   SER A 157      -7.449 -13.047 -15.248  1.00  0.00            
ATOM   2045  H   SER A 157      -7.922 -12.755 -14.400  1.00  0.00            
ATOM   2046  CA  SER A 157      -8.102 -14.109 -16.037  1.00  0.00            
ATOM   2047  HA  SER A 157      -7.502 -15.016 -16.042  1.00  0.00            
ATOM   2048  CB  SER A 157      -9.419 -14.403 -15.371  1.00  0.00            
ATOM   2049  HB1 SER A 157      -9.819 -15.181 -16.015  1.00  0.00            
ATOM   2050  HB2 SER A 157      -9.930 -13.462 -15.577  1.00  0.00            
ATOM   2051  OG  SER A 157      -9.453 -14.816 -14.013  1.00  0.00            
ATOM   2052  HG  SER A 157      -9.228 -14.070 -13.454  1.00  0.00            
ATOM   2053  C   SER A 157      -8.204 -13.772 -17.526  1.00  0.00            
ATOM   2054  O   SER A 157      -8.107 -14.613 -18.352  1.00  0.00            
ATOM   2055  N   ALA A 158      -8.387 -12.481 -17.856  1.00  0.00            
ATOM   2056  H   ALA A 158      -8.376 -11.818 -17.104  1.00  0.00            
ATOM   2057  CA  ALA A 158      -8.429 -11.872 -19.208  1.00  0.00            
ATOM   2058  HA  ALA A 158      -9.121 -12.487 -19.783  1.00  0.00            
ATOM   2059  CB  ALA A 158      -9.110 -10.474 -19.110  1.00  0.00            
ATOM   2060  HB1 ALA A 158      -8.572  -9.858 -18.389  1.00  0.00            
ATOM   2061  HB2 ALA A 158      -9.001 -10.013 -20.090  1.00  0.00            
ATOM   2062  HB3 ALA A 158     -10.167 -10.503 -18.878  1.00  0.00            
ATOM   2063  C   ALA A 158      -6.973 -11.830 -19.804  1.00  0.00            
ATOM   2064  O   ALA A 158      -6.802 -12.031 -21.015  1.00  0.00            
ATOM   2065  N   LEU A 159      -5.946 -11.480 -18.990  1.00  0.00            
ATOM   2066  H   LEU A 159      -6.097 -11.423 -17.994  1.00  0.00            
ATOM   2067  CA  LEU A 159      -4.574 -11.352 -19.484  1.00  0.00            
ATOM   2068  HA  LEU A 159      -4.568 -10.950 -20.494  1.00  0.00            
ATOM   2069  CB  LEU A 159      -3.838 -10.310 -18.659  1.00  0.00            
ATOM   2070  HB1 LEU A 159      -2.809 -10.411 -19.008  1.00  0.00            
ATOM   2071  HB2 LEU A 159      -3.777 -10.600 -17.605  1.00  0.00            
ATOM   2072  CG  LEU A 159      -4.283  -8.828 -18.959  1.00  0.00            
ATOM   2073  HG  LEU A 159      -5.361  -8.688 -18.858  1.00  0.00            
ATOM   2074  CD1 LEU A 159      -3.449  -7.849 -18.100  1.00  0.00            
ATOM   2075 1HD1 LEU A 159      -3.640  -6.824 -18.397  1.00  0.00            
ATOM   2076 2HD1 LEU A 159      -3.635  -8.022 -17.042  1.00  0.00            
ATOM   2077 3HD1 LEU A 159      -2.382  -7.959 -18.332  1.00  0.00            
ATOM   2078  CD2 LEU A 159      -3.979  -8.419 -20.390  1.00  0.00            
ATOM   2079 1HD2 LEU A 159      -3.943  -7.323 -20.376  1.00  0.00            
ATOM   2080 2HD2 LEU A 159      -3.026  -8.784 -20.787  1.00  0.00            
ATOM   2081 3HD2 LEU A 159      -4.832  -8.602 -21.044  1.00  0.00            
ATOM   2082  C   LEU A 159      -3.690 -12.628 -19.647  1.00  0.00            
ATOM   2083  O   LEU A 159      -2.779 -12.720 -20.476  1.00  0.00            
ATOM   2084  N   VAL A 160      -3.908 -13.717 -18.898  1.00  0.00            
ATOM   2085  H   VAL A 160      -4.580 -13.647 -18.148  1.00  0.00            
ATOM   2086  CA  VAL A 160      -3.461 -15.103 -19.330  1.00  0.00            
ATOM   2087  HA  VAL A 160      -2.370 -15.092 -19.446  1.00  0.00            
ATOM   2088  CB  VAL A 160      -3.726 -16.226 -18.245  1.00  0.00            
ATOM   2089  HB  VAL A 160      -3.409 -17.197 -18.630  1.00  0.00            
ATOM   2090  CG1 VAL A 160      -2.906 -15.976 -17.004  1.00  0.00            
ATOM   2091 1HG1 VAL A 160      -2.965 -16.885 -16.413  1.00  0.00            
ATOM   2092 2HG1 VAL A 160      -1.869 -15.777 -17.263  1.00  0.00            
ATOM   2093 3HG1 VAL A 160      -3.238 -15.123 -16.410  1.00  0.00            
ATOM   2094  CG2 VAL A 160      -5.134 -16.314 -17.724  1.00  0.00            
ATOM   2095 1HG2 VAL A 160      -5.374 -15.350 -17.265  1.00  0.00            
ATOM   2096 2HG2 VAL A 160      -5.715 -16.512 -18.615  1.00  0.00            
ATOM   2097 3HG2 VAL A 160      -5.386 -17.069 -16.985  1.00  0.00            
ATOM   2098  C   VAL A 160      -4.070 -15.529 -20.669  1.00  0.00            
ATOM   2099  O   VAL A 160      -3.309 -16.027 -21.539  1.00  0.00            
ATOM   2100  N   ILE A 161      -5.285 -15.090 -20.957  1.00  0.00            
ATOM   2101  H   ILE A 161      -5.727 -14.485 -20.277  1.00  0.00            
ATOM   2102  CA  ILE A 161      -5.884 -15.172 -22.317  1.00  0.00            
ATOM   2103  HA  ILE A 161      -5.710 -16.170 -22.705  1.00  0.00            
ATOM   2104  CB  ILE A 161      -7.397 -15.099 -22.251  1.00  0.00            
ATOM   2105  HB  ILE A 161      -7.649 -14.129 -21.817  1.00  0.00            
ATOM   2106  CG2 ILE A 161      -8.041 -14.978 -23.618  1.00  0.00            
ATOM   2107 1HG2 ILE A 161      -7.713 -15.909 -24.078  1.00  0.00            
ATOM   2108 2HG2 ILE A 161      -9.109 -15.036 -23.468  1.00  0.00            
ATOM   2109 3HG2 ILE A 161      -7.698 -14.170 -24.266  1.00  0.00            
ATOM   2110  CG1 ILE A 161      -8.079 -16.140 -21.444  1.00  0.00            
ATOM   2111 1HG1 ILE A 161      -9.162 -16.042 -21.361  1.00  0.00            
ATOM   2112 2HG1 ILE A 161      -7.660 -15.938 -20.451  1.00  0.00            
ATOM   2113  CD  ILE A 161      -7.843 -17.621 -21.713  1.00  0.00            
ATOM   2114  HD1 ILE A 161      -8.236 -17.757 -22.718  1.00  0.00            
ATOM   2115  HD2 ILE A 161      -6.792 -17.885 -21.575  1.00  0.00            
ATOM   2116  HD3 ILE A 161      -8.471 -18.282 -21.107  1.00  0.00            
ATOM   2117  C   ILE A 161      -5.307 -14.289 -23.340  1.00  0.00            
ATOM   2118  O   ILE A 161      -5.010 -14.769 -24.482  1.00  0.00            
ATOM   2119  N   ALA A 162      -5.110 -12.986 -23.131  1.00  0.00            
ATOM   2120  H   ALA A 162      -5.434 -12.523 -22.286  1.00  0.00            
ATOM   2121  CA  ALA A 162      -4.381 -12.071 -23.992  1.00  0.00            
ATOM   2122  HA  ALA A 162      -4.812 -12.075 -24.994  1.00  0.00            
ATOM   2123  CB  ALA A 162      -4.541 -10.632 -23.386  1.00  0.00            
ATOM   2124  HB1 ALA A 162      -4.303  -9.914 -24.176  1.00  0.00            
ATOM   2125  HB2 ALA A 162      -5.593 -10.473 -23.156  1.00  0.00            
ATOM   2126  HB3 ALA A 162      -3.887 -10.574 -22.509  1.00  0.00            
ATOM   2127  C   ALA A 162      -2.912 -12.489 -24.359  1.00  0.00            
ATOM   2128  O   ALA A 162      -2.497 -12.456 -25.515  1.00  0.00            
ATOM   2129  N   SER A 163      -2.140 -13.089 -23.418  1.00  0.00            
ATOM   2130  H   SER A 163      -2.554 -13.132 -22.491  1.00  0.00            
ATOM   2131  CA  SER A 163      -0.806 -13.687 -23.590  1.00  0.00            
ATOM   2132  HA  SER A 163      -0.159 -12.958 -24.074  1.00  0.00            
ATOM   2133  CB  SER A 163      -0.168 -14.041 -22.216  1.00  0.00            
ATOM   2134  HB1 SER A 163       0.756 -14.608 -22.344  1.00  0.00            
ATOM   2135  HB2 SER A 163      -0.877 -14.660 -21.658  1.00  0.00            
ATOM   2136  OG  SER A 163       0.104 -12.873 -21.458  1.00  0.00            
ATOM   2137  HG  SER A 163      -0.733 -12.556 -21.097  1.00  0.00            
ATOM   2138  C   SER A 163      -0.929 -14.909 -24.561  1.00  0.00            
ATOM   2139  O   SER A 163      -0.072 -15.062 -25.428  1.00  0.00            
ATOM   2140  N   ALA A 164      -2.004 -15.661 -24.345  1.00  0.00            
ATOM   2141  H   ALA A 164      -2.594 -15.510 -23.542  1.00  0.00            
ATOM   2142  CA  ALA A 164      -2.210 -16.864 -25.143  1.00  0.00            
ATOM   2143  HA  ALA A 164      -1.333 -17.520 -25.095  1.00  0.00            
ATOM   2144  CB  ALA A 164      -3.344 -17.657 -24.499  1.00  0.00            
ATOM   2145  HB1 ALA A 164      -4.125 -17.021 -24.091  1.00  0.00            
ATOM   2146  HB2 ALA A 164      -3.724 -18.229 -25.341  1.00  0.00            
ATOM   2147  HB3 ALA A 164      -2.953 -18.329 -23.724  1.00  0.00            
ATOM   2148  C   ALA A 164      -2.516 -16.511 -26.595  1.00  0.00            
ATOM   2149  O   ALA A 164      -1.906 -17.076 -27.506  1.00  0.00            
ATOM   2150  N   ILE A 165      -3.416 -15.547 -26.907  1.00  0.00            
ATOM   2151  H   ILE A 165      -3.838 -15.078 -26.110  1.00  0.00            
ATOM   2152  CA  ILE A 165      -3.655 -14.960 -28.267  1.00  0.00            
ATOM   2153  HA  ILE A 165      -3.933 -15.812 -28.900  1.00  0.00            
ATOM   2154  CB  ILE A 165      -4.699 -13.904 -28.108  1.00  0.00            
ATOM   2155  HB  ILE A 165      -4.505 -13.303 -27.226  1.00  0.00            
ATOM   2156  CG2 ILE A 165      -4.771 -12.898 -29.279  1.00  0.00            
ATOM   2157 1HG2 ILE A 165      -5.138 -13.262 -30.228  1.00  0.00            
ATOM   2158 2HG2 ILE A 165      -5.421 -12.092 -28.931  1.00  0.00            
ATOM   2159 3HG2 ILE A 165      -3.786 -12.438 -29.367  1.00  0.00            
ATOM   2160  CG1 ILE A 165      -6.175 -14.415 -27.864  1.00  0.00            
ATOM   2161 1HG1 ILE A 165      -6.031 -15.284 -27.223  1.00  0.00            
ATOM   2162 2HG1 ILE A 165      -6.536 -14.725 -28.849  1.00  0.00            
ATOM   2163  CD  ILE A 165      -7.112 -13.465 -27.173  1.00  0.00            
ATOM   2164  HD1 ILE A 165      -7.287 -12.503 -27.646  1.00  0.00            
ATOM   2165  HD2 ILE A 165      -7.971 -14.115 -26.985  1.00  0.00            
ATOM   2166  HD3 ILE A 165      -6.694 -13.252 -26.191  1.00  0.00            
ATOM   2167  C   ILE A 165      -2.395 -14.378 -28.881  1.00  0.00            
ATOM   2168  O   ILE A 165      -2.089 -14.626 -30.040  1.00  0.00            
ATOM   2169  N   LEU A 166      -1.617 -13.606 -28.104  1.00  0.00            
ATOM   2170  H   LEU A 166      -1.897 -13.381 -27.165  1.00  0.00            
ATOM   2171  CA  LEU A 166      -0.400 -12.925 -28.575  1.00  0.00            
ATOM   2172  HA  LEU A 166      -0.695 -12.650 -29.587  1.00  0.00            
ATOM   2173  CB  LEU A 166      -0.070 -11.673 -27.824  1.00  0.00            
ATOM   2174  HB1 LEU A 166       0.300 -12.099 -26.888  1.00  0.00            
ATOM   2175  HB2 LEU A 166      -0.910 -11.027 -27.579  1.00  0.00            
ATOM   2176  CG  LEU A 166       1.028 -10.737 -28.422  1.00  0.00            
ATOM   2177  HG  LEU A 166       1.969 -11.267 -28.614  1.00  0.00            
ATOM   2178  CD1 LEU A 166       0.551 -10.073 -29.689  1.00  0.00            
ATOM   2179 1HD1 LEU A 166       0.537 -10.858 -30.447  1.00  0.00            
ATOM   2180 2HD1 LEU A 166      -0.435  -9.689 -29.449  1.00  0.00            
ATOM   2181 3HD1 LEU A 166       1.262  -9.356 -30.102  1.00  0.00            
ATOM   2182  CD2 LEU A 166       1.381  -9.647 -27.394  1.00  0.00            
ATOM   2183 1HD2 LEU A 166       0.479  -9.264 -26.912  1.00  0.00            
ATOM   2184 2HD2 LEU A 166       1.969  -9.970 -26.527  1.00  0.00            
ATOM   2185 3HD2 LEU A 166       1.859  -8.797 -27.886  1.00  0.00            
ATOM   2186  C   LEU A 166       0.757 -13.936 -28.897  1.00  0.00            
ATOM   2187  O   LEU A 166       1.649 -13.725 -29.687  1.00  0.00            
ATOM   2188  N   LEU A 167       0.662 -15.131 -28.362  1.00  0.00            
ATOM   2189  H   LEU A 167       0.007 -15.295 -27.609  1.00  0.00            
ATOM   2190  CA  LEU A 167       1.604 -16.313 -28.657  1.00  0.00            
ATOM   2191  HA  LEU A 167       2.542 -15.983 -29.085  1.00  0.00            
ATOM   2192  CB  LEU A 167       1.908 -17.180 -27.401  1.00  0.00            
ATOM   2193  HB1 LEU A 167       2.397 -18.082 -27.769  1.00  0.00            
ATOM   2194  HB2 LEU A 167       0.965 -17.474 -26.937  1.00  0.00            
ATOM   2195  CG  LEU A 167       2.890 -16.618 -26.334  1.00  0.00            
ATOM   2196  HG  LEU A 167       2.626 -15.583 -26.079  1.00  0.00            
ATOM   2197  CD1 LEU A 167       2.927 -17.494 -25.064  1.00  0.00            
ATOM   2198 1HD1 LEU A 167       3.285 -18.475 -25.374  1.00  0.00            
ATOM   2199 2HD1 LEU A 167       3.669 -17.130 -24.359  1.00  0.00            
ATOM   2200 3HD1 LEU A 167       2.012 -17.623 -24.499  1.00  0.00            
ATOM   2201  CD2 LEU A 167       4.277 -16.497 -26.844  1.00  0.00            
ATOM   2202 1HD2 LEU A 167       4.785 -15.877 -26.099  1.00  0.00            
ATOM   2203 2HD2 LEU A 167       4.747 -17.470 -26.990  1.00  0.00            
ATOM   2204 3HD2 LEU A 167       4.274 -15.845 -27.721  1.00  0.00            
ATOM   2205  C   LEU A 167       0.965 -17.209 -29.829  1.00  0.00            
ATOM   2206  O   LEU A 167       1.660 -17.673 -30.658  1.00  0.00            
ATOM   2207  N   GLY A 168      -0.384 -17.366 -29.941  1.00  0.00            
ATOM   2208  H   GLY A 168      -0.892 -16.965 -29.169  1.00  0.00            
ATOM   2209  CA  GLY A 168      -1.201 -18.037 -30.970  1.00  0.00            
ATOM   2210  HA1 GLY A 168      -2.258 -18.079 -30.685  1.00  0.00            
ATOM   2211  HA2 GLY A 168      -0.810 -19.049 -31.111  1.00  0.00            
ATOM   2212  C   GLY A 168      -1.268 -17.403 -32.384  1.00  0.00            
ATOM   2213  O   GLY A 168      -1.335 -18.112 -33.427  1.00  0.00            
ATOM   2214  N   PHE A 169      -1.072 -16.119 -32.413  1.00  0.00            
ATOM   2215  H   PHE A 169      -1.021 -15.671 -31.518  1.00  0.00            
ATOM   2216  CA  PHE A 169      -1.073 -15.195 -33.575  1.00  0.00            
ATOM   2217  HA  PHE A 169      -1.245 -15.671 -34.541  1.00  0.00            
ATOM   2218  CB  PHE A 169      -2.153 -14.186 -33.629  1.00  0.00            
ATOM   2219  HB1 PHE A 169      -2.106 -13.482 -34.468  1.00  0.00            
ATOM   2220  HB2 PHE A 169      -2.093 -13.505 -32.782  1.00  0.00            
ATOM   2221  CG  PHE A 169      -3.524 -14.851 -33.587  1.00  0.00            
ATOM   2222  CD1 PHE A 169      -3.930 -15.894 -34.417  1.00  0.00            
ATOM   2223  HD1 PHE A 169      -3.176 -16.413 -34.983  1.00  0.00            
ATOM   2224  CE1 PHE A 169      -5.201 -16.590 -34.229  1.00  0.00            
ATOM   2225  HE1 PHE A 169      -5.301 -17.547 -34.717  1.00  0.00            
ATOM   2226  CZ  PHE A 169      -6.128 -16.041 -33.348  1.00  0.00            
ATOM   2227  HZ  PHE A 169      -7.037 -16.564 -33.097  1.00  0.00            
ATOM   2228  CE2 PHE A 169      -5.840 -14.822 -32.698  1.00  0.00            
ATOM   2229  HE2 PHE A 169      -6.601 -14.469 -32.018  1.00  0.00            
ATOM   2230  CD2 PHE A 169      -4.590 -14.229 -32.878  1.00  0.00            
ATOM   2231  HD2 PHE A 169      -4.434 -13.289 -32.373  1.00  0.00            
ATOM   2232  C   PHE A 169       0.214 -14.430 -33.736  1.00  0.00            
ATOM   2233  O   PHE A 169       0.776 -13.919 -32.796  1.00  0.00            
ATOM   2234  N   ARG A 170       0.663 -14.357 -35.002  1.00  0.00            
ATOM   2235  H   ARG A 170       0.152 -14.817 -35.737  1.00  0.00            
ATOM   2236  CA  ARG A 170       1.812 -13.495 -35.337  1.00  0.00            
ATOM   2237  HA  ARG A 170       2.203 -13.403 -34.327  1.00  0.00            
ATOM   2238  CB  ARG A 170       2.875 -14.273 -36.142  1.00  0.00            
ATOM   2239  HB1 ARG A 170       3.129 -15.087 -35.459  1.00  0.00            
ATOM   2240  HB2 ARG A 170       3.688 -13.610 -36.417  1.00  0.00            
ATOM   2241  CG  ARG A 170       2.291 -14.905 -37.417  1.00  0.00            
ATOM   2242  HG1 ARG A 170       1.910 -14.183 -38.143  1.00  0.00            
ATOM   2243  HG2 ARG A 170       1.493 -15.576 -37.095  1.00  0.00            
ATOM   2244  CD  ARG A 170       3.409 -15.746 -38.094  1.00  0.00            
ATOM   2245  HD1 ARG A 170       2.831 -16.352 -38.787  1.00  0.00            
ATOM   2246  HD2 ARG A 170       3.928 -16.404 -37.402  1.00  0.00            
ATOM   2247  NE  ARG A 170       4.274 -14.891 -38.859  1.00  0.00            
ATOM   2248  HE  ARG A 170       3.845 -14.358 -39.596  1.00  0.00            
ATOM   2249  CZ  ARG A 170       5.608 -14.849 -38.810  1.00  0.00            
ATOM   2250  NH1 ARG A 170       6.283 -15.634 -38.007  1.00  0.00            
ATOM   2251 1HH1 ARG A 170       5.726 -16.352 -37.563  1.00  0.00            
ATOM   2252 2HH1 ARG A 170       7.259 -15.533 -37.780  1.00  0.00            
ATOM   2253  NH2 ARG A 170       6.308 -13.944 -39.459  1.00  0.00            
ATOM   2254 1HH2 ARG A 170       5.854 -13.176 -39.930  1.00  0.00            
ATOM   2255 2HH2 ARG A 170       7.311 -13.957 -39.314  1.00  0.00            
ATOM   2256  C   ARG A 170       1.483 -12.093 -35.793  1.00  0.00            
ATOM   2257  O   ARG A 170       2.422 -11.415 -36.213  1.00  0.00            
ATOM   2258  N   HIS A 171       0.229 -11.627 -35.573  1.00  0.00            
ATOM   2259  H   HIS A 171      -0.438 -12.222 -35.102  1.00  0.00            
ATOM   2260  CA  HIS A 171      -0.218 -10.256 -35.901  1.00  0.00            
ATOM   2261  HA  HIS A 171      -0.311 -10.253 -36.990  1.00  0.00            
ATOM   2262  CB  HIS A 171      -1.670 -10.028 -35.390  1.00  0.00            
ATOM   2263  HB1 HIS A 171      -2.349 -10.799 -35.754  1.00  0.00            
ATOM   2264  HB2 HIS A 171      -1.935  -9.000 -35.635  1.00  0.00            
ATOM   2265  CG  HIS A 171      -1.737  -9.963 -33.893  1.00  0.00            
ATOM   2266  ND1 HIS A 171      -1.720 -11.129 -33.050  1.00  0.00            
ATOM   2267  CE1 HIS A 171      -1.998 -10.648 -31.820  1.00  0.00            
ATOM   2268  HE1 HIS A 171      -2.098 -11.269 -30.943  1.00  0.00            
ATOM   2269  NE2 HIS A 171      -2.114  -9.327 -31.812  1.00  0.00            
ATOM   2270  HE2 HIS A 171      -2.189  -8.790 -30.962  1.00  0.00            
ATOM   2271  CD2 HIS A 171      -1.975  -8.879 -33.147  1.00  0.00            
ATOM   2272  HD2 HIS A 171      -2.167  -7.854 -33.403  1.00  0.00            
ATOM   2273  C   HIS A 171       0.695  -9.089 -35.410  1.00  0.00            
ATOM   2274  O   HIS A 171       0.364  -7.958 -35.790  1.00  0.00            
ATOM   2275  N   LEU A 172       1.686  -9.306 -34.595  1.00  0.00            
ATOM   2276  H   LEU A 172       1.711 -10.289 -34.337  1.00  0.00            
ATOM   2277  CA  LEU A 172       2.620  -8.319 -34.096  1.00  0.00            
ATOM   2278  HA  LEU A 172       2.662  -7.478 -34.777  1.00  0.00            
ATOM   2279  CB  LEU A 172       2.105  -7.716 -32.778  1.00  0.00            
ATOM   2280  HB1 LEU A 172       2.958  -7.341 -32.213  1.00  0.00            
ATOM   2281  HB2 LEU A 172       1.753  -8.620 -32.287  1.00  0.00            
ATOM   2282  CG  LEU A 172       1.020  -6.581 -32.829  1.00  0.00            
ATOM   2283  HG  LEU A 172       0.170  -6.856 -33.459  1.00  0.00            
ATOM   2284  CD1 LEU A 172       0.523  -6.180 -31.459  1.00  0.00            
ATOM   2285 1HD1 LEU A 172       0.112  -6.997 -30.869  1.00  0.00            
ATOM   2286 2HD1 LEU A 172       1.363  -5.809 -30.864  1.00  0.00            
ATOM   2287 3HD1 LEU A 172      -0.161  -5.362 -31.695  1.00  0.00            
ATOM   2288  CD2 LEU A 172       1.629  -5.314 -33.454  1.00  0.00            
ATOM   2289 1HD2 LEU A 172       0.799  -4.614 -33.506  1.00  0.00            
ATOM   2290 2HD2 LEU A 172       2.351  -4.962 -32.712  1.00  0.00            
ATOM   2291 3HD2 LEU A 172       2.002  -5.496 -34.468  1.00  0.00            
ATOM   2292  C   LEU A 172       4.085  -8.773 -33.980  1.00  0.00            
ATOM   2293  O   LEU A 172       4.981  -8.070 -33.559  1.00  0.00            
ATOM   2294  N   HIS A 173       4.337  -9.979 -34.498  1.00  0.00            
ATOM   2295  H   HIS A 173       3.608 -10.419 -35.044  1.00  0.00            
ATOM   2296  CA  HIS A 173       5.614 -10.699 -34.200  1.00  0.00            
ATOM   2297  HA  HIS A 173       5.634 -10.753 -33.113  1.00  0.00            
ATOM   2298  CB  HIS A 173       5.402 -12.125 -34.835  1.00  0.00            
ATOM   2299  HB1 HIS A 173       5.233 -11.982 -35.900  1.00  0.00            
ATOM   2300  HB2 HIS A 173       4.455 -12.394 -34.355  1.00  0.00            
ATOM   2301  CG  HIS A 173       6.583 -13.076 -34.573  1.00  0.00            
ATOM   2302  ND1 HIS A 173       6.666 -13.985 -33.527  1.00  0.00            
ATOM   2303  HD1 HIS A 173       6.078 -14.195 -32.729  1.00  0.00            
ATOM   2304  CE1 HIS A 173       7.898 -14.588 -33.579  1.00  0.00            
ATOM   2305  HE1 HIS A 173       8.246 -15.304 -32.851  1.00  0.00            
ATOM   2306  NE2 HIS A 173       8.583 -14.154 -34.672  1.00  0.00            
ATOM   2307  CD2 HIS A 173       7.745 -13.175 -35.283  1.00  0.00            
ATOM   2308  HD2 HIS A 173       7.932 -12.643 -36.209  1.00  0.00            
ATOM   2309  C   HIS A 173       6.834 -10.041 -34.750  1.00  0.00            
ATOM   2310  O   HIS A 173       7.972 -10.284 -34.310  1.00  0.00            
ATOM   2311  N   CYS A 174       6.636  -9.163 -35.709  1.00  0.00            
ATOM   2312  H   CYS A 174       5.692  -9.145 -36.058  1.00  0.00            
ATOM   2313  CA  CYS A 174       7.696  -8.432 -36.406  1.00  0.00            
ATOM   2314  HA  CYS A 174       8.589  -9.031 -36.246  1.00  0.00            
ATOM   2315  CB  CYS A 174       7.487  -8.445 -37.910  1.00  0.00            
ATOM   2316  HB1 CYS A 174       8.384  -7.970 -38.305  1.00  0.00            
ATOM   2317  HB2 CYS A 174       6.642  -7.803 -38.146  1.00  0.00            
ATOM   2318  SG  CYS A 174       7.251 -10.027 -38.646  1.00  0.00            
ATOM   2319  HG  CYS A 174       5.947  -9.952 -38.358  1.00  0.00            
ATOM   2320  C   CYS A 174       8.087  -7.053 -35.780  1.00  0.00            
ATOM   2321  O   CYS A 174       8.994  -6.436 -36.305  1.00  0.00            
ATOM   2322  N   THR A 175       7.332  -6.515 -34.830  1.00  0.00            
ATOM   2323  H   THR A 175       6.548  -7.069 -34.510  1.00  0.00            
ATOM   2324  CA  THR A 175       7.387  -5.095 -34.404  1.00  0.00            
ATOM   2325  HA  THR A 175       8.334  -4.614 -34.660  1.00  0.00            
ATOM   2326  CB  THR A 175       6.282  -4.315 -35.019  1.00  0.00            
ATOM   2327  HB  THR A 175       6.173  -3.340 -34.547  1.00  0.00            
ATOM   2328  CG2 THR A 175       6.567  -4.133 -36.468  1.00  0.00            
ATOM   2329 1HG2 THR A 175       5.748  -3.515 -36.819  1.00  0.00            
ATOM   2330 2HG2 THR A 175       7.568  -3.726 -36.576  1.00  0.00            
ATOM   2331 3HG2 THR A 175       6.598  -5.089 -36.994  1.00  0.00            
ATOM   2332  OG1 THR A 175       5.097  -5.031 -34.983  1.00  0.00            
ATOM   2333  HG1 THR A 175       4.361  -4.415 -34.915  1.00  0.00            
ATOM   2334  C   THR A 175       7.345  -4.829 -32.916  1.00  0.00            
ATOM   2335  O   THR A 175       7.961  -3.949 -32.332  1.00  0.00            
ATOM   2336  N   ARG A 176       6.472  -5.578 -32.208  1.00  0.00            
ATOM   2337  H   ARG A 176       6.061  -6.305 -32.778  1.00  0.00            
ATOM   2338  CA  ARG A 176       5.974  -5.323 -30.851  1.00  0.00            
ATOM   2339  HA  ARG A 176       6.781  -4.708 -30.443  1.00  0.00            
ATOM   2340  CB  ARG A 176       4.678  -4.495 -30.856  1.00  0.00            
ATOM   2341  HB1 ARG A 176       4.323  -4.389 -29.838  1.00  0.00            
ATOM   2342  HB2 ARG A 176       4.000  -5.073 -31.484  1.00  0.00            
ATOM   2343  CG  ARG A 176       4.911  -3.068 -31.300  1.00  0.00            
ATOM   2344  HG1 ARG A 176       5.525  -3.028 -32.195  1.00  0.00            
ATOM   2345  HG2 ARG A 176       5.567  -2.718 -30.502  1.00  0.00            
ATOM   2346  CD  ARG A 176       3.632  -2.237 -31.457  1.00  0.00            
ATOM   2347  HD1 ARG A 176       3.041  -2.689 -32.256  1.00  0.00            
ATOM   2348  HD2 ARG A 176       3.839  -1.215 -31.752  1.00  0.00            
ATOM   2349  NE  ARG A 176       2.873  -2.183 -30.228  1.00  0.00            
ATOM   2350  HE  ARG A 176       3.318  -2.500 -29.379  1.00  0.00            
ATOM   2351  CZ  ARG A 176       1.516  -2.168 -30.227  1.00  0.00            
ATOM   2352  NH1 ARG A 176       0.798  -2.416 -31.348  1.00  0.00            
ATOM   2353 1HH1 ARG A 176       1.182  -2.369 -32.283  1.00  0.00            
ATOM   2354 2HH1 ARG A 176      -0.209  -2.325 -31.253  1.00  0.00            
ATOM   2355  NH2 ARG A 176       0.804  -2.001 -29.209  1.00  0.00            
ATOM   2356 1HH2 ARG A 176       1.225  -1.733 -28.327  1.00  0.00            
ATOM   2357 2HH2 ARG A 176      -0.168  -2.264 -29.278  1.00  0.00            
ATOM   2358  C   ARG A 176       5.711  -6.445 -29.911  1.00  0.00            
ATOM   2359  O   ARG A 176       5.624  -6.255 -28.687  1.00  0.00            
ATOM   2360  N   ASN A 177       5.565  -7.638 -30.381  1.00  0.00            
ATOM   2361  H   ASN A 177       5.752  -7.736 -31.372  1.00  0.00            
ATOM   2362  CA  ASN A 177       4.975  -8.680 -29.571  1.00  0.00            
ATOM   2363  HA  ASN A 177       3.959  -8.473 -29.233  1.00  0.00            
ATOM   2364  CB  ASN A 177       4.864  -9.931 -30.483  1.00  0.00            
ATOM   2365  HB1 ASN A 177       4.286  -9.724 -31.384  1.00  0.00            
ATOM   2366  HB2 ASN A 177       4.232 -10.656 -29.964  1.00  0.00            
ATOM   2367  CG  ASN A 177       6.147 -10.625 -30.791  1.00  0.00            
ATOM   2368  OD1 ASN A 177       7.081 -10.112 -31.275  1.00  0.00            
ATOM   2369  ND2 ASN A 177       6.367 -11.813 -30.308  1.00  0.00            
ATOM   2370 1HD2 ASN A 177       5.635 -12.339 -29.852  1.00  0.00            
ATOM   2371 2HD2 ASN A 177       7.314 -12.167 -30.385  1.00  0.00            
ATOM   2372  C   ASN A 177       5.741  -8.988 -28.262  1.00  0.00            
ATOM   2373  O   ASN A 177       5.048  -9.225 -27.260  1.00  0.00            
ATOM   2374  N   TYR A 178       7.119  -9.025 -28.254  1.00  0.00            
ATOM   2375  H   TYR A 178       7.632  -8.865 -29.118  1.00  0.00            
ATOM   2376  CA  TYR A 178       7.833  -9.227 -26.942  1.00  0.00            
ATOM   2377  HA  TYR A 178       7.348 -10.039 -26.404  1.00  0.00            
ATOM   2378  CB  TYR A 178       9.255  -9.678 -27.150  1.00  0.00            
ATOM   2379  HB1 TYR A 178       9.776  -9.856 -26.205  1.00  0.00            
ATOM   2380  HB2 TYR A 178       9.750  -8.793 -27.569  1.00  0.00            
ATOM   2381  CG  TYR A 178       9.455 -10.899 -28.066  1.00  0.00            
ATOM   2382  CD1 TYR A 178       9.759 -10.649 -29.394  1.00  0.00            
ATOM   2383  HD1 TYR A 178       9.785  -9.612 -29.687  1.00  0.00            
ATOM   2384  CE1 TYR A 178      10.111 -11.712 -30.237  1.00  0.00            
ATOM   2385  HE1 TYR A 178      10.579 -11.382 -31.156  1.00  0.00            
ATOM   2386  CZ  TYR A 178      10.365 -12.963 -29.706  1.00  0.00            
ATOM   2387  OH  TYR A 178      11.010 -13.840 -30.506  1.00  0.00            
ATOM   2388  HH  TYR A 178      11.197 -13.511 -31.395  1.00  0.00            
ATOM   2389  CE2 TYR A 178       9.884 -13.291 -28.322  1.00  0.00            
ATOM   2390  HE2 TYR A 178       9.948 -14.285 -27.916  1.00  0.00            
ATOM   2391  CD2 TYR A 178       9.447 -12.217 -27.523  1.00  0.00            
ATOM   2392  HD2 TYR A 178       8.944 -12.349 -26.577  1.00  0.00            
ATOM   2393  C   TYR A 178       7.860  -8.000 -26.028  1.00  0.00            
ATOM   2394  O   TYR A 178       7.951  -8.183 -24.791  1.00  0.00            
ATOM   2395  N   ILE A 179       7.837  -6.734 -26.520  1.00  0.00            
ATOM   2396  H   ILE A 179       7.639  -6.666 -27.510  1.00  0.00            
ATOM   2397  CA  ILE A 179       7.623  -5.584 -25.745  1.00  0.00            
ATOM   2398  HA  ILE A 179       8.245  -5.767 -24.866  1.00  0.00            
ATOM   2399  CB  ILE A 179       8.019  -4.263 -26.351  1.00  0.00            
ATOM   2400  HB  ILE A 179       7.643  -3.466 -25.709  1.00  0.00            
ATOM   2401  CG2 ILE A 179       9.562  -4.206 -26.269  1.00  0.00            
ATOM   2402 1HG2 ILE A 179       9.995  -4.383 -25.275  1.00  0.00            
ATOM   2403 2HG2 ILE A 179      10.014  -4.951 -26.918  1.00  0.00            
ATOM   2404 3HG2 ILE A 179      10.008  -3.329 -26.732  1.00  0.00            
ATOM   2405  CG1 ILE A 179       7.603  -3.775 -27.756  1.00  0.00            
ATOM   2406 1HG1 ILE A 179       6.547  -4.016 -27.893  1.00  0.00            
ATOM   2407 2HG1 ILE A 179       8.114  -4.335 -28.538  1.00  0.00            
ATOM   2408  CD  ILE A 179       7.972  -2.286 -27.953  1.00  0.00            
ATOM   2409  HD1 ILE A 179       9.010  -2.014 -27.783  1.00  0.00            
ATOM   2410  HD2 ILE A 179       7.815  -2.093 -29.011  1.00  0.00            
ATOM   2411  HD3 ILE A 179       7.277  -1.594 -27.466  1.00  0.00            
ATOM   2412  C   ILE A 179       6.233  -5.535 -25.205  1.00  0.00            
ATOM   2413  O   ILE A 179       6.018  -5.514 -24.003  1.00  0.00            
ATOM   2414  N   HIS A 180       5.293  -5.806 -26.048  1.00  0.00            
ATOM   2415  H   HIS A 180       5.586  -5.948 -27.005  1.00  0.00            
ATOM   2416  CA  HIS A 180       3.825  -5.759 -25.737  1.00  0.00            
ATOM   2417  HA  HIS A 180       3.565  -4.785 -25.306  1.00  0.00            
ATOM   2418  CB  HIS A 180       2.939  -5.896 -27.062  1.00  0.00            
ATOM   2419  HB1 HIS A 180       2.921  -6.942 -27.371  1.00  0.00            
ATOM   2420  HB2 HIS A 180       3.490  -5.262 -27.758  1.00  0.00            
ATOM   2421  CG  HIS A 180       1.529  -5.280 -27.018  1.00  0.00            
ATOM   2422  ND1 HIS A 180       1.168  -4.142 -26.385  1.00  0.00            
ATOM   2423  HD1 HIS A 180       1.838  -3.548 -25.917  1.00  0.00            
ATOM   2424  CE1 HIS A 180      -0.102  -3.865 -26.729  1.00  0.00            
ATOM   2425  HE1 HIS A 180      -0.638  -2.972 -26.444  1.00  0.00            
ATOM   2426  NE2 HIS A 180      -0.578  -4.850 -27.470  1.00  0.00            
ATOM   2427  CD2 HIS A 180       0.446  -5.749 -27.675  1.00  0.00            
ATOM   2428  HD2 HIS A 180       0.429  -6.727 -28.128  1.00  0.00            
ATOM   2429  C   HIS A 180       3.393  -6.863 -24.720  1.00  0.00            
ATOM   2430  O   HIS A 180       2.644  -6.609 -23.774  1.00  0.00            
ATOM   2431  N   LEU A 181       3.983  -8.012 -24.790  1.00  0.00            
ATOM   2432  H   LEU A 181       4.505  -8.228 -25.634  1.00  0.00            
ATOM   2433  CA  LEU A 181       3.695  -9.099 -23.830  1.00  0.00            
ATOM   2434  HA  LEU A 181       2.619  -9.264 -23.752  1.00  0.00            
ATOM   2435  CB  LEU A 181       4.302 -10.341 -24.447  1.00  0.00            
ATOM   2436  HB1 LEU A 181       5.364 -10.112 -24.557  1.00  0.00            
ATOM   2437  HB2 LEU A 181       3.916 -10.526 -25.444  1.00  0.00            
ATOM   2438  CG  LEU A 181       4.276 -11.665 -23.616  1.00  0.00            
ATOM   2439  HG  LEU A 181       4.721 -11.488 -22.633  1.00  0.00            
ATOM   2440  CD1 LEU A 181       2.782 -11.986 -23.411  1.00  0.00            
ATOM   2441 1HD1 LEU A 181       2.747 -12.941 -22.891  1.00  0.00            
ATOM   2442 2HD1 LEU A 181       2.367 -11.352 -22.623  1.00  0.00            
ATOM   2443 3HD1 LEU A 181       2.157 -11.947 -24.293  1.00  0.00            
ATOM   2444  CD2 LEU A 181       4.946 -12.813 -24.416  1.00  0.00            
ATOM   2445 1HD2 LEU A 181       5.984 -12.505 -24.511  1.00  0.00            
ATOM   2446 2HD2 LEU A 181       4.822 -13.790 -23.948  1.00  0.00            
ATOM   2447 3HD2 LEU A 181       4.445 -12.905 -25.383  1.00  0.00            
ATOM   2448  C   LEU A 181       4.198  -8.799 -22.441  1.00  0.00            
ATOM   2449  O   LEU A 181       3.779  -9.368 -21.510  1.00  0.00            
ATOM   2450  N   ASN A 182       5.303  -8.009 -22.299  1.00  0.00            
ATOM   2451  H   ASN A 182       5.669  -7.537 -23.117  1.00  0.00            
ATOM   2452  CA  ASN A 182       5.909  -7.728 -20.931  1.00  0.00            
ATOM   2453  HA  ASN A 182       5.981  -8.705 -20.453  1.00  0.00            
ATOM   2454  CB  ASN A 182       7.340  -7.172 -21.110  1.00  0.00            
ATOM   2455  HB1 ASN A 182       7.372  -6.317 -20.439  1.00  0.00            
ATOM   2456  HB2 ASN A 182       7.420  -6.730 -22.105  1.00  0.00            
ATOM   2457  CG  ASN A 182       8.485  -8.193 -20.954  1.00  0.00            
ATOM   2458  OD1 ASN A 182       8.919  -8.563 -19.841  1.00  0.00            
ATOM   2459  ND2 ASN A 182       9.095  -8.610 -22.020  1.00  0.00            
ATOM   2460 1HD2 ASN A 182       8.822  -8.213 -22.906  1.00  0.00            
ATOM   2461 2HD2 ASN A 182       9.705  -9.400 -21.839  1.00  0.00            
ATOM   2462  C   ASN A 182       4.946  -6.664 -20.158  1.00  0.00            
ATOM   2463  O   ASN A 182       4.882  -6.778 -18.950  1.00  0.00            
ATOM   2464  N   LEU A 183       4.114  -5.844 -20.861  1.00  0.00            
ATOM   2465  H   LEU A 183       4.171  -5.841 -21.869  1.00  0.00            
ATOM   2466  CA  LEU A 183       3.090  -5.016 -20.271  1.00  0.00            
ATOM   2467  HA  LEU A 183       3.523  -4.370 -19.508  1.00  0.00            
ATOM   2468  CB  LEU A 183       2.601  -4.021 -21.375  1.00  0.00            
ATOM   2469  HB1 LEU A 183       2.478  -4.533 -22.333  1.00  0.00            
ATOM   2470  HB2 LEU A 183       3.347  -3.256 -21.607  1.00  0.00            
ATOM   2471  CG  LEU A 183       1.270  -3.235 -21.060  1.00  0.00            
ATOM   2472  HG  LEU A 183       0.529  -3.991 -20.796  1.00  0.00            
ATOM   2473  CD1 LEU A 183       1.310  -2.288 -19.846  1.00  0.00            
ATOM   2474 1HD1 LEU A 183       2.135  -1.576 -19.905  1.00  0.00            
ATOM   2475 2HD1 LEU A 183       0.441  -1.648 -19.734  1.00  0.00            
ATOM   2476 3HD1 LEU A 183       1.463  -2.916 -18.963  1.00  0.00            
ATOM   2477  CD2 LEU A 183       0.846  -2.452 -22.265  1.00  0.00            
ATOM   2478 1HD2 LEU A 183       0.607  -3.108 -23.100  1.00  0.00            
ATOM   2479 2HD2 LEU A 183       0.115  -1.682 -22.048  1.00  0.00            
ATOM   2480 3HD2 LEU A 183       1.717  -1.886 -22.585  1.00  0.00            
ATOM   2481  C   LEU A 183       1.943  -5.859 -19.667  1.00  0.00            
ATOM   2482  O   LEU A 183       1.544  -5.732 -18.486  1.00  0.00            
ATOM   2483  N   PHE A 184       1.530  -6.955 -20.419  1.00  0.00            
ATOM   2484  H   PHE A 184       1.863  -6.972 -21.370  1.00  0.00            
ATOM   2485  CA  PHE A 184       0.588  -7.870 -19.833  1.00  0.00            
ATOM   2486  HA  PHE A 184      -0.337  -7.372 -19.529  1.00  0.00            
ATOM   2487  CB  PHE A 184       0.142  -8.788 -20.982  1.00  0.00            
ATOM   2488  HB1 PHE A 184      -0.507  -9.526 -20.508  1.00  0.00            
ATOM   2489  HB2 PHE A 184       1.027  -9.286 -21.380  1.00  0.00            
ATOM   2490  CG  PHE A 184      -0.529  -8.271 -22.250  1.00  0.00            
ATOM   2491  CD1 PHE A 184      -0.733  -6.880 -22.463  1.00  0.00            
ATOM   2492  HD1 PHE A 184      -0.527  -6.149 -21.698  1.00  0.00            
ATOM   2493  CE1 PHE A 184      -1.226  -6.443 -23.757  1.00  0.00            
ATOM   2494  HE1 PHE A 184      -1.318  -5.391 -23.990  1.00  0.00            
ATOM   2495  CZ  PHE A 184      -1.570  -7.381 -24.750  1.00  0.00            
ATOM   2496  HZ  PHE A 184      -2.006  -6.967 -25.650  1.00  0.00            
ATOM   2497  CE2 PHE A 184      -1.499  -8.772 -24.417  1.00  0.00            
ATOM   2498  HE2 PHE A 184      -1.789  -9.493 -25.164  1.00  0.00            
ATOM   2499  CD2 PHE A 184      -1.038  -9.248 -23.127  1.00  0.00            
ATOM   2500  HD2 PHE A 184      -1.064 -10.307 -22.904  1.00  0.00            
ATOM   2501  C   PHE A 184       1.166  -8.732 -18.650  1.00  0.00            
ATOM   2502  O   PHE A 184       0.558  -8.833 -17.621  1.00  0.00            
ATOM   2503  N   ALA A 185       2.331  -9.422 -18.917  1.00  0.00            
ATOM   2504  H   ALA A 185       2.832  -9.402 -19.787  1.00  0.00            
ATOM   2505  CA  ALA A 185       3.084 -10.170 -17.900  1.00  0.00            
ATOM   2506  HA  ALA A 185       2.450 -11.005 -17.587  1.00  0.00            
ATOM   2507  CB  ALA A 185       4.351 -10.617 -18.484  1.00  0.00            
ATOM   2508  HB1 ALA A 185       4.803  -9.742 -18.966  1.00  0.00            
ATOM   2509  HB2 ALA A 185       4.989 -10.865 -17.645  1.00  0.00            
ATOM   2510  HB3 ALA A 185       4.245 -11.410 -19.224  1.00  0.00            
ATOM   2511  C   ALA A 185       3.335  -9.345 -16.562  1.00  0.00            
ATOM   2512  O   ALA A 185       3.154  -9.859 -15.449  1.00  0.00            
ATOM   2513  N   SER A 186       3.731  -8.107 -16.698  1.00  0.00            
ATOM   2514  H   SER A 186       4.001  -7.855 -17.639  1.00  0.00            
ATOM   2515  CA  SER A 186       3.950  -7.230 -15.532  1.00  0.00            
ATOM   2516  HA  SER A 186       4.586  -7.768 -14.823  1.00  0.00            
ATOM   2517  CB  SER A 186       4.737  -6.001 -15.865  1.00  0.00            
ATOM   2518  HB1 SER A 186       5.729  -6.297 -16.198  1.00  0.00            
ATOM   2519  HB2 SER A 186       4.830  -5.462 -14.919  1.00  0.00            
ATOM   2520  OG  SER A 186       4.236  -5.181 -16.856  1.00  0.00            
ATOM   2521  HG  SER A 186       4.177  -5.671 -17.685  1.00  0.00            
ATOM   2522  C   SER A 186       2.610  -6.972 -14.849  1.00  0.00            
ATOM   2523  O   SER A 186       2.624  -6.856 -13.619  1.00  0.00            
ATOM   2524  N   PHE A 187       1.485  -6.968 -15.558  1.00  0.00            
ATOM   2525  H   PHE A 187       1.548  -7.104 -16.556  1.00  0.00            
ATOM   2526  CA  PHE A 187       0.074  -6.694 -15.063  1.00  0.00            
ATOM   2527  HA  PHE A 187       0.185  -5.846 -14.391  1.00  0.00            
ATOM   2528  CB  PHE A 187      -0.787  -6.182 -16.120  1.00  0.00            
ATOM   2529  HB1 PHE A 187      -1.336  -6.997 -16.590  1.00  0.00            
ATOM   2530  HB2 PHE A 187      -0.237  -5.492 -16.761  1.00  0.00            
ATOM   2531  CG  PHE A 187      -1.876  -5.378 -15.514  1.00  0.00            
ATOM   2532  CD1 PHE A 187      -3.011  -5.990 -14.936  1.00  0.00            
ATOM   2533  HD1 PHE A 187      -3.186  -7.048 -14.899  1.00  0.00            
ATOM   2534  CE1 PHE A 187      -4.089  -5.144 -14.477  1.00  0.00            
ATOM   2535  HE1 PHE A 187      -4.987  -5.596 -14.076  1.00  0.00            
ATOM   2536  CZ  PHE A 187      -3.952  -3.785 -14.459  1.00  0.00            
ATOM   2537  HZ  PHE A 187      -4.733  -3.183 -14.036  1.00  0.00            
ATOM   2538  CE2 PHE A 187      -2.863  -3.206 -15.056  1.00  0.00            
ATOM   2539  HE2 PHE A 187      -2.852  -2.119 -15.120  1.00  0.00            
ATOM   2540  CD2 PHE A 187      -1.830  -3.982 -15.556  1.00  0.00            
ATOM   2541  HD2 PHE A 187      -1.089  -3.437 -16.116  1.00  0.00            
ATOM   2542  C   PHE A 187      -0.644  -7.839 -14.273  1.00  0.00            
ATOM   2543  O   PHE A 187      -1.238  -7.689 -13.179  1.00  0.00            
ATOM   2544  N   ILE A 188      -0.269  -9.064 -14.735  1.00  0.00            
ATOM   2545  H   ILE A 188       0.168  -9.056 -15.642  1.00  0.00            
ATOM   2546  CA  ILE A 188      -0.484 -10.333 -14.098  1.00  0.00            
ATOM   2547  HA  ILE A 188      -1.495 -10.556 -13.776  1.00  0.00            
ATOM   2548  CB  ILE A 188       0.021 -11.441 -15.009  1.00  0.00            
ATOM   2549  HB  ILE A 188       0.946 -11.126 -15.491  1.00  0.00            
ATOM   2550  CG2 ILE A 188       0.354 -12.735 -14.222  1.00  0.00            
ATOM   2551 1HG2 ILE A 188       0.547 -13.605 -14.851  1.00  0.00            
ATOM   2552 2HG2 ILE A 188       1.291 -12.617 -13.674  1.00  0.00            
ATOM   2553 3HG2 ILE A 188      -0.484 -12.950 -13.563  1.00  0.00            
ATOM   2554  CG1 ILE A 188      -1.126 -11.547 -16.033  1.00  0.00            
ATOM   2555 1HG1 ILE A 188      -1.435 -10.562 -16.388  1.00  0.00            
ATOM   2556 2HG1 ILE A 188      -1.940 -12.087 -15.566  1.00  0.00            
ATOM   2557  CD  ILE A 188      -0.704 -12.316 -17.261  1.00  0.00            
ATOM   2558  HD1 ILE A 188      -1.252 -13.249 -17.214  1.00  0.00            
ATOM   2559  HD2 ILE A 188      -0.827 -11.748 -18.191  1.00  0.00            
ATOM   2560  HD3 ILE A 188       0.325 -12.679 -17.283  1.00  0.00            
ATOM   2561  C   ILE A 188       0.350 -10.315 -12.834  1.00  0.00            
ATOM   2562  O   ILE A 188      -0.210 -10.632 -11.795  1.00  0.00            
ATOM   2563  N   LEU A 189       1.678  -9.999 -12.905  1.00  0.00            
ATOM   2564  H   LEU A 189       2.092  -9.855 -13.814  1.00  0.00            
ATOM   2565  CA  LEU A 189       2.545  -9.896 -11.716  1.00  0.00            
ATOM   2566  HA  LEU A 189       2.469 -10.842 -11.166  1.00  0.00            
ATOM   2567  CB  LEU A 189       3.979  -9.664 -12.197  1.00  0.00            
ATOM   2568  HB1 LEU A 189       4.558  -9.115 -11.455  1.00  0.00            
ATOM   2569  HB2 LEU A 189       3.924  -9.064 -13.102  1.00  0.00            
ATOM   2570  CG  LEU A 189       4.617 -11.015 -12.583  1.00  0.00            
ATOM   2571  HG  LEU A 189       3.955 -11.499 -13.292  1.00  0.00            
ATOM   2572  CD1 LEU A 189       5.839 -10.849 -13.518  1.00  0.00            
ATOM   2573 1HD1 LEU A 189       6.485 -10.004 -13.256  1.00  0.00            
ATOM   2574 2HD1 LEU A 189       6.422 -11.759 -13.548  1.00  0.00            
ATOM   2575 3HD1 LEU A 189       5.519 -10.595 -14.523  1.00  0.00            
ATOM   2576  CD2 LEU A 189       4.907 -11.976 -11.359  1.00  0.00            
ATOM   2577 1HD2 LEU A 189       3.950 -12.374 -11.053  1.00  0.00            
ATOM   2578 2HD2 LEU A 189       5.376 -12.914 -11.656  1.00  0.00            
ATOM   2579 3HD2 LEU A 189       5.365 -11.524 -10.481  1.00  0.00            
ATOM   2580  C   LEU A 189       2.094  -8.828 -10.743  1.00  0.00            
ATOM   2581  O   LEU A 189       2.180  -9.065  -9.542  1.00  0.00            
ATOM   2582  N   ARG A 190       1.518  -7.704 -11.209  1.00  0.00            
ATOM   2583  H   ARG A 190       1.787  -7.473 -12.147  1.00  0.00            
ATOM   2584  CA  ARG A 190       0.818  -6.619 -10.315  1.00  0.00            
ATOM   2585  HA  ARG A 190       1.485  -6.160  -9.590  1.00  0.00            
ATOM   2586  CB  ARG A 190       0.318  -5.507 -11.270  1.00  0.00            
ATOM   2587  HB1 ARG A 190      -0.574  -5.908 -11.759  1.00  0.00            
ATOM   2588  HB2 ARG A 190       1.137  -5.405 -11.981  1.00  0.00            
ATOM   2589  CG  ARG A 190      -0.037  -4.204 -10.645  1.00  0.00            
ATOM   2590  HG1 ARG A 190       0.931  -3.818 -10.300  1.00  0.00            
ATOM   2591  HG2 ARG A 190      -0.661  -4.340  -9.762  1.00  0.00            
ATOM   2592  CD  ARG A 190      -0.658  -3.410 -11.738  1.00  0.00            
ATOM   2593  HD1 ARG A 190      -1.552  -3.901 -12.112  1.00  0.00            
ATOM   2594  HD2 ARG A 190      -0.009  -3.231 -12.589  1.00  0.00            
ATOM   2595  NE  ARG A 190      -1.058  -2.128 -11.217  1.00  0.00            
ATOM   2596  HE  ARG A 190      -1.425  -2.161 -10.278  1.00  0.00            
ATOM   2597  CZ  ARG A 190      -1.097  -0.964 -11.857  1.00  0.00            
ATOM   2598  NH1 ARG A 190      -0.819  -0.803 -13.107  1.00  0.00            
ATOM   2599 1HH1 ARG A 190      -0.122  -1.350 -13.580  1.00  0.00            
ATOM   2600 2HH1 ARG A 190      -1.097   0.032 -13.612  1.00  0.00            
ATOM   2601  NH2 ARG A 190      -1.415   0.083 -11.210  1.00  0.00            
ATOM   2602 1HH2 ARG A 190      -1.645   0.001 -10.229  1.00  0.00            
ATOM   2603 2HH2 ARG A 190      -1.566   0.943 -11.706  1.00  0.00            
ATOM   2604  C   ARG A 190      -0.278  -7.288  -9.448  1.00  0.00            
ATOM   2605  O   ARG A 190      -0.223  -7.160  -8.219  1.00  0.00            
ATOM   2606  N   ALA A 191      -1.292  -7.826 -10.172  1.00  0.00            
ATOM   2607  H   ALA A 191      -1.147  -7.936 -11.162  1.00  0.00            
ATOM   2608  CA  ALA A 191      -2.440  -8.354  -9.493  1.00  0.00            
ATOM   2609  HA  ALA A 191      -3.098  -7.567  -9.113  1.00  0.00            
ATOM   2610  CB  ALA A 191      -3.319  -9.003 -10.615  1.00  0.00            
ATOM   2611  HB1 ALA A 191      -3.608  -8.216 -11.305  1.00  0.00            
ATOM   2612  HB2 ALA A 191      -2.745  -9.801 -11.079  1.00  0.00            
ATOM   2613  HB3 ALA A 191      -4.175  -9.499 -10.165  1.00  0.00            
ATOM   2614  C   ALA A 191      -2.104  -9.471  -8.509  1.00  0.00            
ATOM   2615  O   ALA A 191      -2.520  -9.448  -7.371  1.00  0.00            
ATOM   2616  N   LEU A 192      -1.268 -10.473  -8.980  1.00  0.00            
ATOM   2617  H   LEU A 192      -1.008 -10.395  -9.953  1.00  0.00            
ATOM   2618  CA  LEU A 192      -0.604 -11.488  -8.223  1.00  0.00            
ATOM   2619  HA  LEU A 192      -1.381 -12.115  -7.787  1.00  0.00            
ATOM   2620  CB  LEU A 192       0.280 -12.376  -9.083  1.00  0.00            
ATOM   2621  HB1 LEU A 192       1.200 -11.869  -9.392  1.00  0.00            
ATOM   2622  HB2 LEU A 192      -0.200 -12.602 -10.038  1.00  0.00            
ATOM   2623  CG  LEU A 192       0.669 -13.698  -8.433  1.00  0.00            
ATOM   2624  HG  LEU A 192       1.298 -13.536  -7.566  1.00  0.00            
ATOM   2625  CD1 LEU A 192      -0.519 -14.495  -8.023  1.00  0.00            
ATOM   2626 1HD1 LEU A 192      -1.077 -14.000  -7.234  1.00  0.00            
ATOM   2627 2HD1 LEU A 192      -1.188 -14.613  -8.875  1.00  0.00            
ATOM   2628 3HD1 LEU A 192      -0.302 -15.511  -7.719  1.00  0.00            
ATOM   2629  CD2 LEU A 192       1.492 -14.587  -9.361  1.00  0.00            
ATOM   2630 1HD2 LEU A 192       2.000 -15.351  -8.762  1.00  0.00            
ATOM   2631 2HD2 LEU A 192       0.810 -14.857 -10.166  1.00  0.00            
ATOM   2632 3HD2 LEU A 192       2.295 -14.007  -9.805  1.00  0.00            
ATOM   2633  C   LEU A 192       0.173 -11.058  -6.923  1.00  0.00            
ATOM   2634  O   LEU A 192      -0.000 -11.711  -5.874  1.00  0.00            
ATOM   2635  N   SER A 193       1.088 -10.112  -7.061  1.00  0.00            
ATOM   2636  H   SER A 193       1.316  -9.703  -7.950  1.00  0.00            
ATOM   2637  CA  SER A 193       1.733  -9.454  -5.930  1.00  0.00            
ATOM   2638  HA  SER A 193       2.237 -10.193  -5.314  1.00  0.00            
ATOM   2639  CB  SER A 193       2.948  -8.626  -6.410  1.00  0.00            
ATOM   2640  HB1 SER A 193       3.562  -9.297  -7.004  1.00  0.00            
ATOM   2641  HB2 SER A 193       3.423  -8.170  -5.538  1.00  0.00            
ATOM   2642  OG  SER A 193       2.601  -7.548  -7.246  1.00  0.00            
ATOM   2643  HG  SER A 193       2.181  -7.897  -8.044  1.00  0.00            
ATOM   2644  C   SER A 193       0.798  -8.778  -4.963  1.00  0.00            
ATOM   2645  O   SER A 193       0.864  -8.948  -3.703  1.00  0.00            
ATOM   2646  N   VAL A 194      -0.147  -7.947  -5.416  1.00  0.00            
ATOM   2647  H   VAL A 194      -0.130  -7.597  -6.364  1.00  0.00            
ATOM   2648  CA  VAL A 194      -1.250  -7.407  -4.581  1.00  0.00            
ATOM   2649  HA  VAL A 194      -0.819  -6.737  -3.843  1.00  0.00            
ATOM   2650  CB  VAL A 194      -2.150  -6.505  -5.480  1.00  0.00            
ATOM   2651  HB  VAL A 194      -2.553  -7.088  -6.306  1.00  0.00            
ATOM   2652  CG1 VAL A 194      -3.362  -5.862  -4.865  1.00  0.00            
ATOM   2653 1HG1 VAL A 194      -4.022  -6.716  -4.713  1.00  0.00            
ATOM   2654 2HG1 VAL A 194      -3.131  -5.259  -3.984  1.00  0.00            
ATOM   2655 3HG1 VAL A 194      -3.885  -5.258  -5.594  1.00  0.00            
ATOM   2656  CG2 VAL A 194      -1.321  -5.297  -6.009  1.00  0.00            
ATOM   2657 1HG2 VAL A 194      -1.058  -4.539  -5.264  1.00  0.00            
ATOM   2658 2HG2 VAL A 194      -0.350  -5.581  -6.401  1.00  0.00            
ATOM   2659 3HG2 VAL A 194      -1.864  -4.761  -6.786  1.00  0.00            
ATOM   2660  C   VAL A 194      -2.131  -8.345  -3.758  1.00  0.00            
ATOM   2661  O   VAL A 194      -2.491  -8.046  -2.641  1.00  0.00            
ATOM   2662  N   PHE A 195      -2.492  -9.469  -4.357  1.00  0.00            
ATOM   2663  H   PHE A 195      -2.152  -9.681  -5.282  1.00  0.00            
ATOM   2664  CA  PHE A 195      -3.162 -10.583  -3.631  1.00  0.00            
ATOM   2665  HA  PHE A 195      -4.107 -10.324  -3.145  1.00  0.00            
ATOM   2666  CB  PHE A 195      -3.504 -11.713  -4.610  1.00  0.00            
ATOM   2667  HB1 PHE A 195      -3.759 -12.600  -4.033  1.00  0.00            
ATOM   2668  HB2 PHE A 195      -2.545 -12.024  -5.044  1.00  0.00            
ATOM   2669  CG  PHE A 195      -4.561 -11.461  -5.593  1.00  0.00            
ATOM   2670  CD1 PHE A 195      -4.307 -11.759  -6.958  1.00  0.00            
ATOM   2671  HD1 PHE A 195      -3.336 -12.089  -7.281  1.00  0.00            
ATOM   2672  CE1 PHE A 195      -5.295 -11.396  -7.905  1.00  0.00            
ATOM   2673  HE1 PHE A 195      -5.138 -11.568  -8.957  1.00  0.00            
ATOM   2674  CZ  PHE A 195      -6.594 -10.909  -7.481  1.00  0.00            
ATOM   2675  HZ  PHE A 195      -7.358 -10.754  -8.226  1.00  0.00            
ATOM   2676  CE2 PHE A 195      -6.921 -10.754  -6.086  1.00  0.00            
ATOM   2677  HE2 PHE A 195      -7.910 -10.493  -5.748  1.00  0.00            
ATOM   2678  CD2 PHE A 195      -5.892 -11.025  -5.192  1.00  0.00            
ATOM   2679  HD2 PHE A 195      -6.038 -10.791  -4.145  1.00  0.00            
ATOM   2680  C   PHE A 195      -2.303 -11.116  -2.530  1.00  0.00            
ATOM   2681  O   PHE A 195      -2.736 -11.095  -1.376  1.00  0.00            
ATOM   2682  N   ILE A 196      -1.082 -11.564  -2.834  1.00  0.00            
ATOM   2683  H   ILE A 196      -0.743 -11.550  -3.788  1.00  0.00            
ATOM   2684  CA  ILE A 196      -0.233 -12.362  -1.868  1.00  0.00            
ATOM   2685  HA  ILE A 196      -0.865 -13.154  -1.455  1.00  0.00            
ATOM   2686  CB  ILE A 196       0.815 -13.245  -2.611  1.00  0.00            
ATOM   2687  HB  ILE A 196       1.246 -13.881  -1.830  1.00  0.00            
ATOM   2688  CG2 ILE A 196       0.064 -14.244  -3.539  1.00  0.00            
ATOM   2689 1HG2 ILE A 196      -0.736 -14.770  -3.018  1.00  0.00            
ATOM   2690 2HG2 ILE A 196      -0.264 -13.772  -4.459  1.00  0.00            
ATOM   2691 3HG2 ILE A 196       0.740 -15.018  -3.916  1.00  0.00            
ATOM   2692  CG1 ILE A 196       1.964 -12.426  -3.191  1.00  0.00            
ATOM   2693 1HG1 ILE A 196       2.544 -11.889  -2.437  1.00  0.00            
ATOM   2694 2HG1 ILE A 196       1.630 -11.651  -3.870  1.00  0.00            
ATOM   2695  CD  ILE A 196       3.054 -13.275  -3.938  1.00  0.00            
ATOM   2696  HD1 ILE A 196       2.644 -13.820  -4.791  1.00  0.00            
ATOM   2697  HD2 ILE A 196       3.825 -12.634  -4.367  1.00  0.00            
ATOM   2698  HD3 ILE A 196       3.558 -14.070  -3.377  1.00  0.00            
ATOM   2699  C   ILE A 196       0.409 -11.625  -0.706  1.00  0.00            
ATOM   2700  O   ILE A 196       0.600 -12.307   0.299  1.00  0.00            
ATOM   2701  N   LYS A 197       0.648 -10.283  -0.846  1.00  0.00            
ATOM   2702  H   LYS A 197       0.349  -9.816  -1.685  1.00  0.00            
ATOM   2703  CA  LYS A 197       1.259  -9.428   0.241  1.00  0.00            
ATOM   2704  HA  LYS A 197       2.093 -10.076   0.537  1.00  0.00            
ATOM   2705  CB  LYS A 197       1.751  -8.077  -0.323  1.00  0.00            
ATOM   2706  HB1 LYS A 197       2.436  -8.368  -1.103  1.00  0.00            
ATOM   2707  HB2 LYS A 197       2.435  -7.617   0.385  1.00  0.00            
ATOM   2708  CG  LYS A 197       0.724  -7.123  -1.044  1.00  0.00            
ATOM   2709  HG1 LYS A 197       0.051  -7.726  -1.657  1.00  0.00            
ATOM   2710  HG2 LYS A 197       1.243  -6.450  -1.722  1.00  0.00            
ATOM   2711  CD  LYS A 197      -0.071  -6.306   0.005  1.00  0.00            
ATOM   2712  HD1 LYS A 197       0.575  -5.632   0.561  1.00  0.00            
ATOM   2713  HD2 LYS A 197      -0.642  -7.007   0.620  1.00  0.00            
ATOM   2714  CE  LYS A 197      -1.174  -5.425  -0.706  1.00  0.00            
ATOM   2715  HE1 LYS A 197      -1.683  -6.112  -1.379  1.00  0.00            
ATOM   2716  HE2 LYS A 197      -0.752  -4.601  -1.283  1.00  0.00            
ATOM   2717  NZ  LYS A 197      -2.143  -5.035   0.372  1.00  0.00            
ATOM   2718  HZ1 LYS A 197      -2.521  -5.824   0.873  1.00  0.00            
ATOM   2719  HZ2 LYS A 197      -1.772  -4.356   1.021  1.00  0.00            
ATOM   2720  HZ3 LYS A 197      -2.964  -4.596  -0.008  1.00  0.00            
ATOM   2721  C   LYS A 197       0.554  -9.313   1.612  1.00  0.00            
ATOM   2722  O   LYS A 197       1.223  -9.072   2.626  1.00  0.00            
ATOM   2723  N   ASP A 198      -0.790  -9.585   1.517  1.00  0.00            
ATOM   2724  H   ASP A 198      -1.114  -9.927   0.619  1.00  0.00            
ATOM   2725  CA  ASP A 198      -1.721  -9.531   2.628  1.00  0.00            
ATOM   2726  HA  ASP A 198      -1.641  -8.507   2.997  1.00  0.00            
ATOM   2727  CB  ASP A 198      -3.208  -9.715   2.180  1.00  0.00            
ATOM   2728  HB1 ASP A 198      -3.860  -9.600   3.045  1.00  0.00            
ATOM   2729  HB2 ASP A 198      -3.310 -10.717   1.771  1.00  0.00            
ATOM   2730  CG  ASP A 198      -3.627  -8.634   1.251  1.00  0.00            
ATOM   2731  OD1 ASP A 198      -4.428  -8.931   0.334  1.00  0.00            
ATOM   2732  OD2 ASP A 198      -3.397  -7.427   1.491  1.00  0.00            
ATOM   2733  C   ASP A 198      -1.494 -10.561   3.791  1.00  0.00            
ATOM   2734  O   ASP A 198      -2.065 -10.389   4.888  1.00  0.00            
ATOM   2735  N   ALA A 199      -0.622 -11.583   3.498  1.00  0.00            
ATOM   2736  H   ALA A 199      -0.289 -11.667   2.545  1.00  0.00            
ATOM   2737  CA  ALA A 199      -0.173 -12.590   4.457  1.00  0.00            
ATOM   2738  HA  ALA A 199      -1.098 -13.061   4.802  1.00  0.00            
ATOM   2739  CB  ALA A 199       0.718 -13.618   3.743  1.00  0.00            
ATOM   2740  HB1 ALA A 199       0.839 -14.397   4.491  1.00  0.00            
ATOM   2741  HB2 ALA A 199       0.160 -14.030   2.906  1.00  0.00            
ATOM   2742  HB3 ALA A 199       1.629 -13.151   3.363  1.00  0.00            
ATOM   2743  C   ALA A 199       0.595 -11.849   5.527  1.00  0.00            
ATOM   2744  O   ALA A 199       0.574 -12.334   6.627  1.00  0.00            
ATOM   2745  N   ALA A 200       1.302 -10.771   5.265  1.00  0.00            
ATOM   2746  H   ALA A 200       1.370 -10.493   4.298  1.00  0.00            
ATOM   2747  CA  ALA A 200       2.158 -10.132   6.267  1.00  0.00            
ATOM   2748  HA  ALA A 200       2.903 -10.858   6.602  1.00  0.00            
ATOM   2749  CB  ALA A 200       2.919  -9.078   5.595  1.00  0.00            
ATOM   2750  HB1 ALA A 200       2.298  -8.225   5.298  1.00  0.00            
ATOM   2751  HB2 ALA A 200       3.704  -8.724   6.260  1.00  0.00            
ATOM   2752  HB3 ALA A 200       3.235  -9.423   4.607  1.00  0.00            
ATOM   2753  C   ALA A 200       1.291  -9.684   7.480  1.00  0.00            
ATOM   2754  O   ALA A 200       1.602 -10.070   8.624  1.00  0.00            
ATOM   2755  N   LEU A 201       0.213  -8.955   7.233  1.00  0.00            
ATOM   2756  H   LEU A 201       0.143  -8.696   6.263  1.00  0.00            
ATOM   2757  CA  LEU A 201      -0.868  -8.371   8.069  1.00  0.00            
ATOM   2758  HA  LEU A 201      -0.506  -7.801   8.927  1.00  0.00            
ATOM   2759  CB  LEU A 201      -1.830  -7.606   7.181  1.00  0.00            
ATOM   2760  HB1 LEU A 201      -2.815  -7.540   7.660  1.00  0.00            
ATOM   2761  HB2 LEU A 201      -1.855  -8.079   6.202  1.00  0.00            
ATOM   2762  CG  LEU A 201      -1.438  -6.107   6.968  1.00  0.00            
ATOM   2763  HG  LEU A 201      -1.168  -5.568   7.878  1.00  0.00            
ATOM   2764  CD1 LEU A 201      -0.270  -5.936   6.027  1.00  0.00            
ATOM   2765 1HD1 LEU A 201       0.107  -4.928   6.187  1.00  0.00            
ATOM   2766 2HD1 LEU A 201       0.548  -6.619   6.209  1.00  0.00            
ATOM   2767 3HD1 LEU A 201      -0.544  -5.941   4.974  1.00  0.00            
ATOM   2768  CD2 LEU A 201      -2.622  -5.263   6.334  1.00  0.00            
ATOM   2769 1HD2 LEU A 201      -2.934  -5.689   5.377  1.00  0.00            
ATOM   2770 2HD2 LEU A 201      -3.498  -5.290   6.979  1.00  0.00            
ATOM   2771 3HD2 LEU A 201      -2.335  -4.249   6.072  1.00  0.00            
ATOM   2772  C   LEU A 201      -1.726  -9.533   8.791  1.00  0.00            
ATOM   2773  O   LEU A 201      -2.333  -9.331   9.865  1.00  0.00            
ATOM   2774  N   LYS A 202      -1.695 -10.760   8.269  1.00  0.00            
ATOM   2775  H   LYS A 202      -1.332 -10.848   7.324  1.00  0.00            
ATOM   2776  CA  LYS A 202      -2.364 -11.973   8.767  1.00  0.00            
ATOM   2777  HA  LYS A 202      -3.338 -11.630   9.120  1.00  0.00            
ATOM   2778  CB  LYS A 202      -2.496 -13.189   7.762  1.00  0.00            
ATOM   2779  HB1 LYS A 202      -1.499 -13.510   7.444  1.00  0.00            
ATOM   2780  HB2 LYS A 202      -2.892 -12.873   6.801  1.00  0.00            
ATOM   2781  CG  LYS A 202      -3.287 -14.351   8.356  1.00  0.00            
ATOM   2782  HG1 LYS A 202      -4.233 -13.990   8.756  1.00  0.00            
ATOM   2783  HG2 LYS A 202      -2.616 -14.840   9.068  1.00  0.00            
ATOM   2784  CD  LYS A 202      -3.566 -15.435   7.326  1.00  0.00            
ATOM   2785  HD1 LYS A 202      -2.600 -15.864   7.076  1.00  0.00            
ATOM   2786  HD2 LYS A 202      -4.086 -14.955   6.499  1.00  0.00            
ATOM   2787  CE  LYS A 202      -4.356 -16.541   7.966  1.00  0.00            
ATOM   2788  HE1 LYS A 202      -3.983 -16.632   8.996  1.00  0.00            
ATOM   2789  HE2 LYS A 202      -4.399 -17.436   7.339  1.00  0.00            
ATOM   2790  NZ  LYS A 202      -5.763 -16.130   8.069  1.00  0.00            
ATOM   2791  HZ1 LYS A 202      -5.818 -15.262   8.600  1.00  0.00            
ATOM   2792  HZ2 LYS A 202      -6.100 -16.025   7.130  1.00  0.00            
ATOM   2793  HZ3 LYS A 202      -6.350 -16.822   8.501  1.00  0.00            
ATOM   2794  C   LYS A 202      -1.687 -12.426  10.081  1.00  0.00            
ATOM   2795  O   LYS A 202      -2.206 -13.189  10.833  1.00  0.00            
ATOM   2796  N   TRP A 203      -0.410 -11.995  10.274  1.00  0.00            
ATOM   2797  H   TRP A 203       0.072 -11.349   9.662  1.00  0.00            
ATOM   2798  CA  TRP A 203       0.470 -12.697  11.225  1.00  0.00            
ATOM   2799  HA  TRP A 203      -0.027 -13.269  12.000  1.00  0.00            
ATOM   2800  CB  TRP A 203       1.422 -13.654  10.476  1.00  0.00            
ATOM   2801  HB1 TRP A 203       2.160 -14.121  11.130  1.00  0.00            
ATOM   2802  HB2 TRP A 203       2.050 -13.105   9.770  1.00  0.00            
ATOM   2803  CG  TRP A 203       0.783 -14.756   9.654  1.00  0.00            
ATOM   2804  CD1 TRP A 203       1.010 -14.895   8.335  1.00  0.00            
ATOM   2805  HD1 TRP A 203       1.556 -14.170   7.762  1.00  0.00            
ATOM   2806  NE1 TRP A 203       0.253 -15.940   7.849  1.00  0.00            
ATOM   2807  HE1 TRP A 203       0.152 -16.216   6.877  1.00  0.00            
ATOM   2808  CE2 TRP A 203      -0.443 -16.626   8.899  1.00  0.00            
ATOM   2809  CZ2 TRP A 203      -1.379 -17.673   8.908  1.00  0.00            
ATOM   2810  HZ2 TRP A 203      -1.444 -18.250   7.995  1.00  0.00            
ATOM   2811  CH2 TRP A 203      -1.908 -18.031  10.179  1.00  0.00            
ATOM   2812  HH2 TRP A 203      -2.631 -18.828  10.151  1.00  0.00            
ATOM   2813  CZ3 TRP A 203      -1.610 -17.353  11.361  1.00  0.00            
ATOM   2814  HZ3 TRP A 203      -2.074 -17.617  12.303  1.00  0.00            
ATOM   2815  CE3 TRP A 203      -0.779 -16.228  11.261  1.00  0.00            
ATOM   2816  HE3 TRP A 203      -0.687 -15.631  12.159  1.00  0.00            
ATOM   2817  CD2 TRP A 203      -0.161 -15.804  10.037  1.00  0.00            
ATOM   2818  C   TRP A 203       1.407 -11.703  12.047  1.00  0.00            
ATOM   2819  O   TRP A 203       1.968 -12.104  13.083  1.00  0.00            
ATOM   2820  N   MET A 204       1.692 -10.517  11.595  1.00  0.00            
ATOM   2821  H   MET A 204       1.352 -10.220  10.684  1.00  0.00            
ATOM   2822  CA  MET A 204       2.744  -9.604  12.229  1.00  0.00            
ATOM   2823  HA  MET A 204       3.496 -10.234  12.689  1.00  0.00            
ATOM   2824  CB  MET A 204       3.307  -8.758  11.050  1.00  0.00            
ATOM   2825  HB1 MET A 204       3.776  -9.410  10.321  1.00  0.00            
ATOM   2826  HB2 MET A 204       4.183  -8.235  11.426  1.00  0.00            
ATOM   2827  CG  MET A 204       2.342  -7.647  10.639  1.00  0.00            
ATOM   2828  HG1 MET A 204       2.135  -6.985  11.479  1.00  0.00            
ATOM   2829  HG2 MET A 204       1.388  -8.062  10.312  1.00  0.00            
ATOM   2830  SD  MET A 204       3.032  -6.662   9.299  1.00  0.00            
ATOM   2831  CE  MET A 204       1.800  -5.393   9.119  1.00  0.00            
ATOM   2832  HE1 MET A 204       0.774  -5.697   9.322  1.00  0.00            
ATOM   2833  HE2 MET A 204       2.106  -4.624   9.822  1.00  0.00            
ATOM   2834  HE3 MET A 204       1.731  -5.032   8.095  1.00  0.00            
ATOM   2835  C   MET A 204       2.240  -8.827  13.465  1.00  0.00            
ATOM   2836  O   MET A 204       3.040  -8.188  14.108  1.00  0.00            
ATOM   2837  N   TYR A 205       0.898  -8.867  13.726  1.00  0.00            
ATOM   2838  H   TYR A 205       0.312  -9.289  13.029  1.00  0.00            
ATOM   2839  CA  TYR A 205       0.250  -8.375  14.950  1.00  0.00            
ATOM   2840  HA  TYR A 205       1.078  -8.202  15.629  1.00  0.00            
ATOM   2841  CB  TYR A 205      -0.481  -7.061  14.753  1.00  0.00            
ATOM   2842  HB1 TYR A 205      -0.772  -6.638  15.716  1.00  0.00            
ATOM   2843  HB2 TYR A 205      -1.353  -7.291  14.153  1.00  0.00            
ATOM   2844  CG  TYR A 205       0.230  -5.969  14.041  1.00  0.00            
ATOM   2845  CD1 TYR A 205       1.490  -5.511  14.539  1.00  0.00            
ATOM   2846  HD1 TYR A 205       1.884  -5.971  15.423  1.00  0.00            
ATOM   2847  CE1 TYR A 205       2.254  -4.615  13.825  1.00  0.00            
ATOM   2848  HE1 TYR A 205       3.243  -4.387  14.175  1.00  0.00            
ATOM   2849  CZ  TYR A 205       1.780  -4.021  12.651  1.00  0.00            
ATOM   2850  OH  TYR A 205       2.478  -3.215  11.921  1.00  0.00            
ATOM   2851  HH  TYR A 205       3.372  -3.073  12.246  1.00  0.00            
ATOM   2852  CE2 TYR A 205       0.511  -4.408  12.257  1.00  0.00            
ATOM   2853  HE2 TYR A 205       0.102  -3.996  11.344  1.00  0.00            
ATOM   2854  CD2 TYR A 205      -0.266  -5.487  12.866  1.00  0.00            
ATOM   2855  HD2 TYR A 205      -1.226  -5.786  12.460  1.00  0.00            
ATOM   2856  C   TYR A 205      -0.719  -9.456  15.570  1.00  0.00            
ATOM   2857  O   TYR A 205      -1.695  -8.992  16.220  1.00  0.00            
ATOM   2858  N   SER A 206      -0.554 -10.733  15.341  1.00  0.00            
ATOM   2859  H   SER A 206       0.166 -10.986  14.690  1.00  0.00            
ATOM   2860  CA  SER A 206      -1.471 -11.795  15.868  1.00  0.00            
ATOM   2861  HA  SER A 206      -2.435 -11.286  15.920  1.00  0.00            
ATOM   2862  CB  SER A 206      -1.694 -12.942  14.819  1.00  0.00            
ATOM   2863  HB1 SER A 206      -1.962 -12.489  13.865  1.00  0.00            
ATOM   2864  HB2 SER A 206      -2.528 -13.549  15.174  1.00  0.00            
ATOM   2865  OG  SER A 206      -0.510 -13.698  14.638  1.00  0.00            
ATOM   2866  HG  SER A 206      -0.773 -14.572  14.346  1.00  0.00            
ATOM   2867  C   SER A 206      -0.967 -12.339  17.241  1.00  0.00            
ATOM   2868  O   SER A 206       0.119 -11.993  17.696  1.00  0.00            
ATOM   2869  N   THR A 207      -1.819 -13.110  17.884  1.00  0.00            
ATOM   2870  H   THR A 207      -2.679 -13.257  17.381  1.00  0.00            
ATOM   2871  CA  THR A 207      -1.600 -13.653  19.233  1.00  0.00            
ATOM   2872  HA  THR A 207      -1.543 -12.845  19.968  1.00  0.00            
ATOM   2873  CB  THR A 207      -2.754 -14.502  19.711  1.00  0.00            
ATOM   2874  HB  THR A 207      -3.619 -13.850  19.584  1.00  0.00            
ATOM   2875  CG2 THR A 207      -3.018 -15.821  18.976  1.00  0.00            
ATOM   2876 1HG2 THR A 207      -3.882 -16.336  19.385  1.00  0.00            
ATOM   2877 2HG2 THR A 207      -3.199 -15.605  17.919  1.00  0.00            
ATOM   2878 3HG2 THR A 207      -2.100 -16.398  19.024  1.00  0.00            
ATOM   2879  OG1 THR A 207      -2.698 -14.769  21.096  1.00  0.00            
ATOM   2880  HG1 THR A 207      -2.513 -13.969  21.575  1.00  0.00            
ATOM   2881  C   THR A 207      -0.244 -14.412  19.412  1.00  0.00            
ATOM   2882  O   THR A 207       0.392 -14.266  20.408  1.00  0.00            
ATOM   2883  N   ALA A 208       0.245 -15.093  18.368  1.00  0.00            
ATOM   2884  H   ALA A 208      -0.302 -15.208  17.538  1.00  0.00            
ATOM   2885  CA  ALA A 208       1.590 -15.620  18.378  1.00  0.00            
ATOM   2886  HA  ALA A 208       1.697 -16.202  19.295  1.00  0.00            
ATOM   2887  CB  ALA A 208       1.746 -16.658  17.281  1.00  0.00            
ATOM   2888  HB1 ALA A 208       1.572 -16.153  16.335  1.00  0.00            
ATOM   2889  HB2 ALA A 208       2.725 -17.131  17.343  1.00  0.00            
ATOM   2890  HB3 ALA A 208       0.919 -17.336  17.501  1.00  0.00            
ATOM   2891  C   ALA A 208       2.737 -14.625  18.359  1.00  0.00            
ATOM   2892  O   ALA A 208       3.771 -14.940  18.927  1.00  0.00            
ATOM   2893  N   ALA A 209       2.551 -13.386  17.785  1.00  0.00            
ATOM   2894  H   ALA A 209       1.601 -13.264  17.474  1.00  0.00            
ATOM   2895  CA  ALA A 209       3.564 -12.345  17.745  1.00  0.00            
ATOM   2896  HA  ALA A 209       4.538 -12.813  17.586  1.00  0.00            
ATOM   2897  CB  ALA A 209       3.336 -11.427  16.481  1.00  0.00            
ATOM   2898  HB1 ALA A 209       4.293 -10.940  16.310  1.00  0.00            
ATOM   2899  HB2 ALA A 209       3.137 -12.126  15.673  1.00  0.00            
ATOM   2900  HB3 ALA A 209       2.527 -10.730  16.749  1.00  0.00            
ATOM   2901  C   ALA A 209       3.576 -11.632  19.065  1.00  0.00            
ATOM   2902  O   ALA A 209       4.639 -11.411  19.676  1.00  0.00            
ATOM   2903  N   GLN A 210       2.386 -11.303  19.549  1.00  0.00            
ATOM   2904  H   GLN A 210       1.615 -11.495  18.919  1.00  0.00            
ATOM   2905  CA  GLN A 210       2.260 -10.677  20.864  1.00  0.00            
ATOM   2906  HA  GLN A 210       2.908  -9.796  20.861  1.00  0.00            
ATOM   2907  CB  GLN A 210       0.788 -10.268  21.190  1.00  0.00            
ATOM   2908  HB1 GLN A 210       0.611 -10.255  22.267  1.00  0.00            
ATOM   2909  HB2 GLN A 210       0.083 -10.992  20.802  1.00  0.00            
ATOM   2910  CG  GLN A 210       0.405  -8.917  20.746  1.00  0.00            
ATOM   2911  HG1 GLN A 210       1.184  -8.162  20.858  1.00  0.00            
ATOM   2912  HG2 GLN A 210      -0.388  -8.604  21.423  1.00  0.00            
ATOM   2913  CD  GLN A 210       0.090  -8.966  19.292  1.00  0.00            
ATOM   2914  OE1 GLN A 210       0.906  -8.681  18.420  1.00  0.00            
ATOM   2915  NE2 GLN A 210      -1.092  -9.420  18.919  1.00  0.00            
ATOM   2916 1HE2 GLN A 210      -1.825  -9.667  19.568  1.00  0.00            
ATOM   2917 2HE2 GLN A 210      -1.325  -9.021  18.023  1.00  0.00            
ATOM   2918  C   GLN A 210       2.838 -11.673  21.981  1.00  0.00            
ATOM   2919  O   GLN A 210       3.442 -11.117  22.906  1.00  0.00            
ATOM   2920  N   GLN A 211       2.837 -12.966  21.834  1.00  0.00            
ATOM   2921  H   GLN A 211       2.254 -13.254  21.058  1.00  0.00            
ATOM   2922  CA  GLN A 211       3.334 -13.954  22.856  1.00  0.00            
ATOM   2923  HA  GLN A 211       2.991 -13.719  23.860  1.00  0.00            
ATOM   2924  CB  GLN A 211       2.845 -15.387  22.617  1.00  0.00            
ATOM   2925  HB1 GLN A 211       3.431 -16.168  23.093  1.00  0.00            
ATOM   2926  HB2 GLN A 211       2.847 -15.637  21.554  1.00  0.00            
ATOM   2927  CG  GLN A 211       1.432 -15.540  23.124  1.00  0.00            
ATOM   2928  HG1 GLN A 211       0.842 -14.691  22.763  1.00  0.00            
ATOM   2929  HG2 GLN A 211       1.341 -15.560  24.208  1.00  0.00            
ATOM   2930  CD  GLN A 211       0.778 -16.830  22.719  1.00  0.00            
ATOM   2931  OE1 GLN A 211       1.347 -17.882  23.037  1.00  0.00            
ATOM   2932  NE2 GLN A 211      -0.287 -16.756  21.976  1.00  0.00            
ATOM   2933 1HE2 GLN A 211      -0.518 -15.900  21.501  1.00  0.00            
ATOM   2934 2HE2 GLN A 211      -0.633 -17.678  21.751  1.00  0.00            
ATOM   2935  C   GLN A 211       4.824 -14.004  22.895  1.00  0.00            
ATOM   2936  O   GLN A 211       5.405 -13.819  23.976  1.00  0.00            
ATOM   2937  N   HIS A 212       5.537 -14.125  21.735  1.00  0.00            
ATOM   2938  H   HIS A 212       5.051 -14.180  20.851  1.00  0.00            
ATOM   2939  CA  HIS A 212       7.030 -14.075  21.743  1.00  0.00            
ATOM   2940  HA  HIS A 212       7.456 -14.809  22.420  1.00  0.00            
ATOM   2941  CB  HIS A 212       7.452 -14.413  20.272  1.00  0.00            
ATOM   2942  HB1 HIS A 212       8.524 -14.280  20.155  1.00  0.00            
ATOM   2943  HB2 HIS A 212       6.964 -13.727  19.563  1.00  0.00            
ATOM   2944  CG  HIS A 212       7.305 -15.854  19.875  1.00  0.00            
ATOM   2945  ND1 HIS A 212       7.023 -16.955  20.692  1.00  0.00            
ATOM   2946  HD1 HIS A 212       6.994 -16.927  21.703  1.00  0.00            
ATOM   2947  CE1 HIS A 212       7.015 -18.023  19.899  1.00  0.00            
ATOM   2948  HE1 HIS A 212       6.908 -19.008  20.341  1.00  0.00            
ATOM   2949  NE2 HIS A 212       7.192 -17.697  18.611  1.00  0.00            
ATOM   2950  CD2 HIS A 212       7.308 -16.304  18.567  1.00  0.00            
ATOM   2951  HD2 HIS A 212       7.369 -15.741  17.645  1.00  0.00            
ATOM   2952  C   HIS A 212       7.569 -12.771  22.230  1.00  0.00            
ATOM   2953  O   HIS A 212       8.486 -12.690  23.060  1.00  0.00            
ATOM   2954  N   GLN A 213       6.858 -11.668  21.888  1.00  0.00            
ATOM   2955  H   GLN A 213       6.143 -11.697  21.168  1.00  0.00            
ATOM   2956  CA  GLN A 213       7.179 -10.308  22.341  1.00  0.00            
ATOM   2957  HA  GLN A 213       8.236 -10.255  22.075  1.00  0.00            
ATOM   2958  CB  GLN A 213       6.389  -9.127  21.655  1.00  0.00            
ATOM   2959  HB1 GLN A 213       6.634  -8.166  22.098  1.00  0.00            
ATOM   2960  HB2 GLN A 213       5.317  -9.216  21.838  1.00  0.00            
ATOM   2961  CG  GLN A 213       6.718  -9.124  20.147  1.00  0.00            
ATOM   2962  HG1 GLN A 213       6.738 -10.156  19.784  1.00  0.00            
ATOM   2963  HG2 GLN A 213       7.714  -8.671  20.052  1.00  0.00            
ATOM   2964  CD  GLN A 213       5.759  -8.339  19.278  1.00  0.00            
ATOM   2965  OE1 GLN A 213       4.965  -7.516  19.732  1.00  0.00            
ATOM   2966  NE2 GLN A 213       5.996  -8.483  17.993  1.00  0.00            
ATOM   2967 1HE2 GLN A 213       6.755  -9.097  17.722  1.00  0.00            
ATOM   2968 2HE2 GLN A 213       5.556  -7.854  17.336  1.00  0.00            
ATOM   2969  C   GLN A 213       7.079 -10.215  23.909  1.00  0.00            
ATOM   2970  O   GLN A 213       7.829  -9.347  24.457  1.00  0.00            
ATOM   2971  N   TRP A 214       6.168 -10.910  24.568  1.00  0.00            
ATOM   2972  H   TRP A 214       5.607 -11.572  24.055  1.00  0.00            
ATOM   2973  CA  TRP A 214       5.968 -10.753  26.007  1.00  0.00            
ATOM   2974  HA  TRP A 214       6.039  -9.701  26.308  1.00  0.00            
ATOM   2975  CB  TRP A 214       4.627 -11.324  26.316  1.00  0.00            
ATOM   2976  HB1 TRP A 214       4.602 -12.413  26.210  1.00  0.00            
ATOM   2977  HB2 TRP A 214       3.812 -10.830  25.795  1.00  0.00            
ATOM   2978  CG  TRP A 214       4.357 -11.120  27.793  1.00  0.00            
ATOM   2979  CD1 TRP A 214       4.701 -12.028  28.763  1.00  0.00            
ATOM   2980  HD1 TRP A 214       5.107 -13.013  28.581  1.00  0.00            
ATOM   2981  NE1 TRP A 214       4.387 -11.506  30.020  1.00  0.00            
ATOM   2982  HE1 TRP A 214       4.465 -11.984  30.906  1.00  0.00            
ATOM   2983  CE2 TRP A 214       3.932 -10.201  29.929  1.00  0.00            
ATOM   2984  CZ2 TRP A 214       3.480  -9.267  30.836  1.00  0.00            
ATOM   2985  HZ2 TRP A 214       3.552  -9.461  31.902  1.00  0.00            
ATOM   2986  CH2 TRP A 214       3.023  -7.990  30.393  1.00  0.00            
ATOM   2987  HH2 TRP A 214       2.650  -7.275  31.108  1.00  0.00            
ATOM   2988  CZ3 TRP A 214       3.147  -7.715  29.045  1.00  0.00            
ATOM   2989  HZ3 TRP A 214       2.687  -6.831  28.631  1.00  0.00            
ATOM   2990  CE3 TRP A 214       3.579  -8.672  28.126  1.00  0.00            
ATOM   2991  HE3 TRP A 214       3.539  -8.506  27.061  1.00  0.00            
ATOM   2992  CD2 TRP A 214       3.948  -9.947  28.482  1.00  0.00            
ATOM   2993  C   TRP A 214       7.115 -11.432  26.725  1.00  0.00            
ATOM   2994  O   TRP A 214       7.353 -11.003  27.839  1.00  0.00            
ATOM   2995  N   ASP A 215       7.798 -12.399  26.166  1.00  0.00            
ATOM   2996  H   ASP A 215       7.467 -12.692  25.260  1.00  0.00            
ATOM   2997  CA  ASP A 215       9.075 -13.054  26.780  1.00  0.00            
ATOM   2998  HA  ASP A 215       9.142 -12.603  27.772  1.00  0.00            
ATOM   2999  CB  ASP A 215       9.010 -14.564  26.873  1.00  0.00            
ATOM   3000  HB1 ASP A 215       9.923 -14.928  27.341  1.00  0.00            
ATOM   3001  HB2 ASP A 215       8.974 -15.053  25.904  1.00  0.00            
ATOM   3002  CG  ASP A 215       7.817 -14.924  27.737  1.00  0.00            
ATOM   3003  OD1 ASP A 215       6.924 -15.627  27.202  1.00  0.00            
ATOM   3004  OD2 ASP A 215       7.744 -14.345  28.822  1.00  0.00            
ATOM   3005  C   ASP A 215      10.415 -12.637  26.094  1.00  0.00            
ATOM   3006  O   ASP A 215      11.500 -13.179  26.506  1.00  0.00            
ATOM   3007  N   GLY A 216      10.438 -11.638  25.221  1.00  0.00            
ATOM   3008  H   GLY A 216       9.531 -11.257  25.012  1.00  0.00            
ATOM   3009  CA  GLY A 216      11.493 -11.072  24.355  1.00  0.00            
ATOM   3010  HA1 GLY A 216      12.326 -10.811  25.014  1.00  0.00            
ATOM   3011  HA2 GLY A 216      10.965 -10.265  23.850  1.00  0.00            
ATOM   3012  C   GLY A 216      12.054 -11.924  23.144  1.00  0.00            
ATOM   3013  O   GLY A 216      13.093 -11.578  22.616  1.00  0.00            
ATOM   3014  N   LEU A 217      11.351 -13.021  22.836  1.00  0.00            
ATOM   3015  H   LEU A 217      10.605 -13.250  23.480  1.00  0.00            
ATOM   3016  CA  LEU A 217      11.719 -13.876  21.741  1.00  0.00            
ATOM   3017  HA  LEU A 217      12.792 -14.047  21.643  1.00  0.00            
ATOM   3018  CB  LEU A 217      10.917 -15.254  21.995  1.00  0.00            
ATOM   3019  HB1 LEU A 217      11.022 -15.840  21.087  1.00  0.00            
ATOM   3020  HB2 LEU A 217       9.879 -14.967  22.171  1.00  0.00            
ATOM   3021  CG  LEU A 217      11.378 -15.967  23.306  1.00  0.00            
ATOM   3022  HG  LEU A 217      11.229 -15.245  24.101  1.00  0.00            
ATOM   3023  CD1 LEU A 217      10.375 -17.150  23.481  1.00  0.00            
ATOM   3024 1HD1 LEU A 217       9.415 -16.643  23.556  1.00  0.00            
ATOM   3025 2HD1 LEU A 217      10.492 -17.856  22.665  1.00  0.00            
ATOM   3026 3HD1 LEU A 217      10.476 -17.606  24.474  1.00  0.00            
ATOM   3027  CD2 LEU A 217      12.875 -16.402  23.251  1.00  0.00            
ATOM   3028 1HD2 LEU A 217      12.900 -17.233  23.959  1.00  0.00            
ATOM   3029 2HD2 LEU A 217      13.232 -16.724  22.282  1.00  0.00            
ATOM   3030 3HD2 LEU A 217      13.521 -15.591  23.601  1.00  0.00            
ATOM   3031  C   LEU A 217      11.302 -13.208  20.406  1.00  0.00            
ATOM   3032  O   LEU A 217      10.351 -12.334  20.426  1.00  0.00            
ATOM   3033  N   LEU A 218      11.895 -13.695  19.282  1.00  0.00            
ATOM   3034  H   LEU A 218      12.473 -14.513  19.375  1.00  0.00            
ATOM   3035  CA  LEU A 218      11.591 -13.277  17.926  1.00  0.00            
ATOM   3036  HA  LEU A 218      11.297 -12.224  17.911  1.00  0.00            
ATOM   3037  CB  LEU A 218      12.847 -13.468  17.035  1.00  0.00            
ATOM   3038  HB1 LEU A 218      12.682 -13.046  16.040  1.00  0.00            
ATOM   3039  HB2 LEU A 218      12.983 -14.538  16.896  1.00  0.00            
ATOM   3040  CG  LEU A 218      14.277 -13.085  17.504  1.00  0.00            
ATOM   3041  HG  LEU A 218      14.568 -13.695  18.359  1.00  0.00            
ATOM   3042  CD1 LEU A 218      15.348 -13.291  16.409  1.00  0.00            
ATOM   3043 1HD1 LEU A 218      16.348 -13.057  16.772  1.00  0.00            
ATOM   3044 2HD1 LEU A 218      15.259 -14.311  16.037  1.00  0.00            
ATOM   3045 3HD1 LEU A 218      15.134 -12.676  15.543  1.00  0.00            
ATOM   3046  CD2 LEU A 218      14.470 -11.568  17.883  1.00  0.00            
ATOM   3047 1HD2 LEU A 218      13.901 -11.440  18.799  1.00  0.00            
ATOM   3048 2HD2 LEU A 218      15.527 -11.475  18.101  1.00  0.00            
ATOM   3049 3HD2 LEU A 218      14.087 -10.856  17.146  1.00  0.00            
ATOM   3050  C   LEU A 218      10.319 -13.887  17.404  1.00  0.00            
ATOM   3051  O   LEU A 218       9.924 -15.070  17.659  1.00  0.00            
ATOM   3052  N   SER A 219       9.538 -13.104  16.667  1.00  0.00            
ATOM   3053  H   SER A 219       9.847 -12.159  16.513  1.00  0.00            
ATOM   3054  CA  SER A 219       8.298 -13.492  16.009  1.00  0.00            
ATOM   3055  HA  SER A 219       8.170 -14.574  16.009  1.00  0.00            
ATOM   3056  CB  SER A 219       7.128 -12.859  16.626  1.00  0.00            
ATOM   3057  HB1 SER A 219       7.081 -13.048  17.702  1.00  0.00            
ATOM   3058  HB2 SER A 219       6.305 -13.375  16.139  1.00  0.00            
ATOM   3059  OG  SER A 219       7.032 -11.501  16.353  1.00  0.00            
ATOM   3060  HG  SER A 219       7.529 -11.022  17.019  1.00  0.00            
ATOM   3061  C   SER A 219       8.303 -13.187  14.500  1.00  0.00            
ATOM   3062  O   SER A 219       9.296 -12.682  13.971  1.00  0.00            
ATOM   3063  N   TYR A 220       7.164 -13.504  13.861  1.00  0.00            
ATOM   3064  H   TYR A 220       6.391 -13.875  14.400  1.00  0.00            
ATOM   3065  CA  TYR A 220       6.960 -13.271  12.410  1.00  0.00            
ATOM   3066  HA  TYR A 220       7.769 -13.820  11.914  1.00  0.00            
ATOM   3067  CB  TYR A 220       5.624 -13.623  11.920  1.00  0.00            
ATOM   3068  HB1 TYR A 220       4.887 -12.942  12.334  1.00  0.00            
ATOM   3069  HB2 TYR A 220       5.388 -14.630  12.289  1.00  0.00            
ATOM   3070  CG  TYR A 220       5.521 -13.701  10.348  1.00  0.00            
ATOM   3071  CD1 TYR A 220       6.080 -14.714   9.595  1.00  0.00            
ATOM   3072  HD1 TYR A 220       6.837 -15.368  10.007  1.00  0.00            
ATOM   3073  CE1 TYR A 220       5.727 -14.879   8.250  1.00  0.00            
ATOM   3074  HE1 TYR A 220       6.166 -15.685   7.688  1.00  0.00            
ATOM   3075  CZ  TYR A 220       4.843 -13.976   7.657  1.00  0.00            
ATOM   3076  OH  TYR A 220       4.599 -14.040   6.317  1.00  0.00            
ATOM   3077  HH  TYR A 220       4.854 -14.912   6.028  1.00  0.00            
ATOM   3078  CE2 TYR A 220       4.199 -12.998   8.433  1.00  0.00            
ATOM   3079  HE2 TYR A 220       3.455 -12.350   7.974  1.00  0.00            
ATOM   3080  CD2 TYR A 220       4.595 -12.845   9.771  1.00  0.00            
ATOM   3081  HD2 TYR A 220       4.153 -12.093  10.401  1.00  0.00            
ATOM   3082  C   TYR A 220       7.306 -11.792  12.093  1.00  0.00            
ATOM   3083  O   TYR A 220       7.920 -11.515  11.074  1.00  0.00            
ATOM   3084  N   GLN A 221       7.118 -10.883  13.084  1.00  0.00            
ATOM   3085  H   GLN A 221       6.743 -11.171  13.970  1.00  0.00            
ATOM   3086  CA  GLN A 221       7.356  -9.474  13.019  1.00  0.00            
ATOM   3087  HA  GLN A 221       6.927  -9.019  12.126  1.00  0.00            
ATOM   3088  CB  GLN A 221       6.666  -8.883  14.312  1.00  0.00            
ATOM   3089  HB1 GLN A 221       7.285  -8.840  15.203  1.00  0.00            
ATOM   3090  HB2 GLN A 221       5.712  -9.360  14.525  1.00  0.00            
ATOM   3091  CG  GLN A 221       6.315  -7.425  13.906  1.00  0.00            
ATOM   3092  HG1 GLN A 221       5.480  -7.335  13.201  1.00  0.00            
ATOM   3093  HG2 GLN A 221       7.157  -6.899  13.469  1.00  0.00            
ATOM   3094  CD  GLN A 221       5.923  -6.604  15.124  1.00  0.00            
ATOM   3095  OE1 GLN A 221       6.730  -5.924  15.702  1.00  0.00            
ATOM   3096  NE2 GLN A 221       4.707  -6.802  15.638  1.00  0.00            
ATOM   3097 1HE2 GLN A 221       4.055  -7.372  15.120  1.00  0.00            
ATOM   3098 2HE2 GLN A 221       4.316  -6.270  16.404  1.00  0.00            
ATOM   3099  C   GLN A 221       8.848  -9.119  12.872  1.00  0.00            
ATOM   3100  O   GLN A 221       9.040  -7.942  12.511  1.00  0.00            
ATOM   3101  N   ASP A 222       9.829  -9.977  13.140  1.00  0.00            
ATOM   3102  H   ASP A 222       9.591 -10.861  13.565  1.00  0.00            
ATOM   3103  CA  ASP A 222      11.285  -9.648  13.060  1.00  0.00            
ATOM   3104  HA  ASP A 222      11.350  -8.577  12.877  1.00  0.00            
ATOM   3105  CB  ASP A 222      11.877  -9.958  14.499  1.00  0.00            
ATOM   3106  HB1 ASP A 222      12.900  -9.621  14.636  1.00  0.00            
ATOM   3107  HB2 ASP A 222      11.867 -11.035  14.645  1.00  0.00            
ATOM   3108  CG  ASP A 222      11.066  -9.369  15.625  1.00  0.00            
ATOM   3109  OD1 ASP A 222      10.814 -10.127  16.604  1.00  0.00            
ATOM   3110  OD2 ASP A 222      10.650  -8.174  15.527  1.00  0.00            
ATOM   3111  C   ASP A 222      11.933 -10.434  11.936  1.00  0.00            
ATOM   3112  O   ASP A 222      13.123 -10.678  11.973  1.00  0.00            
ATOM   3113  N   SER A 223      11.235 -10.795  10.899  1.00  0.00            
ATOM   3114  H   SER A 223      10.246 -10.609  10.840  1.00  0.00            
ATOM   3115  CA  SER A 223      11.760 -11.675   9.786  1.00  0.00            
ATOM   3116  HA  SER A 223      12.777 -12.011   9.986  1.00  0.00            
ATOM   3117  CB  SER A 223      10.874 -12.917   9.834  1.00  0.00            
ATOM   3118  HB1 SER A 223      10.820 -13.349  10.834  1.00  0.00            
ATOM   3119  HB2 SER A 223      11.343 -13.774   9.349  1.00  0.00            
ATOM   3120  OG  SER A 223       9.526 -12.844   9.234  1.00  0.00            
ATOM   3121  HG  SER A 223       8.916 -12.615   9.938  1.00  0.00            
ATOM   3122  C   SER A 223      11.670 -11.074   8.422  1.00  0.00            
ATOM   3123  O   SER A 223      10.778 -10.261   8.173  1.00  0.00            
ATOM   3124  N   LEU A 224      12.336 -11.589   7.425  1.00  0.00            
ATOM   3125  H   LEU A 224      12.877 -12.411   7.655  1.00  0.00            
ATOM   3126  CA  LEU A 224      12.285 -11.200   6.037  1.00  0.00            
ATOM   3127  HA  LEU A 224      12.236 -10.115   5.937  1.00  0.00            
ATOM   3128  CB  LEU A 224      13.566 -11.484   5.352  1.00  0.00            
ATOM   3129  HB1 LEU A 224      13.796 -12.539   5.518  1.00  0.00            
ATOM   3130  HB2 LEU A 224      14.298 -10.854   5.864  1.00  0.00            
ATOM   3131  CG  LEU A 224      13.709 -11.026   3.913  1.00  0.00            
ATOM   3132  HG  LEU A 224      12.974 -11.484   3.254  1.00  0.00            
ATOM   3133  CD1 LEU A 224      13.591  -9.544   3.618  1.00  0.00            
ATOM   3134 1HD1 LEU A 224      12.650  -9.162   4.037  1.00  0.00            
ATOM   3135 2HD1 LEU A 224      14.464  -9.019   4.003  1.00  0.00            
ATOM   3136 3HD1 LEU A 224      13.483  -9.522   2.533  1.00  0.00            
ATOM   3137  CD2 LEU A 224      15.104 -11.540   3.476  1.00  0.00            
ATOM   3138 1HD2 LEU A 224      15.381 -11.223   2.477  1.00  0.00            
ATOM   3139 2HD2 LEU A 224      15.724 -11.080   4.240  1.00  0.00            
ATOM   3140 3HD2 LEU A 224      15.032 -12.628   3.440  1.00  0.00            
ATOM   3141  C   LEU A 224      11.160 -11.839   5.349  1.00  0.00            
ATOM   3142  O   LEU A 224      10.617 -11.177   4.451  1.00  0.00            
ATOM   3143  N   SER A 225      10.762 -13.078   5.735  1.00  0.00            
ATOM   3144  H   SER A 225      11.336 -13.348   6.518  1.00  0.00            
ATOM   3145  CA  SER A 225       9.631 -13.930   5.365  1.00  0.00            
ATOM   3146  HA  SER A 225       9.637 -14.193   4.305  1.00  0.00            
ATOM   3147  CB  SER A 225       9.437 -15.168   6.306  1.00  0.00            
ATOM   3148  HB1 SER A 225       8.639 -15.719   5.830  1.00  0.00            
ATOM   3149  HB2 SER A 225       9.026 -14.897   7.288  1.00  0.00            
ATOM   3150  OG  SER A 225      10.637 -15.902   6.461  1.00  0.00            
ATOM   3151  HG  SER A 225      11.343 -15.290   6.676  1.00  0.00            
ATOM   3152  C   SER A 225       8.283 -13.154   5.332  1.00  0.00            
ATOM   3153  O   SER A 225       7.465 -13.455   4.495  1.00  0.00            
ATOM   3154  N   CYS A 226       8.149 -12.182   6.225  1.00  0.00            
ATOM   3155  H   CYS A 226       8.904 -12.049   6.879  1.00  0.00            
ATOM   3156  CA  CYS A 226       7.001 -11.239   6.130  1.00  0.00            
ATOM   3157  HA  CYS A 226       6.062 -11.707   5.856  1.00  0.00            
ATOM   3158  CB  CYS A 226       7.087 -10.632   7.556  1.00  0.00            
ATOM   3159  HB1 CYS A 226       8.015 -10.113   7.769  1.00  0.00            
ATOM   3160  HB2 CYS A 226       7.235 -11.459   8.255  1.00  0.00            
ATOM   3161  SG  CYS A 226       5.687  -9.690   8.250  1.00  0.00            
ATOM   3162  C   CYS A 226       7.188  -9.919   5.270  1.00  0.00            
ATOM   3163  O   CYS A 226       6.182  -9.294   4.889  1.00  0.00            
ATOM   3164  N   ARG A 227       8.456  -9.537   5.060  1.00  0.00            
ATOM   3165  H   ARG A 227       9.162 -10.175   5.403  1.00  0.00            
ATOM   3166  CA  ARG A 227       8.858  -8.252   4.418  1.00  0.00            
ATOM   3167  HA  ARG A 227       8.177  -7.406   4.534  1.00  0.00            
ATOM   3168  CB  ARG A 227      10.108  -7.802   5.070  1.00  0.00            
ATOM   3169  HB1 ARG A 227      10.623  -7.116   4.389  1.00  0.00            
ATOM   3170  HB2 ARG A 227      10.764  -8.650   5.271  1.00  0.00            
ATOM   3171  CG  ARG A 227       9.858  -6.931   6.331  1.00  0.00            
ATOM   3172  HG1 ARG A 227       8.995  -7.211   6.928  1.00  0.00            
ATOM   3173  HG2 ARG A 227       9.749  -5.914   5.952  1.00  0.00            
ATOM   3174  CD  ARG A 227      11.125  -6.874   7.236  1.00  0.00            
ATOM   3175  HD1 ARG A 227      11.962  -6.301   6.854  1.00  0.00            
ATOM   3176  HD2 ARG A 227      11.535  -7.865   7.421  1.00  0.00            
ATOM   3177  NE  ARG A 227      10.780  -6.169   8.555  1.00  0.00            
ATOM   3178  HE  ARG A 227      11.061  -5.201   8.694  1.00  0.00            
ATOM   3179  CZ  ARG A 227      10.203  -6.679   9.593  1.00  0.00            
ATOM   3180  NH1 ARG A 227       9.958  -6.069  10.711  1.00  0.00            
ATOM   3181 1HH1 ARG A 227      10.349  -5.134  10.716  1.00  0.00            
ATOM   3182 2HH1 ARG A 227       9.563  -6.514  11.518  1.00  0.00            
ATOM   3183  NH2 ARG A 227       9.893  -7.917   9.753  1.00  0.00            
ATOM   3184 1HH2 ARG A 227      10.307  -8.587   9.125  1.00  0.00            
ATOM   3185 2HH2 ARG A 227       9.352  -8.196  10.551  1.00  0.00            
ATOM   3186  C   ARG A 227       9.180  -8.359   2.901  1.00  0.00            
ATOM   3187  O   ARG A 227       9.283  -7.359   2.216  1.00  0.00            
ATOM   3188  N   LEU A 228       9.323  -9.554   2.373  1.00  0.00            
ATOM   3189  H   LEU A 228       9.621 -10.199   3.078  1.00  0.00            
ATOM   3190  CA  LEU A 228       9.689  -9.853   0.955  1.00  0.00            
ATOM   3191  HA  LEU A 228      10.596  -9.317   0.691  1.00  0.00            
ATOM   3192  CB  LEU A 228       9.874 -11.398   0.702  1.00  0.00            
ATOM   3193  HB1 LEU A 228       8.979 -11.896   1.059  1.00  0.00            
ATOM   3194  HB2 LEU A 228      10.737 -11.715   1.287  1.00  0.00            
ATOM   3195  CG  LEU A 228      10.212 -11.728  -0.750  1.00  0.00            
ATOM   3196  HG  LEU A 228       9.475 -11.339  -1.457  1.00  0.00            
ATOM   3197  CD1 LEU A 228      11.604 -11.182  -1.178  1.00  0.00            
ATOM   3198 1HD1 LEU A 228      12.395 -11.875  -0.898  1.00  0.00            
ATOM   3199 2HD1 LEU A 228      11.594 -11.245  -2.268  1.00  0.00            
ATOM   3200 3HD1 LEU A 228      11.862 -10.193  -0.798  1.00  0.00            
ATOM   3201  CD2 LEU A 228      10.089 -13.260  -0.972  1.00  0.00            
ATOM   3202 1HD2 LEU A 228       9.214 -13.679  -0.485  1.00  0.00            
ATOM   3203 2HD2 LEU A 228      10.036 -13.380  -2.056  1.00  0.00            
ATOM   3204 3HD2 LEU A 228      10.977 -13.723  -0.550  1.00  0.00            
ATOM   3205  C   LEU A 228       8.483  -9.446   0.059  1.00  0.00            
ATOM   3206  O   LEU A 228       8.702  -8.928  -1.055  1.00  0.00            
ATOM   3207  N   VAL A 229       7.264  -9.753   0.450  1.00  0.00            
ATOM   3208  H   VAL A 229       7.090 -10.101   1.376  1.00  0.00            
ATOM   3209  CA  VAL A 229       6.080  -9.526  -0.439  1.00  0.00            
ATOM   3210  HA  VAL A 229       6.205 -10.021  -1.406  1.00  0.00            
ATOM   3211  CB  VAL A 229       4.884 -10.343   0.108  1.00  0.00            
ATOM   3212  HB  VAL A 229       4.038 -10.181  -0.557  1.00  0.00            
ATOM   3213  CG1 VAL A 229       5.314 -11.828   0.205  1.00  0.00            
ATOM   3214 1HG1 VAL A 229       4.489 -12.484   0.455  1.00  0.00            
ATOM   3215 2HG1 VAL A 229       5.754 -12.226  -0.711  1.00  0.00            
ATOM   3216 3HG1 VAL A 229       5.990 -11.904   1.053  1.00  0.00            
ATOM   3217  CG2 VAL A 229       4.539  -9.886   1.500  1.00  0.00            
ATOM   3218 1HG2 VAL A 229       3.785 -10.536   1.935  1.00  0.00            
ATOM   3219 2HG2 VAL A 229       5.390  -9.984   2.179  1.00  0.00            
ATOM   3220 3HG2 VAL A 229       4.156  -8.867   1.559  1.00  0.00            
ATOM   3221  C   VAL A 229       5.700  -8.078  -0.706  1.00  0.00            
ATOM   3222  O   VAL A 229       5.260  -7.693  -1.780  1.00  0.00            
ATOM   3223  N   PHE A 230       5.938  -7.266   0.339  1.00  0.00            
ATOM   3224  H   PHE A 230       6.360  -7.627   1.186  1.00  0.00            
ATOM   3225  CA  PHE A 230       5.735  -5.864   0.136  1.00  0.00            
ATOM   3226  HA  PHE A 230       4.771  -5.800  -0.360  1.00  0.00            
ATOM   3227  CB  PHE A 230       5.581  -5.031   1.364  1.00  0.00            
ATOM   3228  HB1 PHE A 230       6.587  -4.913   1.775  1.00  0.00            
ATOM   3229  HB2 PHE A 230       5.075  -5.554   2.172  1.00  0.00            
ATOM   3230  CG  PHE A 230       4.909  -3.657   1.154  1.00  0.00            
ATOM   3231  CD1 PHE A 230       5.651  -2.467   1.418  1.00  0.00            
ATOM   3232  HD1 PHE A 230       6.672  -2.570   1.757  1.00  0.00            
ATOM   3233  CE1 PHE A 230       5.056  -1.200   1.128  1.00  0.00            
ATOM   3234  HE1 PHE A 230       5.608  -0.317   1.412  1.00  0.00            
ATOM   3235  CZ  PHE A 230       3.692  -1.133   0.775  1.00  0.00            
ATOM   3236  HZ  PHE A 230       3.200  -0.179   0.635  1.00  0.00            
ATOM   3237  CE2 PHE A 230       2.925  -2.277   0.654  1.00  0.00            
ATOM   3238  HE2 PHE A 230       1.912  -2.234   0.305  1.00  0.00            
ATOM   3239  CD2 PHE A 230       3.508  -3.571   0.799  1.00  0.00            
ATOM   3240  HD2 PHE A 230       2.946  -4.486   0.881  1.00  0.00            
ATOM   3241  C   PHE A 230       6.729  -5.254  -0.866  1.00  0.00            
ATOM   3242  O   PHE A 230       6.417  -4.297  -1.573  1.00  0.00            
ATOM   3243  N   LEU A 231       7.896  -5.811  -1.004  1.00  0.00            
ATOM   3244  H   LEU A 231       8.209  -6.597  -0.454  1.00  0.00            
ATOM   3245  CA  LEU A 231       8.933  -5.369  -1.941  1.00  0.00            
ATOM   3246  HA  LEU A 231       8.906  -4.274  -1.985  1.00  0.00            
ATOM   3247  CB  LEU A 231      10.289  -5.738  -1.364  1.00  0.00            
ATOM   3248  HB1 LEU A 231      10.234  -6.793  -1.118  1.00  0.00            
ATOM   3249  HB2 LEU A 231      10.386  -5.212  -0.415  1.00  0.00            
ATOM   3250  CG  LEU A 231      11.452  -5.307  -2.203  1.00  0.00            
ATOM   3251  HG  LEU A 231      11.346  -4.357  -2.729  1.00  0.00            
ATOM   3252  CD1 LEU A 231      12.658  -5.085  -1.210  1.00  0.00            
ATOM   3253 1HD1 LEU A 231      12.803  -5.943  -0.550  1.00  0.00            
ATOM   3254 2HD1 LEU A 231      13.545  -4.896  -1.811  1.00  0.00            
ATOM   3255 3HD1 LEU A 231      12.517  -4.196  -0.601  1.00  0.00            
ATOM   3256  CD2 LEU A 231      12.020  -6.323  -3.162  1.00  0.00            
ATOM   3257 1HD2 LEU A 231      12.411  -7.161  -2.574  1.00  0.00            
ATOM   3258 2HD2 LEU A 231      11.307  -6.622  -3.920  1.00  0.00            
ATOM   3259 3HD2 LEU A 231      12.871  -5.924  -3.716  1.00  0.00            
ATOM   3260  C   LEU A 231       8.778  -5.928  -3.329  1.00  0.00            
ATOM   3261  O   LEU A 231       9.031  -5.183  -4.265  1.00  0.00            
ATOM   3262  N   LEU A 232       8.349  -7.180  -3.502  1.00  0.00            
ATOM   3263  H   LEU A 232       8.183  -7.733  -2.672  1.00  0.00            
ATOM   3264  CA  LEU A 232       7.988  -7.780  -4.763  1.00  0.00            
ATOM   3265  HA  LEU A 232       8.791  -7.580  -5.482  1.00  0.00            
ATOM   3266  CB  LEU A 232       7.821  -9.317  -4.548  1.00  0.00            
ATOM   3267  HB1 LEU A 232       7.061  -9.506  -3.798  1.00  0.00            
ATOM   3268  HB2 LEU A 232       8.732  -9.691  -4.089  1.00  0.00            
ATOM   3269  CG  LEU A 232       7.432 -10.106  -5.771  1.00  0.00            
ATOM   3270  HG  LEU A 232       6.549  -9.634  -6.193  1.00  0.00            
ATOM   3271  CD1 LEU A 232       8.487 -10.190  -6.876  1.00  0.00            
ATOM   3272 1HD1 LEU A 232       9.506 -10.203  -6.497  1.00  0.00            
ATOM   3273 2HD1 LEU A 232       8.281 -10.954  -7.625  1.00  0.00            
ATOM   3274 3HD1 LEU A 232       8.478  -9.257  -7.436  1.00  0.00            
ATOM   3275  CD2 LEU A 232       7.143 -11.535  -5.477  1.00  0.00            
ATOM   3276 1HD2 LEU A 232       7.989 -11.956  -4.935  1.00  0.00            
ATOM   3277 2HD2 LEU A 232       6.205 -11.652  -4.930  1.00  0.00            
ATOM   3278 3HD2 LEU A 232       7.000 -12.139  -6.376  1.00  0.00            
ATOM   3279  C   LEU A 232       6.758  -7.104  -5.377  1.00  0.00            
ATOM   3280  O   LEU A 232       6.758  -7.013  -6.609  1.00  0.00            
ATOM   3281  N   MET A 233       5.849  -6.552  -4.544  1.00  0.00            
ATOM   3282  H   MET A 233       5.987  -6.769  -3.572  1.00  0.00            
ATOM   3283  CA  MET A 233       4.630  -5.805  -4.977  1.00  0.00            
ATOM   3284  HA  MET A 233       4.217  -6.236  -5.887  1.00  0.00            
ATOM   3285  CB  MET A 233       3.542  -5.905  -4.024  1.00  0.00            
ATOM   3286  HB1 MET A 233       3.763  -5.330  -3.121  1.00  0.00            
ATOM   3287  HB2 MET A 233       3.475  -6.943  -3.679  1.00  0.00            
ATOM   3288  CG  MET A 233       2.126  -5.563  -4.426  1.00  0.00            
ATOM   3289  HG1 MET A 233       1.596  -6.219  -3.722  1.00  0.00            
ATOM   3290  HG2 MET A 233       1.921  -5.909  -5.438  1.00  0.00            
ATOM   3291  SD  MET A 233       1.726  -3.827  -4.255  1.00  0.00            
ATOM   3292  CE  MET A 233       1.682  -3.518  -2.482  1.00  0.00            
ATOM   3293  HE1 MET A 233       0.965  -4.098  -1.910  1.00  0.00            
ATOM   3294  HE2 MET A 233       2.690  -3.716  -2.113  1.00  0.00            
ATOM   3295  HE3 MET A 233       1.603  -2.431  -2.382  1.00  0.00            
ATOM   3296  C   MET A 233       4.966  -4.400  -5.307  1.00  0.00            
ATOM   3297  O   MET A 233       4.739  -4.012  -6.450  1.00  0.00            
ATOM   3298  N   GLN A 234       5.667  -3.577  -4.506  1.00  0.00            
ATOM   3299  H   GLN A 234       5.966  -3.886  -3.593  1.00  0.00            
ATOM   3300  CA  GLN A 234       6.294  -2.308  -5.002  1.00  0.00            
ATOM   3301  HA  GLN A 234       5.446  -1.731  -5.365  1.00  0.00            
ATOM   3302  CB  GLN A 234       7.030  -1.541  -3.829  1.00  0.00            
ATOM   3303  HB1 GLN A 234       7.487  -0.670  -4.298  1.00  0.00            
ATOM   3304  HB2 GLN A 234       7.833  -2.140  -3.401  1.00  0.00            
ATOM   3305  CG  GLN A 234       6.024  -1.110  -2.787  1.00  0.00            
ATOM   3306  HG1 GLN A 234       6.568  -0.747  -1.916  1.00  0.00            
ATOM   3307  HG2 GLN A 234       5.505  -1.960  -2.347  1.00  0.00            
ATOM   3308  CD  GLN A 234       5.123   0.036  -3.269  1.00  0.00            
ATOM   3309  OE1 GLN A 234       4.870   0.223  -4.435  1.00  0.00            
ATOM   3310  NE2 GLN A 234       4.542   0.879  -2.365  1.00  0.00            
ATOM   3311 1HE2 GLN A 234       4.855   0.787  -1.403  1.00  0.00            
ATOM   3312 2HE2 GLN A 234       3.994   1.639  -2.744  1.00  0.00            
ATOM   3313  C   GLN A 234       7.264  -2.450  -6.153  1.00  0.00            
ATOM   3314  O   GLN A 234       7.174  -1.562  -7.000  1.00  0.00            
ATOM   3315  N   TYR A 235       8.101  -3.421  -6.336  1.00  0.00            
ATOM   3316  H   TYR A 235       8.226  -4.179  -5.673  1.00  0.00            
ATOM   3317  CA  TYR A 235       8.767  -3.685  -7.647  1.00  0.00            
ATOM   3318  HA  TYR A 235       9.278  -2.743  -7.850  1.00  0.00            
ATOM   3319  CB  TYR A 235       9.854  -4.789  -7.517  1.00  0.00            
ATOM   3320  HB1 TYR A 235       9.347  -5.711  -7.263  1.00  0.00            
ATOM   3321  HB2 TYR A 235      10.438  -4.401  -6.691  1.00  0.00            
ATOM   3322  CG  TYR A 235      10.648  -5.006  -8.789  1.00  0.00            
ATOM   3323  CD1 TYR A 235      11.593  -4.050  -9.212  1.00  0.00            
ATOM   3324  HD1 TYR A 235      11.620  -3.112  -8.678  1.00  0.00            
ATOM   3325  CE1 TYR A 235      12.212  -4.155 -10.451  1.00  0.00            
ATOM   3326  HE1 TYR A 235      12.916  -3.401 -10.788  1.00  0.00            
ATOM   3327  CZ  TYR A 235      12.122  -5.305 -11.235  1.00  0.00            
ATOM   3328  OH  TYR A 235      12.920  -5.482 -12.313  1.00  0.00            
ATOM   3329  HH  TYR A 235      13.526  -4.748 -12.423  1.00  0.00            
ATOM   3330  CE2 TYR A 235      11.065  -6.158 -10.949  1.00  0.00            
ATOM   3331  HE2 TYR A 235      10.895  -7.021 -11.572  1.00  0.00            
ATOM   3332  CD2 TYR A 235      10.349  -6.081  -9.743  1.00  0.00            
ATOM   3333  HD2 TYR A 235       9.685  -6.877  -9.453  1.00  0.00            
ATOM   3334  C   TYR A 235       7.786  -3.988  -8.809  1.00  0.00            
ATOM   3335  O   TYR A 235       7.976  -3.435  -9.852  1.00  0.00            
ATOM   3336  N   CYS A 236       6.823  -4.899  -8.647  1.00  0.00            
ATOM   3337  H   CYS A 236       6.621  -5.254  -7.717  1.00  0.00            
ATOM   3338  CA  CYS A 236       6.020  -5.305  -9.864  1.00  0.00            
ATOM   3339  HA  CYS A 236       6.732  -5.530 -10.656  1.00  0.00            
ATOM   3340  CB  CYS A 236       5.218  -6.582  -9.560  1.00  0.00            
ATOM   3341  HB1 CYS A 236       4.606  -6.843 -10.420  1.00  0.00            
ATOM   3342  HB2 CYS A 236       4.589  -6.513  -8.662  1.00  0.00            
ATOM   3343  SG  CYS A 236       6.449  -7.884  -9.428  1.00  0.00            
ATOM   3344  HG  CYS A 236       7.137  -7.406  -8.387  1.00  0.00            
ATOM   3345  C   CYS A 236       5.093  -4.237 -10.249  1.00  0.00            
ATOM   3346  O   CYS A 236       4.918  -4.077 -11.516  1.00  0.00            
ATOM   3347  N   VAL A 237       4.531  -3.505  -9.294  1.00  0.00            
ATOM   3348  H   VAL A 237       4.580  -3.698  -8.296  1.00  0.00            
ATOM   3349  CA  VAL A 237       3.687  -2.299  -9.675  1.00  0.00            
ATOM   3350  HA  VAL A 237       2.974  -2.633 -10.417  1.00  0.00            
ATOM   3351  CB  VAL A 237       3.025  -1.643  -8.434  1.00  0.00            
ATOM   3352  HB  VAL A 237       3.755  -1.454  -7.648  1.00  0.00            
ATOM   3353  CG1 VAL A 237       2.354  -0.370  -8.735  1.00  0.00            
ATOM   3354 1HG1 VAL A 237       1.733  -0.069  -7.887  1.00  0.00            
ATOM   3355 2HG1 VAL A 237       3.189   0.325  -8.779  1.00  0.00            
ATOM   3356 3HG1 VAL A 237       1.677  -0.406  -9.580  1.00  0.00            
ATOM   3357  CG2 VAL A 237       2.021  -2.716  -7.908  1.00  0.00            
ATOM   3358 1HG2 VAL A 237       1.532  -2.427  -6.980  1.00  0.00            
ATOM   3359 2HG2 VAL A 237       1.167  -2.978  -8.541  1.00  0.00            
ATOM   3360 3HG2 VAL A 237       2.455  -3.697  -7.707  1.00  0.00            
ATOM   3361  C   VAL A 237       4.679  -1.342 -10.377  1.00  0.00            
ATOM   3362  O   VAL A 237       4.292  -0.917 -11.443  1.00  0.00            
ATOM   3363  N   ALA A 238       5.905  -1.057  -9.908  1.00  0.00            
ATOM   3364  H   ALA A 238       6.243  -1.398  -9.023  1.00  0.00            
ATOM   3365  CA  ALA A 238       6.719   0.002 -10.484  1.00  0.00            
ATOM   3366  HA  ALA A 238       6.109   0.893 -10.615  1.00  0.00            
ATOM   3367  CB  ALA A 238       7.849   0.490  -9.587  1.00  0.00            
ATOM   3368  HB1 ALA A 238       7.507   0.962  -8.675  1.00  0.00            
ATOM   3369  HB2 ALA A 238       8.428  -0.353  -9.220  1.00  0.00            
ATOM   3370  HB3 ALA A 238       8.515   1.165 -10.142  1.00  0.00            
ATOM   3371  C   ALA A 238       7.216  -0.364 -11.942  1.00  0.00            
ATOM   3372  O   ALA A 238       7.236   0.468 -12.888  1.00  0.00            
ATOM   3373  N   ALA A 239       7.545  -1.602 -12.112  1.00  0.00            
ATOM   3374  H   ALA A 239       7.363  -2.225 -11.340  1.00  0.00            
ATOM   3375  CA  ALA A 239       7.883  -2.282 -13.405  1.00  0.00            
ATOM   3376  HA  ALA A 239       8.781  -1.830 -13.838  1.00  0.00            
ATOM   3377  CB  ALA A 239       8.365  -3.681 -13.190  1.00  0.00            
ATOM   3378  HB1 ALA A 239       8.503  -4.171 -14.154  1.00  0.00            
ATOM   3379  HB2 ALA A 239       9.275  -3.651 -12.595  1.00  0.00            
ATOM   3380  HB3 ALA A 239       7.615  -4.301 -12.685  1.00  0.00            
ATOM   3381  C   ALA A 239       6.741  -2.199 -14.430  1.00  0.00            
ATOM   3382  O   ALA A 239       6.949  -1.710 -15.522  1.00  0.00            
ATOM   3383  N   ASN A 240       5.452  -2.561 -14.092  1.00  0.00            
ATOM   3384  H   ASN A 240       5.297  -3.007 -13.200  1.00  0.00            
ATOM   3385  CA  ASN A 240       4.371  -2.365 -14.949  1.00  0.00            
ATOM   3386  HA  ASN A 240       4.515  -2.914 -15.883  1.00  0.00            
ATOM   3387  CB  ASN A 240       3.129  -2.923 -14.250  1.00  0.00            
ATOM   3388  HB1 ASN A 240       2.971  -2.344 -13.334  1.00  0.00            
ATOM   3389  HB2 ASN A 240       3.290  -3.987 -14.102  1.00  0.00            
ATOM   3390  CG  ASN A 240       1.925  -2.900 -15.149  1.00  0.00            
ATOM   3391  OD1 ASN A 240       0.876  -2.507 -14.813  1.00  0.00            
ATOM   3392  ND2 ASN A 240       2.072  -3.493 -16.337  1.00  0.00            
ATOM   3393 1HD2 ASN A 240       2.929  -3.876 -16.716  1.00  0.00            
ATOM   3394 2HD2 ASN A 240       1.261  -3.642 -16.921  1.00  0.00            
ATOM   3395  C   ASN A 240       4.194  -0.885 -15.354  1.00  0.00            
ATOM   3396  O   ASN A 240       3.783  -0.503 -16.483  1.00  0.00            
ATOM   3397  N   TYR A 241       4.406   0.020 -14.370  1.00  0.00            
ATOM   3398  H   TYR A 241       4.619  -0.223 -13.416  1.00  0.00            
ATOM   3399  CA  TYR A 241       4.327   1.494 -14.654  1.00  0.00            
ATOM   3400  HA  TYR A 241       3.356   1.606 -15.126  1.00  0.00            
ATOM   3401  CB  TYR A 241       4.272   2.354 -13.360  1.00  0.00            
ATOM   3402  HB1 TYR A 241       4.722   3.328 -13.542  1.00  0.00            
ATOM   3403  HB2 TYR A 241       4.939   1.890 -12.632  1.00  0.00            
ATOM   3404  CG  TYR A 241       2.857   2.528 -12.833  1.00  0.00            
ATOM   3405  CD1 TYR A 241       1.998   3.452 -13.432  1.00  0.00            
ATOM   3406  HD1 TYR A 241       2.292   3.995 -14.310  1.00  0.00            
ATOM   3407  CE1 TYR A 241       0.830   3.835 -12.719  1.00  0.00            
ATOM   3408  HE1 TYR A 241       0.201   4.636 -13.074  1.00  0.00            
ATOM   3409  CZ  TYR A 241       0.249   2.977 -11.753  1.00  0.00            
ATOM   3410  OH  TYR A 241      -0.981   3.112 -11.171  1.00  0.00            
ATOM   3411  HH  TYR A 241      -1.555   3.850 -11.367  1.00  0.00            
ATOM   3412  CE2 TYR A 241       1.108   1.932 -11.274  1.00  0.00            
ATOM   3413  HE2 TYR A 241       0.801   1.429 -10.363  1.00  0.00            
ATOM   3414  CD2 TYR A 241       2.447   1.750 -11.726  1.00  0.00            
ATOM   3415  HD2 TYR A 241       3.048   0.996 -11.250  1.00  0.00            
ATOM   3416  C   TYR A 241       5.461   1.997 -15.573  1.00  0.00            
ATOM   3417  O   TYR A 241       5.230   2.969 -16.323  1.00  0.00            
ATOM   3418  N   TYR A 242       6.592   1.289 -15.628  1.00  0.00            
ATOM   3419  H   TYR A 242       6.739   0.565 -14.942  1.00  0.00            
ATOM   3420  CA  TYR A 242       7.702   1.603 -16.592  1.00  0.00            
ATOM   3421  HA  TYR A 242       7.635   2.653 -16.869  1.00  0.00            
ATOM   3422  CB  TYR A 242       9.022   1.364 -15.884  1.00  0.00            
ATOM   3423  HB1 TYR A 242       9.815   0.937 -16.493  1.00  0.00            
ATOM   3424  HB2 TYR A 242       8.792   0.799 -14.986  1.00  0.00            
ATOM   3425  CG  TYR A 242       9.524   2.732 -15.362  1.00  0.00            
ATOM   3426  CD1 TYR A 242      10.617   3.321 -15.991  1.00  0.00            
ATOM   3427  HD1 TYR A 242      11.163   2.765 -16.733  1.00  0.00            
ATOM   3428  CE1 TYR A 242      11.025   4.684 -15.796  1.00  0.00            
ATOM   3429  HE1 TYR A 242      11.846   5.132 -16.322  1.00  0.00            
ATOM   3430  CZ  TYR A 242      10.298   5.389 -14.881  1.00  0.00            
ATOM   3431  OH  TYR A 242      10.663   6.660 -14.519  1.00  0.00            
ATOM   3432  HH  TYR A 242      10.117   7.014 -13.814  1.00  0.00            
ATOM   3433  CE2 TYR A 242       9.256   4.794 -14.061  1.00  0.00            
ATOM   3434  HE2 TYR A 242       8.735   5.314 -13.277  1.00  0.00            
ATOM   3435  CD2 TYR A 242       8.855   3.473 -14.354  1.00  0.00            
ATOM   3436  HD2 TYR A 242       8.113   2.939 -13.774  1.00  0.00            
ATOM   3437  C   TYR A 242       7.440   0.896 -17.895  1.00  0.00            
ATOM   3438  O   TYR A 242       7.820   1.407 -18.903  1.00  0.00            
ATOM   3439  N   TRP A 243       6.693  -0.204 -17.933  1.00  0.00            
ATOM   3440  H   TRP A 243       6.708  -0.693 -17.053  1.00  0.00            
ATOM   3441  CA  TRP A 243       6.411  -0.901 -19.160  1.00  0.00            
ATOM   3442  HA  TRP A 243       7.343  -0.882 -19.737  1.00  0.00            
ATOM   3443  CB  TRP A 243       5.966  -2.351 -18.926  1.00  0.00            
ATOM   3444  HB1 TRP A 243       5.252  -2.729 -19.663  1.00  0.00            
ATOM   3445  HB2 TRP A 243       5.380  -2.395 -18.013  1.00  0.00            
ATOM   3446  CG  TRP A 243       7.092  -3.351 -18.820  1.00  0.00            
ATOM   3447  CD1 TRP A 243       7.685  -3.893 -17.746  1.00  0.00            
ATOM   3448  HD1 TRP A 243       7.274  -3.713 -16.763  1.00  0.00            
ATOM   3449  NE1 TRP A 243       8.772  -4.665 -18.118  1.00  0.00            
ATOM   3450  HE1 TRP A 243       9.356  -5.109 -17.425  1.00  0.00            
ATOM   3451  CE2 TRP A 243       9.014  -4.552 -19.476  1.00  0.00            
ATOM   3452  CZ2 TRP A 243      10.007  -5.057 -20.345  1.00  0.00            
ATOM   3453  HZ2 TRP A 243      10.690  -5.797 -19.952  1.00  0.00            
ATOM   3454  CH2 TRP A 243       9.917  -4.704 -21.708  1.00  0.00            
ATOM   3455  HH2 TRP A 243      10.541  -5.200 -22.447  1.00  0.00            
ATOM   3456  CZ3 TRP A 243       8.837  -3.916 -22.140  1.00  0.00            
ATOM   3457  HZ3 TRP A 243       8.742  -3.823 -23.220  1.00  0.00            
ATOM   3458  CE3 TRP A 243       7.895  -3.348 -21.286  1.00  0.00            
ATOM   3459  HE3 TRP A 243       6.996  -2.868 -21.651  1.00  0.00            
ATOM   3460  CD2 TRP A 243       7.904  -3.737 -19.951  1.00  0.00            
ATOM   3461  C   TRP A 243       5.249  -0.158 -19.911  1.00  0.00            
ATOM   3462  O   TRP A 243       5.156  -0.199 -21.172  1.00  0.00            
ATOM   3463  N   LEU A 244       4.373   0.614 -19.181  1.00  0.00            
ATOM   3464  H   LEU A 244       4.425   0.499 -18.182  1.00  0.00            
ATOM   3465  CA  LEU A 244       3.562   1.714 -19.758  1.00  0.00            
ATOM   3466  HA  LEU A 244       2.970   1.195 -20.517  1.00  0.00            
ATOM   3467  CB  LEU A 244       2.632   2.241 -18.687  1.00  0.00            
ATOM   3468  HB1 LEU A 244       2.259   3.159 -19.134  1.00  0.00            
ATOM   3469  HB2 LEU A 244       3.339   2.555 -17.923  1.00  0.00            
ATOM   3470  CG  LEU A 244       1.456   1.426 -18.198  1.00  0.00            
ATOM   3471  HG  LEU A 244       1.806   0.497 -17.735  1.00  0.00            
ATOM   3472  CD1 LEU A 244       0.695   2.191 -17.123  1.00  0.00            
ATOM   3473 1HD1 LEU A 244      -0.223   1.640 -16.923  1.00  0.00            
ATOM   3474 2HD1 LEU A 244       1.268   2.213 -16.201  1.00  0.00            
ATOM   3475 3HD1 LEU A 244       0.520   3.252 -17.306  1.00  0.00            
ATOM   3476  CD2 LEU A 244       0.447   1.035 -19.305  1.00  0.00            
ATOM   3477 1HD2 LEU A 244      -0.007   1.960 -19.670  1.00  0.00            
ATOM   3478 2HD2 LEU A 244       0.851   0.508 -20.172  1.00  0.00            
ATOM   3479 3HD2 LEU A 244      -0.347   0.495 -18.791  1.00  0.00            
ATOM   3480  C   LEU A 244       4.412   2.869 -20.430  1.00  0.00            
ATOM   3481  O   LEU A 244       3.977   3.217 -21.509  1.00  0.00            
ATOM   3482  N   LEU A 245       5.637   3.199 -19.926  1.00  0.00            
ATOM   3483  H   LEU A 245       5.842   2.792 -19.026  1.00  0.00            
ATOM   3484  CA  LEU A 245       6.522   4.233 -20.541  1.00  0.00            
ATOM   3485  HA  LEU A 245       5.915   5.079 -20.854  1.00  0.00            
ATOM   3486  CB  LEU A 245       7.592   4.605 -19.541  1.00  0.00            
ATOM   3487  HB1 LEU A 245       8.340   3.845 -19.338  1.00  0.00            
ATOM   3488  HB2 LEU A 245       7.047   4.742 -18.610  1.00  0.00            
ATOM   3489  CG  LEU A 245       8.304   5.929 -19.855  1.00  0.00            
ATOM   3490  HG  LEU A 245       8.702   6.048 -20.859  1.00  0.00            
ATOM   3491  CD1 LEU A 245       7.287   7.082 -19.555  1.00  0.00            
ATOM   3492 1HD1 LEU A 245       7.824   7.995 -19.320  1.00  0.00            
ATOM   3493 2HD1 LEU A 245       6.585   7.216 -20.376  1.00  0.00            
ATOM   3494 3HD1 LEU A 245       6.668   6.841 -18.678  1.00  0.00            
ATOM   3495  CD2 LEU A 245       9.545   6.088 -18.959  1.00  0.00            
ATOM   3496 1HD2 LEU A 245       9.370   5.887 -17.906  1.00  0.00            
ATOM   3497 2HD2 LEU A 245      10.243   5.360 -19.367  1.00  0.00            
ATOM   3498 3HD2 LEU A 245      10.031   7.065 -18.996  1.00  0.00            
ATOM   3499  C   LEU A 245       7.202   3.646 -21.765  1.00  0.00            
ATOM   3500  O   LEU A 245       7.160   4.275 -22.838  1.00  0.00            
ATOM   3501  N   VAL A 246       7.615   2.340 -21.727  1.00  0.00            
ATOM   3502  H   VAL A 246       7.851   2.006 -20.807  1.00  0.00            
ATOM   3503  CA  VAL A 246       8.020   1.659 -23.012  1.00  0.00            
ATOM   3504  HA  VAL A 246       8.841   2.263 -23.402  1.00  0.00            
ATOM   3505  CB  VAL A 246       8.694   0.307 -22.804  1.00  0.00            
ATOM   3506  HB  VAL A 246       7.882  -0.324 -22.450  1.00  0.00            
ATOM   3507  CG1 VAL A 246       9.087  -0.379 -24.134  1.00  0.00            
ATOM   3508 1HG1 VAL A 246       9.552  -1.341 -23.928  1.00  0.00            
ATOM   3509 2HG1 VAL A 246       8.275  -0.458 -24.852  1.00  0.00            
ATOM   3510 3HG1 VAL A 246       9.777   0.272 -24.659  1.00  0.00            
ATOM   3511  CG2 VAL A 246       9.736   0.310 -21.733  1.00  0.00            
ATOM   3512 1HG2 VAL A 246       9.317   0.686 -20.809  1.00  0.00            
ATOM   3513 2HG2 VAL A 246      10.016  -0.737 -21.597  1.00  0.00            
ATOM   3514 3HG2 VAL A 246      10.583   0.899 -22.083  1.00  0.00            
ATOM   3515  C   VAL A 246       6.906   1.615 -24.004  1.00  0.00            
ATOM   3516  O   VAL A 246       7.173   1.893 -25.178  1.00  0.00            
ATOM   3517  N   GLU A 247       5.657   1.232 -23.642  1.00  0.00            
ATOM   3518  H   GLU A 247       5.520   0.799 -22.747  1.00  0.00            
ATOM   3519  CA  GLU A 247       4.531   1.115 -24.606  1.00  0.00            
ATOM   3520  HA  GLU A 247       4.927   0.535 -25.427  1.00  0.00            
ATOM   3521  CB  GLU A 247       3.327   0.492 -23.909  1.00  0.00            
ATOM   3522  HB1 GLU A 247       3.025   1.034 -23.006  1.00  0.00            
ATOM   3523  HB2 GLU A 247       3.722  -0.481 -23.616  1.00  0.00            
ATOM   3524  CG  GLU A 247       2.113   0.318 -24.838  1.00  0.00            
ATOM   3525  HG1 GLU A 247       1.793   1.242 -25.293  1.00  0.00            
ATOM   3526  HG2 GLU A 247       1.270   0.039 -24.193  1.00  0.00            
ATOM   3527  CD  GLU A 247       2.260  -0.828 -25.830  1.00  0.00            
ATOM   3528  OE1 GLU A 247       2.707  -1.941 -25.453  1.00  0.00            
ATOM   3529  OE2 GLU A 247       2.030  -0.586 -27.018  1.00  0.00            
ATOM   3530  C   GLU A 247       4.242   2.419 -25.300  1.00  0.00            
ATOM   3531  O   GLU A 247       4.072   2.407 -26.533  1.00  0.00            
ATOM   3532  N   GLY A 248       4.293   3.500 -24.507  1.00  0.00            
ATOM   3533  H   GLY A 248       4.520   3.238 -23.557  1.00  0.00            
ATOM   3534  CA  GLY A 248       4.089   4.859 -24.913  1.00  0.00            
ATOM   3535  HA1 GLY A 248       4.169   5.473 -24.022  1.00  0.00            
ATOM   3536  HA2 GLY A 248       3.157   4.964 -25.479  1.00  0.00            
ATOM   3537  C   GLY A 248       5.302   5.378 -25.834  1.00  0.00            
ATOM   3538  O   GLY A 248       4.985   5.957 -26.870  1.00  0.00            
ATOM   3539  N   VAL A 249       6.529   5.054 -25.402  1.00  0.00            
ATOM   3540  H   VAL A 249       6.560   4.613 -24.492  1.00  0.00            
ATOM   3541  CA  VAL A 249       7.656   5.538 -26.226  1.00  0.00            
ATOM   3542  HA  VAL A 249       7.600   6.625 -26.193  1.00  0.00            
ATOM   3543  CB  VAL A 249       9.006   5.115 -25.540  1.00  0.00            
ATOM   3544  HB  VAL A 249       8.981   4.088 -25.164  1.00  0.00            
ATOM   3545  CG1 VAL A 249      10.142   5.157 -26.587  1.00  0.00            
ATOM   3546 1HG1 VAL A 249      10.067   4.370 -27.340  1.00  0.00            
ATOM   3547 2HG1 VAL A 249      10.088   6.146 -27.031  1.00  0.00            
ATOM   3548 3HG1 VAL A 249      11.117   5.279 -26.112  1.00  0.00            
ATOM   3549  CG2 VAL A 249       9.254   6.123 -24.362  1.00  0.00            
ATOM   3550 1HG2 VAL A 249       9.383   7.097 -24.817  1.00  0.00            
ATOM   3551 2HG2 VAL A 249       8.455   6.124 -23.626  1.00  0.00            
ATOM   3552 3HG2 VAL A 249      10.163   5.839 -23.831  1.00  0.00            
ATOM   3553  C   VAL A 249       7.580   5.006 -27.670  1.00  0.00            
ATOM   3554  O   VAL A 249       7.848   5.733 -28.641  1.00  0.00            
ATOM   3555  N   TYR A 250       7.253   3.736 -27.824  1.00  0.00            
ATOM   3556  H   TYR A 250       7.020   3.284 -26.952  1.00  0.00            
ATOM   3557  CA  TYR A 250       7.094   3.088 -29.129  1.00  0.00            
ATOM   3558  HA  TYR A 250       8.018   3.302 -29.660  1.00  0.00            
ATOM   3559  CB  TYR A 250       6.934   1.603 -28.887  1.00  0.00            
ATOM   3560  HB1 TYR A 250       6.108   1.382 -28.203  1.00  0.00            
ATOM   3561  HB2 TYR A 250       7.740   1.203 -28.265  1.00  0.00            
ATOM   3562  CG  TYR A 250       6.858   0.788 -30.138  1.00  0.00            
ATOM   3563  CD1 TYR A 250       7.944  -0.075 -30.404  1.00  0.00            
ATOM   3564  HD1 TYR A 250       8.710  -0.219 -29.648  1.00  0.00            
ATOM   3565  CE1 TYR A 250       8.060  -0.730 -31.665  1.00  0.00            
ATOM   3566  HE1 TYR A 250       8.908  -1.381 -31.803  1.00  0.00            
ATOM   3567  CZ  TYR A 250       7.038  -0.542 -32.641  1.00  0.00            
ATOM   3568  OH  TYR A 250       7.087  -1.242 -33.842  1.00  0.00            
ATOM   3569  HH  TYR A 250       7.902  -1.741 -33.925  1.00  0.00            
ATOM   3570  CE2 TYR A 250       5.944   0.190 -32.308  1.00  0.00            
ATOM   3571  HE2 TYR A 250       5.166   0.296 -33.052  1.00  0.00            
ATOM   3572  CD2 TYR A 250       5.801   0.871 -31.068  1.00  0.00            
ATOM   3573  HD2 TYR A 250       4.907   1.386 -30.757  1.00  0.00            
ATOM   3574  C   TYR A 250       5.923   3.656 -29.912  1.00  0.00            
ATOM   3575  O   TYR A 250       6.140   4.017 -31.089  1.00  0.00            
ATOM   3576  N   LEU A 251       4.768   3.910 -29.335  1.00  0.00            
ATOM   3577  H   LEU A 251       4.683   3.707 -28.341  1.00  0.00            
ATOM   3578  CA  LEU A 251       3.622   4.521 -30.054  1.00  0.00            
ATOM   3579  HA  LEU A 251       3.308   3.914 -30.905  1.00  0.00            
ATOM   3580  CB  LEU A 251       2.427   4.622 -29.031  1.00  0.00            
ATOM   3581  HB1 LEU A 251       2.423   5.552 -28.452  1.00  0.00            
ATOM   3582  HB2 LEU A 251       2.603   3.937 -28.197  1.00  0.00            
ATOM   3583  CG  LEU A 251       1.081   4.345 -29.762  1.00  0.00            
ATOM   3584  HG  LEU A 251       1.226   3.386 -30.247  1.00  0.00            
ATOM   3585  CD1 LEU A 251      -0.009   4.324 -28.716  1.00  0.00            
ATOM   3586 1HD1 LEU A 251       0.024   3.457 -28.053  1.00  0.00            
ATOM   3587 2HD1 LEU A 251      -0.113   5.262 -28.176  1.00  0.00            
ATOM   3588 3HD1 LEU A 251      -0.936   4.099 -29.248  1.00  0.00            
ATOM   3589  CD2 LEU A 251       0.716   5.389 -30.808  1.00  0.00            
ATOM   3590 1HD2 LEU A 251       1.453   5.454 -31.610  1.00  0.00            
ATOM   3591 2HD2 LEU A 251      -0.236   5.131 -31.280  1.00  0.00            
ATOM   3592 3HD2 LEU A 251       0.608   6.397 -30.393  1.00  0.00            
ATOM   3593  C   LEU A 251       4.045   5.917 -30.590  1.00  0.00            
ATOM   3594  O   LEU A 251       3.768   6.229 -31.737  1.00  0.00            
ATOM   3595  N   TYR A 252       4.785   6.675 -29.863  1.00  0.00            
ATOM   3596  H   TYR A 252       4.931   6.399 -28.902  1.00  0.00            
ATOM   3597  CA  TYR A 252       5.300   8.056 -30.205  1.00  0.00            
ATOM   3598  HA  TYR A 252       4.458   8.608 -30.627  1.00  0.00            
ATOM   3599  CB  TYR A 252       5.759   8.684 -28.912  1.00  0.00            
ATOM   3600  HB1 TYR A 252       6.175   7.989 -28.179  1.00  0.00            
ATOM   3601  HB2 TYR A 252       4.884   9.041 -28.378  1.00  0.00            
ATOM   3602  CG  TYR A 252       6.698   9.822 -29.141  1.00  0.00            
ATOM   3603  CD1 TYR A 252       6.453  10.914 -30.014  1.00  0.00            
ATOM   3604  HD1 TYR A 252       5.570  10.836 -30.626  1.00  0.00            
ATOM   3605  CE1 TYR A 252       7.380  11.879 -30.265  1.00  0.00            
ATOM   3606  HE1 TYR A 252       7.122  12.627 -31.004  1.00  0.00            
ATOM   3607  CZ  TYR A 252       8.615  11.932 -29.587  1.00  0.00            
ATOM   3608  OH  TYR A 252       9.587  12.838 -29.819  1.00  0.00            
ATOM   3609  HH  TYR A 252      10.194  12.877 -29.077  1.00  0.00            
ATOM   3610  CE2 TYR A 252       8.886  10.903 -28.589  1.00  0.00            
ATOM   3611  HE2 TYR A 252       9.751  10.855 -27.945  1.00  0.00            
ATOM   3612  CD2 TYR A 252       7.927   9.899 -28.373  1.00  0.00            
ATOM   3613  HD2 TYR A 252       8.147   9.059 -27.737  1.00  0.00            
ATOM   3614  C   TYR A 252       6.354   8.006 -31.325  1.00  0.00            
ATOM   3615  O   TYR A 252       6.215   8.707 -32.350  1.00  0.00            
ATOM   3616  N   THR A 253       7.366   7.200 -31.139  1.00  0.00            
ATOM   3617  H   THR A 253       7.440   6.557 -30.358  1.00  0.00            
ATOM   3618  CA  THR A 253       8.426   7.055 -32.109  1.00  0.00            
ATOM   3619  HA  THR A 253       8.762   8.044 -32.418  1.00  0.00            
ATOM   3620  CB  THR A 253       9.636   6.401 -31.472  1.00  0.00            
ATOM   3621  HB  THR A 253      10.306   6.186 -32.297  1.00  0.00            
ATOM   3622  CG2 THR A 253      10.359   7.243 -30.354  1.00  0.00            
ATOM   3623 1HG2 THR A 253       9.815   7.189 -29.408  1.00  0.00            
ATOM   3624 2HG2 THR A 253      11.311   6.749 -30.171  1.00  0.00            
ATOM   3625 3HG2 THR A 253      10.623   8.247 -30.673  1.00  0.00            
ATOM   3626  OG1 THR A 253       9.231   5.186 -30.850  1.00  0.00            
ATOM   3627  HG1 THR A 253       8.884   5.436 -29.984  1.00  0.00            
ATOM   3628  C   THR A 253       8.045   6.342 -33.381  1.00  0.00            
ATOM   3629  O   THR A 253       8.741   6.521 -34.376  1.00  0.00            
ATOM   3630  N   LEU A 254       6.867   5.724 -33.388  1.00  0.00            
ATOM   3631  H   LEU A 254       6.354   5.564 -32.524  1.00  0.00            
ATOM   3632  CA  LEU A 254       6.354   5.157 -34.631  1.00  0.00            
ATOM   3633  HA  LEU A 254       7.194   4.728 -35.175  1.00  0.00            
ATOM   3634  CB  LEU A 254       5.445   3.935 -34.342  1.00  0.00            
ATOM   3635  HB1 LEU A 254       4.480   4.341 -34.026  1.00  0.00            
ATOM   3636  HB2 LEU A 254       5.947   3.409 -33.535  1.00  0.00            
ATOM   3637  CG  LEU A 254       5.190   3.122 -35.515  1.00  0.00            
ATOM   3638  HG  LEU A 254       5.008   3.821 -36.342  1.00  0.00            
ATOM   3639  CD1 LEU A 254       6.410   2.201 -35.811  1.00  0.00            
ATOM   3640 1HD1 LEU A 254       6.040   1.579 -36.623  1.00  0.00            
ATOM   3641 2HD1 LEU A 254       7.188   2.861 -36.199  1.00  0.00            
ATOM   3642 3HD1 LEU A 254       6.697   1.572 -34.976  1.00  0.00            
ATOM   3643  CD2 LEU A 254       3.929   2.274 -35.243  1.00  0.00            
ATOM   3644 1HD2 LEU A 254       3.009   2.862 -35.231  1.00  0.00            
ATOM   3645 2HD2 LEU A 254       3.961   1.545 -36.049  1.00  0.00            
ATOM   3646 3HD2 LEU A 254       4.123   1.714 -34.337  1.00  0.00            
ATOM   3647  C   LEU A 254       5.627   6.318 -35.434  1.00  0.00            
ATOM   3648  O   LEU A 254       6.107   6.497 -36.590  1.00  0.00            
ATOM   3649  N   LEU A 255       4.659   7.105 -34.865  1.00  0.00            
ATOM   3650  H   LEU A 255       4.501   6.907 -33.891  1.00  0.00            
ATOM   3651  CA  LEU A 255       4.007   8.337 -35.428  1.00  0.00            
ATOM   3652  HA  LEU A 255       3.670   8.026 -36.417  1.00  0.00            
ATOM   3653  CB  LEU A 255       2.710   8.628 -34.581  1.00  0.00            
ATOM   3654  HB1 LEU A 255       2.271   9.556 -34.953  1.00  0.00            
ATOM   3655  HB2 LEU A 255       3.039   8.830 -33.560  1.00  0.00            
ATOM   3656  CG  LEU A 255       1.750   7.423 -34.496  1.00  0.00            
ATOM   3657  HG  LEU A 255       2.276   6.507 -34.227  1.00  0.00            
ATOM   3658  CD1 LEU A 255       0.642   7.704 -33.420  1.00  0.00            
ATOM   3659 1HD1 LEU A 255      -0.014   6.848 -33.246  1.00  0.00            
ATOM   3660 2HD1 LEU A 255       1.038   7.951 -32.428  1.00  0.00            
ATOM   3661 3HD1 LEU A 255      -0.040   8.499 -33.694  1.00  0.00            
ATOM   3662  CD2 LEU A 255       1.025   7.282 -35.819  1.00  0.00            
ATOM   3663 1HD2 LEU A 255       0.552   8.227 -36.098  1.00  0.00            
ATOM   3664 2HD2 LEU A 255       1.739   6.897 -36.548  1.00  0.00            
ATOM   3665 3HD2 LEU A 255       0.184   6.591 -35.820  1.00  0.00            
ATOM   3666  C   LEU A 255       4.860   9.621 -35.667  1.00  0.00            
ATOM   3667  O   LEU A 255       4.542  10.379 -36.559  1.00  0.00            
ATOM   3668  N   ALA A 256       6.032   9.616 -35.029  1.00  0.00            
ATOM   3669  H   ALA A 256       6.184   8.979 -34.260  1.00  0.00            
ATOM   3670  CA  ALA A 256       7.121  10.553 -35.317  1.00  0.00            
ATOM   3671  HA  ALA A 256       6.630  11.409 -35.788  1.00  0.00            
ATOM   3672  CB  ALA A 256       7.820  10.854 -33.949  1.00  0.00            
ATOM   3673  HB1 ALA A 256       8.573  11.604 -34.156  1.00  0.00            
ATOM   3674  HB2 ALA A 256       7.275  11.342 -33.145  1.00  0.00            
ATOM   3675  HB3 ALA A 256       8.251   9.886 -33.688  1.00  0.00            
ATOM   3676  C   ALA A 256       8.164  10.059 -36.425  1.00  0.00            
ATOM   3677  O   ALA A 256       8.843  10.862 -36.962  1.00  0.00            
ATOM   3678  N   PHE A 257       8.328   8.739 -36.722  1.00  0.00            
ATOM   3679  H   PHE A 257       7.637   8.080 -36.416  1.00  0.00            
ATOM   3680  CA  PHE A 257       9.264   8.220 -37.688  1.00  0.00            
ATOM   3681  HA  PHE A 257       8.989   7.169 -37.762  1.00  0.00            
ATOM   3682  CB  PHE A 257       9.054   8.748 -39.158  1.00  0.00            
ATOM   3683  HB1 PHE A 257       9.835   8.282 -39.755  1.00  0.00            
ATOM   3684  HB2 PHE A 257       9.216   9.824 -39.232  1.00  0.00            
ATOM   3685  CG  PHE A 257       7.696   8.511 -39.825  1.00  0.00            
ATOM   3686  CD1 PHE A 257       7.415   7.437 -40.690  1.00  0.00            
ATOM   3687  HD1 PHE A 257       8.195   6.756 -40.989  1.00  0.00            
ATOM   3688  CE1 PHE A 257       6.176   7.251 -41.321  1.00  0.00            
ATOM   3689  HE1 PHE A 257       5.991   6.476 -42.043  1.00  0.00            
ATOM   3690  CZ  PHE A 257       5.141   8.166 -40.985  1.00  0.00            
ATOM   3691  HZ  PHE A 257       4.178   8.060 -41.470  1.00  0.00            
ATOM   3692  CE2 PHE A 257       5.341   9.201 -40.043  1.00  0.00            
ATOM   3693  HE2 PHE A 257       4.536   9.862 -39.738  1.00  0.00            
ATOM   3694  CD2 PHE A 257       6.600   9.311 -39.522  1.00  0.00            
ATOM   3695  HD2 PHE A 257       6.792  10.071 -38.775  1.00  0.00            
ATOM   3696  C   PHE A 257      10.698   8.317 -37.150  1.00  0.00            
ATOM   3697  O   PHE A 257      11.625   8.869 -37.797  1.00  0.00            
ATOM   3698  N   SER A 258      10.846   7.835 -35.953  1.00  0.00            
ATOM   3699  H   SER A 258      10.088   7.322 -35.537  1.00  0.00            
ATOM   3700  CA  SER A 258      12.035   7.977 -35.069  1.00  0.00            
ATOM   3701  HA  SER A 258      12.899   8.357 -35.617  1.00  0.00            
ATOM   3702  CB  SER A 258      11.801   8.817 -33.800  1.00  0.00            
ATOM   3703  HB1 SER A 258      12.671   8.901 -33.140  1.00  0.00            
ATOM   3704  HB2 SER A 258      11.084   8.292 -33.174  1.00  0.00            
ATOM   3705  OG  SER A 258      11.193  10.069 -34.113  1.00  0.00            
ATOM   3706  HG  SER A 258      11.401  10.732 -33.455  1.00  0.00            
ATOM   3707  C   SER A 258      12.601   6.645 -34.684  1.00  0.00            
ATOM   3708  O   SER A 258      11.791   5.843 -34.213  1.00  0.00            
ATOM   3709  N   VAL A 259      13.920   6.494 -34.854  1.00  0.00            
ATOM   3710  H   VAL A 259      14.595   7.183 -35.169  1.00  0.00            
ATOM   3711  CA  VAL A 259      14.619   5.227 -34.379  1.00  0.00            
ATOM   3712  HA  VAL A 259      13.869   4.552 -33.961  1.00  0.00            
ATOM   3713  CB  VAL A 259      15.205   4.395 -35.492  1.00  0.00            
ATOM   3714  HB  VAL A 259      15.839   3.656 -34.988  1.00  0.00            
ATOM   3715  CG1 VAL A 259      14.021   3.753 -36.186  1.00  0.00            
ATOM   3716 1HG1 VAL A 259      14.265   3.094 -37.026  1.00  0.00            
ATOM   3717 2HG1 VAL A 259      13.532   3.098 -35.460  1.00  0.00            
ATOM   3718 3HG1 VAL A 259      13.244   4.472 -36.434  1.00  0.00            
ATOM   3719  CG2 VAL A 259      16.063   5.177 -36.490  1.00  0.00            
ATOM   3720 1HG2 VAL A 259      15.518   6.014 -36.931  1.00  0.00            
ATOM   3721 2HG2 VAL A 259      17.006   5.518 -36.072  1.00  0.00            
ATOM   3722 3HG2 VAL A 259      16.310   4.653 -37.410  1.00  0.00            
ATOM   3723  C   VAL A 259      15.631   5.368 -33.250  1.00  0.00            
ATOM   3724  O   VAL A 259      16.477   6.270 -33.286  1.00  0.00            
ATOM   3725  N   LEU A 260      15.493   4.495 -32.226  1.00  0.00            
ATOM   3726  H   LEU A 260      14.690   3.886 -32.248  1.00  0.00            
ATOM   3727  CA  LEU A 260      16.255   4.641 -31.008  1.00  0.00            
ATOM   3728  HA  LEU A 260      16.944   5.479 -31.129  1.00  0.00            
ATOM   3729  CB  LEU A 260      15.240   4.827 -29.791  1.00  0.00            
ATOM   3730  HB1 LEU A 260      15.938   4.919 -28.959  1.00  0.00            
ATOM   3731  HB2 LEU A 260      14.540   4.016 -29.592  1.00  0.00            
ATOM   3732  CG  LEU A 260      14.381   6.047 -29.791  1.00  0.00            
ATOM   3733  HG  LEU A 260      13.583   5.983 -30.529  1.00  0.00            
ATOM   3734  CD1 LEU A 260      13.704   6.171 -28.486  1.00  0.00            
ATOM   3735 1HD1 LEU A 260      12.706   6.598 -28.568  1.00  0.00            
ATOM   3736 2HD1 LEU A 260      13.433   5.215 -28.040  1.00  0.00            
ATOM   3737 3HD1 LEU A 260      14.240   6.799 -27.777  1.00  0.00            
ATOM   3738  CD2 LEU A 260      15.217   7.350 -29.912  1.00  0.00            
ATOM   3739 1HD2 LEU A 260      15.741   7.337 -30.866  1.00  0.00            
ATOM   3740 2HD2 LEU A 260      14.591   8.248 -29.914  1.00  0.00            
ATOM   3741 3HD2 LEU A 260      15.913   7.534 -29.103  1.00  0.00            
ATOM   3742  C   LEU A 260      17.204   3.449 -30.705  1.00  0.00            
ATOM   3743  O   LEU A 260      17.850   3.454 -29.677  1.00  0.00            
ATOM   3744  N   SER A 261      17.393   2.436 -31.546  1.00  0.00            
ATOM   3745  H   SER A 261      16.833   2.363 -32.375  1.00  0.00            
ATOM   3746  CA  SER A 261      18.530   1.521 -31.448  1.00  0.00            
ATOM   3747  HA  SER A 261      19.462   1.970 -31.110  1.00  0.00            
ATOM   3748  CB  SER A 261      18.156   0.388 -30.474  1.00  0.00            
ATOM   3749  HB1 SER A 261      17.319  -0.235 -30.806  1.00  0.00            
ATOM   3750  HB2 SER A 261      18.000   0.864 -29.513  1.00  0.00            
ATOM   3751  OG  SER A 261      19.224  -0.526 -30.342  1.00  0.00            
ATOM   3752  HG  SER A 261      20.054  -0.055 -30.264  1.00  0.00            
ATOM   3753  C   SER A 261      18.825   0.886 -32.790  1.00  0.00            
ATOM   3754  O   SER A 261      17.832   0.584 -33.455  1.00  0.00            
ATOM   3755  N   GLU A 262      20.091   0.493 -33.005  1.00  0.00            
ATOM   3756  H   GLU A 262      20.710   0.627 -32.221  1.00  0.00            
ATOM   3757  CA  GLU A 262      20.545  -0.339 -34.143  1.00  0.00            
ATOM   3758  HA  GLU A 262      19.601  -0.623 -34.610  1.00  0.00            
ATOM   3759  CB  GLU A 262      21.313   0.446 -35.218  1.00  0.00            
ATOM   3760  HB1 GLU A 262      20.807   1.396 -35.392  1.00  0.00            
ATOM   3761  HB2 GLU A 262      21.329  -0.218 -36.088  1.00  0.00            
ATOM   3762  CG  GLU A 262      22.716   0.593 -34.684  1.00  0.00            
ATOM   3763  HG1 GLU A 262      23.093  -0.392 -34.425  1.00  0.00            
ATOM   3764  HG2 GLU A 262      22.626   1.296 -33.849  1.00  0.00            
ATOM   3765  CD  GLU A 262      23.661   1.286 -35.730  1.00  0.00            
ATOM   3766  OE1 GLU A 262      24.168   2.382 -35.328  1.00  0.00            
ATOM   3767  OE2 GLU A 262      23.894   0.782 -36.823  1.00  0.00            
ATOM   3768  C   GLU A 262      21.149  -1.635 -33.711  1.00  0.00            
ATOM   3769  O   GLU A 262      21.224  -2.532 -34.556  1.00  0.00            
ATOM   3770  N   GLN A 263      21.551  -1.877 -32.477  1.00  0.00            
ATOM   3771  H   GLN A 263      21.626  -1.134 -31.791  1.00  0.00            
ATOM   3772  CA  GLN A 263      22.256  -3.067 -32.042  1.00  0.00            
ATOM   3773  HA  GLN A 263      22.133  -3.841 -32.809  1.00  0.00            
ATOM   3774  CB  GLN A 263      23.752  -2.715 -32.031  1.00  0.00            
ATOM   3775  HB1 GLN A 263      24.030  -2.208 -32.950  1.00  0.00            
ATOM   3776  HB2 GLN A 263      24.344  -3.630 -31.953  1.00  0.00            
ATOM   3777  CG  GLN A 263      24.384  -1.792 -30.937  1.00  0.00            
ATOM   3778  HG1 GLN A 263      24.282  -2.233 -29.948  1.00  0.00            
ATOM   3779  HG2 GLN A 263      23.900  -0.821 -31.003  1.00  0.00            
ATOM   3780  CD  GLN A 263      25.841  -1.552 -31.193  1.00  0.00            
ATOM   3781  OE1 GLN A 263      26.721  -2.258 -30.846  1.00  0.00            
ATOM   3782  NE2 GLN A 263      26.116  -0.515 -31.983  1.00  0.00            
ATOM   3783 1HE2 GLN A 263      25.387   0.145 -32.222  1.00  0.00            
ATOM   3784 2HE2 GLN A 263      27.108  -0.341 -32.043  1.00  0.00            
ATOM   3785  C   GLN A 263      21.812  -3.539 -30.639  1.00  0.00            
ATOM   3786  O   GLN A 263      22.496  -4.370 -30.110  1.00  0.00            
ATOM   3787  N   TRP A 264      20.823  -2.875 -30.061  1.00  0.00            
ATOM   3788  H   TRP A 264      20.301  -2.161 -30.553  1.00  0.00            
ATOM   3789  CA  TRP A 264      20.209  -3.157 -28.697  1.00  0.00            
ATOM   3790  HA  TRP A 264      20.619  -4.104 -28.341  1.00  0.00            
ATOM   3791  CB  TRP A 264      20.810  -2.058 -27.801  1.00  0.00            
ATOM   3792  HB1 TRP A 264      20.016  -1.426 -27.396  1.00  0.00            
ATOM   3793  HB2 TRP A 264      21.549  -1.444 -28.319  1.00  0.00            
ATOM   3794  CG  TRP A 264      21.469  -2.591 -26.524  1.00  0.00            
ATOM   3795  CD1 TRP A 264      22.209  -3.707 -26.391  1.00  0.00            
ATOM   3796  HD1 TRP A 264      22.552  -4.349 -27.187  1.00  0.00            
ATOM   3797  NE1 TRP A 264      22.523  -3.939 -25.057  1.00  0.00            
ATOM   3798  HE1 TRP A 264      23.166  -4.635 -24.722  1.00  0.00            
ATOM   3799  CE2 TRP A 264      21.981  -2.980 -24.230  1.00  0.00            
ATOM   3800  CZ2 TRP A 264      22.035  -2.639 -22.840  1.00  0.00            
ATOM   3801  HZ2 TRP A 264      22.529  -3.362 -22.208  1.00  0.00            
ATOM   3802  CH2 TRP A 264      21.442  -1.527 -22.255  1.00  0.00            
ATOM   3803  HH2 TRP A 264      21.485  -1.369 -21.190  1.00  0.00            
ATOM   3804  CZ3 TRP A 264      20.728  -0.688 -23.139  1.00  0.00            
ATOM   3805  HZ3 TRP A 264      20.331   0.223 -22.715  1.00  0.00            
ATOM   3806  CE3 TRP A 264      20.722  -0.964 -24.534  1.00  0.00            
ATOM   3807  HE3 TRP A 264      20.298  -0.265 -25.238  1.00  0.00            
ATOM   3808  CD2 TRP A 264      21.354  -2.039 -25.144  1.00  0.00            
ATOM   3809  C   TRP A 264      18.693  -3.252 -28.601  1.00  0.00            
ATOM   3810  O   TRP A 264      17.949  -2.877 -27.658  1.00  0.00            
ATOM   3811  N   ILE A 265      18.107  -3.816 -29.697  1.00  0.00            
ATOM   3812  H   ILE A 265      18.713  -4.270 -30.352  1.00  0.00            
ATOM   3813  CA  ILE A 265      16.742  -3.613 -30.151  1.00  0.00            
ATOM   3814  HA  ILE A 265      16.420  -2.604 -29.939  1.00  0.00            
ATOM   3815  CB  ILE A 265      16.652  -3.798 -31.716  1.00  0.00            
ATOM   3816  HB  ILE A 265      15.630  -3.616 -32.033  1.00  0.00            
ATOM   3817  CG2 ILE A 265      17.477  -2.731 -32.487  1.00  0.00            
ATOM   3818 1HG2 ILE A 265      17.244  -2.927 -33.536  1.00  0.00            
ATOM   3819 2HG2 ILE A 265      17.038  -1.752 -32.324  1.00  0.00            
ATOM   3820 3HG2 ILE A 265      18.519  -2.811 -32.177  1.00  0.00            
ATOM   3821  CG1 ILE A 265      17.086  -5.143 -32.292  1.00  0.00            
ATOM   3822 1HG1 ILE A 265      16.459  -5.793 -31.678  1.00  0.00            
ATOM   3823 2HG1 ILE A 265      18.146  -5.265 -32.066  1.00  0.00            
ATOM   3824  CD  ILE A 265      16.698  -5.424 -33.716  1.00  0.00            
ATOM   3825  HD1 ILE A 265      16.746  -6.505 -33.888  1.00  0.00            
ATOM   3826  HD2 ILE A 265      15.701  -5.030 -33.919  1.00  0.00            
ATOM   3827  HD3 ILE A 265      17.456  -5.044 -34.407  1.00  0.00            
ATOM   3828  C   ILE A 265      15.663  -4.435 -29.468  1.00  0.00            
ATOM   3829  O   ILE A 265      14.525  -4.270 -29.887  1.00  0.00            
ATOM   3830  N   PHE A 266      16.008  -5.220 -28.451  1.00  0.00            
ATOM   3831  H   PHE A 266      17.006  -5.253 -28.325  1.00  0.00            
ATOM   3832  CA  PHE A 266      15.109  -5.521 -27.286  1.00  0.00            
ATOM   3833  HA  PHE A 266      14.168  -4.978 -27.284  1.00  0.00            
ATOM   3834  CB  PHE A 266      14.884  -7.060 -27.253  1.00  0.00            
ATOM   3835  HB1 PHE A 266      15.787  -7.553 -26.885  1.00  0.00            
ATOM   3836  HB2 PHE A 266      14.756  -7.400 -28.276  1.00  0.00            
ATOM   3837  CG  PHE A 266      13.703  -7.560 -26.503  1.00  0.00            
ATOM   3838  CD1 PHE A 266      12.426  -7.165 -26.990  1.00  0.00            
ATOM   3839  HD1 PHE A 266      12.381  -6.705 -27.968  1.00  0.00            
ATOM   3840  CE1 PHE A 266      11.303  -7.347 -26.202  1.00  0.00            
ATOM   3841  HE1 PHE A 266      10.434  -6.893 -26.660  1.00  0.00            
ATOM   3842  CZ  PHE A 266      11.419  -7.970 -24.986  1.00  0.00            
ATOM   3843  HZ  PHE A 266      10.528  -8.179 -24.405  1.00  0.00            
ATOM   3844  CE2 PHE A 266      12.651  -8.432 -24.503  1.00  0.00            
ATOM   3845  HE2 PHE A 266      12.735  -8.991 -23.584  1.00  0.00            
ATOM   3846  CD2 PHE A 266      13.766  -8.246 -25.261  1.00  0.00            
ATOM   3847  HD2 PHE A 266      14.721  -8.486 -24.797  1.00  0.00            
ATOM   3848  C   PHE A 266      15.829  -5.017 -25.948  1.00  0.00            
ATOM   3849  O   PHE A 266      15.184  -4.512 -25.028  1.00  0.00            
ATOM   3850  N   ARG A 267      17.178  -5.176 -25.765  1.00  0.00            
ATOM   3851  H   ARG A 267      17.614  -5.619 -26.561  1.00  0.00            
ATOM   3852  CA  ARG A 267      17.947  -4.808 -24.574  1.00  0.00            
ATOM   3853  HA  ARG A 267      17.633  -5.409 -23.725  1.00  0.00            
ATOM   3854  CB  ARG A 267      19.401  -5.209 -24.800  1.00  0.00            
ATOM   3855  HB1 ARG A 267      20.069  -4.581 -24.202  1.00  0.00            
ATOM   3856  HB2 ARG A 267      19.674  -5.205 -25.855  1.00  0.00            
ATOM   3857  CG  ARG A 267      19.625  -6.669 -24.365  1.00  0.00            
ATOM   3858  HG1 ARG A 267      18.954  -7.307 -24.932  1.00  0.00            
ATOM   3859  HG2 ARG A 267      19.545  -6.807 -23.284  1.00  0.00            
ATOM   3860  CD  ARG A 267      21.070  -7.074 -24.782  1.00  0.00            
ATOM   3861  HD1 ARG A 267      21.776  -6.613 -24.099  1.00  0.00            
ATOM   3862  HD2 ARG A 267      21.210  -6.743 -25.809  1.00  0.00            
ATOM   3863  NE  ARG A 267      21.298  -8.521 -24.691  1.00  0.00            
ATOM   3864  HE  ARG A 267      20.575  -9.078 -25.116  1.00  0.00            
ATOM   3865  CZ  ARG A 267      22.311  -9.107 -24.095  1.00  0.00            
ATOM   3866  NH1 ARG A 267      23.311  -8.560 -23.491  1.00  0.00            
ATOM   3867 1HH1 ARG A 267      23.382  -7.561 -23.590  1.00  0.00            
ATOM   3868 2HH1 ARG A 267      24.016  -9.221 -23.217  1.00  0.00            
ATOM   3869  NH2 ARG A 267      22.471 -10.394 -24.116  1.00  0.00            
ATOM   3870 1HH2 ARG A 267      21.668 -10.944 -24.396  1.00  0.00            
ATOM   3871 2HH2 ARG A 267      23.209 -10.871 -23.617  1.00  0.00            
ATOM   3872  C   ARG A 267      17.882  -3.294 -24.097  1.00  0.00            
ATOM   3873  O   ARG A 267      17.929  -3.082 -22.923  1.00  0.00            
ATOM   3874  N   LEU A 268      17.586  -2.356 -24.954  1.00  0.00            
ATOM   3875  H   LEU A 268      17.686  -2.532 -25.948  1.00  0.00            
ATOM   3876  CA  LEU A 268      17.133  -0.977 -24.512  1.00  0.00            
ATOM   3877  HA  LEU A 268      17.900  -0.502 -23.888  1.00  0.00            
ATOM   3878  CB  LEU A 268      17.069  -0.098 -25.800  1.00  0.00            
ATOM   3879  HB1 LEU A 268      16.422  -0.623 -26.511  1.00  0.00            
ATOM   3880  HB2 LEU A 268      18.042  -0.101 -26.290  1.00  0.00            
ATOM   3881  CG  LEU A 268      16.512   1.337 -25.664  1.00  0.00            
ATOM   3882  HG  LEU A 268      15.470   1.231 -25.387  1.00  0.00            
ATOM   3883  CD1 LEU A 268      17.106   2.258 -24.601  1.00  0.00            
ATOM   3884 1HD1 LEU A 268      16.880   1.780 -23.651  1.00  0.00            
ATOM   3885 2HD1 LEU A 268      18.150   2.497 -24.822  1.00  0.00            
ATOM   3886 3HD1 LEU A 268      16.550   3.188 -24.692  1.00  0.00            
ATOM   3887  CD2 LEU A 268      16.502   2.042 -26.999  1.00  0.00            
ATOM   3888 1HD2 LEU A 268      15.663   2.725 -27.154  1.00  0.00            
ATOM   3889 2HD2 LEU A 268      17.476   2.474 -27.200  1.00  0.00            
ATOM   3890 3HD2 LEU A 268      16.349   1.307 -27.790  1.00  0.00            
ATOM   3891  C   LEU A 268      15.795  -0.900 -23.837  1.00  0.00            
ATOM   3892  O   LEU A 268      15.659  -0.367 -22.742  1.00  0.00            
ATOM   3893  N   TYR A 269      14.791  -1.604 -24.286  1.00  0.00            
ATOM   3894  H   TYR A 269      15.030  -2.238 -25.038  1.00  0.00            
ATOM   3895  CA  TYR A 269      13.462  -1.643 -23.677  1.00  0.00            
ATOM   3896  HA  TYR A 269      13.185  -0.612 -23.497  1.00  0.00            
ATOM   3897  CB  TYR A 269      12.542  -2.203 -24.821  1.00  0.00            
ATOM   3898  HB1 TYR A 269      11.537  -2.172 -24.406  1.00  0.00            
ATOM   3899  HB2 TYR A 269      12.966  -3.185 -25.051  1.00  0.00            
ATOM   3900  CG  TYR A 269      12.565  -1.425 -26.177  1.00  0.00            
ATOM   3901  CD1 TYR A 269      12.759  -2.109 -27.435  1.00  0.00            
ATOM   3902  HD1 TYR A 269      12.935  -3.169 -27.429  1.00  0.00            
ATOM   3903  CE1 TYR A 269      12.573  -1.416 -28.648  1.00  0.00            
ATOM   3904  HE1 TYR A 269      12.532  -2.039 -29.529  1.00  0.00            
ATOM   3905  CZ  TYR A 269      12.272  -0.022 -28.637  1.00  0.00            
ATOM   3906  OH  TYR A 269      12.152   0.693 -29.804  1.00  0.00            
ATOM   3907  HH  TYR A 269      11.903   1.621 -29.760  1.00  0.00            
ATOM   3908  CE2 TYR A 269      12.102   0.628 -27.399  1.00  0.00            
ATOM   3909  HE2 TYR A 269      11.962   1.690 -27.333  1.00  0.00            
ATOM   3910  CD2 TYR A 269      12.229  -0.069 -26.191  1.00  0.00            
ATOM   3911  HD2 TYR A 269      12.070   0.387 -25.218  1.00  0.00            
ATOM   3912  C   TYR A 269      13.374  -2.454 -22.428  1.00  0.00            
ATOM   3913  O   TYR A 269      12.807  -2.002 -21.469  1.00  0.00            
ATOM   3914  N   VAL A 270      13.989  -3.629 -22.331  1.00  0.00            
ATOM   3915  H   VAL A 270      14.418  -3.943 -23.188  1.00  0.00            
ATOM   3916  CA  VAL A 270      14.085  -4.411 -21.058  1.00  0.00            
ATOM   3917  HA  VAL A 270      13.107  -4.507 -20.567  1.00  0.00            
ATOM   3918  CB  VAL A 270      14.470  -5.926 -21.261  1.00  0.00            
ATOM   3919  HB  VAL A 270      14.316  -6.452 -20.317  1.00  0.00            
ATOM   3920  CG1 VAL A 270      13.409  -6.698 -22.030  1.00  0.00            
ATOM   3921 1HG1 VAL A 270      12.442  -6.585 -21.531  1.00  0.00            
ATOM   3922 2HG1 VAL A 270      13.310  -6.411 -23.084  1.00  0.00            
ATOM   3923 3HG1 VAL A 270      13.647  -7.755 -21.997  1.00  0.00            
ATOM   3924  CG2 VAL A 270      15.857  -6.165 -21.735  1.00  0.00            
ATOM   3925 1HG2 VAL A 270      16.180  -7.186 -21.935  1.00  0.00            
ATOM   3926 2HG2 VAL A 270      16.033  -5.639 -22.674  1.00  0.00            
ATOM   3927 3HG2 VAL A 270      16.592  -5.843 -21.006  1.00  0.00            
ATOM   3928  C   VAL A 270      14.975  -3.722 -20.011  1.00  0.00            
ATOM   3929  O   VAL A 270      14.836  -3.899 -18.816  1.00  0.00            
ATOM   3930  N   SER A 271      15.859  -2.835 -20.535  1.00  0.00            
ATOM   3931  H   SER A 271      15.950  -2.759 -21.533  1.00  0.00            
ATOM   3932  CA  SER A 271      16.609  -1.948 -19.604  1.00  0.00            
ATOM   3933  HA  SER A 271      16.978  -2.529 -18.763  1.00  0.00            
ATOM   3934  CB  SER A 271      17.872  -1.389 -20.297  1.00  0.00            
ATOM   3935  HB1 SER A 271      18.427  -0.896 -19.503  1.00  0.00            
ATOM   3936  HB2 SER A 271      17.608  -0.883 -21.215  1.00  0.00            
ATOM   3937  OG  SER A 271      18.750  -2.436 -20.648  1.00  0.00            
ATOM   3938  HG  SER A 271      18.404  -2.756 -21.481  1.00  0.00            
ATOM   3939  C   SER A 271      15.770  -0.799 -19.037  1.00  0.00            
ATOM   3940  O   SER A 271      15.812  -0.618 -17.860  1.00  0.00            
ATOM   3941  N   ILE A 272      14.929  -0.165 -19.823  1.00  0.00            
ATOM   3942  H   ILE A 272      15.100  -0.334 -20.809  1.00  0.00            
ATOM   3943  CA  ILE A 272      13.847   0.705 -19.348  1.00  0.00            
ATOM   3944  HA  ILE A 272      14.421   1.324 -18.659  1.00  0.00            
ATOM   3945  CB  ILE A 272      13.166   1.698 -20.409  1.00  0.00            
ATOM   3946  HB  ILE A 272      12.467   1.051 -20.941  1.00  0.00            
ATOM   3947  CG2 ILE A 272      12.340   2.748 -19.680  1.00  0.00            
ATOM   3948 1HG2 ILE A 272      13.040   3.394 -19.149  1.00  0.00            
ATOM   3949 2HG2 ILE A 272      11.775   3.307 -20.425  1.00  0.00            
ATOM   3950 3HG2 ILE A 272      11.622   2.380 -18.949  1.00  0.00            
ATOM   3951  CG1 ILE A 272      14.120   2.296 -21.451  1.00  0.00            
ATOM   3952 1HG1 ILE A 272      15.082   1.787 -21.462  1.00  0.00            
ATOM   3953 2HG1 ILE A 272      14.579   3.203 -21.059  1.00  0.00            
ATOM   3954  CD  ILE A 272      13.502   2.550 -22.828  1.00  0.00            
ATOM   3955  HD1 ILE A 272      14.258   2.887 -23.545  1.00  0.00            
ATOM   3956  HD2 ILE A 272      13.044   1.653 -23.242  1.00  0.00            
ATOM   3957  HD3 ILE A 272      12.727   3.322 -22.791  1.00  0.00            
ATOM   3958  C   ILE A 272      12.871   0.018 -18.447  1.00  0.00            
ATOM   3959  O   ILE A 272      12.623   0.508 -17.366  1.00  0.00            
ATOM   3960  N   GLY A 273      12.419  -1.186 -18.757  1.00  0.00            
ATOM   3961  H   GLY A 273      12.730  -1.575 -19.626  1.00  0.00            
ATOM   3962  CA  GLY A 273      11.254  -1.828 -18.173  1.00  0.00            
ATOM   3963  HA1 GLY A 273      10.858  -2.618 -18.814  1.00  0.00            
ATOM   3964  HA2 GLY A 273      10.518  -1.044 -18.022  1.00  0.00            
ATOM   3965  C   GLY A 273      11.524  -2.420 -16.773  1.00  0.00            
ATOM   3966  O   GLY A 273      10.741  -2.294 -15.851  1.00  0.00            
ATOM   3967  N   TRP A 274      12.564  -3.252 -16.638  1.00  0.00            
ATOM   3968  H   TRP A 274      13.129  -3.457 -17.452  1.00  0.00            
ATOM   3969  CA  TRP A 274      12.937  -3.986 -15.380  1.00  0.00            
ATOM   3970  HA  TRP A 274      12.121  -4.078 -14.668  1.00  0.00            
ATOM   3971  CB  TRP A 274      13.379  -5.392 -15.832  1.00  0.00            
ATOM   3972  HB1 TRP A 274      13.881  -5.874 -14.989  1.00  0.00            
ATOM   3973  HB2 TRP A 274      14.142  -5.273 -16.592  1.00  0.00            
ATOM   3974  CG  TRP A 274      12.259  -6.282 -16.435  1.00  0.00            
ATOM   3975  CD1 TRP A 274      12.428  -6.954 -17.669  1.00  0.00            
ATOM   3976  HD1 TRP A 274      13.367  -6.939 -18.203  1.00  0.00            
ATOM   3977  NE1 TRP A 274      11.235  -7.664 -17.877  1.00  0.00            
ATOM   3978  HE1 TRP A 274      10.959  -8.200 -18.695  1.00  0.00            
ATOM   3979  CE2 TRP A 274      10.350  -7.543 -16.836  1.00  0.00            
ATOM   3980  CZ2 TRP A 274       9.067  -8.097 -16.638  1.00  0.00            
ATOM   3981  HZ2 TRP A 274       8.563  -8.798 -17.278  1.00  0.00            
ATOM   3982  CH2 TRP A 274       8.459  -7.761 -15.425  1.00  0.00            
ATOM   3983  HH2 TRP A 274       7.453  -8.154 -15.279  1.00  0.00            
ATOM   3984  CZ3 TRP A 274       9.056  -6.999 -14.373  1.00  0.00            
ATOM   3985  HZ3 TRP A 274       8.551  -6.770 -13.453  1.00  0.00            
ATOM   3986  CE3 TRP A 274      10.349  -6.529 -14.588  1.00  0.00            
ATOM   3987  HE3 TRP A 274      10.889  -5.994 -13.824  1.00  0.00            
ATOM   3988  CD2 TRP A 274      10.981  -6.708 -15.877  1.00  0.00            
ATOM   3989  C   TRP A 274      14.054  -3.243 -14.613  1.00  0.00            
ATOM   3990  O   TRP A 274      14.149  -3.506 -13.407  1.00  0.00            
ATOM   3991  N   GLY A 275      14.914  -2.477 -15.253  1.00  0.00            
ATOM   3992  H   GLY A 275      14.688  -2.238 -16.210  1.00  0.00            
ATOM   3993  CA  GLY A 275      16.102  -1.891 -14.729  1.00  0.00            
ATOM   3994  HA1 GLY A 275      16.863  -1.815 -15.516  1.00  0.00            
ATOM   3995  HA2 GLY A 275      16.711  -2.517 -14.079  1.00  0.00            
ATOM   3996  C   GLY A 275      15.985  -0.577 -14.022  1.00  0.00            
ATOM   3997  O   GLY A 275      16.445  -0.466 -12.870  1.00  0.00            
ATOM   3998  N   VAL A 276      15.195   0.388 -14.555  1.00  0.00            
ATOM   3999  H   VAL A 276      14.810   0.191 -15.468  1.00  0.00            
ATOM   4000  CA  VAL A 276      14.947   1.647 -13.824  1.00  0.00            
ATOM   4001  HA  VAL A 276      15.869   2.089 -13.467  1.00  0.00            
ATOM   4002  CB  VAL A 276      14.415   2.831 -14.786  1.00  0.00            
ATOM   4003  HB  VAL A 276      13.361   2.760 -15.049  1.00  0.00            
ATOM   4004  CG1 VAL A 276      14.458   4.131 -14.086  1.00  0.00            
ATOM   4005 1HG1 VAL A 276      15.453   4.458 -13.810  1.00  0.00            
ATOM   4006 2HG1 VAL A 276      14.079   4.863 -14.803  1.00  0.00            
ATOM   4007 3HG1 VAL A 276      13.868   4.191 -13.178  1.00  0.00            
ATOM   4008  CG2 VAL A 276      15.347   2.913 -15.966  1.00  0.00            
ATOM   4009 1HG2 VAL A 276      16.388   2.777 -15.670  1.00  0.00            
ATOM   4010 2HG2 VAL A 276      15.054   2.182 -16.722  1.00  0.00            
ATOM   4011 3HG2 VAL A 276      15.217   3.853 -16.507  1.00  0.00            
ATOM   4012  C   VAL A 276      14.110   1.515 -12.581  1.00  0.00            
ATOM   4013  O   VAL A 276      14.442   2.156 -11.594  1.00  0.00            
ATOM   4014  N   PRO A 277      13.132   0.591 -12.536  1.00  0.00            
ATOM   4015  CD  PRO A 277      12.405  -0.092 -13.603  1.00  0.00            
ATOM   4016  HD1 PRO A 277      13.030  -0.861 -14.067  1.00  0.00            
ATOM   4017  HD2 PRO A 277      12.057   0.602 -14.369  1.00  0.00            
ATOM   4018  CG  PRO A 277      11.143  -0.605 -13.019  1.00  0.00            
ATOM   4019  HG1 PRO A 277      10.902  -1.545 -13.516  1.00  0.00            
ATOM   4020  HG2 PRO A 277      10.328   0.109 -13.058  1.00  0.00            
ATOM   4021  CB  PRO A 277      11.497  -0.858 -11.588  1.00  0.00            
ATOM   4022  HB1 PRO A 277      11.989  -1.833 -11.623  1.00  0.00            
ATOM   4023  HB2 PRO A 277      10.601  -0.818 -10.957  1.00  0.00            
ATOM   4024  CA  PRO A 277      12.478   0.230 -11.246  1.00  0.00            
ATOM   4025  HA  PRO A 277      11.952   1.152 -10.984  1.00  0.00            
ATOM   4026  C   PRO A 277      13.499  -0.129 -10.113  1.00  0.00            
ATOM   4027  O   PRO A 277      13.319   0.392  -9.008  1.00  0.00            
ATOM   4028  N   LEU A 278      14.668  -0.765 -10.344  1.00  0.00            
ATOM   4029  H   LEU A 278      14.959  -0.906 -11.292  1.00  0.00            
ATOM   4030  CA  LEU A 278      15.525  -1.106  -9.289  1.00  0.00            
ATOM   4031  HA  LEU A 278      14.982  -1.655  -8.519  1.00  0.00            
ATOM   4032  CB  LEU A 278      16.689  -1.972  -9.930  1.00  0.00            
ATOM   4033  HB1 LEU A 278      17.529  -2.030  -9.229  1.00  0.00            
ATOM   4034  HB2 LEU A 278      17.200  -1.429 -10.719  1.00  0.00            
ATOM   4035  CG  LEU A 278      16.266  -3.359 -10.366  1.00  0.00            
ATOM   4036  HG  LEU A 278      15.588  -3.360 -11.225  1.00  0.00            
ATOM   4037  CD1 LEU A 278      17.519  -4.104 -10.738  1.00  0.00            
ATOM   4038 1HD1 LEU A 278      18.254  -4.008  -9.938  1.00  0.00            
ATOM   4039 2HD1 LEU A 278      17.281  -5.138 -11.003  1.00  0.00            
ATOM   4040 3HD1 LEU A 278      17.970  -3.709 -11.649  1.00  0.00            
ATOM   4041  CD2 LEU A 278      15.724  -4.171  -9.165  1.00  0.00            
ATOM   4042 1HD2 LEU A 278      14.738  -3.878  -8.820  1.00  0.00            
ATOM   4043 2HD2 LEU A 278      15.653  -5.200  -9.501  1.00  0.00            
ATOM   4044 3HD2 LEU A 278      16.483  -4.109  -8.386  1.00  0.00            
ATOM   4045  C   LEU A 278      16.191   0.165  -8.669  1.00  0.00            
ATOM   4046  O   LEU A 278      16.258   0.276  -7.466  1.00  0.00            
ATOM   4047  N   LEU A 279      16.475   1.129  -9.531  1.00  0.00            
ATOM   4048  H   LEU A 279      16.249   0.918 -10.482  1.00  0.00            
ATOM   4049  CA  LEU A 279      17.365   2.288  -9.264  1.00  0.00            
ATOM   4050  HA  LEU A 279      18.325   2.091  -8.784  1.00  0.00            
ATOM   4051  CB  LEU A 279      17.722   2.938 -10.514  1.00  0.00            
ATOM   4052  HB1 LEU A 279      18.258   3.863 -10.292  1.00  0.00            
ATOM   4053  HB2 LEU A 279      16.848   3.159 -11.142  1.00  0.00            
ATOM   4054  CG  LEU A 279      18.556   2.212 -11.502  1.00  0.00            
ATOM   4055  HG  LEU A 279      18.015   1.507 -12.140  1.00  0.00            
ATOM   4056  CD1 LEU A 279      19.291   3.181 -12.473  1.00  0.00            
ATOM   4057 1HD1 LEU A 279      18.473   3.498 -13.118  1.00  0.00            
ATOM   4058 2HD1 LEU A 279      19.860   3.940 -11.938  1.00  0.00            
ATOM   4059 3HD1 LEU A 279      19.968   2.635 -13.129  1.00  0.00            
ATOM   4060  CD2 LEU A 279      19.766   1.557 -10.760  1.00  0.00            
ATOM   4061 1HD2 LEU A 279      20.611   1.193 -11.353  1.00  0.00            
ATOM   4062 2HD2 LEU A 279      20.191   2.162  -9.963  1.00  0.00            
ATOM   4063 3HD2 LEU A 279      19.387   0.645 -10.306  1.00  0.00            
ATOM   4064  C   LEU A 279      16.548   3.230  -8.342  1.00  0.00            
ATOM   4065  O   LEU A 279      17.158   4.068  -7.702  1.00  0.00            
ATOM   4066  N   PHE A 280      15.182   3.147  -8.185  1.00  0.00            
ATOM   4067  H   PHE A 280      14.587   2.514  -8.691  1.00  0.00            
ATOM   4068  CA  PHE A 280      14.572   3.879  -7.014  1.00  0.00            
ATOM   4069  HA  PHE A 280      15.274   4.501  -6.457  1.00  0.00            
ATOM   4070  CB  PHE A 280      13.543   4.980  -7.639  1.00  0.00            
ATOM   4071  HB1 PHE A 280      14.179   5.747  -8.068  1.00  0.00            
ATOM   4072  HB2 PHE A 280      13.081   5.458  -6.781  1.00  0.00            
ATOM   4073  CG  PHE A 280      12.483   4.411  -8.590  1.00  0.00            
ATOM   4074  CD1 PHE A 280      11.294   4.018  -8.002  1.00  0.00            
ATOM   4075  HD1 PHE A 280      11.151   4.195  -6.947  1.00  0.00            
ATOM   4076  CE1 PHE A 280      10.248   3.543  -8.847  1.00  0.00            
ATOM   4077  HE1 PHE A 280       9.274   3.378  -8.408  1.00  0.00            
ATOM   4078  CZ  PHE A 280      10.413   3.652 -10.225  1.00  0.00            
ATOM   4079  HZ  PHE A 280       9.635   3.419 -10.935  1.00  0.00            
ATOM   4080  CE2 PHE A 280      11.647   3.987 -10.793  1.00  0.00            
ATOM   4081  HE2 PHE A 280      11.774   3.966 -11.873  1.00  0.00            
ATOM   4082  CD2 PHE A 280      12.720   4.313  -9.943  1.00  0.00            
ATOM   4083  HD2 PHE A 280      13.658   4.598 -10.407  1.00  0.00            
ATOM   4084  C   PHE A 280      13.969   2.963  -5.899  1.00  0.00            
ATOM   4085  O   PHE A 280      14.076   3.336  -4.761  1.00  0.00            
ATOM   4086  N   VAL A 281      13.547   1.744  -6.252  1.00  0.00            
ATOM   4087  H   VAL A 281      13.366   1.498  -7.218  1.00  0.00            
ATOM   4088  CA  VAL A 281      13.146   0.715  -5.247  1.00  0.00            
ATOM   4089  HA  VAL A 281      12.408   1.089  -4.532  1.00  0.00            
ATOM   4090  CB  VAL A 281      12.552  -0.491  -5.981  1.00  0.00            
ATOM   4091  HB  VAL A 281      13.365  -0.849  -6.614  1.00  0.00            
ATOM   4092  CG1 VAL A 281      12.256  -1.619  -5.059  1.00  0.00            
ATOM   4093 1HG1 VAL A 281      11.668  -2.345  -5.624  1.00  0.00            
ATOM   4094 2HG1 VAL A 281      13.118  -2.114  -4.609  1.00  0.00            
ATOM   4095 3HG1 VAL A 281      11.578  -1.208  -4.324  1.00  0.00            
ATOM   4096  CG2 VAL A 281      11.217  -0.097  -6.754  1.00  0.00            
ATOM   4097 1HG2 VAL A 281      11.291   0.839  -7.313  1.00  0.00            
ATOM   4098 2HG2 VAL A 281      10.961  -0.893  -7.440  1.00  0.00            
ATOM   4099 3HG2 VAL A 281      10.375   0.016  -6.065  1.00  0.00            
ATOM   4100  C   VAL A 281      14.255   0.346  -4.287  1.00  0.00            
ATOM   4101  O   VAL A 281      13.985   0.293  -3.069  1.00  0.00            
ATOM   4102  N   VAL A 282      15.544   0.325  -4.690  1.00  0.00            
ATOM   4103  H   VAL A 282      15.848   0.616  -5.606  1.00  0.00            
ATOM   4104  CA  VAL A 282      16.567  -0.101  -3.705  1.00  0.00            
ATOM   4105  HA  VAL A 282      16.223  -0.987  -3.172  1.00  0.00            
ATOM   4106  CB  VAL A 282      17.899  -0.592  -4.370  1.00  0.00            
ATOM   4107  HB  VAL A 282      18.209   0.189  -5.066  1.00  0.00            
ATOM   4108  CG1 VAL A 282      18.853  -0.837  -3.280  1.00  0.00            
ATOM   4109 1HG1 VAL A 282      18.453  -1.449  -2.474  1.00  0.00            
ATOM   4110 2HG1 VAL A 282      19.665  -1.455  -3.682  1.00  0.00            
ATOM   4111 3HG1 VAL A 282      19.146   0.145  -2.911  1.00  0.00            
ATOM   4112  CG2 VAL A 282      17.616  -1.936  -5.087  1.00  0.00            
ATOM   4113 1HG2 VAL A 282      17.007  -2.651  -4.521  1.00  0.00            
ATOM   4114 2HG2 VAL A 282      17.107  -1.708  -6.024  1.00  0.00            
ATOM   4115 3HG2 VAL A 282      18.566  -2.425  -5.281  1.00  0.00            
ATOM   4116  C   VAL A 282      16.824   1.051  -2.678  1.00  0.00            
ATOM   4117  O   VAL A 282      16.884   0.704  -1.501  1.00  0.00            
ATOM   4118  N   PRO A 283      16.798   2.330  -3.142  1.00  0.00            
ATOM   4119  CD  PRO A 283      17.307   2.833  -4.374  1.00  0.00            
ATOM   4120  HD1 PRO A 283      16.582   2.855  -5.197  1.00  0.00            
ATOM   4121  HD2 PRO A 283      18.018   2.155  -4.848  1.00  0.00            
ATOM   4122  CG  PRO A 283      17.970   4.142  -4.073  1.00  0.00            
ATOM   4123  HG1 PRO A 283      17.915   4.776  -4.962  1.00  0.00            
ATOM   4124  HG2 PRO A 283      19.013   4.039  -3.801  1.00  0.00            
ATOM   4125  CB  PRO A 283      17.119   4.661  -2.938  1.00  0.00            
ATOM   4126  HB1 PRO A 283      16.154   5.039  -3.297  1.00  0.00            
ATOM   4127  HB2 PRO A 283      17.604   5.349  -2.261  1.00  0.00            
ATOM   4128  CA  PRO A 283      16.794   3.426  -2.199  1.00  0.00            
ATOM   4129  HA  PRO A 283      17.692   3.192  -1.626  1.00  0.00            
ATOM   4130  C   PRO A 283      15.676   3.554  -1.189  1.00  0.00            
ATOM   4131  O   PRO A 283      15.951   3.615  -0.018  1.00  0.00            
ATOM   4132  N   TRP A 284      14.420   3.352  -1.614  1.00  0.00            
ATOM   4133  H   TRP A 284      14.367   3.176  -2.607  1.00  0.00            
ATOM   4134  CA  TRP A 284      13.308   3.187  -0.691  1.00  0.00            
ATOM   4135  HA  TRP A 284      13.234   4.097  -0.108  1.00  0.00            
ATOM   4136  CB  TRP A 284      12.046   3.116  -1.562  1.00  0.00            
ATOM   4137  HB1 TRP A 284      12.080   2.511  -2.466  1.00  0.00            
ATOM   4138  HB2 TRP A 284      11.750   4.072  -2.004  1.00  0.00            
ATOM   4139  CG  TRP A 284      10.846   2.615  -0.901  1.00  0.00            
ATOM   4140  CD1 TRP A 284       9.966   3.379  -0.244  1.00  0.00            
ATOM   4141  HD1 TRP A 284       9.954   4.453  -0.082  1.00  0.00            
ATOM   4142  NE1 TRP A 284       8.879   2.520  -0.017  1.00  0.00            
ATOM   4143  HE1 TRP A 284       7.954   2.872   0.201  1.00  0.00            
ATOM   4144  CE2 TRP A 284       9.106   1.224  -0.322  1.00  0.00            
ATOM   4145  CZ2 TRP A 284       8.446   0.054  -0.098  1.00  0.00            
ATOM   4146  HZ2 TRP A 284       7.464   0.107   0.352  1.00  0.00            
ATOM   4147  CH2 TRP A 284       8.969  -1.170  -0.437  1.00  0.00            
ATOM   4148  HH2 TRP A 284       8.521  -2.133  -0.245  1.00  0.00            
ATOM   4149  CZ3 TRP A 284      10.219  -1.201  -1.131  1.00  0.00            
ATOM   4150  HZ3 TRP A 284      10.777  -2.131  -1.186  1.00  0.00            
ATOM   4151  CE3 TRP A 284      10.899  -0.019  -1.393  1.00  0.00            
ATOM   4152  HE3 TRP A 284      11.890   0.035  -1.813  1.00  0.00            
ATOM   4153  CD2 TRP A 284      10.329   1.239  -0.967  1.00  0.00            
ATOM   4154  C   TRP A 284      13.428   1.989   0.288  1.00  0.00            
ATOM   4155  O   TRP A 284      13.071   2.163   1.411  1.00  0.00            
ATOM   4156  N   GLY A 285      14.042   0.854  -0.080  1.00  0.00            
ATOM   4157  H   GLY A 285      14.357   0.824  -1.035  1.00  0.00            
ATOM   4158  CA  GLY A 285      14.315  -0.343   0.720  1.00  0.00            
ATOM   4159  HA1 GLY A 285      14.679  -1.189   0.144  1.00  0.00            
ATOM   4160  HA2 GLY A 285      13.367  -0.533   1.221  1.00  0.00            
ATOM   4161  C   GLY A 285      15.325   0.082   1.771  1.00  0.00            
ATOM   4162  O   GLY A 285      15.056  -0.184   2.901  1.00  0.00            
ATOM   4163  N   ILE A 286      16.378   0.802   1.396  1.00  0.00            
ATOM   4164  H   ILE A 286      16.455   1.076   0.433  1.00  0.00            
ATOM   4165  CA  ILE A 286      17.484   1.291   2.297  1.00  0.00            
ATOM   4166  HA  ILE A 286      17.859   0.427   2.853  1.00  0.00            
ATOM   4167  CB  ILE A 286      18.664   1.860   1.445  1.00  0.00            
ATOM   4168  HB  ILE A 286      18.248   2.644   0.815  1.00  0.00            
ATOM   4169  CG2 ILE A 286      19.694   2.375   2.541  1.00  0.00            
ATOM   4170 1HG2 ILE A 286      20.651   2.560   2.043  1.00  0.00            
ATOM   4171 2HG2 ILE A 286      19.215   3.226   3.012  1.00  0.00            
ATOM   4172 3HG2 ILE A 286      19.880   1.529   3.200  1.00  0.00            
ATOM   4173  CG1 ILE A 286      19.413   0.772   0.606  1.00  0.00            
ATOM   4174 1HG1 ILE A 286      18.685   0.128   0.129  1.00  0.00            
ATOM   4175 2HG1 ILE A 286      20.039   0.138   1.231  1.00  0.00            
ATOM   4176  CD  ILE A 286      20.334   1.443  -0.433  1.00  0.00            
ATOM   4177  HD1 ILE A 286      19.783   2.061  -1.130  1.00  0.00            
ATOM   4178  HD2 ILE A 286      21.002   2.105   0.109  1.00  0.00            
ATOM   4179  HD3 ILE A 286      20.940   0.696  -0.947  1.00  0.00            
ATOM   4180  C   ILE A 286      16.966   2.280   3.377  1.00  0.00            
ATOM   4181  O   ILE A 286      17.337   2.122   4.519  1.00  0.00            
ATOM   4182  N   VAL A 287      15.991   3.146   3.141  1.00  0.00            
ATOM   4183  H   VAL A 287      15.722   3.430   2.208  1.00  0.00            
ATOM   4184  CA  VAL A 287      15.441   4.005   4.260  1.00  0.00            
ATOM   4185  HA  VAL A 287      16.344   4.208   4.830  1.00  0.00            
ATOM   4186  CB  VAL A 287      14.830   5.261   3.716  1.00  0.00            
ATOM   4187  HB  VAL A 287      14.350   5.839   4.504  1.00  0.00            
ATOM   4188  CG1 VAL A 287      15.979   6.236   3.272  1.00  0.00            
ATOM   4189 1HG1 VAL A 287      16.481   5.873   2.368  1.00  0.00            
ATOM   4190 2HG1 VAL A 287      15.606   7.241   3.106  1.00  0.00            
ATOM   4191 3HG1 VAL A 287      16.610   6.408   4.149  1.00  0.00            
ATOM   4192  CG2 VAL A 287      13.808   5.046   2.604  1.00  0.00            
ATOM   4193 1HG2 VAL A 287      14.203   4.807   1.614  1.00  0.00            
ATOM   4194 2HG2 VAL A 287      13.054   4.352   2.972  1.00  0.00            
ATOM   4195 3HG2 VAL A 287      13.294   5.968   2.307  1.00  0.00            
ATOM   4196  C   VAL A 287      14.509   3.229   5.101  1.00  0.00            
ATOM   4197  O   VAL A 287      14.538   3.405   6.307  1.00  0.00            
ATOM   4198  N   LYS A 288      13.798   2.252   4.546  1.00  0.00            
ATOM   4199  H   LYS A 288      13.909   2.001   3.576  1.00  0.00            
ATOM   4200  CA  LYS A 288      13.121   1.277   5.335  1.00  0.00            
ATOM   4201  HA  LYS A 288      12.532   1.821   6.078  1.00  0.00            
ATOM   4202  CB  LYS A 288      12.124   0.494   4.460  1.00  0.00            
ATOM   4203  HB1 LYS A 288      11.812  -0.241   5.201  1.00  0.00            
ATOM   4204  HB2 LYS A 288      12.571   0.002   3.589  1.00  0.00            
ATOM   4205  CG  LYS A 288      10.934   1.374   3.903  1.00  0.00            
ATOM   4206  HG1 LYS A 288      11.261   1.979   3.058  1.00  0.00            
ATOM   4207  HG2 LYS A 288      10.648   2.043   4.711  1.00  0.00            
ATOM   4208  CD  LYS A 288       9.740   0.508   3.664  1.00  0.00            
ATOM   4209  HD1 LYS A 288       9.610  -0.053   4.588  1.00  0.00            
ATOM   4210  HD2 LYS A 288      10.012  -0.222   2.912  1.00  0.00            
ATOM   4211  CE  LYS A 288       8.415   1.198   3.179  1.00  0.00            
ATOM   4212  HE1 LYS A 288       7.594   0.544   2.897  1.00  0.00            
ATOM   4213  HE2 LYS A 288       8.543   1.916   2.370  1.00  0.00            
ATOM   4214  NZ  LYS A 288       7.866   1.954   4.312  1.00  0.00            
ATOM   4215  HZ1 LYS A 288       7.914   1.381   5.139  1.00  0.00            
ATOM   4216  HZ2 LYS A 288       8.356   2.838   4.360  1.00  0.00            
ATOM   4217  HZ3 LYS A 288       6.892   2.222   4.298  1.00  0.00            
ATOM   4218  C   LYS A 288      14.023   0.397   6.190  1.00  0.00            
ATOM   4219  O   LYS A 288      13.814   0.414   7.405  1.00  0.00            
ATOM   4220  N   TYR A 289      15.062  -0.248   5.665  1.00  0.00            
ATOM   4221  H   TYR A 289      15.132   0.006   4.691  1.00  0.00            
ATOM   4222  CA  TYR A 289      15.984  -1.138   6.412  1.00  0.00            
ATOM   4223  HA  TYR A 289      15.306  -1.894   6.807  1.00  0.00            
ATOM   4224  CB  TYR A 289      16.921  -1.747   5.406  1.00  0.00            
ATOM   4225  HB1 TYR A 289      17.476  -0.960   4.900  1.00  0.00            
ATOM   4226  HB2 TYR A 289      16.282  -2.118   4.594  1.00  0.00            
ATOM   4227  CG  TYR A 289      17.858  -2.777   5.924  1.00  0.00            
ATOM   4228  CD1 TYR A 289      19.100  -2.400   6.417  1.00  0.00            
ATOM   4229  HD1 TYR A 289      19.318  -1.341   6.360  1.00  0.00            
ATOM   4230  CE1 TYR A 289      20.007  -3.347   6.979  1.00  0.00            
ATOM   4231  HE1 TYR A 289      21.013  -3.082   7.267  1.00  0.00            
ATOM   4232  CZ  TYR A 289      19.605  -4.716   7.069  1.00  0.00            
ATOM   4233  OH  TYR A 289      20.469  -5.707   7.479  1.00  0.00            
ATOM   4234  HH  TYR A 289      21.364  -5.417   7.682  1.00  0.00            
ATOM   4235  CE2 TYR A 289      18.317  -5.127   6.662  1.00  0.00            
ATOM   4236  HE2 TYR A 289      18.053  -6.163   6.787  1.00  0.00            
ATOM   4237  CD2 TYR A 289      17.452  -4.167   5.994  1.00  0.00            
ATOM   4238  HD2 TYR A 289      16.504  -4.483   5.594  1.00  0.00            
ATOM   4239  C   TYR A 289      16.732  -0.398   7.508  1.00  0.00            
ATOM   4240  O   TYR A 289      17.157  -1.099   8.379  1.00  0.00            
ATOM   4241  N   LEU A 290      16.853   0.902   7.446  1.00  0.00            
ATOM   4242  H   LEU A 290      16.363   1.388   6.710  1.00  0.00            
ATOM   4243  CA  LEU A 290      17.716   1.708   8.366  1.00  0.00            
ATOM   4244  HA  LEU A 290      18.243   0.979   8.997  1.00  0.00            
ATOM   4245  CB  LEU A 290      18.767   2.456   7.550  1.00  0.00            
ATOM   4246  HB1 LEU A 290      19.144   3.189   8.266  1.00  0.00            
ATOM   4247  HB2 LEU A 290      18.194   3.041   6.831  1.00  0.00            
ATOM   4248  CG  LEU A 290      19.949   1.784   6.837  1.00  0.00            
ATOM   4249  HG  LEU A 290      19.510   0.970   6.250  1.00  0.00            
ATOM   4250  CD1 LEU A 290      20.644   2.773   5.946  1.00  0.00            
ATOM   4251 1HD1 LEU A 290      21.159   3.480   6.598  1.00  0.00            
ATOM   4252 2HD1 LEU A 290      21.261   2.248   5.219  1.00  0.00            
ATOM   4253 3HD1 LEU A 290      19.881   3.309   5.370  1.00  0.00            
ATOM   4254  CD2 LEU A 290      20.972   1.100   7.741  1.00  0.00            
ATOM   4255 1HD2 LEU A 290      20.512   0.642   8.615  1.00  0.00            
ATOM   4256 2HD2 LEU A 290      21.433   0.350   7.095  1.00  0.00            
ATOM   4257 3HD2 LEU A 290      21.656   1.834   8.174  1.00  0.00            
ATOM   4258  C   LEU A 290      16.984   2.573   9.301  1.00  0.00            
ATOM   4259  O   LEU A 290      17.454   2.814  10.449  1.00  0.00            
ATOM   4260  N   TYR A 291      15.802   3.097   8.938  1.00  0.00            
ATOM   4261  H   TYR A 291      15.502   2.867   8.001  1.00  0.00            
ATOM   4262  CA  TYR A 291      14.973   4.149   9.645  1.00  0.00            
ATOM   4263  HA  TYR A 291      15.251   4.142  10.701  1.00  0.00            
ATOM   4264  CB  TYR A 291      15.332   5.535   8.968  1.00  0.00            
ATOM   4265  HB1 TYR A 291      14.999   6.376   9.585  1.00  0.00            
ATOM   4266  HB2 TYR A 291      14.713   5.470   8.081  1.00  0.00            
ATOM   4267  CG  TYR A 291      16.776   5.760   8.658  1.00  0.00            
ATOM   4268  CD1 TYR A 291      17.825   5.737   9.599  1.00  0.00            
ATOM   4269  HD1 TYR A 291      17.621   5.562  10.641  1.00  0.00            
ATOM   4270  CE1 TYR A 291      19.185   5.769   9.239  1.00  0.00            
ATOM   4271  HE1 TYR A 291      19.974   5.748   9.974  1.00  0.00            
ATOM   4272  CZ  TYR A 291      19.497   5.982   7.897  1.00  0.00            
ATOM   4273  OH  TYR A 291      20.830   5.983   7.534  1.00  0.00            
ATOM   4274  HH  TYR A 291      21.385   5.801   8.300  1.00  0.00            
ATOM   4275  CE2 TYR A 291      18.491   6.184   6.966  1.00  0.00            
ATOM   4276  HE2 TYR A 291      18.776   6.497   5.969  1.00  0.00            
ATOM   4277  CD2 TYR A 291      17.113   6.015   7.307  1.00  0.00            
ATOM   4278  HD2 TYR A 291      16.393   6.126   6.506  1.00  0.00            
ATOM   4279  C   TYR A 291      13.440   3.974   9.632  1.00  0.00            
ATOM   4280  O   TYR A 291      12.751   4.797  10.229  1.00  0.00            
ATOM   4281  N   GLU A 292      12.939   2.853   9.069  1.00  0.00            
ATOM   4282  H   GLU A 292      13.511   2.088   8.736  1.00  0.00            
ATOM   4283  CA  GLU A 292      11.422   2.773   8.840  1.00  0.00            
ATOM   4284  HA  GLU A 292      11.066   3.026   9.839  1.00  0.00            
ATOM   4285  CB  GLU A 292      10.876   3.742   7.725  1.00  0.00            
ATOM   4286  HB1 GLU A 292      11.051   3.346   6.727  1.00  0.00            
ATOM   4287  HB2 GLU A 292      11.449   4.660   7.864  1.00  0.00            
ATOM   4288  CG  GLU A 292       9.436   4.067   8.038  1.00  0.00            
ATOM   4289  HG1 GLU A 292       9.362   4.716   8.915  1.00  0.00            
ATOM   4290  HG2 GLU A 292       8.891   3.164   8.332  1.00  0.00            
ATOM   4291  CD  GLU A 292       8.620   4.738   6.774  1.00  0.00            
ATOM   4292  OE1 GLU A 292       8.657   4.246   5.616  1.00  0.00            
ATOM   4293  OE2 GLU A 292       8.136   5.819   6.985  1.00  0.00            
ATOM   4294  C   GLU A 292      10.890   1.350   8.672  1.00  0.00            
ATOM   4295  O   GLU A 292      10.064   1.054   7.800  1.00  0.00            
ATOM   4296  N   ASP A 293      11.406   0.433   9.502  1.00  0.00            
ATOM   4297  H   ASP A 293      12.063   0.694  10.228  1.00  0.00            
ATOM   4298  CA  ASP A 293      11.111  -0.954   9.278  1.00  0.00            
ATOM   4299  HA  ASP A 293      11.199  -1.113   8.206  1.00  0.00            
ATOM   4300  CB  ASP A 293      12.196  -1.725   9.969  1.00  0.00            
ATOM   4301  HB1 ASP A 293      12.132  -1.443  11.022  1.00  0.00            
ATOM   4302  HB2 ASP A 293      13.146  -1.412   9.547  1.00  0.00            
ATOM   4303  CG  ASP A 293      12.056  -3.239   9.897  1.00  0.00            
ATOM   4304  OD1 ASP A 293      11.720  -3.852  10.898  1.00  0.00            
ATOM   4305  OD2 ASP A 293      12.235  -3.805   8.797  1.00  0.00            
ATOM   4306  C   ASP A 293       9.650  -1.408   9.707  1.00  0.00            
ATOM   4307  O   ASP A 293       9.145  -2.437   9.265  1.00  0.00            
ATOM   4308  N   GLU A 294       8.968  -0.510  10.368  1.00  0.00            
ATOM   4309  H   GLU A 294       9.452   0.283  10.751  1.00  0.00            
ATOM   4310  CA  GLU A 294       7.652  -0.759  10.997  1.00  0.00            
ATOM   4311  HA  GLU A 294       7.921  -1.491  11.758  1.00  0.00            
ATOM   4312  CB  GLU A 294       7.140   0.513  11.657  1.00  0.00            
ATOM   4313  HB1 GLU A 294       6.762   1.200  10.904  1.00  0.00            
ATOM   4314  HB2 GLU A 294       7.926   1.081  12.159  1.00  0.00            
ATOM   4315  CG  GLU A 294       5.964   0.288  12.748  1.00  0.00            
ATOM   4316  HG1 GLU A 294       6.358  -0.340  13.549  1.00  0.00            
ATOM   4317  HG2 GLU A 294       5.156  -0.167  12.173  1.00  0.00            
ATOM   4318  CD  GLU A 294       5.515   1.630  13.227  1.00  0.00            
ATOM   4319  OE1 GLU A 294       6.288   2.315  13.951  1.00  0.00            
ATOM   4320  OE2 GLU A 294       4.443   2.076  12.800  1.00  0.00            
ATOM   4321  C   GLU A 294       6.670  -1.559  10.086  1.00  0.00            
ATOM   4322  O   GLU A 294       6.315  -1.162   8.918  1.00  0.00            
ATOM   4323  N   GLY A 295       6.059  -2.645  10.646  1.00  0.00            
ATOM   4324  H   GLY A 295       6.369  -2.871  11.583  1.00  0.00            
ATOM   4325  CA  GLY A 295       4.875  -3.288  10.089  1.00  0.00            
ATOM   4326  HA1 GLY A 295       4.075  -2.580   9.857  1.00  0.00            
ATOM   4327  HA2 GLY A 295       4.537  -3.999  10.841  1.00  0.00            
ATOM   4328  C   GLY A 295       5.273  -3.977   8.813  1.00  0.00            
ATOM   4329  O   GLY A 295       4.648  -3.677   7.773  1.00  0.00            
ATOM   4330  N   CYS A 296       6.332  -4.762   8.926  1.00  0.00            
ATOM   4331  H   CYS A 296       6.627  -4.991   9.869  1.00  0.00            
ATOM   4332  CA  CYS A 296       6.994  -5.521   7.803  1.00  0.00            
ATOM   4333  HA  CYS A 296       7.974  -5.851   8.160  1.00  0.00            
ATOM   4334  CB  CYS A 296       6.152  -6.784   7.584  1.00  0.00            
ATOM   4335  HB1 CYS A 296       6.652  -7.236   6.722  1.00  0.00            
ATOM   4336  HB2 CYS A 296       5.093  -6.639   7.355  1.00  0.00            
ATOM   4337  SG  CYS A 296       6.347  -7.866   8.974  1.00  0.00            
ATOM   4338  C   CYS A 296       7.106  -4.665   6.482  1.00  0.00            
ATOM   4339  O   CYS A 296       6.646  -5.115   5.436  1.00  0.00            
ATOM   4340  N   TRP A 297       7.613  -3.442   6.586  1.00  0.00            
ATOM   4341  H   TRP A 297       8.003  -3.123   7.463  1.00  0.00            
ATOM   4342  CA  TRP A 297       7.701  -2.418   5.455  1.00  0.00            
ATOM   4343  HA  TRP A 297       8.214  -1.608   5.958  1.00  0.00            
ATOM   4344  CB  TRP A 297       8.657  -2.913   4.325  1.00  0.00            
ATOM   4345  HB1 TRP A 297       8.750  -2.032   3.694  1.00  0.00            
ATOM   4346  HB2 TRP A 297       8.135  -3.673   3.751  1.00  0.00            
ATOM   4347  CG  TRP A 297      10.061  -3.328   4.754  1.00  0.00            
ATOM   4348  CD1 TRP A 297      10.640  -3.076   5.982  1.00  0.00            
ATOM   4349  HD1 TRP A 297      10.104  -2.593   6.788  1.00  0.00            
ATOM   4350  NE1 TRP A 297      11.849  -3.657   6.067  1.00  0.00            
ATOM   4351  HE1 TRP A 297      12.336  -3.715   6.946  1.00  0.00            
ATOM   4352  CE2 TRP A 297      12.119  -4.382   4.939  1.00  0.00            
ATOM   4353  CZ2 TRP A 297      13.223  -5.253   4.574  1.00  0.00            
ATOM   4354  HZ2 TRP A 297      14.014  -5.399   5.285  1.00  0.00            
ATOM   4355  CH2 TRP A 297      13.246  -5.861   3.313  1.00  0.00            
ATOM   4356  HH2 TRP A 297      14.107  -6.449   3.024  1.00  0.00            
ATOM   4357  CZ3 TRP A 297      12.111  -5.659   2.451  1.00  0.00            
ATOM   4358  HZ3 TRP A 297      12.012  -6.275   1.576  1.00  0.00            
ATOM   4359  CE3 TRP A 297      10.999  -4.885   2.795  1.00  0.00            
ATOM   4360  HE3 TRP A 297      10.125  -4.788   2.184  1.00  0.00            
ATOM   4361  CD2 TRP A 297      11.014  -4.174   4.033  1.00  0.00            
ATOM   4362  C   TRP A 297       6.407  -1.823   4.907  1.00  0.00            
ATOM   4363  O   TRP A 297       6.521  -1.028   3.939  1.00  0.00            
ATOM   4364  N   THR A 298       5.229  -2.187   5.400  1.00  0.00            
ATOM   4365  H   THR A 298       5.234  -2.749   6.235  1.00  0.00            
ATOM   4366  CA  THR A 298       3.922  -1.854   4.799  1.00  0.00            
ATOM   4367  HA  THR A 298       3.931  -1.882   3.710  1.00  0.00            
ATOM   4368  CB  THR A 298       2.819  -2.842   5.226  1.00  0.00            
ATOM   4369  HB  THR A 298       1.940  -2.483   4.684  1.00  0.00            
ATOM   4370  CG2 THR A 298       3.121  -4.243   4.746  1.00  0.00            
ATOM   4371 1HG2 THR A 298       3.101  -4.188   3.659  1.00  0.00            
ATOM   4372 2HG2 THR A 298       4.029  -4.626   5.194  1.00  0.00            
ATOM   4373 3HG2 THR A 298       2.289  -4.907   5.005  1.00  0.00            
ATOM   4374  OG1 THR A 298       2.591  -2.793   6.546  1.00  0.00            
ATOM   4375  HG1 THR A 298       3.342  -3.186   6.995  1.00  0.00            
ATOM   4376  C   THR A 298       3.421  -0.404   5.073  1.00  0.00            
ATOM   4377  O   THR A 298       2.623   0.062   4.247  1.00  0.00            
ATOM   4378  N   ARG A 299       3.912   0.323   6.071  1.00  0.00            
ATOM   4379  H   ARG A 299       4.557  -0.130   6.709  1.00  0.00            
ATOM   4380  CA  ARG A 299       3.464   1.653   6.563  1.00  0.00            
ATOM   4381  HA  ARG A 299       2.452   1.987   6.311  1.00  0.00            
ATOM   4382  CB  ARG A 299       3.512   1.579   8.097  1.00  0.00            
ATOM   4383  HB1 ARG A 299       3.202   2.558   8.473  1.00  0.00            
ATOM   4384  HB2 ARG A 299       4.539   1.495   8.446  1.00  0.00            
ATOM   4385  CG  ARG A 299       2.626   0.566   8.888  1.00  0.00            
ATOM   4386  HG1 ARG A 299       3.091  -0.417   8.888  1.00  0.00            
ATOM   4387  HG2 ARG A 299       1.636   0.632   8.437  1.00  0.00            
ATOM   4388  CD  ARG A 299       2.515   1.025  10.322  1.00  0.00            
ATOM   4389  HD1 ARG A 299       1.935   1.945  10.288  1.00  0.00            
ATOM   4390  HD2 ARG A 299       3.477   1.176  10.810  1.00  0.00            
ATOM   4391  NE  ARG A 299       1.763  -0.045  11.082  1.00  0.00            
ATOM   4392  HE  ARG A 299       1.097  -0.540  10.509  1.00  0.00            
ATOM   4393  CZ  ARG A 299       1.559  -0.144  12.344  1.00  0.00            
ATOM   4394  NH1 ARG A 299       2.246   0.415  13.270  1.00  0.00            
ATOM   4395 1HH1 ARG A 299       2.948   1.102  13.015  1.00  0.00            
ATOM   4396 2HH1 ARG A 299       2.036   0.255  14.246  1.00  0.00            
ATOM   4397  NH2 ARG A 299       0.651  -0.962  12.770  1.00  0.00            
ATOM   4398 1HH2 ARG A 299       0.084  -1.473  12.121  1.00  0.00            
ATOM   4399 2HH2 ARG A 299       0.720  -1.221  13.740  1.00  0.00            
ATOM   4400  C   ARG A 299       4.374   2.741   6.061  1.00  0.00            
ATOM   4401  O   ARG A 299       5.408   2.528   5.416  1.00  0.00            
ATOM   4402  N   ASN A 300       4.036   3.937   6.401  1.00  0.00            
ATOM   4403  H   ASN A 300       3.180   4.161   6.884  1.00  0.00            
ATOM   4404  CA  ASN A 300       4.967   5.112   6.218  1.00  0.00            
ATOM   4405  HA  ASN A 300       5.985   4.753   6.380  1.00  0.00            
ATOM   4406  CB  ASN A 300       4.767   5.680   4.819  1.00  0.00            
ATOM   4407  HB1 ASN A 300       3.733   5.924   4.563  1.00  0.00            
ATOM   4408  HB2 ASN A 300       5.173   5.049   4.028  1.00  0.00            
ATOM   4409  CG  ASN A 300       5.437   7.012   4.712  1.00  0.00            
ATOM   4410  OD1 ASN A 300       4.802   8.071   4.813  1.00  0.00            
ATOM   4411  ND2 ASN A 300       6.741   7.149   4.647  1.00  0.00            
ATOM   4412 1HD2 ASN A 300       7.259   6.316   4.861  1.00  0.00            
ATOM   4413 2HD2 ASN A 300       7.161   8.069   4.610  1.00  0.00            
ATOM   4414  C   ASN A 300       4.620   6.181   7.302  1.00  0.00            
ATOM   4415  O   ASN A 300       3.434   6.274   7.619  1.00  0.00            
ATOM   4416  N   SER A 301       5.552   7.000   7.863  1.00  0.00            
ATOM   4417  H   SER A 301       6.510   6.947   7.553  1.00  0.00            
ATOM   4418  CA  SER A 301       5.208   8.263   8.537  1.00  0.00            
ATOM   4419  HA  SER A 301       4.310   8.653   8.069  1.00  0.00            
ATOM   4420  CB  SER A 301       4.950   7.965  10.040  1.00  0.00            
ATOM   4421  HB1 SER A 301       4.944   8.852  10.665  1.00  0.00            
ATOM   4422  HB2 SER A 301       5.731   7.299  10.397  1.00  0.00            
ATOM   4423  OG  SER A 301       3.595   7.359  10.089  1.00  0.00            
ATOM   4424  HG  SER A 301       3.371   6.886   9.287  1.00  0.00            
ATOM   4425  C   SER A 301       6.277   9.344   8.392  1.00  0.00            
ATOM   4426  O   SER A 301       6.434  10.212   9.241  1.00  0.00            
ATOM   4427  N   ASN A 302       7.052   9.371   7.313  1.00  0.00            
ATOM   4428  H   ASN A 302       6.787   8.658   6.645  1.00  0.00            
ATOM   4429  CA  ASN A 302       8.059  10.318   6.866  1.00  0.00            
ATOM   4430  HA  ASN A 302       8.097  11.193   7.515  1.00  0.00            
ATOM   4431  CB  ASN A 302       9.460   9.704   7.101  1.00  0.00            
ATOM   4432  HB1 ASN A 302       9.498   8.663   6.775  1.00  0.00            
ATOM   4433  HB2 ASN A 302       9.679   9.637   8.170  1.00  0.00            
ATOM   4434  CG  ASN A 302      10.604  10.481   6.473  1.00  0.00            
ATOM   4435  OD1 ASN A 302      10.824  10.457   5.283  1.00  0.00            
ATOM   4436  ND2 ASN A 302      11.373  11.134   7.262  1.00  0.00            
ATOM   4437 1HD2 ASN A 302      11.152  11.227   8.245  1.00  0.00            
ATOM   4438 2HD2 ASN A 302      12.225  11.496   6.860  1.00  0.00            
ATOM   4439  C   ASN A 302       7.857  10.774   5.439  1.00  0.00            
ATOM   4440  O   ASN A 302       7.689   9.946   4.583  1.00  0.00            
ATOM   4441  N   MET A 303       7.866  12.056   5.120  1.00  0.00            
ATOM   4442  H   MET A 303       8.153  12.779   5.772  1.00  0.00            
ATOM   4443  CA  MET A 303       7.468  12.500   3.799  1.00  0.00            
ATOM   4444  HA  MET A 303       6.514  12.027   3.563  1.00  0.00            
ATOM   4445  CB  MET A 303       7.208  14.041   3.917  1.00  0.00            
ATOM   4446  HB1 MET A 303       8.074  14.534   4.346  1.00  0.00            
ATOM   4447  HB2 MET A 303       6.358  14.180   4.601  1.00  0.00            
ATOM   4448  CG  MET A 303       6.742  14.654   2.608  1.00  0.00            
ATOM   4449  HG1 MET A 303       7.569  14.639   1.903  1.00  0.00            
ATOM   4450  HG2 MET A 303       6.546  15.699   2.849  1.00  0.00            
ATOM   4451  SD  MET A 303       5.327  13.840   1.844  1.00  0.00            
ATOM   4452  CE  MET A 303       4.169  13.604   3.181  1.00  0.00            
ATOM   4453  HE1 MET A 303       4.651  12.954   3.894  1.00  0.00            
ATOM   4454  HE2 MET A 303       3.822  14.556   3.592  1.00  0.00            
ATOM   4455  HE3 MET A 303       3.337  13.059   2.747  1.00  0.00            
ATOM   4456  C   MET A 303       8.529  12.120   2.744  1.00  0.00            
ATOM   4457  O   MET A 303       8.133  11.716   1.647  1.00  0.00            
ATOM   4458  N   ASN A 304       9.799  12.214   3.031  1.00  0.00            
ATOM   4459  H   ASN A 304      10.205  12.593   3.883  1.00  0.00            
ATOM   4460  CA  ASN A 304      10.812  11.846   2.066  1.00  0.00            
ATOM   4461  HA  ASN A 304      10.792  12.406   1.133  1.00  0.00            
ATOM   4462  CB  ASN A 304      12.117  12.154   2.897  1.00  0.00            
ATOM   4463  HB1 ASN A 304      12.207  11.513   3.775  1.00  0.00            
ATOM   4464  HB2 ASN A 304      12.130  13.168   3.312  1.00  0.00            
ATOM   4465  CG  ASN A 304      13.394  11.952   2.138  1.00  0.00            
ATOM   4466  OD1 ASN A 304      14.201  11.082   2.382  1.00  0.00            
ATOM   4467  ND2 ASN A 304      13.604  12.843   1.245  1.00  0.00            
ATOM   4468 1HD2 ASN A 304      13.015  13.623   0.987  1.00  0.00            
ATOM   4469 2HD2 ASN A 304      14.553  12.795   0.900  1.00  0.00            
ATOM   4470  C   ASN A 304      10.736  10.347   1.685  1.00  0.00            
ATOM   4471  O   ASN A 304      10.803  10.065   0.519  1.00  0.00            
ATOM   4472  N   TYR A 305      10.491   9.406   2.606  1.00  0.00            
ATOM   4473  H   TYR A 305      10.509   9.759   3.557  1.00  0.00            
ATOM   4474  CA  TYR A 305      10.283   7.895   2.390  1.00  0.00            
ATOM   4475  HA  TYR A 305      11.090   7.597   1.727  1.00  0.00            
ATOM   4476  CB  TYR A 305      10.440   7.002   3.694  1.00  0.00            
ATOM   4477  HB1 TYR A 305      10.657   5.969   3.406  1.00  0.00            
ATOM   4478  HB2 TYR A 305       9.512   6.992   4.272  1.00  0.00            
ATOM   4479  CG  TYR A 305      11.525   7.331   4.725  1.00  0.00            
ATOM   4480  CD1 TYR A 305      12.693   8.092   4.418  1.00  0.00            
ATOM   4481  HD1 TYR A 305      12.805   8.383   3.378  1.00  0.00            
ATOM   4482  CE1 TYR A 305      13.639   8.405   5.382  1.00  0.00            
ATOM   4483  HE1 TYR A 305      14.489   9.026   5.144  1.00  0.00            
ATOM   4484  CZ  TYR A 305      13.380   8.053   6.735  1.00  0.00            
ATOM   4485  OH  TYR A 305      14.244   8.531   7.635  1.00  0.00            
ATOM   4486  HH  TYR A 305      13.908   8.280   8.495  1.00  0.00            
ATOM   4487  CE2 TYR A 305      12.246   7.284   7.135  1.00  0.00            
ATOM   4488  HE2 TYR A 305      12.135   6.926   8.142  1.00  0.00            
ATOM   4489  CD2 TYR A 305      11.374   6.845   6.072  1.00  0.00            
ATOM   4490  HD2 TYR A 305      10.477   6.304   6.329  1.00  0.00            
ATOM   4491  C   TYR A 305       8.873   7.606   1.727  1.00  0.00            
ATOM   4492  O   TYR A 305       8.599   6.514   1.231  1.00  0.00            
ATOM   4493  N   TRP A 306       8.057   8.671   1.570  1.00  0.00            
ATOM   4494  H   TRP A 306       8.371   9.598   1.827  1.00  0.00            
ATOM   4495  CA  TRP A 306       6.817   8.622   0.733  1.00  0.00            
ATOM   4496  HA  TRP A 306       6.453   7.595   0.716  1.00  0.00            
ATOM   4497  CB  TRP A 306       5.783   9.453   1.497  1.00  0.00            
ATOM   4498  HB1 TRP A 306       5.945  10.530   1.423  1.00  0.00            
ATOM   4499  HB2 TRP A 306       5.953   9.366   2.576  1.00  0.00            
ATOM   4500  CG  TRP A 306       4.334   9.146   1.378  1.00  0.00            
ATOM   4501  CD1 TRP A 306       3.369  10.053   1.035  1.00  0.00            
ATOM   4502  HD1 TRP A 306       3.593  11.099   0.866  1.00  0.00            
ATOM   4503  NE1 TRP A 306       2.150   9.366   1.079  1.00  0.00            
ATOM   4504  HE1 TRP A 306       1.318   9.822   0.724  1.00  0.00            
ATOM   4505  CE2 TRP A 306       2.246   8.031   1.317  1.00  0.00            
ATOM   4506  CZ2 TRP A 306       1.321   6.944   1.303  1.00  0.00            
ATOM   4507  HZ2 TRP A 306       0.274   7.183   1.149  1.00  0.00            
ATOM   4508  CH2 TRP A 306       1.701   5.631   1.532  1.00  0.00            
ATOM   4509  HH2 TRP A 306       1.076   4.750   1.468  1.00  0.00            
ATOM   4510  CZ3 TRP A 306       3.051   5.392   1.768  1.00  0.00            
ATOM   4511  HZ3 TRP A 306       3.389   4.372   1.875  1.00  0.00            
ATOM   4512  CE3 TRP A 306       3.977   6.445   1.692  1.00  0.00            
ATOM   4513  HE3 TRP A 306       5.008   6.225   1.923  1.00  0.00            
ATOM   4514  CD2 TRP A 306       3.665   7.801   1.497  1.00  0.00            
ATOM   4515  C   TRP A 306       7.116   9.068  -0.767  1.00  0.00            
ATOM   4516  O   TRP A 306       6.583   8.463  -1.698  1.00  0.00            
ATOM   4517  N   LEU A 307       7.787  10.231  -0.894  1.00  0.00            
ATOM   4518  H   LEU A 307       7.904  10.725  -0.018  1.00  0.00            
ATOM   4519  CA  LEU A 307       8.111  10.886  -2.143  1.00  0.00            
ATOM   4520  HA  LEU A 307       7.207  11.033  -2.727  1.00  0.00            
ATOM   4521  CB  LEU A 307       8.714  12.260  -1.845  1.00  0.00            
ATOM   4522  HB1 LEU A 307       9.087  12.583  -2.809  1.00  0.00            
ATOM   4523  HB2 LEU A 307       9.617  12.170  -1.237  1.00  0.00            
ATOM   4524  CG  LEU A 307       7.730  13.316  -1.409  1.00  0.00            
ATOM   4525  HG  LEU A 307       7.209  12.913  -0.548  1.00  0.00            
ATOM   4526  CD1 LEU A 307       8.352  14.657  -1.040  1.00  0.00            
ATOM   4527 1HD1 LEU A 307       9.037  14.497  -0.210  1.00  0.00            
ATOM   4528 2HD1 LEU A 307       8.854  15.026  -1.934  1.00  0.00            
ATOM   4529 3HD1 LEU A 307       7.659  15.326  -0.529  1.00  0.00            
ATOM   4530  CD2 LEU A 307       6.671  13.705  -2.452  1.00  0.00            
ATOM   4531 1HD2 LEU A 307       7.292  14.079  -3.273  1.00  0.00            
ATOM   4532 2HD2 LEU A 307       6.140  12.801  -2.729  1.00  0.00            
ATOM   4533 3HD2 LEU A 307       5.929  14.446  -2.141  1.00  0.00            
ATOM   4534  C   LEU A 307       9.007   9.992  -2.978  1.00  0.00            
ATOM   4535  O   LEU A 307       8.728   9.889  -4.134  1.00  0.00            
ATOM   4536  N   ILE A 308      10.042   9.373  -2.465  1.00  0.00            
ATOM   4537  H   ILE A 308      10.284   9.407  -1.486  1.00  0.00            
ATOM   4538  CA  ILE A 308      11.107   8.899  -3.401  1.00  0.00            
ATOM   4539  HA  ILE A 308      11.189   9.653  -4.196  1.00  0.00            
ATOM   4540  CB  ILE A 308      12.430   8.861  -2.667  1.00  0.00            
ATOM   4541  HB  ILE A 308      13.135   8.561  -3.452  1.00  0.00            
ATOM   4542  CG2 ILE A 308      12.854  10.315  -2.271  1.00  0.00            
ATOM   4543 1HG2 ILE A 308      12.893  10.946  -3.166  1.00  0.00            
ATOM   4544 2HG2 ILE A 308      12.142  10.676  -1.517  1.00  0.00            
ATOM   4545 3HG2 ILE A 308      13.823  10.328  -1.774  1.00  0.00            
ATOM   4546  CG1 ILE A 308      12.467   7.818  -1.553  1.00  0.00            
ATOM   4547 1HG1 ILE A 308      12.007   6.853  -1.750  1.00  0.00            
ATOM   4548 2HG1 ILE A 308      11.995   8.211  -0.656  1.00  0.00            
ATOM   4549  CD  ILE A 308      13.959   7.583  -1.144  1.00  0.00            
ATOM   4550  HD1 ILE A 308      14.116   6.953  -0.271  1.00  0.00            
ATOM   4551  HD2 ILE A 308      14.420   7.003  -1.948  1.00  0.00            
ATOM   4552  HD3 ILE A 308      14.475   8.542  -1.088  1.00  0.00            
ATOM   4553  C   ILE A 308      10.726   7.572  -4.115  1.00  0.00            
ATOM   4554  O   ILE A 308      11.237   7.410  -5.262  1.00  0.00            
ATOM   4555  N   ILE A 309       9.785   6.748  -3.635  1.00  0.00            
ATOM   4556  H   ILE A 309       9.489   7.005  -2.704  1.00  0.00            
ATOM   4557  CA  ILE A 309       9.085   5.686  -4.218  1.00  0.00            
ATOM   4558  HA  ILE A 309       9.867   5.231  -4.837  1.00  0.00            
ATOM   4559  CB  ILE A 309       8.713   4.652  -3.131  1.00  0.00            
ATOM   4560  HB  ILE A 309       9.563   4.443  -2.481  1.00  0.00            
ATOM   4561  CG2 ILE A 309       7.626   5.205  -2.220  1.00  0.00            
ATOM   4562 1HG2 ILE A 309       8.111   5.916  -1.546  1.00  0.00            
ATOM   4563 2HG2 ILE A 309       6.794   5.607  -2.797  1.00  0.00            
ATOM   4564 3HG2 ILE A 309       7.126   4.467  -1.592  1.00  0.00            
ATOM   4565  CG1 ILE A 309       8.303   3.293  -3.703  1.00  0.00            
ATOM   4566 1HG1 ILE A 309       7.289   3.304  -4.100  1.00  0.00            
ATOM   4567 2HG1 ILE A 309       8.296   2.591  -2.874  1.00  0.00            
ATOM   4568  CD  ILE A 309       9.270   2.646  -4.717  1.00  0.00            
ATOM   4569  HD1 ILE A 309       9.437   3.255  -5.606  1.00  0.00            
ATOM   4570  HD2 ILE A 309      10.250   2.450  -4.262  1.00  0.00            
ATOM   4571  HD3 ILE A 309       8.953   1.630  -4.963  1.00  0.00            
ATOM   4572  C   ILE A 309       7.880   6.115  -5.044  1.00  0.00            
ATOM   4573  O   ILE A 309       7.085   5.314  -5.530  1.00  0.00            
ATOM   4574  N   ARG A 310       7.486   7.410  -5.014  1.00  0.00            
ATOM   4575  H   ARG A 310       8.067   8.050  -4.492  1.00  0.00            
ATOM   4576  CA  ARG A 310       6.405   8.022  -5.788  1.00  0.00            
ATOM   4577  HA  ARG A 310       5.933   7.201  -6.320  1.00  0.00            
ATOM   4578  CB  ARG A 310       5.334   8.657  -4.936  1.00  0.00            
ATOM   4579  HB1 ARG A 310       5.692   9.570  -4.447  1.00  0.00            
ATOM   4580  HB2 ARG A 310       5.009   7.973  -4.153  1.00  0.00            
ATOM   4581  CG  ARG A 310       4.029   9.081  -5.757  1.00  0.00            
ATOM   4582  HG1 ARG A 310       3.533   8.204  -6.163  1.00  0.00            
ATOM   4583  HG2 ARG A 310       4.354   9.709  -6.596  1.00  0.00            
ATOM   4584  CD  ARG A 310       3.024   9.875  -5.033  1.00  0.00            
ATOM   4585  HD1 ARG A 310       2.142  10.011  -5.662  1.00  0.00            
ATOM   4586  HD2 ARG A 310       3.536  10.789  -4.752  1.00  0.00            
ATOM   4587  NE  ARG A 310       2.662   9.306  -3.711  1.00  0.00            
ATOM   4588  HE  ARG A 310       3.315   8.738  -3.171  1.00  0.00            
ATOM   4589  CZ  ARG A 310       1.478   9.316  -3.142  1.00  0.00            
ATOM   4590  NH1 ARG A 310       0.570  10.094  -3.610  1.00  0.00            
ATOM   4591 1HH1 ARG A 310       0.762  10.812  -4.298  1.00  0.00            
ATOM   4592 2HH1 ARG A 310      -0.347  10.080  -3.176  1.00  0.00            
ATOM   4593  NH2 ARG A 310       1.139   8.636  -2.061  1.00  0.00            
ATOM   4594 1HH2 ARG A 310       1.870   8.219  -1.519  1.00  0.00            
ATOM   4595 2HH2 ARG A 310       0.249   8.889  -1.643  1.00  0.00            
ATOM   4596  C   ARG A 310       6.854   8.960  -6.936  1.00  0.00            
ATOM   4597  O   ARG A 310       6.532   8.733  -8.120  1.00  0.00            
ATOM   4598  N   LEU A 311       7.739   9.975  -6.704  1.00  0.00            
ATOM   4599  H   LEU A 311       8.040  10.103  -5.754  1.00  0.00            
ATOM   4600  CA  LEU A 311       8.231  10.914  -7.768  1.00  0.00            
ATOM   4601  HA  LEU A 311       7.398  11.450  -8.206  1.00  0.00            
ATOM   4602  CB  LEU A 311       9.264  11.859  -7.102  1.00  0.00            
ATOM   4603  HB1 LEU A 311       9.761  12.364  -7.941  1.00  0.00            
ATOM   4604  HB2 LEU A 311      10.071  11.291  -6.636  1.00  0.00            
ATOM   4605  CG  LEU A 311       8.716  12.955  -6.148  1.00  0.00            
ATOM   4606  HG  LEU A 311       8.596  12.534  -5.145  1.00  0.00            
ATOM   4607  CD1 LEU A 311       9.646  14.105  -6.016  1.00  0.00            
ATOM   4608 1HD1 LEU A 311      10.695  13.843  -5.868  1.00  0.00            
ATOM   4609 2HD1 LEU A 311       9.571  14.715  -6.917  1.00  0.00            
ATOM   4610 3HD1 LEU A 311       9.310  14.732  -5.195  1.00  0.00            
ATOM   4611  CD2 LEU A 311       7.328  13.529  -6.520  1.00  0.00            
ATOM   4612 1HD2 LEU A 311       7.447  14.029  -7.470  1.00  0.00            
ATOM   4613 2HD2 LEU A 311       6.498  12.822  -6.579  1.00  0.00            
ATOM   4614 3HD2 LEU A 311       6.976  14.211  -5.742  1.00  0.00            
ATOM   4615  C   LEU A 311       8.814  10.321  -9.028  1.00  0.00            
ATOM   4616  O   LEU A 311       8.629  10.877 -10.140  1.00  0.00            
ATOM   4617  N   PRO A 312       9.347   9.076  -9.007  1.00  0.00            
ATOM   4618  CD  PRO A 312       9.992   8.450  -7.867  1.00  0.00            
ATOM   4619  HD1 PRO A 312       9.359   7.725  -7.348  1.00  0.00            
ATOM   4620  HD2 PRO A 312      10.376   9.213  -7.195  1.00  0.00            
ATOM   4621  CG  PRO A 312      11.201   7.775  -8.489  1.00  0.00            
ATOM   4622  HG1 PRO A 312      11.544   6.983  -7.826  1.00  0.00            
ATOM   4623  HG2 PRO A 312      12.001   8.511  -8.610  1.00  0.00            
ATOM   4624  CB  PRO A 312      10.693   7.286  -9.908  1.00  0.00            
ATOM   4625  HB1 PRO A 312      10.116   6.378  -9.737  1.00  0.00            
ATOM   4626  HB2 PRO A 312      11.445   7.152 -10.680  1.00  0.00            
ATOM   4627  CA  PRO A 312       9.704   8.420 -10.287  1.00  0.00            
ATOM   4628  HA  PRO A 312      10.226   9.125 -10.926  1.00  0.00            
ATOM   4629  C   PRO A 312       8.504   7.890 -11.145  1.00  0.00            
ATOM   4630  O   PRO A 312       8.667   7.614 -12.307  1.00  0.00            
ATOM   4631  N   ILE A 313       7.320   7.798 -10.595  1.00  0.00            
ATOM   4632  H   ILE A 313       7.246   8.075  -9.628  1.00  0.00            
ATOM   4633  CA  ILE A 313       6.123   7.400 -11.292  1.00  0.00            
ATOM   4634  HA  ILE A 313       6.362   6.767 -12.148  1.00  0.00            
ATOM   4635  CB  ILE A 313       5.257   6.544 -10.349  1.00  0.00            
ATOM   4636  HB  ILE A 313       4.903   7.237  -9.584  1.00  0.00            
ATOM   4637  CG2 ILE A 313       3.957   6.063 -11.042  1.00  0.00            
ATOM   4638 1HG2 ILE A 313       4.153   5.611 -12.016  1.00  0.00            
ATOM   4639 2HG2 ILE A 313       3.377   5.399 -10.413  1.00  0.00            
ATOM   4640 3HG2 ILE A 313       3.302   6.942 -11.059  1.00  0.00            
ATOM   4641  CG1 ILE A 313       5.979   5.187  -9.909  1.00  0.00            
ATOM   4642 1HG1 ILE A 313       5.358   4.656  -9.193  1.00  0.00            
ATOM   4643 2HG1 ILE A 313       6.907   5.388  -9.384  1.00  0.00            
ATOM   4644  CD  ILE A 313       6.306   4.207 -11.041  1.00  0.00            
ATOM   4645  HD1 ILE A 313       5.425   3.583 -11.134  1.00  0.00            
ATOM   4646  HD2 ILE A 313       6.454   4.747 -11.978  1.00  0.00            
ATOM   4647  HD3 ILE A 313       7.106   3.509 -10.789  1.00  0.00            
ATOM   4648  C   ILE A 313       5.413   8.605 -11.793  1.00  0.00            
ATOM   4649  O   ILE A 313       5.066   8.660 -12.957  1.00  0.00            
ATOM   4650  N   LEU A 314       5.375   9.709 -11.017  1.00  0.00            
ATOM   4651  H   LEU A 314       5.709   9.695 -10.070  1.00  0.00            
ATOM   4652  CA  LEU A 314       4.979  10.966 -11.534  1.00  0.00            
ATOM   4653  HA  LEU A 314       3.943  10.840 -11.868  1.00  0.00            
ATOM   4654  CB  LEU A 314       4.855  12.032 -10.453  1.00  0.00            
ATOM   4655  HB1 LEU A 314       4.222  12.792 -10.897  1.00  0.00            
ATOM   4656  HB2 LEU A 314       5.863  12.308 -10.156  1.00  0.00            
ATOM   4657  CG  LEU A 314       4.022  11.584  -9.189  1.00  0.00            
ATOM   4658  HG  LEU A 314       4.568  10.834  -8.613  1.00  0.00            
ATOM   4659  CD1 LEU A 314       3.799  12.793  -8.257  1.00  0.00            
ATOM   4660 1HD1 LEU A 314       4.654  13.453  -8.134  1.00  0.00            
ATOM   4661 2HD1 LEU A 314       3.066  13.480  -8.687  1.00  0.00            
ATOM   4662 3HD1 LEU A 314       3.473  12.625  -7.227  1.00  0.00            
ATOM   4663  CD2 LEU A 314       2.647  11.037  -9.549  1.00  0.00            
ATOM   4664 1HD2 LEU A 314       2.129  10.924  -8.599  1.00  0.00            
ATOM   4665 2HD2 LEU A 314       2.162  11.689 -10.284  1.00  0.00            
ATOM   4666 3HD2 LEU A 314       2.858  10.031  -9.916  1.00  0.00            
ATOM   4667  C   LEU A 314       5.738  11.497 -12.766  1.00  0.00            
ATOM   4668  O   LEU A 314       5.041  12.124 -13.575  1.00  0.00            
ATOM   4669  N   PHE A 315       7.038  11.153 -12.864  1.00  0.00            
ATOM   4670  H   PHE A 315       7.504  10.724 -12.079  1.00  0.00            
ATOM   4671  CA  PHE A 315       7.777  11.278 -14.070  1.00  0.00            
ATOM   4672  HA  PHE A 315       7.729  12.330 -14.364  1.00  0.00            
ATOM   4673  CB  PHE A 315       9.281  10.791 -13.876  1.00  0.00            
ATOM   4674  HB1 PHE A 315       9.399   9.715 -13.758  1.00  0.00            
ATOM   4675  HB2 PHE A 315       9.797  11.225 -13.022  1.00  0.00            
ATOM   4676  CG  PHE A 315      10.075  11.068 -15.118  1.00  0.00            
ATOM   4677  CD1 PHE A 315      10.694  12.328 -15.500  1.00  0.00            
ATOM   4678  HD1 PHE A 315      10.600  13.203 -14.876  1.00  0.00            
ATOM   4679  CE1 PHE A 315      11.315  12.446 -16.716  1.00  0.00            
ATOM   4680  HE1 PHE A 315      11.731  13.416 -16.979  1.00  0.00            
ATOM   4681  CZ  PHE A 315      11.420  11.343 -17.620  1.00  0.00            
ATOM   4682  HZ  PHE A 315      11.861  11.474 -18.594  1.00  0.00            
ATOM   4683  CE2 PHE A 315      10.824  10.173 -17.306  1.00  0.00            
ATOM   4684  HE2 PHE A 315      10.825   9.358 -18.015  1.00  0.00            
ATOM   4685  CD2 PHE A 315      10.138  10.009 -16.039  1.00  0.00            
ATOM   4686  HD2 PHE A 315       9.635   9.064 -15.969  1.00  0.00            
ATOM   4687  C   PHE A 315       7.026  10.552 -15.241  1.00  0.00            
ATOM   4688  O   PHE A 315       6.552  11.133 -16.225  1.00  0.00            
ATOM   4689  N   ALA A 316       6.813   9.241 -15.026  1.00  0.00            
ATOM   4690  H   ALA A 316       7.126   8.846 -14.151  1.00  0.00            
ATOM   4691  CA  ALA A 316       6.366   8.312 -16.048  1.00  0.00            
ATOM   4692  HA  ALA A 316       6.960   8.520 -16.938  1.00  0.00            
ATOM   4693  CB  ALA A 316       6.758   6.833 -15.691  1.00  0.00            
ATOM   4694  HB1 ALA A 316       6.309   6.448 -14.770  1.00  0.00            
ATOM   4695  HB2 ALA A 316       6.399   6.284 -16.561  1.00  0.00            
ATOM   4696  HB3 ALA A 316       7.838   6.768 -15.539  1.00  0.00            
ATOM   4697  C   ALA A 316       4.866   8.562 -16.482  1.00  0.00            
ATOM   4698  O   ALA A 316       4.529   8.579 -17.701  1.00  0.00            
ATOM   4699  N   ILE A 317       3.910   8.957 -15.578  1.00  0.00            
ATOM   4700  H   ILE A 317       4.280   9.005 -14.640  1.00  0.00            
ATOM   4701  CA  ILE A 317       2.550   9.338 -15.981  1.00  0.00            
ATOM   4702  HA  ILE A 317       2.188   8.621 -16.716  1.00  0.00            
ATOM   4703  CB  ILE A 317       1.600   9.076 -14.918  1.00  0.00            
ATOM   4704  HB  ILE A 317       1.954   8.168 -14.436  1.00  0.00            
ATOM   4705  CG2 ILE A 317       1.575  10.237 -13.812  1.00  0.00            
ATOM   4706 1HG2 ILE A 317       2.481  10.840 -13.929  1.00  0.00            
ATOM   4707 2HG2 ILE A 317       0.766  10.928 -14.044  1.00  0.00            
ATOM   4708 3HG2 ILE A 317       1.524   9.804 -12.821  1.00  0.00            
ATOM   4709  CG1 ILE A 317       0.183   8.767 -15.487  1.00  0.00            
ATOM   4710 1HG1 ILE A 317       0.188   7.938 -16.193  1.00  0.00            
ATOM   4711 2HG1 ILE A 317      -0.257   9.608 -16.026  1.00  0.00            
ATOM   4712  CD  ILE A 317      -0.852   8.425 -14.437  1.00  0.00            
ATOM   4713  HD1 ILE A 317      -0.468   7.813 -13.619  1.00  0.00            
ATOM   4714  HD2 ILE A 317      -1.267   9.368 -14.085  1.00  0.00            
ATOM   4715  HD3 ILE A 317      -1.661   7.925 -14.975  1.00  0.00            
ATOM   4716  C   ILE A 317       2.518  10.745 -16.577  1.00  0.00            
ATOM   4717  O   ILE A 317       1.775  10.981 -17.505  1.00  0.00            
ATOM   4718  N   GLY A 318       3.518  11.654 -16.186  1.00  0.00            
ATOM   4719  H   GLY A 318       4.189  11.379 -15.491  1.00  0.00            
ATOM   4720  CA  GLY A 318       3.693  12.955 -16.901  1.00  0.00            
ATOM   4721  HA1 GLY A 318       4.597  13.361 -16.440  1.00  0.00            
ATOM   4722  HA2 GLY A 318       2.809  13.569 -16.747  1.00  0.00            
ATOM   4723  C   GLY A 318       4.056  12.715 -18.359  1.00  0.00            
ATOM   4724  O   GLY A 318       3.473  13.171 -19.283  1.00  0.00            
ATOM   4725  N   VAL A 319       5.052  11.864 -18.619  1.00  0.00            
ATOM   4726  H   VAL A 319       5.550  11.621 -17.777  1.00  0.00            
ATOM   4727  CA  VAL A 319       5.653  11.453 -19.824  1.00  0.00            
ATOM   4728  HA  VAL A 319       5.937  12.370 -20.336  1.00  0.00            
ATOM   4729  CB  VAL A 319       6.986  10.738 -19.543  1.00  0.00            
ATOM   4730  HB  VAL A 319       6.914   9.958 -18.783  1.00  0.00            
ATOM   4731  CG1 VAL A 319       7.521  10.216 -20.866  1.00  0.00            
ATOM   4732 1HG1 VAL A 319       8.519   9.811 -20.682  1.00  0.00            
ATOM   4733 2HG1 VAL A 319       6.969   9.403 -21.357  1.00  0.00            
ATOM   4734 3HG1 VAL A 319       7.565  11.022 -21.604  1.00  0.00            
ATOM   4735  CG2 VAL A 319       8.009  11.781 -19.080  1.00  0.00            
ATOM   4736 1HG2 VAL A 319       8.955  11.257 -18.926  1.00  0.00            
ATOM   4737 2HG2 VAL A 319       8.159  12.644 -19.734  1.00  0.00            
ATOM   4738 3HG2 VAL A 319       7.735  12.195 -18.111  1.00  0.00            
ATOM   4739  C   VAL A 319       4.521  10.819 -20.661  1.00  0.00            
ATOM   4740  O   VAL A 319       4.322  11.338 -21.751  1.00  0.00            
ATOM   4741  N   ASN A 320       3.784   9.811 -20.165  1.00  0.00            
ATOM   4742  H   ASN A 320       4.043   9.387 -19.280  1.00  0.00            
ATOM   4743  CA  ASN A 320       2.651   9.244 -20.823  1.00  0.00            
ATOM   4744  HA  ASN A 320       2.998   8.961 -21.810  1.00  0.00            
ATOM   4745  CB  ASN A 320       2.217   7.984 -19.974  1.00  0.00            
ATOM   4746  HB1 ASN A 320       1.163   7.754 -20.133  1.00  0.00            
ATOM   4747  HB2 ASN A 320       2.239   8.176 -18.898  1.00  0.00            
ATOM   4748  CG  ASN A 320       2.998   6.763 -20.412  1.00  0.00            
ATOM   4749  OD1 ASN A 320       4.128   6.847 -20.777  1.00  0.00            
ATOM   4750  ND2 ASN A 320       2.401   5.619 -20.372  1.00  0.00            
ATOM   4751 1HD2 ASN A 320       1.483   5.493 -19.966  1.00  0.00            
ATOM   4752 2HD2 ASN A 320       2.980   4.827 -20.627  1.00  0.00            
ATOM   4753  C   ASN A 320       1.487  10.186 -21.152  1.00  0.00            
ATOM   4754  O   ASN A 320       0.747   9.881 -22.155  1.00  0.00            
ATOM   4755  N   PHE A 321       1.239  11.150 -20.247  1.00  0.00            
ATOM   4756  H   PHE A 321       1.843  11.156 -19.439  1.00  0.00            
ATOM   4757  CA  PHE A 321       0.157  12.072 -20.498  1.00  0.00            
ATOM   4758  HA  PHE A 321      -0.766  11.492 -20.608  1.00  0.00            
ATOM   4759  CB  PHE A 321      -0.044  12.963 -19.321  1.00  0.00            
ATOM   4760  HB1 PHE A 321       0.883  13.518 -19.154  1.00  0.00            
ATOM   4761  HB2 PHE A 321      -0.295  12.319 -18.481  1.00  0.00            
ATOM   4762  CG  PHE A 321      -1.198  13.911 -19.491  1.00  0.00            
ATOM   4763  CD1 PHE A 321      -2.469  13.427 -19.153  1.00  0.00            
ATOM   4764  HD1 PHE A 321      -2.589  12.549 -18.541  1.00  0.00            
ATOM   4765  CE1 PHE A 321      -3.622  14.295 -19.312  1.00  0.00            
ATOM   4766  HE1 PHE A 321      -4.568  13.859 -19.061  1.00  0.00            
ATOM   4767  CZ  PHE A 321      -3.468  15.505 -19.928  1.00  0.00            
ATOM   4768  HZ  PHE A 321      -4.361  16.093 -20.106  1.00  0.00            
ATOM   4769  CE2 PHE A 321      -2.204  16.037 -20.242  1.00  0.00            
ATOM   4770  HE2 PHE A 321      -2.086  17.027 -20.671  1.00  0.00            
ATOM   4771  CD2 PHE A 321      -1.029  15.259 -20.046  1.00  0.00            
ATOM   4772  HD2 PHE A 321      -0.047  15.587 -20.326  1.00  0.00            
ATOM   4773  C   PHE A 321       0.283  12.997 -21.616  1.00  0.00            
ATOM   4774  O   PHE A 321      -0.708  13.246 -22.310  1.00  0.00            
ATOM   4775  N   LEU A 322       1.496  13.442 -21.808  1.00  0.00            
ATOM   4776  H   LEU A 322       2.218  13.253 -21.131  1.00  0.00            
ATOM   4777  CA  LEU A 322       1.942  14.235 -22.927  1.00  0.00            
ATOM   4778  HA  LEU A 322       1.330  15.127 -23.049  1.00  0.00            
ATOM   4779  CB  LEU A 322       3.303  14.823 -22.566  1.00  0.00            
ATOM   4780  HB1 LEU A 322       3.674  15.449 -23.371  1.00  0.00            
ATOM   4781  HB2 LEU A 322       3.955  13.966 -22.438  1.00  0.00            
ATOM   4782  CG  LEU A 322       3.308  15.618 -21.310  1.00  0.00            
ATOM   4783  HG  LEU A 322       2.651  15.174 -20.563  1.00  0.00            
ATOM   4784  CD1 LEU A 322       4.724  15.929 -20.877  1.00  0.00            
ATOM   4785 1HD1 LEU A 322       4.810  16.438 -19.919  1.00  0.00            
ATOM   4786 2HD1 LEU A 322       5.302  15.031 -20.660  1.00  0.00            
ATOM   4787 3HD1 LEU A 322       5.367  16.425 -21.604  1.00  0.00            
ATOM   4788  CD2 LEU A 322       2.819  17.033 -21.550  1.00  0.00            
ATOM   4789 1HD2 LEU A 322       3.527  17.495 -22.244  1.00  0.00            
ATOM   4790 2HD2 LEU A 322       1.887  17.048 -22.114  1.00  0.00            
ATOM   4791 3HD2 LEU A 322       2.770  17.601 -20.624  1.00  0.00            
ATOM   4792  C   LEU A 322       2.053  13.470 -24.239  1.00  0.00            
ATOM   4793  O   LEU A 322       1.762  13.992 -25.333  1.00  0.00            
ATOM   4794  N   ILE A 323       2.387  12.194 -24.163  1.00  0.00            
ATOM   4795  H   ILE A 323       2.845  11.970 -23.281  1.00  0.00            
ATOM   4796  CA  ILE A 323       2.223  11.276 -25.278  1.00  0.00            
ATOM   4797  HA  ILE A 323       2.612  11.703 -26.199  1.00  0.00            
ATOM   4798  CB  ILE A 323       2.971   9.953 -25.106  1.00  0.00            
ATOM   4799  HB  ILE A 323       2.863   9.616 -24.079  1.00  0.00            
ATOM   4800  CG2 ILE A 323       2.454   8.868 -26.127  1.00  0.00            
ATOM   4801 1HG2 ILE A 323       2.945   7.904 -26.038  1.00  0.00            
ATOM   4802 2HG2 ILE A 323       1.409   8.629 -25.906  1.00  0.00            
ATOM   4803 3HG2 ILE A 323       2.472   9.050 -27.199  1.00  0.00            
ATOM   4804  CG1 ILE A 323       4.537  10.101 -25.165  1.00  0.00            
ATOM   4805 1HG1 ILE A 323       5.009  10.990 -24.735  1.00  0.00            
ATOM   4806 2HG1 ILE A 323       4.762  10.029 -26.232  1.00  0.00            
ATOM   4807  CD  ILE A 323       5.207   8.869 -24.410  1.00  0.00            
ATOM   4808  HD1 ILE A 323       4.900   8.950 -23.365  1.00  0.00            
ATOM   4809  HD2 ILE A 323       4.945   7.894 -24.824  1.00  0.00            
ATOM   4810  HD3 ILE A 323       6.278   9.080 -24.328  1.00  0.00            
ATOM   4811  C   ILE A 323       0.761  11.090 -25.624  1.00  0.00            
ATOM   4812  O   ILE A 323       0.339  11.443 -26.732  1.00  0.00            
ATOM   4813  N   PHE A 324      -0.144  10.727 -24.714  1.00  0.00            
ATOM   4814  H   PHE A 324       0.179  10.629 -23.760  1.00  0.00            
ATOM   4815  CA  PHE A 324      -1.562  10.573 -24.969  1.00  0.00            
ATOM   4816  HA  PHE A 324      -1.670   9.655 -25.548  1.00  0.00            
ATOM   4817  CB  PHE A 324      -2.258  10.334 -23.539  1.00  0.00            
ATOM   4818  HB1 PHE A 324      -1.825  11.128 -22.931  1.00  0.00            
ATOM   4819  HB2 PHE A 324      -1.843   9.384 -23.202  1.00  0.00            
ATOM   4820  CG  PHE A 324      -3.764  10.290 -23.571  1.00  0.00            
ATOM   4821  CD1 PHE A 324      -4.441   8.997 -23.628  1.00  0.00            
ATOM   4822  HD1 PHE A 324      -3.834   8.111 -23.728  1.00  0.00            
ATOM   4823  CE1 PHE A 324      -5.839   9.046 -23.696  1.00  0.00            
ATOM   4824  HE1 PHE A 324      -6.392   8.140 -23.873  1.00  0.00            
ATOM   4825  CZ  PHE A 324      -6.569  10.290 -23.727  1.00  0.00            
ATOM   4826  HZ  PHE A 324      -7.635  10.224 -23.911  1.00  0.00            
ATOM   4827  CE2 PHE A 324      -5.850  11.517 -23.756  1.00  0.00            
ATOM   4828  HE2 PHE A 324      -6.320  12.471 -23.962  1.00  0.00            
ATOM   4829  CD2 PHE A 324      -4.469  11.509 -23.468  1.00  0.00            
ATOM   4830  HD2 PHE A 324      -3.984  12.474 -23.452  1.00  0.00            
ATOM   4831  C   PHE A 324      -2.175  11.787 -25.748  1.00  0.00            
ATOM   4832  O   PHE A 324      -2.814  11.666 -26.801  1.00  0.00            
ATOM   4833  N   VAL A 325      -1.964  13.000 -25.159  1.00  0.00            
ATOM   4834  H   VAL A 325      -1.498  13.009 -24.253  1.00  0.00            
ATOM   4835  CA  VAL A 325      -2.546  14.208 -25.794  1.00  0.00            
ATOM   4836  HA  VAL A 325      -3.554  13.933 -26.091  1.00  0.00            
ATOM   4837  CB  VAL A 325      -2.393  15.426 -24.918  1.00  0.00            
ATOM   4838  HB  VAL A 325      -2.819  16.293 -25.425  1.00  0.00            
ATOM   4839  CG1 VAL A 325      -3.247  15.225 -23.661  1.00  0.00            
ATOM   4840 1HG1 VAL A 325      -2.820  14.569 -22.899  1.00  0.00            
ATOM   4841 2HG1 VAL A 325      -3.365  16.182 -23.158  1.00  0.00            
ATOM   4842 3HG1 VAL A 325      -4.266  14.978 -23.954  1.00  0.00            
ATOM   4843  CG2 VAL A 325      -0.937  15.864 -24.616  1.00  0.00            
ATOM   4844 1HG2 VAL A 325      -0.510  16.025 -25.608  1.00  0.00            
ATOM   4845 2HG2 VAL A 325      -0.929  16.743 -23.976  1.00  0.00            
ATOM   4846 3HG2 VAL A 325      -0.501  14.937 -24.234  1.00  0.00            
ATOM   4847  C   VAL A 325      -1.946  14.497 -27.172  1.00  0.00            
ATOM   4848  O   VAL A 325      -2.673  15.095 -28.007  1.00  0.00            
ATOM   4849  N   ARG A 326      -0.694  14.235 -27.492  1.00  0.00            
ATOM   4850  H   ARG A 326      -0.205  13.605 -26.874  1.00  0.00            
ATOM   4851  CA  ARG A 326      -0.013  14.391 -28.759  1.00  0.00            
ATOM   4852  HA  ARG A 326      -0.195  15.368 -29.225  1.00  0.00            
ATOM   4853  CB  ARG A 326       1.530  14.223 -28.606  1.00  0.00            
ATOM   4854  HB1 ARG A 326       1.731  13.391 -27.934  1.00  0.00            
ATOM   4855  HB2 ARG A 326       1.855  15.108 -28.059  1.00  0.00            
ATOM   4856  CG  ARG A 326       2.337  14.065 -29.893  1.00  0.00            
ATOM   4857  HG1 ARG A 326       2.055  13.204 -30.494  1.00  0.00            
ATOM   4858  HG2 ARG A 326       3.400  14.032 -29.677  1.00  0.00            
ATOM   4859  CD  ARG A 326       2.256  15.276 -30.790  1.00  0.00            
ATOM   4860  HD1 ARG A 326       2.699  16.100 -30.235  1.00  0.00            
ATOM   4861  HD2 ARG A 326       1.198  15.375 -31.023  1.00  0.00            
ATOM   4862  NE  ARG A 326       2.948  15.021 -32.095  1.00  0.00            
ATOM   4863  HE  ARG A 326       3.464  14.170 -32.254  1.00  0.00            
ATOM   4864  CZ  ARG A 326       2.946  15.809 -33.115  1.00  0.00            
ATOM   4865  NH1 ARG A 326       3.770  15.663 -34.117  1.00  0.00            
ATOM   4866 1HH1 ARG A 326       4.219  14.755 -34.130  1.00  0.00            
ATOM   4867 2HH1 ARG A 326       3.967  16.311 -34.857  1.00  0.00            
ATOM   4868  NH2 ARG A 326       2.231  16.877 -33.183  1.00  0.00            
ATOM   4869 1HH2 ARG A 326       1.823  17.317 -32.368  1.00  0.00            
ATOM   4870 2HH2 ARG A 326       2.225  17.317 -34.096  1.00  0.00            
ATOM   4871  C   ARG A 326      -0.477  13.370 -29.837  1.00  0.00            
ATOM   4872  O   ARG A 326      -0.725  13.790 -30.938  1.00  0.00            
ATOM   4873  N   VAL A 327      -0.732  12.124 -29.432  1.00  0.00            
ATOM   4874  H   VAL A 327      -0.454  11.769 -28.530  1.00  0.00            
ATOM   4875  CA  VAL A 327      -1.347  11.066 -30.327  1.00  0.00            
ATOM   4876  HA  VAL A 327      -0.709  11.049 -31.207  1.00  0.00            
ATOM   4877  CB  VAL A 327      -1.282   9.630 -29.697  1.00  0.00            
ATOM   4878  HB  VAL A 327      -1.809   9.590 -28.748  1.00  0.00            
ATOM   4879  CG1 VAL A 327      -1.944   8.494 -30.469  1.00  0.00            
ATOM   4880 1HG1 VAL A 327      -1.518   7.517 -30.240  1.00  0.00            
ATOM   4881 2HG1 VAL A 327      -3.030   8.549 -30.443  1.00  0.00            
ATOM   4882 3HG1 VAL A 327      -1.606   8.543 -31.511  1.00  0.00            
ATOM   4883  CG2 VAL A 327       0.193   9.327 -29.482  1.00  0.00            
ATOM   4884 1HG2 VAL A 327       0.798   9.440 -30.378  1.00  0.00            
ATOM   4885 2HG2 VAL A 327       0.622  10.044 -28.771  1.00  0.00            
ATOM   4886 3HG2 VAL A 327       0.246   8.316 -29.067  1.00  0.00            
ATOM   4887  C   VAL A 327      -2.717  11.576 -30.748  1.00  0.00            
ATOM   4888  O   VAL A 327      -2.980  11.623 -31.962  1.00  0.00            
ATOM   4889  N   ILE A 328      -3.658  11.963 -29.829  1.00  0.00            
ATOM   4890  H   ILE A 328      -3.425  11.867 -28.847  1.00  0.00            
ATOM   4891  CA  ILE A 328      -4.981  12.449 -30.214  1.00  0.00            
ATOM   4892  HA  ILE A 328      -5.434  11.595 -30.716  1.00  0.00            
ATOM   4893  CB  ILE A 328      -5.753  12.857 -28.888  1.00  0.00            
ATOM   4894  HB  ILE A 328      -5.159  13.535 -28.274  1.00  0.00            
ATOM   4895  CG2 ILE A 328      -7.136  13.564 -29.244  1.00  0.00            
ATOM   4896 1HG2 ILE A 328      -7.100  14.463 -29.851  1.00  0.00            
ATOM   4897 2HG2 ILE A 328      -7.870  12.810 -29.521  1.00  0.00            
ATOM   4898 3HG2 ILE A 328      -7.522  13.968 -28.304  1.00  0.00            
ATOM   4899  CG1 ILE A 328      -6.102  11.689 -28.007  1.00  0.00            
ATOM   4900 1HG1 ILE A 328      -6.807  11.888 -27.209  1.00  0.00            
ATOM   4901 2HG1 ILE A 328      -5.217  11.350 -27.456  1.00  0.00            
ATOM   4902  CD  ILE A 328      -6.570  10.418 -28.657  1.00  0.00            
ATOM   4903  HD1 ILE A 328      -7.473  10.452 -29.279  1.00  0.00            
ATOM   4904  HD2 ILE A 328      -5.859  10.012 -29.375  1.00  0.00            
ATOM   4905  HD3 ILE A 328      -6.856   9.725 -27.862  1.00  0.00            
ATOM   4906  C   ILE A 328      -4.906  13.713 -31.108  1.00  0.00            
ATOM   4907  O   ILE A 328      -5.686  13.788 -32.035  1.00  0.00            
ATOM   4908  N   CYS A 329      -3.968  14.655 -30.832  1.00  0.00            
ATOM   4909  H   CYS A 329      -3.291  14.580 -30.088  1.00  0.00            
ATOM   4910  CA  CYS A 329      -3.777  15.737 -31.827  1.00  0.00            
ATOM   4911  HA  CYS A 329      -4.665  16.354 -31.904  1.00  0.00            
ATOM   4912  CB  CYS A 329      -2.708  16.745 -31.347  1.00  0.00            
ATOM   4913  HB1 CYS A 329      -2.446  17.428 -32.158  1.00  0.00            
ATOM   4914  HB2 CYS A 329      -1.786  16.253 -31.037  1.00  0.00            
ATOM   4915  SG  CYS A 329      -3.457  17.704 -29.971  1.00  0.00            
ATOM   4916  HG  CYS A 329      -4.338  18.257 -30.799  1.00  0.00            
ATOM   4917  C   CYS A 329      -3.522  15.360 -33.213  1.00  0.00            
ATOM   4918  O   CYS A 329      -3.930  16.097 -34.115  1.00  0.00            
ATOM   4919  N   ILE A 330      -2.815  14.220 -33.409  1.00  0.00            
ATOM   4920  H   ILE A 330      -2.496  13.809 -32.541  1.00  0.00            
ATOM   4921  CA  ILE A 330      -2.537  13.491 -34.670  1.00  0.00            
ATOM   4922  HA  ILE A 330      -2.208  14.185 -35.453  1.00  0.00            
ATOM   4923  CB  ILE A 330      -1.306  12.573 -34.609  1.00  0.00            
ATOM   4924  HB  ILE A 330      -1.598  11.838 -33.862  1.00  0.00            
ATOM   4925  CG2 ILE A 330      -1.017  11.840 -35.877  1.00  0.00            
ATOM   4926 1HG2 ILE A 330      -1.909  11.256 -36.124  1.00  0.00            
ATOM   4927 2HG2 ILE A 330      -0.620  12.486 -36.657  1.00  0.00            
ATOM   4928 3HG2 ILE A 330      -0.322  11.039 -35.650  1.00  0.00            
ATOM   4929  CG1 ILE A 330      -0.080  13.410 -34.232  1.00  0.00            
ATOM   4930 1HG1 ILE A 330      -0.316  14.303 -33.648  1.00  0.00            
ATOM   4931 2HG1 ILE A 330       0.476  13.851 -35.068  1.00  0.00            
ATOM   4932  CD  ILE A 330       1.033  12.423 -33.577  1.00  0.00            
ATOM   4933  HD1 ILE A 330       1.419  11.690 -34.288  1.00  0.00            
ATOM   4934  HD2 ILE A 330       1.851  12.964 -33.105  1.00  0.00            
ATOM   4935  HD3 ILE A 330       0.576  11.819 -32.798  1.00  0.00            
ATOM   4936  C   ILE A 330      -3.899  12.918 -35.180  1.00  0.00            
ATOM   4937  O   ILE A 330      -4.239  13.240 -36.335  1.00  0.00            
ATOM   4938  N   VAL A 331      -4.586  12.039 -34.458  1.00  0.00            
ATOM   4939  H   VAL A 331      -4.141  11.811 -33.579  1.00  0.00            
ATOM   4940  CA  VAL A 331      -5.902  11.562 -34.780  1.00  0.00            
ATOM   4941  HA  VAL A 331      -5.777  10.864 -35.606  1.00  0.00            
ATOM   4942  CB  VAL A 331      -6.510  10.761 -33.578  1.00  0.00            
ATOM   4943  HB  VAL A 331      -6.558  11.454 -32.741  1.00  0.00            
ATOM   4944  CG1 VAL A 331      -7.880  10.234 -33.887  1.00  0.00            
ATOM   4945 1HG1 VAL A 331      -8.480  11.099 -34.159  1.00  0.00            
ATOM   4946 2HG1 VAL A 331      -7.794   9.545 -34.725  1.00  0.00            
ATOM   4947 3HG1 VAL A 331      -8.282   9.769 -32.986  1.00  0.00            
ATOM   4948  CG2 VAL A 331      -5.720   9.537 -33.063  1.00  0.00            
ATOM   4949 1HG2 VAL A 331      -6.180   9.260 -32.118  1.00  0.00            
ATOM   4950 2HG2 VAL A 331      -5.725   8.725 -33.784  1.00  0.00            
ATOM   4951 3HG2 VAL A 331      -4.657   9.661 -32.847  1.00  0.00            
ATOM   4952  C   VAL A 331      -6.870  12.676 -35.287  1.00  0.00            
ATOM   4953  O   VAL A 331      -7.504  12.529 -36.293  1.00  0.00            
ATOM   4954  N   VAL A 332      -7.018  13.724 -34.480  1.00  0.00            
ATOM   4955  H   VAL A 332      -6.451  13.726 -33.640  1.00  0.00            
ATOM   4956  CA  VAL A 332      -7.927  14.873 -34.861  1.00  0.00            
ATOM   4957  HA  VAL A 332      -8.972  14.581 -34.967  1.00  0.00            
ATOM   4958  CB  VAL A 332      -7.994  16.035 -33.839  1.00  0.00            
ATOM   4959  HB  VAL A 332      -7.044  16.486 -33.549  1.00  0.00            
ATOM   4960  CG1 VAL A 332      -9.022  17.143 -34.173  1.00  0.00            
ATOM   4961 1HG1 VAL A 332      -9.002  17.948 -33.437  1.00  0.00            
ATOM   4962 2HG1 VAL A 332      -8.757  17.601 -35.131  1.00  0.00            
ATOM   4963 3HG1 VAL A 332      -9.990  16.677 -34.289  1.00  0.00            
ATOM   4964  CG2 VAL A 332      -8.581  15.515 -32.542  1.00  0.00            
ATOM   4965 1HG2 VAL A 332      -7.832  14.875 -32.082  1.00  0.00            
ATOM   4966 2HG2 VAL A 332      -8.752  16.385 -31.907  1.00  0.00            
ATOM   4967 3HG2 VAL A 332      -9.454  14.887 -32.736  1.00  0.00            
ATOM   4968  C   VAL A 332      -7.497  15.452 -36.197  1.00  0.00            
ATOM   4969  O   VAL A 332      -8.303  15.641 -37.042  1.00  0.00            
ATOM   4970  N   SER A 333      -6.195  15.794 -36.393  1.00  0.00            
ATOM   4971  H   SER A 333      -5.551  15.499 -35.682  1.00  0.00            
ATOM   4972  CA  SER A 333      -5.766  16.417 -37.621  1.00  0.00            
ATOM   4973  HA  SER A 333      -6.426  17.234 -37.892  1.00  0.00            
ATOM   4974  CB  SER A 333      -4.328  17.089 -37.322  1.00  0.00            
ATOM   4975  HB1 SER A 333      -4.556  17.739 -36.476  1.00  0.00            
ATOM   4976  HB2 SER A 333      -3.847  17.749 -38.050  1.00  0.00            
ATOM   4977  OG  SER A 333      -3.372  16.117 -36.806  1.00  0.00            
ATOM   4978  HG  SER A 333      -3.348  16.275 -35.860  1.00  0.00            
ATOM   4979  C   SER A 333      -5.783  15.538 -38.900  1.00  0.00            
ATOM   4980  O   SER A 333      -6.372  15.875 -39.956  1.00  0.00            
ATOM   4981  N   LYS A 334      -5.521  14.264 -38.749  1.00  0.00            
ATOM   4982  H   LYS A 334      -5.067  13.998 -37.884  1.00  0.00            
ATOM   4983  CA  LYS A 334      -5.819  13.201 -39.757  1.00  0.00            
ATOM   4984  HA  LYS A 334      -5.437  13.609 -40.687  1.00  0.00            
ATOM   4985  CB  LYS A 334      -5.206  11.845 -39.481  1.00  0.00            
ATOM   4986  HB1 LYS A 334      -5.443  11.222 -40.340  1.00  0.00            
ATOM   4987  HB2 LYS A 334      -5.789  11.463 -38.649  1.00  0.00            
ATOM   4988  CG  LYS A 334      -3.688  11.847 -39.304  1.00  0.00            
ATOM   4989  HG1 LYS A 334      -3.347  10.815 -39.258  1.00  0.00            
ATOM   4990  HG2 LYS A 334      -3.508  12.171 -38.286  1.00  0.00            
ATOM   4991  CD  LYS A 334      -2.909  12.614 -40.300  1.00  0.00            
ATOM   4992  HD1 LYS A 334      -3.302  13.627 -40.327  1.00  0.00            
ATOM   4993  HD2 LYS A 334      -2.981  12.267 -41.328  1.00  0.00            
ATOM   4994  CE  LYS A 334      -1.445  12.664 -39.925  1.00  0.00            
ATOM   4995  HE1 LYS A 334      -0.795  11.984 -40.467  1.00  0.00            
ATOM   4996  HE2 LYS A 334      -1.336  12.338 -38.895  1.00  0.00            
ATOM   4997  NZ  LYS A 334      -0.881  13.993 -39.966  1.00  0.00            
ATOM   4998  HZ1 LYS A 334      -1.427  14.528 -39.294  1.00  0.00            
ATOM   4999  HZ2 LYS A 334       0.066  14.064 -39.628  1.00  0.00            
ATOM   5000  HZ3 LYS A 334      -1.065  14.458 -40.837  1.00  0.00            
ATOM   5001  C   LYS A 334      -7.322  13.068 -40.006  1.00  0.00            
ATOM   5002  O   LYS A 334      -7.718  13.082 -41.157  1.00  0.00            
ATOM   5003  N   LEU A 335      -8.185  13.054 -38.994  1.00  0.00            
ATOM   5004  H   LEU A 335      -7.843  13.082 -38.040  1.00  0.00            
ATOM   5005  CA  LEU A 335      -9.663  12.786 -39.282  1.00  0.00            
ATOM   5006  HA  LEU A 335      -9.819  11.870 -39.853  1.00  0.00            
ATOM   5007  CB  LEU A 335     -10.286  12.509 -37.953  1.00  0.00            
ATOM   5008  HB1 LEU A 335     -11.356  12.647 -38.090  1.00  0.00            
ATOM   5009  HB2 LEU A 335      -9.914  13.233 -37.237  1.00  0.00            
ATOM   5010  CG  LEU A 335     -10.209  11.045 -37.368  1.00  0.00            
ATOM   5011  HG  LEU A 335      -9.190  10.675 -37.299  1.00  0.00            
ATOM   5012  CD1 LEU A 335     -10.731  11.109 -35.920  1.00  0.00            
ATOM   5013 1HD1 LEU A 335     -10.177  11.944 -35.504  1.00  0.00            
ATOM   5014 2HD1 LEU A 335     -11.796  11.356 -35.903  1.00  0.00            
ATOM   5015 3HD1 LEU A 335     -10.614  10.165 -35.382  1.00  0.00            
ATOM   5016  CD2 LEU A 335     -10.963   9.934 -38.178  1.00  0.00            
ATOM   5017 1HD2 LEU A 335     -10.803   8.969 -37.698  1.00  0.00            
ATOM   5018 2HD2 LEU A 335     -11.999  10.246 -38.287  1.00  0.00            
ATOM   5019 3HD2 LEU A 335     -10.466   9.878 -39.154  1.00  0.00            
ATOM   5020  C   LEU A 335     -10.301  13.978 -39.950  1.00  0.00            
ATOM   5021  O   LEU A 335     -11.134  13.776 -40.867  1.00  0.00            
ATOM   5022  N   LYS A 336      -9.855  15.218 -39.635  1.00  0.00            
ATOM   5023  H   LYS A 336      -9.145  15.340 -38.929  1.00  0.00            
ATOM   5024  CA  LYS A 336     -10.367  16.401 -40.237  1.00  0.00            
ATOM   5025  HA  LYS A 336     -11.441  16.214 -40.271  1.00  0.00            
ATOM   5026  CB  LYS A 336      -9.899  17.477 -39.186  1.00  0.00            
ATOM   5027  HB1 LYS A 336      -8.841  17.586 -39.439  1.00  0.00            
ATOM   5028  HB2 LYS A 336     -10.083  17.123 -38.168  1.00  0.00            
ATOM   5029  CG  LYS A 336     -10.553  18.874 -39.207  1.00  0.00            
ATOM   5030  HG1 LYS A 336     -11.641  18.873 -39.154  1.00  0.00            
ATOM   5031  HG2 LYS A 336     -10.200  19.387 -40.097  1.00  0.00            
ATOM   5032  CD  LYS A 336     -10.063  19.700 -37.982  1.00  0.00            
ATOM   5033  HD1 LYS A 336      -8.992  19.879 -38.021  1.00  0.00            
ATOM   5034  HD2 LYS A 336     -10.299  19.037 -37.147  1.00  0.00            
ATOM   5035  CE  LYS A 336     -10.855  20.998 -37.850  1.00  0.00            
ATOM   5036  HE1 LYS A 336     -11.016  21.251 -36.799  1.00  0.00            
ATOM   5037  HE2 LYS A 336     -11.854  20.877 -38.248  1.00  0.00            
ATOM   5038  NZ  LYS A 336     -10.010  22.076 -38.451  1.00  0.00            
ATOM   5039  HZ1 LYS A 336      -9.223  22.260 -37.847  1.00  0.00            
ATOM   5040  HZ2 LYS A 336      -9.667  21.772 -39.353  1.00  0.00            
ATOM   5041  HZ3 LYS A 336     -10.527  22.940 -38.513  1.00  0.00            
ATOM   5042  C   LYS A 336      -9.831  16.634 -41.688  1.00  0.00            
ATOM   5043  O   LYS A 336     -10.607  17.145 -42.546  1.00  0.00            
ATOM   5044  N   ALA A 337      -8.591  16.232 -41.941  1.00  0.00            
ATOM   5045  H   ALA A 337      -8.087  15.750 -41.212  1.00  0.00            
ATOM   5046  CA  ALA A 337      -8.048  16.235 -43.351  1.00  0.00            
ATOM   5047  HA  ALA A 337      -8.090  17.273 -43.683  1.00  0.00            
ATOM   5048  CB  ALA A 337      -6.556  15.868 -43.249  1.00  0.00            
ATOM   5049  HB1 ALA A 337      -6.333  14.914 -42.764  1.00  0.00            
ATOM   5050  HB2 ALA A 337      -6.072  15.897 -44.228  1.00  0.00            
ATOM   5051  HB3 ALA A 337      -6.056  16.560 -42.578  1.00  0.00            
ATOM   5052  C   ALA A 337      -8.781  15.261 -44.360  1.00  0.00            
ATOM   5053  O   ALA A 337      -8.691  15.531 -45.581  1.00  0.00            
ATOM   5054  N   ASN A 338      -9.373  14.132 -43.821  1.00  0.00            
ATOM   5055  H   ASN A 338      -9.518  14.040 -42.826  1.00  0.00            
ATOM   5056  CA  ASN A 338      -9.789  12.971 -44.628  1.00  0.00            
ATOM   5057  HA  ASN A 338      -9.636  13.307 -45.653  1.00  0.00            
ATOM   5058  CB  ASN A 338      -8.662  12.002 -44.337  1.00  0.00            
ATOM   5059  HB1 ASN A 338      -8.873  11.472 -43.408  1.00  0.00            
ATOM   5060  HB2 ASN A 338      -7.734  12.580 -44.278  1.00  0.00
[truncated: 22,434,801 more chars]
