# Supplementary material for: Influence of Trp-Cage on the Function and Stability of GLP-1R Agonist Exenatide Derivatives
Source: J Med Chem. 2024 Sep 10;67(18):16757–72. doi: 10.1021/acs.jmedchem.4c01553 (PMC11440607; doi:10.1021/acs.jmedchem.4c01553)
Supplement: Supplementary file 3 — jm4c01553_si_004.zip [file jm4c01553_si_004.zip › Protein components of the cluster mid_structures of the MD simulation/6x18_GLP1R-Ex4-Tc5bER_cl.pdb]

REMARK    GENERATED BY TRJCONV
TITLE     frame t= 86544.00000
REMARK    THIS IS A SIMULATION BOX
CRYST1   76.535   75.763  133.236  90.00  90.00  90.00 P 1           1
MODEL        1
ATOM      1  N   THR A  29       7.110   3.672  16.777  1.00  0.00            
ATOM      2  H1  THR A  29       7.403   2.797  17.181  1.00  0.00            
ATOM      3  H2  THR A  29       6.423   3.347  16.112  1.00  0.00            
ATOM      4  H3  THR A  29       8.015   4.034  16.502  1.00  0.00            
ATOM      5  CA  THR A  29       6.521   4.554  17.803  1.00  0.00            
ATOM      6  HA  THR A  29       7.330   4.760  18.510  1.00  0.00            
ATOM      7  CB  THR A  29       6.065   5.839  17.104  1.00  0.00            
ATOM      8  HB  THR A  29       5.515   6.546  17.733  1.00  0.00            
ATOM      9  CG2 THR A  29       7.285   6.436  16.427  1.00  0.00            
ATOM     10 1HG2 THR A  29       7.684   5.831  15.609  1.00  0.00            
ATOM     11 2HG2 THR A  29       6.958   7.350  15.945  1.00  0.00            
ATOM     12 3HG2 THR A  29       7.962   6.738  17.234  1.00  0.00            
ATOM     13  OG1 THR A  29       5.246   5.561  15.932  1.00  0.00            
ATOM     14  HG1 THR A  29       4.797   6.392  15.746  1.00  0.00            
ATOM     15  C   THR A  29       5.438   3.842  18.649  1.00  0.00            
ATOM     16  O   THR A  29       5.533   3.900  19.877  1.00  0.00            
ATOM     17  N   VAL A  30       4.399   3.258  18.060  1.00  0.00            
ATOM     18  H   VAL A  30       4.442   3.150  17.057  1.00  0.00            
ATOM     19  CA  VAL A  30       3.135   2.746  18.706  1.00  0.00            
ATOM     20  HA  VAL A  30       3.211   2.816  19.791  1.00  0.00            
ATOM     21  CB  VAL A  30       1.944   3.756  18.275  1.00  0.00            
ATOM     22  HB  VAL A  30       1.087   3.472  18.893  1.00  0.00            
ATOM     23  CG1 VAL A  30       2.228   5.186  18.613  1.00  0.00            
ATOM     24 1HG1 VAL A  30       2.980   5.530  17.897  1.00  0.00            
ATOM     25 2HG1 VAL A  30       1.300   5.770  18.552  1.00  0.00            
ATOM     26 3HG1 VAL A  30       2.566   5.259  19.635  1.00  0.00            
ATOM     27  CG2 VAL A  30       1.488   3.738  16.819  1.00  0.00            
ATOM     28 1HG2 VAL A  30       1.106   2.744  16.587  1.00  0.00            
ATOM     29 2HG2 VAL A  30       0.672   4.435  16.630  1.00  0.00            
ATOM     30 3HG2 VAL A  30       2.354   3.950  16.179  1.00  0.00            
ATOM     31  C   VAL A  30       2.814   1.238  18.446  1.00  0.00            
ATOM     32  O   VAL A  30       1.659   0.860  18.464  1.00  0.00            
ATOM     33  N   SER A  31       3.911   0.465  18.219  1.00  0.00            
ATOM     34  H   SER A  31       4.830   0.882  18.257  1.00  0.00            
ATOM     35  CA  SER A  31       3.828  -0.994  17.964  1.00  0.00            
ATOM     36  HA  SER A  31       3.049  -1.242  17.232  1.00  0.00            
ATOM     37  CB  SER A  31       5.234  -1.611  17.441  1.00  0.00            
ATOM     38  HB1 SER A  31       5.503  -0.970  16.596  1.00  0.00            
ATOM     39  HB2 SER A  31       5.147  -2.657  17.146  1.00  0.00            
ATOM     40  OG  SER A  31       6.198  -1.527  18.407  1.00  0.00            
ATOM     41  HG  SER A  31       6.478  -0.614  18.318  1.00  0.00            
ATOM     42  C   SER A  31       3.390  -1.753  19.255  1.00  0.00            
ATOM     43  O   SER A  31       3.379  -1.198  20.277  1.00  0.00            
ATOM     44  N   LEU A  32       3.039  -3.016  19.091  1.00  0.00            
ATOM     45  H   LEU A  32       2.978  -3.466  18.196  1.00  0.00            
ATOM     46  CA  LEU A  32       2.799  -3.806  20.328  1.00  0.00            
ATOM     47  HA  LEU A  32       2.149  -3.288  21.045  1.00  0.00            
ATOM     48  CB  LEU A  32       2.138  -5.154  19.937  1.00  0.00            
ATOM     49  HB1 LEU A  32       2.748  -5.618  19.157  1.00  0.00            
ATOM     50  HB2 LEU A  32       1.236  -4.817  19.444  1.00  0.00            
ATOM     51  CG  LEU A  32       1.833  -6.119  21.096  1.00  0.00            
ATOM     52  HG  LEU A  32       2.702  -6.212  21.747  1.00  0.00            
ATOM     53  CD1 LEU A  32       0.662  -5.503  21.910  1.00  0.00            
ATOM     54 1HD1 LEU A  32       0.112  -6.174  22.559  1.00  0.00            
ATOM     55 2HD1 LEU A  32       1.095  -4.773  22.600  1.00  0.00            
ATOM     56 3HD1 LEU A  32      -0.124  -5.113  21.274  1.00  0.00            
ATOM     57  CD2 LEU A  32       1.338  -7.430  20.554  1.00  0.00            
ATOM     58 1HD2 LEU A  32       0.319  -7.299  20.192  1.00  0.00            
ATOM     59 2HD2 LEU A  32       1.996  -7.800  19.766  1.00  0.00            
ATOM     60 3HD2 LEU A  32       1.209  -8.191  21.318  1.00  0.00            
ATOM     61  C   LEU A  32       4.105  -3.887  21.206  1.00  0.00            
ATOM     62  O   LEU A  32       4.001  -3.413  22.361  1.00  0.00            
ATOM     63  N   TRP A  33       5.258  -4.370  20.741  1.00  0.00            
ATOM     64  H   TRP A  33       5.225  -4.805  19.826  1.00  0.00            
ATOM     65  CA  TRP A  33       6.471  -4.434  21.610  1.00  0.00            
ATOM     66  HA  TRP A  33       6.290  -5.081  22.471  1.00  0.00            
ATOM     67  CB  TRP A  33       7.691  -4.905  20.806  1.00  0.00            
ATOM     68  HB1 TRP A  33       7.798  -4.481  19.804  1.00  0.00            
ATOM     69  HB2 TRP A  33       7.409  -5.929  20.567  1.00  0.00            
ATOM     70  CG  TRP A  33       8.953  -4.917  21.574  1.00  0.00            
ATOM     71  CD1 TRP A  33      10.105  -4.442  21.077  1.00  0.00            
ATOM     72  HD1 TRP A  33      10.189  -4.066  20.064  1.00  0.00            
ATOM     73  NE1 TRP A  33      11.056  -4.357  22.061  1.00  0.00            
ATOM     74  HE1 TRP A  33      11.987  -3.957  22.032  1.00  0.00            
ATOM     75  CE2 TRP A  33      10.521  -4.714  23.288  1.00  0.00            
ATOM     76  CZ2 TRP A  33      10.979  -4.604  24.615  1.00  0.00            
ATOM     77  HZ2 TRP A  33      11.916  -4.113  24.782  1.00  0.00            
ATOM     78  CH2 TRP A  33      10.150  -5.045  25.701  1.00  0.00            
ATOM     79  HH2 TRP A  33      10.426  -4.820  26.714  1.00  0.00            
ATOM     80  CZ3 TRP A  33       8.852  -5.581  25.350  1.00  0.00            
ATOM     81  HZ3 TRP A  33       8.176  -5.958  26.119  1.00  0.00            
ATOM     82  CE3 TRP A  33       8.428  -5.643  24.027  1.00  0.00            
ATOM     83  HE3 TRP A  33       7.466  -6.064  23.795  1.00  0.00            
ATOM     84  CD2 TRP A  33       9.174  -5.185  22.954  1.00  0.00            
ATOM     85  C   TRP A  33       6.803  -3.095  22.358  1.00  0.00            
ATOM     86  O   TRP A  33       7.058  -3.059  23.598  1.00  0.00            
ATOM     87  N   GLU A  34       6.653  -1.924  21.666  1.00  0.00            
ATOM     88  H   GLU A  34       6.544  -1.978  20.666  1.00  0.00            
ATOM     89  CA  GLU A  34       6.829  -0.572  22.197  1.00  0.00            
ATOM     90  HA  GLU A  34       7.839  -0.527  22.592  1.00  0.00            
ATOM     91  CB  GLU A  34       6.723   0.444  21.030  1.00  0.00            
ATOM     92  HB1 GLU A  34       6.569   1.422  21.503  1.00  0.00            
ATOM     93  HB2 GLU A  34       5.875   0.110  20.425  1.00  0.00            
ATOM     94  CG  GLU A  34       7.952   0.370  20.255  1.00  0.00            
ATOM     95  HG1 GLU A  34       8.000  -0.610  19.765  1.00  0.00            
ATOM     96  HG2 GLU A  34       8.794   0.581  20.903  1.00  0.00            
ATOM     97  CD  GLU A  34       7.795   1.276  19.089  1.00  0.00            
ATOM     98  OE1 GLU A  34       6.879   1.142  18.219  1.00  0.00            
ATOM     99  OE2 GLU A  34       8.675   2.132  18.937  1.00  0.00            
ATOM    100  C   GLU A  34       5.881  -0.304  23.321  1.00  0.00            
ATOM    101  O   GLU A  34       6.255   0.231  24.370  1.00  0.00            
ATOM    102  N   THR A  35       4.605  -0.535  23.048  1.00  0.00            
ATOM    103  H   THR A  35       4.378  -1.034  22.202  1.00  0.00            
ATOM    104  CA  THR A  35       3.585  -0.307  24.004  1.00  0.00            
ATOM    105  HA  THR A  35       3.564   0.731  24.335  1.00  0.00            
ATOM    106  CB  THR A  35       2.240  -0.561  23.379  1.00  0.00            
ATOM    107  HB  THR A  35       2.133  -1.608  23.070  1.00  0.00            
ATOM    108  CG2 THR A  35       0.931  -0.239  24.146  1.00  0.00            
ATOM    109 1HG2 THR A  35       0.770   0.828  24.258  1.00  0.00            
ATOM    110 2HG2 THR A  35       0.183  -0.619  23.454  1.00  0.00            
ATOM    111 3HG2 THR A  35       0.838  -0.793  25.080  1.00  0.00            
ATOM    112  OG1 THR A  35       2.083   0.264  22.203  1.00  0.00            
ATOM    113  HG1 THR A  35       2.398  -0.192  21.425  1.00  0.00            
ATOM    114  C   THR A  35       3.726  -1.192  25.319  1.00  0.00            
ATOM    115  O   THR A  35       3.298  -0.710  26.408  1.00  0.00            
ATOM    116  N   VAL A  36       4.183  -2.436  25.273  1.00  0.00            
ATOM    117  H   VAL A  36       4.338  -2.773  24.330  1.00  0.00            
ATOM    118  CA  VAL A  36       4.596  -3.180  26.489  1.00  0.00            
ATOM    119  HA  VAL A  36       3.732  -3.190  27.158  1.00  0.00            
ATOM    120  CB  VAL A  36       4.947  -4.658  26.175  1.00  0.00            
ATOM    121  HB  VAL A  36       5.839  -4.643  25.552  1.00  0.00            
ATOM    122  CG1 VAL A  36       5.381  -5.486  27.450  1.00  0.00            
ATOM    123 1HG1 VAL A  36       4.492  -5.690  28.041  1.00  0.00            
ATOM    124 2HG1 VAL A  36       5.878  -6.434  27.235  1.00  0.00            
ATOM    125 3HG1 VAL A  36       6.190  -5.056  28.053  1.00  0.00            
ATOM    126  CG2 VAL A  36       3.740  -5.256  25.405  1.00  0.00            
ATOM    127 1HG2 VAL A  36       2.807  -5.138  25.964  1.00  0.00            
ATOM    128 2HG2 VAL A  36       3.750  -4.834  24.409  1.00  0.00            
ATOM    129 3HG2 VAL A  36       3.871  -6.315  25.181  1.00  0.00            
ATOM    130  C   VAL A  36       5.817  -2.531  27.227  1.00  0.00            
ATOM    131  O   VAL A  36       5.848  -2.421  28.451  1.00  0.00            
ATOM    132  N   GLN A  37       6.810  -2.154  26.395  1.00  0.00            
ATOM    133  H   GLN A  37       6.615  -2.316  25.410  1.00  0.00            
ATOM    134  CA  GLN A  37       7.970  -1.415  26.773  1.00  0.00            
ATOM    135  HA  GLN A  37       8.495  -1.908  27.603  1.00  0.00            
ATOM    136  CB  GLN A  37       8.879  -1.182  25.578  1.00  0.00            
ATOM    137  HB1 GLN A  37       8.726  -0.159  25.252  1.00  0.00            
ATOM    138  HB2 GLN A  37       8.728  -1.809  24.696  1.00  0.00            
ATOM    139  CG  GLN A  37      10.358  -1.374  25.896  1.00  0.00            
ATOM    140  HG1 GLN A  37      10.571  -2.390  26.241  1.00  0.00            
ATOM    141  HG2 GLN A  37      10.725  -0.707  26.677  1.00  0.00            
ATOM    142  CD  GLN A  37      11.251  -1.020  24.676  1.00  0.00            
ATOM    143  OE1 GLN A  37      10.912  -0.356  23.703  1.00  0.00            
ATOM    144  NE2 GLN A  37      12.477  -1.427  24.685  1.00  0.00            
ATOM    145 1HE2 GLN A  37      12.810  -2.021  25.438  1.00  0.00            
ATOM    146 2HE2 GLN A  37      13.073  -1.071  23.951  1.00  0.00            
ATOM    147  C   GLN A  37       7.565  -0.116  27.453  1.00  0.00            
ATOM    148  O   GLN A  37       8.237   0.286  28.398  1.00  0.00            
ATOM    149  N   LYS A  38       6.455   0.569  26.967  1.00  0.00            
ATOM    150  H   LYS A  38       6.065   0.346  26.061  1.00  0.00            
ATOM    151  CA  LYS A  38       6.076   1.806  27.636  1.00  0.00            
ATOM    152  HA  LYS A  38       6.960   2.387  27.896  1.00  0.00            
ATOM    153  CB  LYS A  38       5.087   2.733  26.894  1.00  0.00            
ATOM    154  HB1 LYS A  38       4.763   3.546  27.542  1.00  0.00            
ATOM    155  HB2 LYS A  38       4.313   2.088  26.481  1.00  0.00            
ATOM    156  CG  LYS A  38       5.841   3.269  25.675  1.00  0.00            
ATOM    157  HG1 LYS A  38       6.389   2.533  25.096  1.00  0.00            
ATOM    158  HG2 LYS A  38       6.555   3.982  26.091  1.00  0.00            
ATOM    159  CD  LYS A  38       4.826   4.045  24.749  1.00  0.00            
ATOM    160  HD1 LYS A  38       4.402   4.943  25.200  1.00  0.00            
ATOM    161  HD2 LYS A  38       3.990   3.356  24.611  1.00  0.00            
ATOM    162  CE  LYS A  38       5.613   4.431  23.451  1.00  0.00            
ATOM    163  HE1 LYS A  38       6.196   3.579  23.119  1.00  0.00            
ATOM    164  HE2 LYS A  38       6.180   5.356  23.564  1.00  0.00            
ATOM    165  NZ  LYS A  38       4.607   4.767  22.479  1.00  0.00            
ATOM    166  HZ1 LYS A  38       4.013   5.512  22.838  1.00  0.00            
ATOM    167  HZ2 LYS A  38       4.913   5.012  21.549  1.00  0.00            
ATOM    168  HZ3 LYS A  38       4.123   3.924  22.210  1.00  0.00            
ATOM    169  C   LYS A  38       5.418   1.527  28.938  1.00  0.00            
ATOM    170  O   LYS A  38       5.635   2.191  29.915  1.00  0.00            
ATOM    171  N   TRP A  39       4.614   0.425  28.939  1.00  0.00            
ATOM    172  H   TRP A  39       4.479  -0.115  28.098  1.00  0.00            
ATOM    173  CA  TRP A  39       3.870   0.082  30.117  1.00  0.00            
ATOM    174  HA  TRP A  39       3.378   1.003  30.445  1.00  0.00            
ATOM    175  CB  TRP A  39       2.869  -1.023  29.772  1.00  0.00            
ATOM    176  HB1 TRP A  39       3.378  -1.897  29.360  1.00  0.00            
ATOM    177  HB2 TRP A  39       2.263  -0.625  28.954  1.00  0.00            
ATOM    178  CG  TRP A  39       2.099  -1.415  31.001  1.00  0.00            
ATOM    179  CD1 TRP A  39       1.018  -0.802  31.568  1.00  0.00            
ATOM    180  HD1 TRP A  39       0.498   0.002  31.084  1.00  0.00            
ATOM    181  NE1 TRP A  39       0.639  -1.456  32.735  1.00  0.00            
ATOM    182  HE1 TRP A  39      -0.275  -1.284  33.135  1.00  0.00            
ATOM    183  CE2 TRP A  39       1.466  -2.585  33.001  1.00  0.00            
ATOM    184  CZ2 TRP A  39       1.457  -3.614  33.964  1.00  0.00            
ATOM    185  HZ2 TRP A  39       0.790  -3.546  34.801  1.00  0.00            
ATOM    186  CH2 TRP A  39       2.500  -4.562  33.850  1.00  0.00            
ATOM    187  HH2 TRP A  39       2.501  -5.370  34.554  1.00  0.00            
ATOM    188  CZ3 TRP A  39       3.522  -4.501  32.878  1.00  0.00            
ATOM    189  HZ3 TRP A  39       4.283  -5.264  32.772  1.00  0.00            
ATOM    190  CE3 TRP A  39       3.472  -3.443  31.972  1.00  0.00            
ATOM    191  HE3 TRP A  39       4.215  -3.360  31.190  1.00  0.00            
ATOM    192  CD2 TRP A  39       2.429  -2.499  31.909  1.00  0.00            
ATOM    193  C   TRP A  39       4.807  -0.280  31.358  1.00  0.00            
ATOM    194  O   TRP A  39       4.506   0.237  32.437  1.00  0.00            
ATOM    195  N   ARG A  40       5.898  -1.007  31.075  1.00  0.00            
ATOM    196  H   ARG A  40       5.964  -1.336  30.126  1.00  0.00            
ATOM    197  CA  ARG A  40       6.983  -1.457  32.049  1.00  0.00            
ATOM    198  HA  ARG A  40       6.455  -1.816  32.932  1.00  0.00            
ATOM    199  CB  ARG A  40       7.792  -2.655  31.534  1.00  0.00            
ATOM    200  HB1 ARG A  40       8.670  -2.795  32.169  1.00  0.00            
ATOM    201  HB2 ARG A  40       8.263  -2.387  30.583  1.00  0.00            
ATOM    202  CG  ARG A  40       6.981  -3.948  31.313  1.00  0.00            
ATOM    203  HG1 ARG A  40       6.196  -3.632  30.625  1.00  0.00            
ATOM    204  HG2 ARG A  40       6.457  -4.342  32.185  1.00  0.00            
ATOM    205  CD  ARG A  40       7.742  -5.047  30.743  1.00  0.00            
ATOM    206  HD1 ARG A  40       8.597  -5.262  31.383  1.00  0.00            
ATOM    207  HD2 ARG A  40       8.158  -4.774  29.771  1.00  0.00            
ATOM    208  NE  ARG A  40       6.966  -6.287  30.670  1.00  0.00            
ATOM    209  HE  ARG A  40       6.068  -6.322  31.141  1.00  0.00            
ATOM    210  CZ  ARG A  40       7.140  -7.300  29.905  1.00  0.00            
ATOM    211  NH1 ARG A  40       8.309  -7.440  29.339  1.00  0.00            
ATOM    212 1HH1 ARG A  40       8.968  -6.682  29.418  1.00  0.00            
ATOM    213 2HH1 ARG A  40       8.666  -8.320  28.987  1.00  0.00            
ATOM    214  NH2 ARG A  40       6.261  -8.241  29.871  1.00  0.00            
ATOM    215 1HH2 ARG A  40       5.424  -8.198  30.435  1.00  0.00            
ATOM    216 2HH2 ARG A  40       6.520  -9.108  29.437  1.00  0.00            
ATOM    217  C   ARG A  40       7.772  -0.215  32.480  1.00  0.00            
ATOM    218  O   ARG A  40       8.191  -0.283  33.659  1.00  0.00            
ATOM    219  N   GLU A  41       7.902   0.790  31.638  1.00  0.00            
ATOM    220  H   GLU A  41       7.560   0.772  30.684  1.00  0.00            
ATOM    221  CA  GLU A  41       8.403   2.114  31.978  1.00  0.00            
ATOM    222  HA  GLU A  41       9.274   1.988  32.629  1.00  0.00            
ATOM    223  CB  GLU A  41       8.833   2.862  30.731  1.00  0.00            
ATOM    224  HB1 GLU A  41       8.041   3.219  30.072  1.00  0.00            
ATOM    225  HB2 GLU A  41       9.351   2.157  30.076  1.00  0.00            
ATOM    226  CG  GLU A  41       9.841   3.887  30.963  1.00  0.00            
ATOM    227  HG1 GLU A  41       9.455   4.570  31.731  1.00  0.00            
ATOM    228  HG2 GLU A  41      10.137   4.417  30.059  1.00  0.00            
ATOM    229  CD  GLU A  41      11.165   3.319  31.579  1.00  0.00            
ATOM    230  OE1 GLU A  41      12.043   2.971  30.769  1.00  0.00            
ATOM    231  OE2 GLU A  41      11.310   3.179  32.796  1.00  0.00            
ATOM    232  C   GLU A  41       7.459   2.935  32.836  1.00  0.00            
ATOM    233  O   GLU A  41       7.811   3.444  33.899  1.00  0.00            
ATOM    234  N   TYR A  42       6.155   2.881  32.552  1.00  0.00            
ATOM    235  H   TYR A  42       5.874   2.463  31.675  1.00  0.00            
ATOM    236  CA  TYR A  42       5.093   3.306  33.373  1.00  0.00            
ATOM    237  HA  TYR A  42       5.410   4.331  33.575  1.00  0.00            
ATOM    238  CB  TYR A  42       3.781   3.461  32.653  1.00  0.00            
ATOM    239  HB1 TYR A  42       3.395   2.559  32.196  1.00  0.00            
ATOM    240  HB2 TYR A  42       4.068   4.085  31.805  1.00  0.00            
ATOM    241  CG  TYR A  42       2.657   4.156  33.379  1.00  0.00            
ATOM    242  CD1 TYR A  42       2.486   5.544  33.454  1.00  0.00            
ATOM    243  HD1 TYR A  42       3.099   6.186  32.844  1.00  0.00            
ATOM    244  CE1 TYR A  42       1.405   6.134  34.185  1.00  0.00            
ATOM    245  HE1 TYR A  42       1.372   7.218  34.198  1.00  0.00            
ATOM    246  CZ  TYR A  42       0.509   5.300  34.885  1.00  0.00            
ATOM    247  OH  TYR A  42      -0.644   5.814  35.509  1.00  0.00            
ATOM    248  HH  TYR A  42      -0.787   6.727  35.246  1.00  0.00            
ATOM    249  CE2 TYR A  42       0.801   3.914  34.976  1.00  0.00            
ATOM    250  HE2 TYR A  42       0.187   3.272  35.586  1.00  0.00            
ATOM    251  CD2 TYR A  42       1.839   3.324  34.228  1.00  0.00            
ATOM    252  HD2 TYR A  42       1.922   2.250  34.220  1.00  0.00            
ATOM    253  C   TYR A  42       4.978   2.667  34.779  1.00  0.00            
ATOM    254  O   TYR A  42       4.714   3.290  35.761  1.00  0.00            
ATOM    255  N   ARG A  43       5.163   1.361  34.831  1.00  0.00            
ATOM    256  H   ARG A  43       5.299   0.850  33.964  1.00  0.00            
ATOM    257  CA  ARG A  43       5.322   0.428  35.983  1.00  0.00            
ATOM    258  HA  ARG A  43       4.490   0.573  36.678  1.00  0.00            
ATOM    259  CB  ARG A  43       5.371  -1.035  35.531  1.00  0.00            
ATOM    260  HB1 ARG A  43       6.283  -1.262  34.967  1.00  0.00            
ATOM    261  HB2 ARG A  43       4.534  -1.312  34.881  1.00  0.00            
ATOM    262  CG  ARG A  43       5.183  -1.997  36.698  1.00  0.00            
ATOM    263  HG1 ARG A  43       4.213  -1.880  37.167  1.00  0.00            
ATOM    264  HG2 ARG A  43       5.971  -1.741  37.408  1.00  0.00            
ATOM    265  CD  ARG A  43       5.500  -3.444  36.180  1.00  0.00            
ATOM    266  HD1 ARG A  43       4.953  -3.546  35.246  1.00  0.00            
ATOM    267  HD2 ARG A  43       5.150  -4.117  36.958  1.00  0.00            
ATOM    268  NE  ARG A  43       6.910  -3.752  35.836  1.00  0.00            
ATOM    269  HE  ARG A  43       7.622  -3.056  36.004  1.00  0.00            
ATOM    270  CZ  ARG A  43       7.390  -4.843  35.416  1.00  0.00            
ATOM    271  NH1 ARG A  43       6.721  -5.903  35.186  1.00  0.00            
ATOM    272 1HH1 ARG A  43       5.733  -6.044  35.314  1.00  0.00            
ATOM    273 2HH1 ARG A  43       7.299  -6.709  34.998  1.00  0.00            
ATOM    274  NH2 ARG A  43       8.631  -4.829  35.154  1.00  0.00            
ATOM    275 1HH2 ARG A  43       9.199  -4.139  35.637  1.00  0.00            
ATOM    276 2HH2 ARG A  43       9.078  -5.500  34.551  1.00  0.00            
ATOM    277  C   ARG A  43       6.576   0.849  36.810  1.00  0.00            
ATOM    278  O   ARG A  43       6.498   0.959  38.058  1.00  0.00            
ATOM    279  N   ARG A  44       7.695   1.037  36.103  1.00  0.00            
ATOM    280  H   ARG A  44       7.711   0.698  35.149  1.00  0.00            
ATOM    281  CA  ARG A  44       9.001   1.611  36.623  1.00  0.00            
ATOM    282  HA  ARG A  44       9.323   0.980  37.448  1.00  0.00            
ATOM    283  CB  ARG A  44      10.107   1.580  35.586  1.00  0.00            
ATOM    284  HB1 ARG A  44       9.868   2.222  34.731  1.00  0.00            
ATOM    285  HB2 ARG A  44      10.120   0.571  35.182  1.00  0.00            
ATOM    286  CG  ARG A  44      11.518   1.995  36.178  1.00  0.00            
ATOM    287  HG1 ARG A  44      11.668   1.731  37.220  1.00  0.00            
ATOM    288  HG2 ARG A  44      11.574   3.070  35.998  1.00  0.00            
ATOM    289  CD  ARG A  44      12.658   1.231  35.462  1.00  0.00            
ATOM    290  HD1 ARG A  44      12.510   0.240  35.898  1.00  0.00            
ATOM    291  HD2 ARG A  44      13.635   1.574  35.813  1.00  0.00            
ATOM    292  NE  ARG A  44      12.695   1.169  34.005  1.00  0.00            
ATOM    293  HE  ARG A  44      12.131   1.888  33.589  1.00  0.00            
ATOM    294  CZ  ARG A  44      13.674   0.674  33.241  1.00  0.00            
ATOM    295  NH1 ARG A  44      14.759   0.004  33.667  1.00  0.00            
ATOM    296 1HH1 ARG A  44      14.693  -0.479  34.544  1.00  0.00            
ATOM    297 2HH1 ARG A  44      15.352  -0.372  32.933  1.00  0.00            
ATOM    298  NH2 ARG A  44      13.700   0.854  31.979  1.00  0.00            
ATOM    299 1HH2 ARG A  44      13.113   1.614  31.674  1.00  0.00            
ATOM    300 2HH2 ARG A  44      14.533   0.741  31.412  1.00  0.00            
ATOM    301  C   ARG A  44       8.938   2.999  37.304  1.00  0.00            
ATOM    302  O   ARG A  44       9.277   3.124  38.512  1.00  0.00            
ATOM    303  N   GLN A  45       8.357   3.976  36.636  1.00  0.00            
ATOM    304  H   GLN A  45       8.026   3.767  35.705  1.00  0.00            
ATOM    305  CA  GLN A  45       7.861   5.218  37.222  1.00  0.00            
ATOM    306  HA  GLN A  45       8.725   5.750  37.629  1.00  0.00            
ATOM    307  CB  GLN A  45       7.115   6.022  36.102  1.00  0.00            
ATOM    308  HB1 GLN A  45       6.597   6.933  36.398  1.00  0.00            
ATOM    309  HB2 GLN A  45       6.276   5.487  35.659  1.00  0.00            
ATOM    310  CG  GLN A  45       8.094   6.577  34.978  1.00  0.00            
ATOM    311  HG1 GLN A  45       8.678   5.827  34.450  1.00  0.00            
ATOM    312  HG2 GLN A  45       8.762   7.286  35.472  1.00  0.00            
ATOM    313  CD  GLN A  45       7.309   7.313  33.902  1.00  0.00            
ATOM    314  OE1 GLN A  45       6.068   7.373  33.786  1.00  0.00            
ATOM    315  NE2 GLN A  45       8.034   7.910  32.966  1.00  0.00            
ATOM    316 1HE2 GLN A  45       9.025   8.030  33.138  1.00  0.00            
ATOM    317 2HE2 GLN A  45       7.622   8.286  32.123  1.00  0.00            
ATOM    318  C   GLN A  45       6.862   5.009  38.291  1.00  0.00            
ATOM    319  O   GLN A  45       6.985   5.628  39.349  1.00  0.00            
ATOM    320  N   CYS A  46       5.877   4.179  38.177  1.00  0.00            
ATOM    321  H   CYS A  46       5.707   3.900  37.217  1.00  0.00            
ATOM    322  CA  CYS A  46       4.892   3.879  39.293  1.00  0.00            
ATOM    323  HA  CYS A  46       4.648   4.916  39.547  1.00  0.00            
ATOM    324  CB  CYS A  46       3.751   2.998  38.842  1.00  0.00            
ATOM    325  HB1 CYS A  46       3.986   1.938  38.699  1.00  0.00            
ATOM    326  HB2 CYS A  46       3.432   3.448  37.911  1.00  0.00            
ATOM    327  SG  CYS A  46       2.410   2.896  40.024  1.00  0.00            
ATOM    328  C   CYS A  46       5.561   3.344  40.600  1.00  0.00            
ATOM    329  O   CYS A  46       5.188   3.747  41.656  1.00  0.00            
ATOM    330  N   GLN A  47       6.500   2.408  40.507  1.00  0.00            
ATOM    331  H   GLN A  47       6.689   1.985  39.604  1.00  0.00            
ATOM    332  CA  GLN A  47       7.211   1.814  41.690  1.00  0.00            
ATOM    333  HA  GLN A  47       6.494   1.408  42.417  1.00  0.00            
ATOM    334  CB  GLN A  47       7.940   0.573  41.173  1.00  0.00            
ATOM    335  HB1 GLN A  47       8.528   0.168  41.990  1.00  0.00            
ATOM    336  HB2 GLN A  47       8.492   0.771  40.255  1.00  0.00            
ATOM    337  CG  GLN A  47       6.880  -0.566  40.995  1.00  0.00            
ATOM    338  HG1 GLN A  47       6.185  -0.246  40.216  1.00  0.00            
ATOM    339  HG2 GLN A  47       6.303  -0.730  41.911  1.00  0.00            
ATOM    340  CD  GLN A  47       7.461  -1.832  40.409  1.00  0.00            
ATOM    341  OE1 GLN A  47       8.696  -1.924  40.270  1.00  0.00            
ATOM    342  NE2 GLN A  47       6.649  -2.760  40.035  1.00  0.00            
ATOM    343 1HE2 GLN A  47       5.674  -2.627  40.258  1.00  0.00            
ATOM    344 2HE2 GLN A  47       7.090  -3.613  39.733  1.00  0.00            
ATOM    345  C   GLN A  47       8.053   2.826  42.476  1.00  0.00            
ATOM    346  O   GLN A  47       8.504   2.482  43.568  1.00  0.00            
ATOM    347  N   ARG A  48       8.358   3.999  41.963  1.00  0.00            
ATOM    348  H   ARG A  48       8.192   4.057  40.964  1.00  0.00            
ATOM    349  CA  ARG A  48       8.801   5.212  42.607  1.00  0.00            
ATOM    350  HA  ARG A  48       9.522   5.011  43.411  1.00  0.00            
ATOM    351  CB  ARG A  48       9.515   6.283  41.686  1.00  0.00            
ATOM    352  HB1 ARG A  48       8.807   6.848  41.079  1.00  0.00            
ATOM    353  HB2 ARG A  48      10.164   5.824  40.943  1.00  0.00            
ATOM    354  CG  ARG A  48      10.336   7.380  42.414  1.00  0.00            
ATOM    355  HG1 ARG A  48      11.386   7.136  42.244  1.00  0.00            
ATOM    356  HG2 ARG A  48      10.216   7.294  43.499  1.00  0.00            
ATOM    357  CD  ARG A  48       9.908   8.813  42.088  1.00  0.00            
ATOM    358  HD1 ARG A  48      10.080   8.926  41.025  1.00  0.00            
ATOM    359  HD2 ARG A  48      10.654   9.470  42.535  1.00  0.00            
ATOM    360  NE  ARG A  48       8.563   9.261  42.572  1.00  0.00            
ATOM    361  HE  ARG A  48       8.545   9.689  43.492  1.00  0.00            
ATOM    362  CZ  ARG A  48       7.441   9.390  41.922  1.00  0.00            
ATOM    363  NH1 ARG A  48       6.387   9.575  42.621  1.00  0.00            
ATOM    364 1HH1 ARG A  48       6.453   9.735  43.617  1.00  0.00            
ATOM    365 2HH1 ARG A  48       5.524   9.531  42.092  1.00  0.00            
ATOM    366  NH2 ARG A  48       7.240   9.180  40.602  1.00  0.00            
ATOM    367 1HH2 ARG A  48       8.006   9.137  39.953  1.00  0.00            
ATOM    368 2HH2 ARG A  48       6.312   9.377  40.259  1.00  0.00            
ATOM    369  C   ARG A  48       7.650   5.806  43.399  1.00  0.00            
ATOM    370  O   ARG A  48       7.704   5.995  44.595  1.00  0.00            
ATOM    371  N   SER A  49       6.413   5.980  42.748  1.00  0.00            
ATOM    372  H   SER A  49       6.326   5.709  41.780  1.00  0.00            
ATOM    373  CA  SER A  49       5.122   6.548  43.325  1.00  0.00            
ATOM    374  HA  SER A  49       5.339   7.557  43.693  1.00  0.00            
ATOM    375  CB  SER A  49       4.027   6.594  42.397  1.00  0.00            
ATOM    376  HB1 SER A  49       3.119   7.014  42.825  1.00  0.00            
ATOM    377  HB2 SER A  49       3.665   5.617  42.090  1.00  0.00            
ATOM    378  OG  SER A  49       4.364   7.374  41.252  1.00  0.00            
ATOM    379  HG  SER A  49       3.529   7.515  40.803  1.00  0.00            
ATOM    380  C   SER A  49       4.688   5.800  44.644  1.00  0.00            
ATOM    381  O   SER A  49       4.253   6.422  45.589  1.00  0.00            
ATOM    382  N   LEU A  50       4.949   4.499  44.655  1.00  0.00            
ATOM    383  H   LEU A  50       5.268   4.067  43.808  1.00  0.00            
ATOM    384  CA  LEU A  50       4.489   3.659  45.733  1.00  0.00            
ATOM    385  HA  LEU A  50       3.447   3.940  45.873  1.00  0.00            
ATOM    386  CB  LEU A  50       4.219   2.209  45.287  1.00  0.00            
ATOM    387  HB1 LEU A  50       3.849   1.629  46.130  1.00  0.00            
ATOM    388  HB2 LEU A  50       5.188   1.871  44.931  1.00  0.00            
ATOM    389  CG  LEU A  50       3.319   2.107  44.064  1.00  0.00            
ATOM    390  HG  LEU A  50       3.834   2.765  43.350  1.00  0.00            
ATOM    391  CD1 LEU A  50       3.278   0.680  43.419  1.00  0.00            
ATOM    392 1HD1 LEU A  50       2.792   0.723  42.446  1.00  0.00            
ATOM    393 2HD1 LEU A  50       4.280   0.255  43.302  1.00  0.00            
ATOM    394 3HD1 LEU A  50       2.801  -0.017  44.109  1.00  0.00            
ATOM    395  CD2 LEU A  50       1.826   2.566  44.218  1.00  0.00            
ATOM    396 1HD2 LEU A  50       1.471   2.821  43.218  1.00  0.00            
ATOM    397 2HD2 LEU A  50       1.137   1.818  44.602  1.00  0.00            
ATOM    398 3HD2 LEU A  50       1.775   3.485  44.797  1.00  0.00            
ATOM    399  C   LEU A  50       5.428   3.769  46.970  1.00  0.00            
ATOM    400  O   LEU A  50       5.105   3.130  47.984  1.00  0.00            
ATOM    401  N   THR A  51       6.623   4.299  46.855  1.00  0.00            
ATOM    402  H   THR A  51       6.820   4.825  46.019  1.00  0.00            
ATOM    403  CA  THR A  51       7.745   4.032  47.764  1.00  0.00            
ATOM    404  HA  THR A  51       7.269   3.623  48.668  1.00  0.00            
ATOM    405  CB  THR A  51       8.846   3.070  47.274  1.00  0.00            
ATOM    406  HB  THR A  51       9.729   3.182  47.914  1.00  0.00            
ATOM    407  CG2 THR A  51       8.267   1.649  47.337  1.00  0.00            
ATOM    408 1HG2 THR A  51       7.788   1.298  46.419  1.00  0.00            
ATOM    409 2HG2 THR A  51       9.077   0.923  47.449  1.00  0.00            
ATOM    410 3HG2 THR A  51       7.586   1.485  48.172  1.00  0.00            
ATOM    411  OG1 THR A  51       9.314   3.415  45.987  1.00  0.00            
ATOM    412  HG1 THR A  51       9.181   2.743  45.319  1.00  0.00            
ATOM    413  C   THR A  51       8.564   5.300  48.234  1.00  0.00            
ATOM    414  O   THR A  51       9.200   5.272  49.313  1.00  0.00            
ATOM    415  N   GLU A  52       8.545   6.415  47.527  1.00  0.00            
ATOM    416  H   GLU A  52       7.928   6.467  46.728  1.00  0.00            
ATOM    417  CA  GLU A  52       9.319   7.594  47.920  1.00  0.00            
ATOM    418  HA  GLU A  52      10.346   7.258  48.066  1.00  0.00            
ATOM    419  CB  GLU A  52       9.355   8.650  46.839  1.00  0.00            
ATOM    420  HB1 GLU A  52       9.465   8.134  45.885  1.00  0.00            
ATOM    421  HB2 GLU A  52      10.210   9.332  46.867  1.00  0.00            
ATOM    422  CG  GLU A  52       8.035   9.457  46.725  1.00  0.00            
ATOM    423  HG1 GLU A  52       8.005  10.165  47.555  1.00  0.00            
ATOM    424  HG2 GLU A  52       7.184   8.795  46.882  1.00  0.00            
ATOM    425  CD  GLU A  52       8.008  10.374  45.473  1.00  0.00            
ATOM    426  OE1 GLU A  52       9.097  10.714  44.951  1.00  0.00            
ATOM    427  OE2 GLU A  52       6.905  10.751  44.999  1.00  0.00            
ATOM    428  C   GLU A  52       8.887   8.266  49.239  1.00  0.00            
ATOM    429  O   GLU A  52       9.737   8.946  49.802  1.00  0.00            
ATOM    430  N   ASP A  53       7.678   7.928  49.773  1.00  0.00            
ATOM    431  H   ASP A  53       7.134   7.263  49.235  1.00  0.00            
ATOM    432  CA  ASP A  53       7.086   8.560  50.961  1.00  0.00            
ATOM    433  HA  ASP A  53       7.874   8.816  51.672  1.00  0.00            
ATOM    434  CB  ASP A  53       6.403   9.863  50.712  1.00  0.00            
ATOM    435  HB1 ASP A  53       7.090  10.594  50.279  1.00  0.00            
ATOM    436  HB2 ASP A  53       6.162  10.301  51.687  1.00  0.00            
ATOM    437  CG  ASP A  53       5.153   9.858  49.846  1.00  0.00            
ATOM    438  OD1 ASP A  53       5.290   9.632  48.587  1.00  0.00            
ATOM    439  OD2 ASP A  53       4.010  10.129  50.339  1.00  0.00            
ATOM    440  C   ASP A  53       6.138   7.557  51.688  1.00  0.00            
ATOM    441  O   ASP A  53       5.507   6.634  51.123  1.00  0.00            
ATOM    442  N   PRO A  54       5.957   7.829  53.001  1.00  0.00            
ATOM    443  CD  PRO A  54       6.897   8.478  53.934  1.00  0.00            
ATOM    444  HD1 PRO A  54       6.511   9.475  54.133  1.00  0.00            
ATOM    445  HD2 PRO A  54       7.930   8.508  53.592  1.00  0.00            
ATOM    446  CG  PRO A  54       6.737   7.578  55.120  1.00  0.00            
ATOM    447  HG1 PRO A  54       7.023   8.024  56.074  1.00  0.00            
ATOM    448  HG2 PRO A  54       7.323   6.661  55.026  1.00  0.00            
ATOM    449  CB  PRO A  54       5.246   7.249  55.174  1.00  0.00            
ATOM    450  HB1 PRO A  54       4.669   8.115  55.503  1.00  0.00            
ATOM    451  HB2 PRO A  54       5.002   6.303  55.655  1.00  0.00            
ATOM    452  CA  PRO A  54       5.018   6.966  53.702  1.00  0.00            
ATOM    453  HA  PRO A  54       5.358   5.950  53.501  1.00  0.00            
ATOM    454  C   PRO A  54       3.534   7.214  53.453  1.00  0.00            
ATOM    455  O   PRO A  54       3.173   8.267  52.958  1.00  0.00            
ATOM    456  N   PRO A  55       2.586   6.261  53.798  1.00  0.00            
ATOM    457  CD  PRO A  55       2.786   4.916  54.283  1.00  0.00            
ATOM    458  HD1 PRO A  55       3.372   4.847  55.197  1.00  0.00            
ATOM    459  HD2 PRO A  55       3.283   4.330  53.507  1.00  0.00            
ATOM    460  CG  PRO A  55       1.419   4.388  54.570  1.00  0.00            
ATOM    461  HG1 PRO A  55       1.111   4.558  55.596  1.00  0.00            
ATOM    462  HG2 PRO A  55       1.356   3.331  54.313  1.00  0.00            
ATOM    463  CB  PRO A  55       0.494   5.231  53.672  1.00  0.00            
ATOM    464  HB1 PRO A  55      -0.550   5.334  53.986  1.00  0.00            
ATOM    465  HB2 PRO A  55       0.589   4.809  52.680  1.00  0.00            
ATOM    466  CA  PRO A  55       1.166   6.601  53.681  1.00  0.00            
ATOM    467  HA  PRO A  55       1.061   7.087  52.712  1.00  0.00            
ATOM    468  C   PRO A  55       0.680   7.619  54.792  1.00  0.00            
ATOM    469  O   PRO A  55       1.316   7.721  55.887  1.00  0.00            
ATOM    470  N   PRO A  56      -0.249   8.552  54.499  1.00  0.00            
ATOM    471  CD  PRO A  56      -1.140   8.357  53.418  1.00  0.00            
ATOM    472  HD1 PRO A  56      -1.289   7.290  53.234  1.00  0.00            
ATOM    473  HD2 PRO A  56      -0.689   8.823  52.546  1.00  0.00            
ATOM    474  CG  PRO A  56      -2.364   9.110  53.766  1.00  0.00            
ATOM    475  HG1 PRO A  56      -2.959   8.589  54.514  1.00  0.00            
ATOM    476  HG2 PRO A  56      -2.879   9.478  52.888  1.00  0.00            
ATOM    477  CB  PRO A  56      -1.734  10.306  54.477  1.00  0.00            
ATOM    478  HB1 PRO A  56      -2.473  10.906  55.010  1.00  0.00            
ATOM    479  HB2 PRO A  56      -1.099  10.856  53.770  1.00  0.00            
ATOM    480  CA  PRO A  56      -0.754   9.595  55.369  1.00  0.00            
ATOM    481  HA  PRO A  56       0.043  10.275  55.692  1.00  0.00            
ATOM    482  C   PRO A  56      -1.447   9.165  56.663  1.00  0.00            
ATOM    483  O   PRO A  56      -1.944   9.952  57.500  1.00  0.00            
ATOM    484  N   ALA A  57      -1.637   7.817  56.759  1.00  0.00            
ATOM    485  H   ALA A  57      -1.335   7.202  56.022  1.00  0.00            
ATOM    486  CA  ALA A  57      -2.372   7.199  57.847  1.00  0.00            
ATOM    487  HA  ALA A  57      -2.126   7.749  58.755  1.00  0.00            
ATOM    488  CB  ALA A  57      -3.831   7.298  57.463  1.00  0.00            
ATOM    489  HB1 ALA A  57      -3.984   7.203  56.394  1.00  0.00            
ATOM    490  HB2 ALA A  57      -4.524   6.626  57.974  1.00  0.00            
ATOM    491  HB3 ALA A  57      -4.104   8.354  57.539  1.00  0.00            
ATOM    492  C   ALA A  57      -2.067   5.675  57.947  1.00  0.00            
ATOM    493  O   ALA A  57      -1.277   5.059  57.175  1.00  0.00            
ATOM    494  N   THR A  58      -2.798   5.065  58.886  1.00  0.00            
ATOM    495  H   THR A  58      -3.375   5.662  59.456  1.00  0.00            
ATOM    496  CA  THR A  58      -2.945   3.642  59.177  1.00  0.00            
ATOM    497  HA  THR A  58      -2.440   3.063  58.411  1.00  0.00            
ATOM    498  CB  THR A  58      -2.329   3.306  60.567  1.00  0.00            
ATOM    499  HB  THR A  58      -3.088   3.502  61.323  1.00  0.00            
ATOM    500  CG2 THR A  58      -1.799   1.848  60.603  1.00  0.00            
ATOM    501 1HG2 THR A  58      -2.546   1.060  60.569  1.00  0.00            
ATOM    502 2HG2 THR A  58      -1.093   1.735  59.784  1.00  0.00            
ATOM    503 3HG2 THR A  58      -1.412   1.542  61.580  1.00  0.00            
ATOM    504  OG1 THR A  58      -1.170   4.144  60.802  1.00  0.00            
ATOM    505  HG1 THR A  58      -0.726   3.681  61.517  1.00  0.00            
ATOM    506  C   THR A  58      -4.412   3.157  59.173  1.00  0.00            
ATOM    507  O   THR A  58      -4.691   2.127  58.516  1.00  0.00            
ATOM    508  N   ASP A  59      -5.261   3.964  59.778  1.00  0.00            
ATOM    509  H   ASP A  59      -4.845   4.766  60.236  1.00  0.00            
ATOM    510  CA  ASP A  59      -6.723   3.726  59.801  1.00  0.00            
ATOM    511  HA  ASP A  59      -6.841   2.673  59.555  1.00  0.00            
ATOM    512  CB  ASP A  59      -7.291   4.115  61.207  1.00  0.00            
ATOM    513  HB1 ASP A  59      -8.361   3.969  61.281  1.00  0.00            
ATOM    514  HB2 ASP A  59      -7.124   5.145  61.530  1.00  0.00            
ATOM    515  CG  ASP A  59      -6.651   3.136  62.200  1.00  0.00            
ATOM    516  OD1 ASP A  59      -5.823   3.567  63.048  1.00  0.00            
ATOM    517  OD2 ASP A  59      -6.860   1.914  62.091  1.00  0.00            
ATOM    518  C   ASP A  59      -7.329   4.608  58.715  1.00  0.00            
ATOM    519  O   ASP A  59      -6.869   5.690  58.421  1.00  0.00            
ATOM    520  N   LEU A  60      -8.536   4.289  58.235  1.00  0.00            
ATOM    521  H   LEU A  60      -8.834   3.333  58.385  1.00  0.00            
ATOM    522  CA  LEU A  60      -9.580   5.263  57.765  1.00  0.00            
ATOM    523  HA  LEU A  60     -10.287   4.529  57.377  1.00  0.00            
ATOM    524  CB  LEU A  60     -10.328   5.930  58.971  1.00  0.00            
ATOM    525  HB1 LEU A  60      -9.871   6.916  59.060  1.00  0.00            
ATOM    526  HB2 LEU A  60     -10.074   5.352  59.864  1.00  0.00            
ATOM    527  CG  LEU A  60     -11.820   6.143  58.729  1.00  0.00            
ATOM    528  HG  LEU A  60     -11.979   6.580  57.744  1.00  0.00            
ATOM    529  CD1 LEU A  60     -12.588   4.858  58.849  1.00  0.00            
ATOM    530 1HD1 LEU A  60     -13.662   5.050  58.861  1.00  0.00            
ATOM    531 2HD1 LEU A  60     -12.260   4.155  58.088  1.00  0.00            
ATOM    532 3HD1 LEU A  60     -12.460   4.394  59.827  1.00  0.00            
ATOM    533  CD2 LEU A  60     -12.553   6.979  59.786  1.00  0.00            
ATOM    534 1HD2 LEU A  60     -11.898   7.848  59.898  1.00  0.00            
ATOM    535 2HD2 LEU A  60     -13.550   7.239  59.446  1.00  0.00            
ATOM    536 3HD2 LEU A  60     -12.607   6.557  60.796  1.00  0.00            
ATOM    537  C   LEU A  60      -9.301   6.086  56.546  1.00  0.00            
ATOM    538  O   LEU A  60      -9.795   7.241  56.537  1.00  0.00            
ATOM    539  N   PHE A  61      -8.555   5.500  55.581  1.00  0.00            
ATOM    540  H   PHE A  61      -8.201   4.578  55.807  1.00  0.00            
ATOM    541  CA  PHE A  61      -8.180   6.187  54.415  1.00  0.00            
ATOM    542  HA  PHE A  61      -8.889   6.954  54.109  1.00  0.00            
ATOM    543  CB  PHE A  61      -6.847   6.957  54.750  1.00  0.00            
ATOM    544  HB1 PHE A  61      -6.906   7.342  55.758  1.00  0.00            
ATOM    545  HB2 PHE A  61      -6.723   7.708  53.966  1.00  0.00            
ATOM    546  CG  PHE A  61      -5.610   6.053  54.508  1.00  0.00            
ATOM    547  CD1 PHE A  61      -4.703   6.303  53.435  1.00  0.00            
ATOM    548  HD1 PHE A  61      -4.932   7.110  52.756  1.00  0.00            
ATOM    549  CE1 PHE A  61      -3.554   5.452  53.217  1.00  0.00            
ATOM    550  HE1 PHE A  61      -2.902   5.635  52.371  1.00  0.00            
ATOM    551  CZ  PHE A  61      -3.292   4.504  54.170  1.00  0.00            
ATOM    552  HZ  PHE A  61      -2.360   3.946  54.172  1.00  0.00            
ATOM    553  CE2 PHE A  61      -4.198   4.203  55.227  1.00  0.00            
ATOM    554  HE2 PHE A  61      -3.904   3.399  55.873  1.00  0.00            
ATOM    555  CD2 PHE A  61      -5.321   4.994  55.402  1.00  0.00            
ATOM    556  HD2 PHE A  61      -5.853   4.852  56.330  1.00  0.00            
ATOM    557  C   PHE A  61      -8.033   5.266  53.253  1.00  0.00            
ATOM    558  O   PHE A  61      -7.698   4.100  53.481  1.00  0.00            
ATOM    559  N   CYS A  62      -8.061   5.758  52.012  1.00  0.00            
ATOM    560  H   CYS A  62      -8.353   6.720  51.931  1.00  0.00            
ATOM    561  CA  CYS A  62      -7.731   4.860  50.874  1.00  0.00            
ATOM    562  HA  CYS A  62      -7.963   3.831  51.159  1.00  0.00            
ATOM    563  CB  CYS A  62      -8.671   5.275  49.692  1.00  0.00            
ATOM    564  HB1 CYS A  62      -8.258   4.721  48.841  1.00  0.00            
ATOM    565  HB2 CYS A  62      -8.590   6.344  49.496  1.00  0.00            
ATOM    566  SG  CYS A  62     -10.383   4.845  49.800  1.00  0.00            
ATOM    567  C   CYS A  62      -6.222   4.894  50.525  1.00  0.00            
ATOM    568  O   CYS A  62      -5.715   5.949  50.163  1.00  0.00            
ATOM    569  N   ASN A  63      -5.481   3.793  50.540  1.00  0.00            
ATOM    570  H   ASN A  63      -5.917   2.961  50.916  1.00  0.00            
ATOM    571  CA  ASN A  63      -3.993   3.766  50.236  1.00  0.00            
ATOM    572  HA  ASN A  63      -3.677   4.744  50.598  1.00  0.00            
ATOM    573  CB  ASN A  63      -3.363   2.626  51.030  1.00  0.00            
ATOM    574  HB1 ASN A  63      -3.909   1.723  50.756  1.00  0.00            
ATOM    575  HB2 ASN A  63      -3.576   2.852  52.077  1.00  0.00            
ATOM    576  CG  ASN A  63      -1.938   2.354  50.741  1.00  0.00            
ATOM    577  OD1 ASN A  63      -1.531   1.245  50.387  1.00  0.00            
ATOM    578  ND2 ASN A  63      -1.160   3.399  50.835  1.00  0.00            
ATOM    579 1HD2 ASN A  63      -1.461   4.349  51.029  1.00  0.00            
ATOM    580 2HD2 ASN A  63      -0.170   3.334  50.628  1.00  0.00            
ATOM    581  C   ASN A  63      -3.725   3.727  48.747  1.00  0.00            
ATOM    582  O   ASN A  63      -4.393   3.112  47.934  1.00  0.00            
ATOM    583  N   ARG A  64      -2.602   4.370  48.316  1.00  0.00            
ATOM    584  H   ARG A  64      -2.154   4.896  49.054  1.00  0.00            
ATOM    585  CA  ARG A  64      -2.009   4.391  46.959  1.00  0.00            
ATOM    586  HA  ARG A  64      -2.756   4.895  46.352  1.00  0.00            
ATOM    587  CB  ARG A  64      -0.696   5.273  47.018  1.00  0.00            
ATOM    588  HB1 ARG A  64      -0.875   6.034  47.778  1.00  0.00            
ATOM    589  HB2 ARG A  64      -0.538   5.850  46.110  1.00  0.00            
ATOM    590  CG  ARG A  64       0.507   4.490  47.505  1.00  0.00            
ATOM    591  HG1 ARG A  64       0.741   3.692  46.806  1.00  0.00            
ATOM    592  HG2 ARG A  64       0.295   4.037  48.475  1.00  0.00            
ATOM    593  CD  ARG A  64       1.798   5.253  47.666  1.00  0.00            
ATOM    594  HD1 ARG A  64       2.099   5.649  46.694  1.00  0.00            
ATOM    595  HD2 ARG A  64       2.593   4.588  48.011  1.00  0.00            
ATOM    596  NE  ARG A  64       1.631   6.318  48.712  1.00  0.00            
ATOM    597  HE  ARG A  64       0.736   6.383  49.176  1.00  0.00            
ATOM    598  CZ  ARG A  64       2.578   7.272  49.006  1.00  0.00            
ATOM    599  NH1 ARG A  64       2.246   8.184  49.856  1.00  0.00            
ATOM    600 1HH1 ARG A  64       1.252   8.367  49.852  1.00  0.00            
ATOM    601 2HH1 ARG A  64       2.943   8.883  50.085  1.00  0.00            
ATOM    602  NH2 ARG A  64       3.712   7.382  48.386  1.00  0.00            
ATOM    603 1HH2 ARG A  64       3.913   6.600  47.772  1.00  0.00            
ATOM    604 2HH2 ARG A  64       4.228   8.240  48.362  1.00  0.00            
ATOM    605  C   ARG A  64      -1.866   2.976  46.404  1.00  0.00            
ATOM    606  O   ARG A  64      -1.543   2.062  47.159  1.00  0.00            
ATOM    607  N   THR A  65      -1.993   2.882  45.044  1.00  0.00            
ATOM    608  H   THR A  65      -2.121   3.738  44.526  1.00  0.00            
ATOM    609  CA  THR A  65      -2.072   1.545  44.410  1.00  0.00            
ATOM    610  HA  THR A  65      -1.418   0.877  44.974  1.00  0.00            
ATOM    611  CB  THR A  65      -3.440   0.906  44.737  1.00  0.00            
ATOM    612  HB  THR A  65      -3.777   0.934  45.776  1.00  0.00            
ATOM    613  CG2 THR A  65      -4.669   1.394  43.939  1.00  0.00            
ATOM    614 1HG2 THR A  65      -4.595   2.488  43.894  1.00  0.00            
ATOM    615 2HG2 THR A  65      -4.763   0.876  42.984  1.00  0.00            
ATOM    616 3HG2 THR A  65      -5.502   1.076  44.561  1.00  0.00            
ATOM    617  OG1 THR A  65      -3.291  -0.484  44.481  1.00  0.00            
ATOM    618  HG1 THR A  65      -3.083  -0.865  45.344  1.00  0.00            
ATOM    619  C   THR A  65      -1.645   1.510  42.947  1.00  0.00            
ATOM    620  O   THR A  65      -1.666   2.474  42.228  1.00  0.00            
ATOM    621  N   PHE A  66      -1.387   0.339  42.418  1.00  0.00            
ATOM    622  H   PHE A  66      -1.390  -0.449  43.053  1.00  0.00            
ATOM    623  CA  PHE A  66      -1.319   0.095  40.984  1.00  0.00            
ATOM    624  HA  PHE A  66      -1.585   1.044  40.502  1.00  0.00            
ATOM    625  CB  PHE A  66       0.211  -0.113  40.663  1.00  0.00            
ATOM    626  HB1 PHE A  66       0.575  -0.972  41.231  1.00  0.00            
ATOM    627  HB2 PHE A  66       0.798   0.773  40.906  1.00  0.00            
ATOM    628  CG  PHE A  66       0.503  -0.378  39.241  1.00  0.00            
ATOM    629  CD1 PHE A  66       0.435   0.700  38.315  1.00  0.00            
ATOM    630  HD1 PHE A  66       0.027   1.616  38.732  1.00  0.00            
ATOM    631  CE1 PHE A  66       0.716   0.418  37.022  1.00  0.00            
ATOM    632  HE1 PHE A  66       0.654   1.172  36.259  1.00  0.00            
ATOM    633  CZ  PHE A  66       1.036  -0.869  36.639  1.00  0.00            
ATOM    634  HZ  PHE A  66       1.178  -1.080  35.587  1.00  0.00            
ATOM    635  CE2 PHE A  66       1.088  -1.931  37.537  1.00  0.00            
ATOM    636  HE2 PHE A  66       1.441  -2.919  37.267  1.00  0.00            
ATOM    637  CD2 PHE A  66       0.860  -1.702  38.843  1.00  0.00            
ATOM    638  HD2 PHE A  66       0.789  -2.496  39.574  1.00  0.00            
ATOM    639  C   PHE A  66      -2.185  -1.062  40.528  1.00  0.00            
ATOM    640  O   PHE A  66      -2.016  -2.217  40.946  1.00  0.00            
ATOM    641  N   ASP A  67      -3.078  -0.758  39.531  1.00  0.00            
ATOM    642  H   ASP A  67      -2.911   0.089  39.012  1.00  0.00            
ATOM    643  CA  ASP A  67      -4.154  -1.671  39.110  1.00  0.00            
ATOM    644  HA  ASP A  67      -4.092  -2.519  39.793  1.00  0.00            
ATOM    645  CB  ASP A  67      -5.498  -0.915  39.238  1.00  0.00            
ATOM    646  HB1 ASP A  67      -5.487  -0.683  40.310  1.00  0.00            
ATOM    647  HB2 ASP A  67      -6.302  -1.546  38.868  1.00  0.00            
ATOM    648  CG  ASP A  67      -5.712   0.278  38.351  1.00  0.00            
ATOM    649  OD1 ASP A  67      -6.629   1.123  38.515  1.00  0.00            
ATOM    650  OD2 ASP A  67      -5.037   0.323  37.306  1.00  0.00            
ATOM    651  C   ASP A  67      -3.903  -2.265  37.729  1.00  0.00            
ATOM    652  O   ASP A  67      -4.794  -2.717  37.023  1.00  0.00            
ATOM    653  N   GLU A  68      -2.658  -2.254  37.218  1.00  0.00            
ATOM    654  H   GLU A  68      -1.956  -1.733  37.715  1.00  0.00            
ATOM    655  CA  GLU A  68      -2.288  -2.695  35.887  1.00  0.00            
ATOM    656  HA  GLU A  68      -1.211  -2.586  35.762  1.00  0.00            
ATOM    657  CB  GLU A  68      -2.625  -4.149  35.505  1.00  0.00            
ATOM    658  HB1 GLU A  68      -2.709  -4.199  34.424  1.00  0.00            
ATOM    659  HB2 GLU A  68      -3.607  -4.533  35.774  1.00  0.00            
ATOM    660  CG  GLU A  68      -1.610  -5.216  36.038  1.00  0.00            
ATOM    661  HG1 GLU A  68      -0.622  -5.165  35.578  1.00  0.00            
ATOM    662  HG2 GLU A  68      -1.954  -6.228  35.839  1.00  0.00            
ATOM    663  CD  GLU A  68      -1.396  -5.356  37.571  1.00  0.00            
ATOM    664  OE1 GLU A  68      -0.200  -5.164  38.020  1.00  0.00            
ATOM    665  OE2 GLU A  68      -2.340  -5.634  38.342  1.00  0.00            
ATOM    666  C   GLU A  68      -2.847  -1.767  34.785  1.00  0.00            
ATOM    667  O   GLU A  68      -2.345  -1.845  33.672  1.00  0.00            
ATOM    668  N   TYR A  69      -3.751  -0.804  35.013  1.00  0.00            
ATOM    669  H   TYR A  69      -4.009  -0.722  35.987  1.00  0.00            
ATOM    670  CA  TYR A  69      -4.024   0.283  34.019  1.00  0.00            
ATOM    671  HA  TYR A  69      -3.694  -0.025  33.024  1.00  0.00            
ATOM    672  CB  TYR A  69      -5.529   0.395  33.793  1.00  0.00            
ATOM    673  HB1 TYR A  69      -5.870   0.730  34.779  1.00  0.00            
ATOM    674  HB2 TYR A  69      -6.040  -0.510  33.474  1.00  0.00            
ATOM    675  CG  TYR A  69      -5.898   1.384  32.716  1.00  0.00            
ATOM    676  CD1 TYR A  69      -6.281   2.686  32.948  1.00  0.00            
ATOM    677  HD1 TYR A  69      -6.270   2.973  33.984  1.00  0.00            
ATOM    678  CE1 TYR A  69      -6.745   3.501  31.934  1.00  0.00            
ATOM    679  HE1 TYR A  69      -7.055   4.534  32.052  1.00  0.00            
ATOM    680  CZ  TYR A  69      -6.859   3.022  30.650  1.00  0.00            
ATOM    681  OH  TYR A  69      -7.276   3.826  29.647  1.00  0.00            
ATOM    682  HH  TYR A  69      -7.006   3.376  28.839  1.00  0.00            
ATOM    683  CE2 TYR A  69      -6.365   1.809  30.287  1.00  0.00            
ATOM    684  HE2 TYR A  69      -6.302   1.497  29.259  1.00  0.00            
ATOM    685  CD2 TYR A  69      -5.872   0.999  31.314  1.00  0.00            
ATOM    686  HD2 TYR A  69      -5.363   0.077  31.063  1.00  0.00            
ATOM    687  C   TYR A  69      -3.361   1.602  34.387  1.00  0.00            
ATOM    688  O   TYR A  69      -2.677   2.150  33.584  1.00  0.00            
ATOM    689  N   ALA A  70      -3.509   1.988  35.633  1.00  0.00            
ATOM    690  H   ALA A  70      -4.068   1.446  36.276  1.00  0.00            
ATOM    691  CA  ALA A  70      -2.986   3.236  36.123  1.00  0.00            
ATOM    692  HA  ALA A  70      -2.199   3.618  35.476  1.00  0.00            
ATOM    693  CB  ALA A  70      -4.161   4.259  36.111  1.00  0.00            
ATOM    694  HB1 ALA A  70      -3.732   5.201  36.470  1.00  0.00            
ATOM    695  HB2 ALA A  70      -4.436   4.407  35.069  1.00  0.00            
ATOM    696  HB3 ALA A  70      -5.025   3.945  36.684  1.00  0.00            
ATOM    697  C   ALA A  70      -2.390   3.080  37.534  1.00  0.00            
ATOM    698  O   ALA A  70      -2.447   2.050  38.184  1.00  0.00            
ATOM    699  N   CYS A  71      -1.724   4.149  37.928  1.00  0.00            
ATOM    700  H   CYS A  71      -1.667   4.959  37.328  1.00  0.00            
ATOM    701  CA  CYS A  71      -1.014   4.364  39.205  1.00  0.00            
ATOM    702  HA  CYS A  71      -1.036   3.445  39.778  1.00  0.00            
ATOM    703  CB  CYS A  71       0.418   4.796  38.861  1.00  0.00            
ATOM    704  HB1 CYS A  71       0.420   5.713  38.274  1.00  0.00            
ATOM    705  HB2 CYS A  71       0.808   4.098  38.108  1.00  0.00            
ATOM    706  SG  CYS A  71       1.673   4.837  40.159  1.00  0.00            
ATOM    707  C   CYS A  71      -1.695   5.499  40.020  1.00  0.00            
ATOM    708  O   CYS A  71      -1.996   6.571  39.478  1.00  0.00            
ATOM    709  N   TRP A  72      -1.959   5.266  41.300  1.00  0.00            
ATOM    710  H   TRP A  72      -1.807   4.364  41.719  1.00  0.00            
ATOM    711  CA  TRP A  72      -2.869   6.120  42.082  1.00  0.00            
ATOM    712  HA  TRP A  72      -3.118   7.012  41.513  1.00  0.00            
ATOM    713  CB  TRP A  72      -4.144   5.229  42.388  1.00  0.00            
ATOM    714  HB1 TRP A  72      -4.890   5.823  42.911  1.00  0.00            
ATOM    715  HB2 TRP A  72      -3.827   4.425  43.039  1.00  0.00            
ATOM    716  CG  TRP A  72      -4.794   4.680  41.151  1.00  0.00            
ATOM    717  CD1 TRP A  72      -4.636   3.446  40.549  1.00  0.00            
ATOM    718  HD1 TRP A  72      -3.954   2.664  40.844  1.00  0.00            
ATOM    719  NE1 TRP A  72      -5.390   3.376  39.383  1.00  0.00            
ATOM    720  HE1 TRP A  72      -5.538   2.602  38.762  1.00  0.00            
ATOM    721  CE2 TRP A  72      -6.287   4.391  39.293  1.00  0.00            
ATOM    722  CZ2 TRP A  72      -7.347   4.532  38.408  1.00  0.00            
ATOM    723  HZ2 TRP A  72      -7.506   3.803  37.636  1.00  0.00            
ATOM    724  CH2 TRP A  72      -7.987   5.773  38.456  1.00  0.00            
ATOM    725  HH2 TRP A  72      -8.735   6.080  37.734  1.00  0.00            
ATOM    726  CZ3 TRP A  72      -7.570   6.725  39.356  1.00  0.00            
ATOM    727  HZ3 TRP A  72      -8.159   7.615  39.509  1.00  0.00            
ATOM    728  CE3 TRP A  72      -6.551   6.439  40.295  1.00  0.00            
ATOM    729  HE3 TRP A  72      -6.286   7.177  41.040  1.00  0.00            
ATOM    730  CD2 TRP A  72      -5.818   5.287  40.270  1.00  0.00            
ATOM    731  C   TRP A  72      -2.267   6.679  43.340  1.00  0.00            
ATOM    732  O   TRP A  72      -1.695   5.868  44.108  1.00  0.00            
ATOM    733  N   PRO A  73      -2.495   7.949  43.763  1.00  0.00            
ATOM    734  CD  PRO A  73      -3.054   9.042  43.015  1.00  0.00            
ATOM    735  HD1 PRO A  73      -4.023   8.879  42.554  1.00  0.00            
ATOM    736  HD2 PRO A  73      -2.460   9.315  42.136  1.00  0.00            
ATOM    737  CG  PRO A  73      -3.121  10.218  43.974  1.00  0.00            
ATOM    738  HG1 PRO A  73      -4.067  10.187  44.508  1.00  0.00            
ATOM    739  HG2 PRO A  73      -3.059  11.189  43.477  1.00  0.00            
ATOM    740  CB  PRO A  73      -1.892   9.932  44.832  1.00  0.00            
ATOM    741  HB1 PRO A  73      -1.923  10.494  45.765  1.00  0.00            
ATOM    742  HB2 PRO A  73      -0.915  10.162  44.416  1.00  0.00            
ATOM    743  CA  PRO A  73      -2.034   8.450  45.078  1.00  0.00            
ATOM    744  HA  PRO A  73      -1.000   8.166  45.305  1.00  0.00            
ATOM    745  C   PRO A  73      -3.061   8.103  46.106  1.00  0.00            
ATOM    746  O   PRO A  73      -4.121   7.628  45.893  1.00  0.00            
ATOM    747  N   ASP A  74      -2.739   8.481  47.315  1.00  0.00            
ATOM    748  H   ASP A  74      -1.834   8.929  47.394  1.00  0.00            
ATOM    749  CA  ASP A  74      -3.624   8.193  48.487  1.00  0.00            
ATOM    750  HA  ASP A  74      -4.027   7.234  48.179  1.00  0.00            
ATOM    751  CB  ASP A  74      -2.940   8.162  49.899  1.00  0.00            
ATOM    752  HB1 ASP A  74      -3.680   7.717  50.571  1.00  0.00            
ATOM    753  HB2 ASP A  74      -2.677   9.174  50.191  1.00  0.00            
ATOM    754  CG  ASP A  74      -1.607   7.330  49.958  1.00  0.00            
ATOM    755  OD1 ASP A  74      -0.486   7.814  49.759  1.00  0.00            
ATOM    756  OD2 ASP A  74      -1.771   6.168  50.375  1.00  0.00            
ATOM    757  C   ASP A  74      -4.915   9.194  48.577  1.00  0.00            
ATOM    758  O   ASP A  74      -4.870  10.244  48.003  1.00  0.00            
ATOM    759  N   GLY A  75      -6.021   8.848  49.266  1.00  0.00            
ATOM    760  H   GLY A  75      -6.027   7.978  49.766  1.00  0.00            
ATOM    761  CA  GLY A  75      -7.136   9.798  49.505  1.00  0.00            
ATOM    762  HA1 GLY A  75      -7.754   9.837  48.605  1.00  0.00            
ATOM    763  HA2 GLY A  75      -6.726  10.780  49.272  1.00  0.00            
ATOM    764  C   GLY A  75      -7.971   9.603  50.827  1.00  0.00            
ATOM    765  O   GLY A  75      -7.799   8.635  51.593  1.00  0.00            
ATOM    766  N   GLU A  76      -8.957  10.429  51.016  1.00  0.00            
ATOM    767  H   GLU A  76      -9.163  10.985  50.200  1.00  0.00            
ATOM    768  CA  GLU A  76      -9.800  10.487  52.194  1.00  0.00            
ATOM    769  HA  GLU A  76      -9.414   9.815  52.956  1.00  0.00            
ATOM    770  CB  GLU A  76      -9.996  11.913  52.842  1.00  0.00            
ATOM    771  HB1 GLU A  76      -9.035  12.361  53.088  1.00  0.00            
ATOM    772  HB2 GLU A  76     -10.532  11.831  53.784  1.00  0.00            
ATOM    773  CG  GLU A  76     -10.643  12.858  51.826  1.00  0.00            
ATOM    774  HG1 GLU A  76     -11.549  12.461  51.365  1.00  0.00            
ATOM    775  HG2 GLU A  76      -9.930  13.171  51.060  1.00  0.00            
ATOM    776  CD  GLU A  76     -11.032  14.084  52.571  1.00  0.00            
ATOM    777  OE1 GLU A  76     -10.333  15.107  52.490  1.00  0.00            
ATOM    778  OE2 GLU A  76     -12.044  14.056  53.293  1.00  0.00            
ATOM    779  C   GLU A  76     -11.206   9.825  51.996  1.00  0.00            
ATOM    780  O   GLU A  76     -11.800   9.932  50.935  1.00  0.00            
ATOM    781  N   PRO A  77     -11.895   9.234  53.010  1.00  0.00            
ATOM    782  CD  PRO A  77     -11.521   8.967  54.352  1.00  0.00            
ATOM    783  HD1 PRO A  77     -11.593   9.888  54.928  1.00  0.00            
ATOM    784  HD2 PRO A  77     -10.467   8.727  54.487  1.00  0.00            
ATOM    785  CG  PRO A  77     -12.422   7.768  54.878  1.00  0.00            
ATOM    786  HG1 PRO A  77     -12.483   7.830  55.964  1.00  0.00            
ATOM    787  HG2 PRO A  77     -12.089   6.790  54.529  1.00  0.00            
ATOM    788  CB  PRO A  77     -13.690   8.160  54.142  1.00  0.00            
ATOM    789  HB1 PRO A  77     -14.284   8.912  54.657  1.00  0.00            
ATOM    790  HB2 PRO A  77     -14.379   7.326  54.005  1.00  0.00            
ATOM    791  CA  PRO A  77     -13.204   8.660  52.762  1.00  0.00            
ATOM    792  HA  PRO A  77     -13.159   7.788  52.095  1.00  0.00            
ATOM    793  C   PRO A  77     -14.249   9.663  52.274  1.00  0.00            
ATOM    794  O   PRO A  77     -14.343  10.804  52.796  1.00  0.00            
ATOM    795  N   GLY A  78     -15.192   9.222  51.430  1.00  0.00            
ATOM    796  H   GLY A  78     -15.019   8.291  51.073  1.00  0.00            
ATOM    797  CA  GLY A  78     -16.120  10.071  50.751  1.00  0.00            
ATOM    798  HA1 GLY A  78     -16.574  10.684  51.527  1.00  0.00            
ATOM    799  HA2 GLY A  78     -16.804   9.375  50.251  1.00  0.00            
ATOM    800  C   GLY A  78     -15.584  11.017  49.667  1.00  0.00            
ATOM    801  O   GLY A  78     -16.360  11.894  49.362  1.00  0.00            
ATOM    802  N   SER A  79     -14.424  10.815  49.127  1.00  0.00            
ATOM    803  H   SER A  79     -13.893   9.989  49.367  1.00  0.00            
ATOM    804  CA  SER A  79     -13.870  11.561  48.027  1.00  0.00            
ATOM    805  HA  SER A  79     -14.659  12.194  47.618  1.00  0.00            
ATOM    806  CB  SER A  79     -12.625  12.362  48.559  1.00  0.00            
ATOM    807  HB1 SER A  79     -12.045  12.745  47.720  1.00  0.00            
ATOM    808  HB2 SER A  79     -11.967  11.710  49.129  1.00  0.00            
ATOM    809  OG  SER A  79     -13.071  13.431  49.337  1.00  0.00            
ATOM    810  HG  SER A  79     -13.350  13.205  50.224  1.00  0.00            
ATOM    811  C   SER A  79     -13.531  10.757  46.823  1.00  0.00            
ATOM    812  O   SER A  79     -13.281   9.560  46.856  1.00  0.00            
ATOM    813  N   PHE A  80     -13.386  11.448  45.671  1.00  0.00            
ATOM    814  H   PHE A  80     -13.542  12.441  45.657  1.00  0.00            
ATOM    815  CA  PHE A  80     -12.678  11.003  44.534  1.00  0.00            
ATOM    816  HA  PHE A  80     -12.729   9.924  44.432  1.00  0.00            
ATOM    817  CB  PHE A  80     -13.431  11.597  43.334  1.00  0.00            
ATOM    818  HB1 PHE A  80     -12.908  11.311  42.417  1.00  0.00            
ATOM    819  HB2 PHE A  80     -13.435  12.665  43.534  1.00  0.00            
ATOM    820  CG  PHE A  80     -14.873  11.180  43.137  1.00  0.00            
ATOM    821  CD1 PHE A  80     -15.159  10.196  42.256  1.00  0.00            
ATOM    822  HD1 PHE A  80     -14.440   9.772  41.567  1.00  0.00            
ATOM    823  CE1 PHE A  80     -16.442   9.841  42.058  1.00  0.00            
ATOM    824  HE1 PHE A  80     -16.588   9.080  41.308  1.00  0.00            
ATOM    825  CZ  PHE A  80     -17.442  10.357  42.875  1.00  0.00            
ATOM    826  HZ  PHE A  80     -18.413   9.908  42.806  1.00  0.00            
ATOM    827  CE2 PHE A  80     -17.199  11.548  43.586  1.00  0.00            
ATOM    828  HE2 PHE A  80     -18.041  12.039  44.048  1.00  0.00            
ATOM    829  CD2 PHE A  80     -15.851  11.922  43.832  1.00  0.00            
ATOM    830  HD2 PHE A  80     -15.619  12.751  44.484  1.00  0.00            
ATOM    831  C   PHE A  80     -11.194  11.463  44.611  1.00  0.00            
ATOM    832  O   PHE A  80     -10.815  12.501  45.177  1.00  0.00            
ATOM    833  N   VAL A  81     -10.403  10.746  43.804  1.00  0.00            
ATOM    834  H   VAL A  81     -10.780   9.929  43.356  1.00  0.00            
ATOM    835  CA  VAL A  81      -9.054  11.093  43.438  1.00  0.00            
ATOM    836  HA  VAL A  81      -8.826  12.108  43.744  1.00  0.00            
ATOM    837  CB  VAL A  81      -8.101  10.140  44.244  1.00  0.00            
ATOM    838  HB  VAL A  81      -7.094  10.525  44.116  1.00  0.00            
ATOM    839  CG1 VAL A  81      -8.286  10.295  45.715  1.00  0.00            
ATOM    840 1HG1 VAL A  81      -7.564   9.633  46.183  1.00  0.00            
ATOM    841 2HG1 VAL A  81      -8.082  11.313  46.058  1.00  0.00            
ATOM    842 3HG1 VAL A  81      -9.251   9.937  46.073  1.00  0.00            
ATOM    843  CG2 VAL A  81      -8.140   8.660  43.740  1.00  0.00            
ATOM    844 1HG2 VAL A  81      -9.172   8.427  43.980  1.00  0.00            
ATOM    845 2HG2 VAL A  81      -7.865   8.548  42.693  1.00  0.00            
ATOM    846 3HG2 VAL A  81      -7.332   8.104  44.225  1.00  0.00            
ATOM    847  C   VAL A  81      -8.887  10.846  41.979  1.00  0.00            
ATOM    848  O   VAL A  81      -9.602  10.002  41.378  1.00  0.00            
ATOM    849  N   ASN A  82      -7.954  11.440  41.225  1.00  0.00            
ATOM    850  H   ASN A  82      -7.285  12.080  41.612  1.00  0.00            
ATOM    851  CA  ASN A  82      -7.784  11.210  39.784  1.00  0.00            
ATOM    852  HA  ASN A  82      -8.017  10.168  39.568  1.00  0.00            
ATOM    853  CB  ASN A  82      -8.850  12.143  39.016  1.00  0.00            
ATOM    854  HB1 ASN A  82      -9.823  12.002  39.493  1.00  0.00            
ATOM    855  HB2 ASN A  82      -8.862  11.997  37.931  1.00  0.00            
ATOM    856  CG  ASN A  82      -8.640  13.559  39.230  1.00  0.00            
ATOM    857  OD1 ASN A  82      -7.930  14.128  38.394  1.00  0.00            
ATOM    858  ND2 ASN A  82      -9.270  14.265  40.151  1.00  0.00            
ATOM    859 1HD2 ASN A  82     -10.018  13.857  40.675  1.00  0.00            
ATOM    860 2HD2 ASN A  82      -8.997  15.207  40.390  1.00  0.00            
ATOM    861  C   ASN A  82      -6.371  11.603  39.279  1.00  0.00            
ATOM    862  O   ASN A  82      -5.629  12.355  39.878  1.00  0.00            
ATOM    863  N   VAL A  83      -5.924  10.964  38.236  1.00  0.00            
ATOM    864  H   VAL A  83      -6.502  10.298  37.735  1.00  0.00            
ATOM    865  CA  VAL A  83      -4.508  11.022  37.803  1.00  0.00            
ATOM    866  HA  VAL A  83      -3.971  11.843  38.276  1.00  0.00            
ATOM    867  CB  VAL A  83      -3.786   9.732  38.212  1.00  0.00            
ATOM    868  HB  VAL A  83      -2.746   9.924  37.943  1.00  0.00            
ATOM    869  CG1 VAL A  83      -3.843   9.545  39.724  1.00  0.00            
ATOM    870 1HG1 VAL A  83      -4.749   9.045  40.058  1.00  0.00            
ATOM    871 2HG1 VAL A  83      -2.929   8.997  39.972  1.00  0.00            
ATOM    872 3HG1 VAL A  83      -3.909  10.550  40.141  1.00  0.00            
ATOM    873  CG2 VAL A  83      -4.174   8.435  37.391  1.00  0.00            
ATOM    874 1HG2 VAL A  83      -5.209   8.141  37.552  1.00  0.00            
ATOM    875 2HG2 VAL A  83      -3.951   8.477  36.324  1.00  0.00            
ATOM    876 3HG2 VAL A  83      -3.555   7.616  37.748  1.00  0.00            
ATOM    877  C   VAL A  83      -4.492  11.186  36.239  1.00  0.00            
ATOM    878  O   VAL A  83      -5.500  10.829  35.551  1.00  0.00            
ATOM    879  N   SER A  84      -3.363  11.622  35.655  1.00  0.00            
ATOM    880  H   SER A  84      -2.560  11.887  36.208  1.00  0.00            
ATOM    881  CA  SER A  84      -3.245  11.734  34.184  1.00  0.00            
ATOM    882  HA  SER A  84      -3.989  12.440  33.805  1.00  0.00            
ATOM    883  CB  SER A  84      -1.801  12.172  33.778  1.00  0.00            
ATOM    884  HB1 SER A  84      -1.822  12.489  32.743  1.00  0.00            
ATOM    885  HB2 SER A  84      -1.125  11.322  33.912  1.00  0.00            
ATOM    886  OG  SER A  84      -1.363  13.220  34.571  1.00  0.00            
ATOM    887  HG  SER A  84      -1.799  14.031  34.277  1.00  0.00            
ATOM    888  C   SER A  84      -3.534  10.441  33.493  1.00  0.00            
ATOM    889  O   SER A  84      -3.058   9.389  33.860  1.00  0.00            
ATOM    890  N   CYS A  85      -4.242  10.519  32.379  1.00  0.00            
ATOM    891  H   CYS A  85      -4.655  11.384  32.053  1.00  0.00            
ATOM    892  CA  CYS A  85      -4.387   9.473  31.350  1.00  0.00            
ATOM    893  HA  CYS A  85      -5.054   8.700  31.735  1.00  0.00            
ATOM    894  CB  CYS A  85      -5.027  10.086  30.111  1.00  0.00            
ATOM    895  HB1 CYS A  85      -4.543  11.024  29.860  1.00  0.00            
ATOM    896  HB2 CYS A  85      -6.070  10.307  30.340  1.00  0.00            
ATOM    897  SG  CYS A  85      -4.958   8.967  28.686  1.00  0.00            
ATOM    898  C   CYS A  85      -2.992   8.850  31.058  1.00  0.00            
ATOM    899  O   CYS A  85      -2.090   9.559  30.613  1.00  0.00            
ATOM    900  N   PRO A  86      -2.799   7.526  31.315  1.00  0.00            
ATOM    901  CD  PRO A  86      -3.734   6.860  32.257  1.00  0.00            
ATOM    902  HD1 PRO A  86      -4.531   6.486  31.608  1.00  0.00            
ATOM    903  HD2 PRO A  86      -4.183   7.403  33.084  1.00  0.00            
ATOM    904  CG  PRO A  86      -2.945   5.613  32.718  1.00  0.00            
ATOM    905  HG1 PRO A  86      -3.602   4.751  32.793  1.00  0.00            
ATOM    906  HG2 PRO A  86      -2.495   5.980  33.647  1.00  0.00            
ATOM    907  CB  PRO A  86      -1.868   5.421  31.636  1.00  0.00            
ATOM    908  HB1 PRO A  86      -2.233   4.779  30.827  1.00  0.00            
ATOM    909  HB2 PRO A  86      -0.920   5.159  32.095  1.00  0.00            
ATOM    910  CA  PRO A  86      -1.560   6.797  31.121  1.00  0.00            
ATOM    911  HA  PRO A  86      -0.896   7.393  31.750  1.00  0.00            
ATOM    912  C   PRO A  86      -0.962   6.861  29.753  1.00  0.00            
ATOM    913  O   PRO A  86      -1.578   6.572  28.712  1.00  0.00            
ATOM    914  N   TRP A  87       0.357   7.243  29.688  1.00  0.00            
ATOM    915  H   TRP A  87       0.800   7.556  30.536  1.00  0.00            
ATOM    916  CA  TRP A  87       1.002   7.574  28.423  1.00  0.00            
ATOM    917  HA  TRP A  87       0.305   8.167  27.820  1.00  0.00            
ATOM    918  CB  TRP A  87       2.164   8.511  28.851  1.00  0.00            
ATOM    919  HB1 TRP A  87       1.835   9.343  29.462  1.00  0.00            
ATOM    920  HB2 TRP A  87       2.651   8.918  27.960  1.00  0.00            
ATOM    921  CG  TRP A  87       3.301   7.915  29.569  1.00  0.00            
ATOM    922  CD1 TRP A  87       3.355   8.003  30.930  1.00  0.00            
ATOM    923  HD1 TRP A  87       2.659   8.478  31.609  1.00  0.00            
ATOM    924  NE1 TRP A  87       4.527   7.312  31.291  1.00  0.00            
ATOM    925  HE1 TRP A  87       4.870   7.251  32.246  1.00  0.00            
ATOM    926  CE2 TRP A  87       5.302   6.879  30.215  1.00  0.00            
ATOM    927  CZ2 TRP A  87       6.505   6.155  30.044  1.00  0.00            
ATOM    928  HZ2 TRP A  87       6.990   5.805  30.945  1.00  0.00            
ATOM    929  CH2 TRP A  87       7.017   6.057  28.696  1.00  0.00            
ATOM    930  HH2 TRP A  87       7.960   5.536  28.596  1.00  0.00            
ATOM    931  CZ3 TRP A  87       6.311   6.565  27.685  1.00  0.00            
ATOM    932  HZ3 TRP A  87       6.686   6.493  26.675  1.00  0.00            
ATOM    933  CE3 TRP A  87       5.083   7.138  27.872  1.00  0.00            
ATOM    934  HE3 TRP A  87       4.425   7.446  27.080  1.00  0.00            
ATOM    935  CD2 TRP A  87       4.530   7.351  29.108  1.00  0.00            
ATOM    936  C   TRP A  87       1.482   6.408  27.551  1.00  0.00            
ATOM    937  O   TRP A  87       1.943   6.641  26.440  1.00  0.00            
ATOM    938  N   TYR A  88       1.499   5.209  28.113  1.00  0.00            
ATOM    939  H   TYR A  88       0.901   5.087  28.909  1.00  0.00            
ATOM    940  CA  TYR A  88       1.876   4.075  27.320  1.00  0.00            
ATOM    941  HA  TYR A  88       2.867   4.321  26.933  1.00  0.00            
ATOM    942  CB  TYR A  88       2.028   2.819  28.224  1.00  0.00            
ATOM    943  HB1 TYR A  88       2.837   2.916  28.940  1.00  0.00            
ATOM    944  HB2 TYR A  88       2.350   1.981  27.604  1.00  0.00            
ATOM    945  CG  TYR A  88       0.765   2.378  28.914  1.00  0.00            
ATOM    946  CD1 TYR A  88       0.598   2.748  30.233  1.00  0.00            
ATOM    947  HD1 TYR A  88       1.401   3.142  30.835  1.00  0.00            
ATOM    948  CE1 TYR A  88      -0.549   2.210  30.937  1.00  0.00            
ATOM    949  HE1 TYR A  88      -0.735   2.262  32.005  1.00  0.00            
ATOM    950  CZ  TYR A  88      -1.570   1.572  30.229  1.00  0.00            
ATOM    951  OH  TYR A  88      -2.822   1.277  30.807  1.00  0.00            
ATOM    952  HH  TYR A  88      -2.835   1.670  31.684  1.00  0.00            
ATOM    953  CE2 TYR A  88      -1.352   1.237  28.887  1.00  0.00            
ATOM    954  HE2 TYR A  88      -2.110   0.609  28.441  1.00  0.00            
ATOM    955  CD2 TYR A  88      -0.178   1.679  28.236  1.00  0.00            
ATOM    956  HD2 TYR A  88      -0.077   1.462  27.178  1.00  0.00            
ATOM    957  C   TYR A  88       0.960   3.740  26.158  1.00  0.00            
ATOM    958  O   TYR A  88       1.319   3.039  25.202  1.00  0.00            
ATOM    959  N   LEU A  89      -0.207   4.392  26.207  1.00  0.00            
ATOM    960  H   LEU A  89      -0.466   4.776  27.109  1.00  0.00            
ATOM    961  CA  LEU A  89      -1.269   4.289  25.199  1.00  0.00            
ATOM    962  HA  LEU A  89      -1.475   3.278  24.844  1.00  0.00            
ATOM    963  CB  LEU A  89      -2.598   4.711  25.788  1.00  0.00            
ATOM    964  HB1 LEU A  89      -3.406   4.769  25.062  1.00  0.00            
ATOM    965  HB2 LEU A  89      -2.412   5.714  26.175  1.00  0.00            
ATOM    966  CG  LEU A  89      -3.140   3.846  26.986  1.00  0.00            
ATOM    967  HG  LEU A  89      -2.352   3.623  27.712  1.00  0.00            
ATOM    968  CD1 LEU A  89      -4.207   4.581  27.763  1.00  0.00            
ATOM    969 1HD1 LEU A  89      -4.843   3.916  28.365  1.00  0.00            
ATOM    970 2HD1 LEU A  89      -3.866   5.410  28.390  1.00  0.00            
ATOM    971 3HD1 LEU A  89      -4.891   5.024  27.036  1.00  0.00            
ATOM    972  CD2 LEU A  89      -3.628   2.501  26.570  1.00  0.00            
ATOM    973 1HD2 LEU A  89      -2.856   2.042  25.952  1.00  0.00            
ATOM    974 2HD2 LEU A  89      -3.762   1.820  27.406  1.00  0.00            
ATOM    975 3HD2 LEU A  89      -4.515   2.606  25.943  1.00  0.00            
ATOM    976  C   LEU A  89      -0.932   5.184  23.960  1.00  0.00            
ATOM    977  O   LEU A  89      -0.442   6.303  24.039  1.00  0.00            
ATOM    978  N   PRO A  90      -1.196   4.619  22.696  1.00  0.00            
ATOM    979  CD  PRO A  90      -1.747   3.280  22.405  1.00  0.00            
ATOM    980  HD1 PRO A  90      -2.815   3.124  22.544  1.00  0.00            
ATOM    981  HD2 PRO A  90      -1.218   2.567  23.044  1.00  0.00            
ATOM    982  CG  PRO A  90      -1.397   3.043  20.900  1.00  0.00            
ATOM    983  HG1 PRO A  90      -2.157   2.485  20.361  1.00  0.00            
ATOM    984  HG2 PRO A  90      -0.370   2.683  20.843  1.00  0.00            
ATOM    985  CB  PRO A  90      -1.364   4.454  20.404  1.00  0.00            
ATOM    986  HB1 PRO A  90      -2.399   4.824  20.332  1.00  0.00            
ATOM    987  HB2 PRO A  90      -0.835   4.578  19.460  1.00  0.00            
ATOM    988  CA  PRO A  90      -0.650   5.244  21.450  1.00  0.00            
ATOM    989  HA  PRO A  90       0.425   5.199  21.304  1.00  0.00            
ATOM    990  C   PRO A  90      -1.025   6.722  21.193  1.00  0.00            
ATOM    991  O   PRO A  90      -0.281   7.430  20.461  1.00  0.00            
ATOM    992  N   TRP A  91      -2.113   7.212  21.804  1.00  0.00            
ATOM    993  H   TRP A  91      -2.594   6.614  22.455  1.00  0.00            
ATOM    994  CA  TRP A  91      -2.716   8.547  21.654  1.00  0.00            
ATOM    995  HA  TRP A  91      -2.362   8.992  20.730  1.00  0.00            
ATOM    996  CB  TRP A  91      -4.294   8.424  21.553  1.00  0.00            
ATOM    997  HB1 TRP A  91      -4.537   8.120  20.536  1.00  0.00            
ATOM    998  HB2 TRP A  91      -4.762   9.412  21.552  1.00  0.00            
ATOM    999  CG  TRP A  91      -5.002   7.373  22.427  1.00  0.00            
ATOM   1000  CD1 TRP A  91      -5.383   7.424  23.715  1.00  0.00            
ATOM   1001  HD1 TRP A  91      -5.237   8.311  24.305  1.00  0.00            
ATOM   1002  NE1 TRP A  91      -5.891   6.234  24.115  1.00  0.00            
ATOM   1003  HE1 TRP A  91      -6.305   6.147  25.036  1.00  0.00            
ATOM   1004  CE2 TRP A  91      -5.567   5.214  23.219  1.00  0.00            
ATOM   1005  CZ2 TRP A  91      -5.753   3.822  23.181  1.00  0.00            
ATOM   1006  HZ2 TRP A  91      -6.274   3.327  23.986  1.00  0.00            
ATOM   1007  CH2 TRP A  91      -5.396   3.064  22.093  1.00  0.00            
ATOM   1008  HH2 TRP A  91      -5.459   1.987  22.010  1.00  0.00            
ATOM   1009  CZ3 TRP A  91      -4.859   3.745  20.987  1.00  0.00            
ATOM   1010  HZ3 TRP A  91      -4.525   3.200  20.121  1.00  0.00            
ATOM   1011  CE3 TRP A  91      -4.736   5.139  20.972  1.00  0.00            
ATOM   1012  HE3 TRP A  91      -4.307   5.654  20.136  1.00  0.00            
ATOM   1013  CD2 TRP A  91      -5.092   5.972  22.082  1.00  0.00            
ATOM   1014  C   TRP A  91      -2.258   9.411  22.879  1.00  0.00            
ATOM   1015  O   TRP A  91      -2.591  10.589  22.921  1.00  0.00            
ATOM   1016  N   ALA A  92      -1.577   8.808  23.870  1.00  0.00            
ATOM   1017  H   ALA A  92      -1.209   7.866  23.789  1.00  0.00            
ATOM   1018  CA  ALA A  92      -1.159   9.500  25.135  1.00  0.00            
ATOM   1019  HA  ALA A  92      -1.491  10.531  25.071  1.00  0.00            
ATOM   1020  CB  ALA A  92      -2.027   8.901  26.332  1.00  0.00            
ATOM   1021  HB1 ALA A  92      -1.579   7.971  26.692  1.00  0.00            
ATOM   1022  HB2 ALA A  92      -2.086   9.538  27.218  1.00  0.00            
ATOM   1023  HB3 ALA A  92      -3.051   8.640  26.045  1.00  0.00            
ATOM   1024  C   ALA A  92       0.321   9.506  25.336  1.00  0.00            
ATOM   1025  O   ALA A  92       0.850   9.989  26.320  1.00  0.00            
ATOM   1026  N   SER A  93       1.153   8.995  24.395  1.00  0.00            
ATOM   1027  H   SER A  93       0.794   8.406  23.668  1.00  0.00            
ATOM   1028  CA  SER A  93       2.592   9.100  24.404  1.00  0.00            
ATOM   1029  HA  SER A  93       2.967   8.874  25.399  1.00  0.00            
ATOM   1030  CB  SER A  93       3.172   8.132  23.369  1.00  0.00            
ATOM   1031  HB1 SER A  93       4.259   8.206  23.328  1.00  0.00            
ATOM   1032  HB2 SER A  93       2.830   8.283  22.347  1.00  0.00            
ATOM   1033  OG  SER A  93       2.806   6.747  23.624  1.00  0.00            
ATOM   1034  HG  SER A  93       2.430   6.731  24.511  1.00  0.00            
ATOM   1035  C   SER A  93       3.074  10.487  24.188  1.00  0.00            
ATOM   1036  O   SER A  93       3.882  11.058  24.942  1.00  0.00            
ATOM   1037  N   SER A  94       2.650  11.085  23.083  1.00  0.00            
ATOM   1038  H   SER A  94       1.963  10.587  22.539  1.00  0.00            
ATOM   1039  CA  SER A  94       3.112  12.354  22.539  1.00  0.00            
ATOM   1040  HA  SER A  94       4.193  12.391  22.665  1.00  0.00            
ATOM   1041  CB  SER A  94       3.035  12.318  20.993  1.00  0.00            
ATOM   1042  HB1 SER A  94       3.563  13.191  20.631  1.00  0.00            
ATOM   1043  HB2 SER A  94       1.970  12.333  20.771  1.00  0.00            
ATOM   1044  OG  SER A  94       3.696  11.143  20.447  1.00  0.00            
ATOM   1045  HG  SER A  94       3.155  10.374  20.264  1.00  0.00            
ATOM   1046  C   SER A  94       2.520  13.638  23.161  1.00  0.00            
ATOM   1047  O   SER A  94       3.106  14.727  23.106  1.00  0.00            
ATOM   1048  N   VAL A  95       1.282  13.477  23.683  1.00  0.00            
ATOM   1049  H   VAL A  95       0.914  12.545  23.751  1.00  0.00            
ATOM   1050  CA  VAL A  95       0.431  14.616  24.008  1.00  0.00            
ATOM   1051  HA  VAL A  95       1.017  15.517  24.162  1.00  0.00            
ATOM   1052  CB  VAL A  95      -0.572  14.935  22.915  1.00  0.00            
ATOM   1053  HB  VAL A  95      -0.980  15.893  23.226  1.00  0.00            
ATOM   1054  CG1 VAL A  95       0.105  15.065  21.584  1.00  0.00            
ATOM   1055 1HG1 VAL A  95       0.991  15.694  21.653  1.00  0.00            
ATOM   1056 2HG1 VAL A  95       0.440  14.073  21.292  1.00  0.00            
ATOM   1057 3HG1 VAL A  95      -0.685  15.368  20.899  1.00  0.00            
ATOM   1058  CG2 VAL A  95      -1.708  13.905  22.716  1.00  0.00            
ATOM   1059 1HG2 VAL A  95      -1.212  12.949  22.576  1.00  0.00            
ATOM   1060 2HG2 VAL A  95      -2.358  13.845  23.591  1.00  0.00            
ATOM   1061 3HG2 VAL A  95      -2.364  14.109  21.880  1.00  0.00            
ATOM   1062  C   VAL A  95      -0.310  14.326  25.340  1.00  0.00            
ATOM   1063  O   VAL A  95      -0.534  13.143  25.627  1.00  0.00            
ATOM   1064  N   PRO A  96      -0.678  15.338  26.094  1.00  0.00            
ATOM   1065  CD  PRO A  96      -0.141  16.681  26.015  1.00  0.00            
ATOM   1066  HD1 PRO A  96      -0.330  17.160  25.054  1.00  0.00            
ATOM   1067  HD2 PRO A  96       0.913  16.795  26.262  1.00  0.00            
ATOM   1068  CG  PRO A  96      -0.974  17.481  26.981  1.00  0.00            
ATOM   1069  HG1 PRO A  96      -1.828  17.869  26.419  1.00  0.00            
ATOM   1070  HG2 PRO A  96      -0.408  18.188  27.584  1.00  0.00            
ATOM   1071  CB  PRO A  96      -1.630  16.396  27.926  1.00  0.00            
ATOM   1072  HB1 PRO A  96      -2.472  16.682  28.548  1.00  0.00            
ATOM   1073  HB2 PRO A  96      -0.965  16.172  28.758  1.00  0.00            
ATOM   1074  CA  PRO A  96      -1.731  15.158  27.146  1.00  0.00            
ATOM   1075  HA  PRO A  96      -1.467  14.345  27.832  1.00  0.00            
ATOM   1076  C   PRO A  96      -3.161  14.794  26.526  1.00  0.00            
ATOM   1077  O   PRO A  96      -3.494  15.201  25.384  1.00  0.00            
ATOM   1078  N   GLN A  97      -3.934  14.098  27.293  1.00  0.00            
ATOM   1079  H   GLN A  97      -3.568  13.958  28.221  1.00  0.00            
ATOM   1080  CA  GLN A  97      -5.267  13.658  26.868  1.00  0.00            
ATOM   1081  HA  GLN A  97      -5.591  14.170  25.960  1.00  0.00            
ATOM   1082  CB  GLN A  97      -5.263  12.185  26.537  1.00  0.00            
ATOM   1083  HB1 GLN A  97      -6.290  11.823  26.655  1.00  0.00            
ATOM   1084  HB2 GLN A  97      -4.741  11.603  27.307  1.00  0.00            
ATOM   1085  CG  GLN A  97      -4.714  11.702  25.206  1.00  0.00            
ATOM   1086  HG1 GLN A  97      -4.606  10.618  25.205  1.00  0.00            
ATOM   1087  HG2 GLN A  97      -3.687  12.037  25.074  1.00  0.00            
ATOM   1088  CD  GLN A  97      -5.573  12.059  23.959  1.00  0.00            
ATOM   1089  OE1 GLN A  97      -6.802  12.322  24.093  1.00  0.00            
ATOM   1090  NE2 GLN A  97      -4.956  12.083  22.752  1.00  0.00            
ATOM   1091 1HE2 GLN A  97      -3.961  11.967  22.622  1.00  0.00            
ATOM   1092 2HE2 GLN A  97      -5.542  12.346  21.975  1.00  0.00            
ATOM   1093  C   GLN A  97      -6.407  13.951  27.954  1.00  0.00            
ATOM   1094  O   GLN A  97      -7.548  14.252  27.568  1.00  0.00            
ATOM   1095  N   GLY A  98      -6.049  14.048  29.225  1.00  0.00            
ATOM   1096  H   GLY A  98      -5.053  13.948  29.375  1.00  0.00            
ATOM   1097  CA  GLY A  98      -7.049  14.160  30.279  1.00  0.00            
ATOM   1098  HA1 GLY A  98      -8.093  13.972  30.001  1.00  0.00            
ATOM   1099  HA2 GLY A  98      -7.039  15.168  30.687  1.00  0.00            
ATOM   1100  C   GLY A  98      -6.637  13.418  31.505  1.00  0.00            
ATOM   1101  O   GLY A  98      -5.469  12.978  31.650  1.00  0.00            
ATOM   1102  N   HIS A  99      -7.630  13.123  32.314  1.00  0.00            
ATOM   1103  H   HIS A  99      -8.534  13.465  32.040  1.00  0.00            
ATOM   1104  CA  HIS A  99      -7.434  12.398  33.606  1.00  0.00            
ATOM   1105  HA  HIS A  99      -6.428  11.970  33.637  1.00  0.00            
ATOM   1106  CB  HIS A  99      -7.650  13.320  34.850  1.00  0.00            
ATOM   1107  HB1 HIS A  99      -7.712  12.769  35.789  1.00  0.00            
ATOM   1108  HB2 HIS A  99      -8.635  13.759  34.725  1.00  0.00            
ATOM   1109  CG  HIS A  99      -6.668  14.433  35.075  1.00  0.00            
ATOM   1110  ND1 HIS A  99      -6.753  15.623  34.431  1.00  0.00            
ATOM   1111  HD1 HIS A  99      -7.425  15.825  33.708  1.00  0.00            
ATOM   1112  CE1 HIS A  99      -5.745  16.389  34.797  1.00  0.00            
ATOM   1113  HE1 HIS A  99      -5.531  17.373  34.395  1.00  0.00            
ATOM   1114  NE2 HIS A  99      -5.077  15.822  35.776  1.00  0.00            
ATOM   1115  CD2 HIS A  99      -5.656  14.515  35.976  1.00  0.00            
ATOM   1116  HD2 HIS A  99      -5.222  13.722  36.558  1.00  0.00            
ATOM   1117  C   HIS A  99      -8.456  11.208  33.700  1.00  0.00            
ATOM   1118  O   HIS A  99      -9.485  11.140  33.024  1.00  0.00            
ATOM   1119  N   VAL A 100      -8.090  10.249  34.600  1.00  0.00            
ATOM   1120  H   VAL A 100      -7.159  10.358  34.976  1.00  0.00            
ATOM   1121  CA  VAL A 100      -8.869   9.057  34.840  1.00  0.00            
ATOM   1122  HA  VAL A 100      -9.906   9.119  34.526  1.00  0.00            
ATOM   1123  CB  VAL A 100      -8.146   7.788  34.246  1.00  0.00            
ATOM   1124  HB  VAL A 100      -8.812   6.973  34.538  1.00  0.00            
ATOM   1125  CG1 VAL A 100      -7.949   7.844  32.752  1.00  0.00            
ATOM   1126 1HG1 VAL A 100      -8.902   8.117  32.299  1.00  0.00            
ATOM   1127 2HG1 VAL A 100      -7.186   8.516  32.358  1.00  0.00            
ATOM   1128 3HG1 VAL A 100      -7.705   6.806  32.498  1.00  0.00            
ATOM   1129  CG2 VAL A 100      -6.792   7.543  34.883  1.00  0.00            
ATOM   1130 1HG2 VAL A 100      -6.301   6.699  34.386  1.00  0.00            
ATOM   1131 2HG2 VAL A 100      -6.151   8.407  34.700  1.00  0.00            
ATOM   1132 3HG2 VAL A 100      -7.031   7.255  35.909  1.00  0.00            
ATOM   1133  C   VAL A 100      -9.100   8.949  36.353  1.00  0.00            
ATOM   1134  O   VAL A 100      -8.322   9.460  37.129  1.00  0.00            
ATOM   1135  N   TYR A 101     -10.177   8.341  36.867  1.00  0.00            
ATOM   1136  H   TYR A 101     -10.781   7.838  36.244  1.00  0.00            
ATOM   1137  CA  TYR A 101     -10.803   8.701  38.156  1.00  0.00            
ATOM   1138  HA  TYR A 101     -10.113   9.229  38.818  1.00  0.00            
ATOM   1139  CB  TYR A 101     -11.947   9.687  38.033  1.00  0.00            
ATOM   1140  HB1 TYR A 101     -12.231  10.015  39.031  1.00  0.00            
ATOM   1141  HB2 TYR A 101     -12.828   9.196  37.634  1.00  0.00            
ATOM   1142  CG  TYR A 101     -11.741  10.876  37.217  1.00  0.00            
ATOM   1143  CD1 TYR A 101     -11.808  12.186  37.771  1.00  0.00            
ATOM   1144  HD1 TYR A 101     -11.934  12.303  38.831  1.00  0.00            
ATOM   1145  CE1 TYR A 101     -11.554  13.325  37.018  1.00  0.00            
ATOM   1146  HE1 TYR A 101     -11.408  14.318  37.422  1.00  0.00            
ATOM   1147  CZ  TYR A 101     -11.466  13.184  35.633  1.00  0.00            
ATOM   1148  OH  TYR A 101     -11.328  14.312  34.948  1.00  0.00            
ATOM   1149  HH  TYR A 101     -11.358  14.324  33.985  1.00  0.00            
ATOM   1150  CE2 TYR A 101     -11.614  11.907  35.024  1.00  0.00            
ATOM   1151  HE2 TYR A 101     -11.570  11.862  33.941  1.00  0.00            
ATOM   1152  CD2 TYR A 101     -11.712  10.753  35.786  1.00  0.00            
ATOM   1153  HD2 TYR A 101     -11.871   9.769  35.357  1.00  0.00            
ATOM   1154  C   TYR A 101     -11.203   7.471  39.077  1.00  0.00            
ATOM   1155  O   TYR A 101     -11.470   6.421  38.544  1.00  0.00            
ATOM   1156  N   ARG A 102     -11.118   7.616  40.438  1.00  0.00            
ATOM   1157  H   ARG A 102     -10.779   8.480  40.835  1.00  0.00            
ATOM   1158  CA  ARG A 102     -11.475   6.619  41.397  1.00  0.00            
ATOM   1159  HA  ARG A 102     -12.089   5.820  40.979  1.00  0.00            
ATOM   1160  CB  ARG A 102     -10.151   6.074  42.048  1.00  0.00            
ATOM   1161  HB1 ARG A 102     -10.350   5.844  43.097  1.00  0.00            
ATOM   1162  HB2 ARG A 102      -9.348   6.794  41.952  1.00  0.00            
ATOM   1163  CG  ARG A 102      -9.690   4.735  41.451  1.00  0.00            
ATOM   1164  HG1 ARG A 102      -9.504   5.021  40.417  1.00  0.00            
ATOM   1165  HG2 ARG A 102     -10.438   3.974  41.631  1.00  0.00            
ATOM   1166  CD  ARG A 102      -8.450   4.233  42.129  1.00  0.00            
ATOM   1167  HD1 ARG A 102      -8.668   4.101  43.189  1.00  0.00            
ATOM   1168  HD2 ARG A 102      -7.661   4.986  42.043  1.00  0.00            
ATOM   1169  NE  ARG A 102      -7.929   3.106  41.421  1.00  0.00            
ATOM   1170  HE  ARG A 102      -7.547   3.319  40.513  1.00  0.00            
ATOM   1171  CZ  ARG A 102      -7.925   1.849  41.861  1.00  0.00            
ATOM   1172  NH1 ARG A 102      -7.463   0.903  41.062  1.00  0.00            
ATOM   1173 1HH1 ARG A 102      -7.408   1.158  40.088  1.00  0.00            
ATOM   1174 2HH1 ARG A 102      -7.662  -0.048  41.342  1.00  0.00            
ATOM   1175  NH2 ARG A 102      -8.458   1.497  43.003  1.00  0.00            
ATOM   1176 1HH2 ARG A 102      -8.630   2.256  43.648  1.00  0.00            
ATOM   1177 2HH2 ARG A 102      -8.396   0.540  43.296  1.00  0.00            
ATOM   1178  C   ARG A 102     -12.294   7.422  42.491  1.00  0.00            
ATOM   1179  O   ARG A 102     -11.953   8.546  42.890  1.00  0.00            
ATOM   1180  N   PHE A 103     -13.153   6.655  43.179  1.00  0.00            
ATOM   1181  H   PHE A 103     -13.235   5.652  43.072  1.00  0.00            
ATOM   1182  CA  PHE A 103     -13.773   7.027  44.465  1.00  0.00            
ATOM   1183  HA  PHE A 103     -13.540   8.062  44.724  1.00  0.00            
ATOM   1184  CB  PHE A 103     -15.269   7.005  44.266  1.00  0.00            
ATOM   1185  HB1 PHE A 103     -15.601   6.041  43.898  1.00  0.00            
ATOM   1186  HB2 PHE A 103     -15.418   7.737  43.474  1.00  0.00            
ATOM   1187  CG  PHE A 103     -15.994   7.515  45.446  1.00  0.00            
ATOM   1188  CD1 PHE A 103     -16.806   6.652  46.199  1.00  0.00            
ATOM   1189  HD1 PHE A 103     -16.961   5.600  46.030  1.00  0.00            
ATOM   1190  CE1 PHE A 103     -17.590   7.281  47.167  1.00  0.00            
ATOM   1191  HE1 PHE A 103     -18.293   6.773  47.810  1.00  0.00            
ATOM   1192  CZ  PHE A 103     -17.546   8.712  47.319  1.00  0.00            
ATOM   1193  HZ  PHE A 103     -18.225   9.142  48.044  1.00  0.00            
ATOM   1194  CE2 PHE A 103     -16.719   9.516  46.542  1.00  0.00            
ATOM   1195  HE2 PHE A 103     -16.646  10.586  46.692  1.00  0.00            
ATOM   1196  CD2 PHE A 103     -15.870   8.910  45.599  1.00  0.00            
ATOM   1197  HD2 PHE A 103     -15.308   9.555  44.927  1.00  0.00            
ATOM   1198  C   PHE A 103     -13.328   6.157  45.638  1.00  0.00            
ATOM   1199  O   PHE A 103     -13.244   4.904  45.564  1.00  0.00            
ATOM   1200  N   CYS A 104     -13.280   6.847  46.758  1.00  0.00            
ATOM   1201  H   CYS A 104     -13.697   7.768  46.700  1.00  0.00            
ATOM   1202  CA  CYS A 104     -12.982   6.263  48.080  1.00  0.00            
ATOM   1203  HA  CYS A 104     -12.841   5.183  48.053  1.00  0.00            
ATOM   1204  CB  CYS A 104     -11.826   7.085  48.707  1.00  0.00            
ATOM   1205  HB1 CYS A 104     -12.240   8.074  48.883  1.00  0.00            
ATOM   1206  HB2 CYS A 104     -10.999   7.112  47.996  1.00  0.00            
ATOM   1207  SG  CYS A 104     -11.210   6.604  50.200  1.00  0.00            
ATOM   1208  C   CYS A 104     -14.322   6.393  48.884  1.00  0.00            
ATOM   1209  O   CYS A 104     -14.725   7.502  49.165  1.00  0.00            
ATOM   1210  N   THR A 105     -14.909   5.275  49.219  1.00  0.00            
ATOM   1211  H   THR A 105     -14.378   4.419  49.069  1.00  0.00            
ATOM   1212  CA  THR A 105     -16.192   5.127  49.867  1.00  0.00            
ATOM   1213  HA  THR A 105     -16.971   5.671  49.348  1.00  0.00            
ATOM   1214  CB  THR A 105     -16.667   3.604  49.974  1.00  0.00            
ATOM   1215  HB  THR A 105     -17.629   3.587  50.503  1.00  0.00            
ATOM   1216  CG2 THR A 105     -16.689   2.849  48.666  1.00  0.00            
ATOM   1217 1HG2 THR A 105     -15.686   2.960  48.265  1.00  0.00            
ATOM   1218 2HG2 THR A 105     -16.808   1.776  48.793  1.00  0.00            
ATOM   1219 3HG2 THR A 105     -17.463   3.217  47.986  1.00  0.00            
ATOM   1220  OG1 THR A 105     -15.825   2.783  50.831  1.00  0.00            
ATOM   1221  HG1 THR A 105     -16.270   1.936  50.874  1.00  0.00            
ATOM   1222  C   THR A 105     -16.102   5.751  51.307  1.00  0.00            
ATOM   1223  O   THR A 105     -15.037   6.014  51.851  1.00  0.00            
ATOM   1224  N   ALA A 106     -17.231   5.880  52.030  1.00  0.00            
ATOM   1225  H   ALA A 106     -18.092   5.669  51.536  1.00  0.00            
ATOM   1226  CA  ALA A 106     -17.455   6.552  53.310  1.00  0.00            
ATOM   1227  HA  ALA A 106     -17.206   7.608  53.314  1.00  0.00            
ATOM   1228  CB  ALA A 106     -18.925   6.531  53.651  1.00  0.00            
ATOM   1229  HB1 ALA A 106     -19.445   6.962  52.796  1.00  0.00            
ATOM   1230  HB2 ALA A 106     -19.339   5.538  53.823  1.00  0.00            
ATOM   1231  HB3 ALA A 106     -19.020   7.209  54.499  1.00  0.00            
ATOM   1232  C   ALA A 106     -16.614   5.882  54.451  1.00  0.00            
ATOM   1233  O   ALA A 106     -16.201   6.493  55.412  1.00  0.00            
ATOM   1234  N   GLU A 107     -16.314   4.613  54.313  1.00  0.00            
ATOM   1235  H   GLU A 107     -16.600   4.124  53.465  1.00  0.00            
ATOM   1236  CA  GLU A 107     -15.527   3.765  55.189  1.00  0.00            
ATOM   1237  HA  GLU A 107     -15.628   4.257  56.161  1.00  0.00            
ATOM   1238  CB  GLU A 107     -16.331   2.493  55.488  1.00  0.00            
ATOM   1239  HB1 GLU A 107     -17.387   2.736  55.563  1.00  0.00            
ATOM   1240  HB2 GLU A 107     -16.073   2.206  56.502  1.00  0.00            
ATOM   1241  CG  GLU A 107     -16.298   1.387  54.411  1.00  0.00            
ATOM   1242  HG1 GLU A 107     -15.334   0.880  54.425  1.00  0.00            
ATOM   1243  HG2 GLU A 107     -16.310   1.861  53.429  1.00  0.00            
ATOM   1244  CD  GLU A 107     -17.420   0.381  54.564  1.00  0.00            
ATOM   1245  OE1 GLU A 107     -18.380   0.504  53.774  1.00  0.00            
ATOM   1246  OE2 GLU A 107     -17.285  -0.485  55.443  1.00  0.00            
ATOM   1247  C   GLU A 107     -14.035   3.553  54.800  1.00  0.00            
ATOM   1248  O   GLU A 107     -13.260   2.970  55.508  1.00  0.00            
ATOM   1249  N   GLY A 108     -13.624   4.293  53.783  1.00  0.00            
ATOM   1250  H   GLY A 108     -14.240   5.021  53.451  1.00  0.00            
ATOM   1251  CA  GLY A 108     -12.247   4.374  53.296  1.00  0.00            
ATOM   1252  HA1 GLY A 108     -11.672   4.652  54.186  1.00  0.00            
ATOM   1253  HA2 GLY A 108     -12.199   5.149  52.535  1.00  0.00            
ATOM   1254  C   GLY A 108     -11.654   3.169  52.642  1.00  0.00            
ATOM   1255  O   GLY A 108     -10.658   2.610  53.064  1.00  0.00            
ATOM   1256  N   LEU A 109     -12.408   2.714  51.603  1.00  0.00            
ATOM   1257  H   LEU A 109     -13.060   3.423  51.291  1.00  0.00            
ATOM   1258  CA  LEU A 109     -11.947   1.772  50.582  1.00  0.00            
ATOM   1259  HA  LEU A 109     -10.859   1.808  50.594  1.00  0.00            
ATOM   1260  CB  LEU A 109     -12.403   0.348  50.991  1.00  0.00            
ATOM   1261  HB1 LEU A 109     -13.480   0.246  50.873  1.00  0.00            
ATOM   1262  HB2 LEU A 109     -12.166   0.163  52.036  1.00  0.00            
ATOM   1263  CG  LEU A 109     -11.757  -0.805  50.164  1.00  0.00            
ATOM   1264  HG  LEU A 109     -11.898  -0.588  49.105  1.00  0.00            
ATOM   1265  CD1 LEU A 109     -10.265  -1.006  50.507  1.00  0.00            
ATOM   1266 1HD1 LEU A 109      -9.841  -1.653  49.736  1.00  0.00            
ATOM   1267 2HD1 LEU A 109      -9.714  -0.075  50.459  1.00  0.00            
ATOM   1268 3HD1 LEU A 109     -10.183  -1.394  51.530  1.00  0.00            
ATOM   1269  CD2 LEU A 109     -12.469  -2.074  50.531  1.00  0.00            
ATOM   1270 1HD2 LEU A 109     -12.476  -2.171  51.616  1.00  0.00            
ATOM   1271 2HD2 LEU A 109     -13.535  -1.931  50.358  1.00  0.00            
ATOM   1272 3HD2 LEU A 109     -12.103  -2.919  49.940  1.00  0.00            
ATOM   1273  C   LEU A 109     -12.401   2.244  49.171  1.00  0.00            
ATOM   1274  O   LEU A 109     -13.355   3.007  49.036  1.00  0.00            
ATOM   1275  N   TRP A 110     -11.619   1.813  48.158  1.00  0.00            
ATOM   1276  H   TRP A 110     -10.736   1.351  48.336  1.00  0.00            
ATOM   1277  CA  TRP A 110     -11.937   2.083  46.762  1.00  0.00            
ATOM   1278  HA  TRP A 110     -12.145   3.150  46.729  1.00  0.00            
ATOM   1279  CB  TRP A 110     -10.812   1.679  45.798  1.00  0.00            
ATOM   1280  HB1 TRP A 110     -11.171   1.970  44.809  1.00  0.00            
ATOM   1281  HB2 TRP A 110     -10.733   0.587  45.805  1.00  0.00            
ATOM   1282  CG  TRP A 110      -9.412   2.273  46.034  1.00  0.00            
ATOM   1283  CD1 TRP A 110      -8.279   1.557  46.302  1.00  0.00            
ATOM   1284  HD1 TRP A 110      -8.335   0.478  46.304  1.00  0.00            
ATOM   1285  NE1 TRP A 110      -7.239   2.397  46.516  1.00  0.00            
ATOM   1286  HE1 TRP A 110      -6.304   2.097  46.711  1.00  0.00            
ATOM   1287  CE2 TRP A 110      -7.551   3.696  46.256  1.00  0.00            
ATOM   1288  CZ2 TRP A 110      -6.861   4.907  46.343  1.00  0.00            
ATOM   1289  HZ2 TRP A 110      -5.795   4.920  46.547  1.00  0.00            
ATOM   1290  CH2 TRP A 110      -7.591   6.124  46.226  1.00  0.00            
ATOM   1291  HH2 TRP A 110      -7.066   7.072  46.158  1.00  0.00            
ATOM   1292  CZ3 TRP A 110      -8.953   6.048  45.980  1.00  0.00            
ATOM   1293  HZ3 TRP A 110      -9.519   6.954  45.785  1.00  0.00            
ATOM   1294  CE3 TRP A 110      -9.673   4.843  46.012  1.00  0.00            
ATOM   1295  HE3 TRP A 110     -10.732   4.784  45.833  1.00  0.00            
ATOM   1296  CD2 TRP A 110      -8.954   3.653  46.121  1.00  0.00            
ATOM   1297  C   TRP A 110     -13.234   1.343  46.341  1.00  0.00            
ATOM   1298  O   TRP A 110     -13.371   0.125  46.693  1.00  0.00            
ATOM   1299  N   LEU A 111     -14.138   2.101  45.701  1.00  0.00            
ATOM   1300  H   LEU A 111     -13.843   3.058  45.592  1.00  0.00            
ATOM   1301  CA  LEU A 111     -15.377   1.673  45.036  1.00  0.00            
ATOM   1302  HA  LEU A 111     -16.028   1.235  45.794  1.00  0.00            
ATOM   1303  CB  LEU A 111     -16.165   2.928  44.499  1.00  0.00            
ATOM   1304  HB1 LEU A 111     -15.539   3.373  43.725  1.00  0.00            
ATOM   1305  HB2 LEU A 111     -16.252   3.734  45.220  1.00  0.00            
ATOM   1306  CG  LEU A 111     -17.608   2.794  43.773  1.00  0.00            
ATOM   1307  HG  LEU A 111     -17.455   1.983  43.065  1.00  0.00            
ATOM   1308  CD1 LEU A 111     -18.694   2.440  44.751  1.00  0.00            
ATOM   1309 1HD1 LEU A 111     -18.380   1.591  45.372  1.00  0.00            
ATOM   1310 2HD1 LEU A 111     -18.886   3.179  45.525  1.00  0.00            
ATOM   1311 3HD1 LEU A 111     -19.501   2.228  44.057  1.00  0.00            
ATOM   1312  CD2 LEU A 111     -18.014   4.136  43.119  1.00  0.00            
ATOM   1313 1HD2 LEU A 111     -17.287   4.633  42.483  1.00  0.00            
ATOM   1314 2HD2 LEU A 111     -18.887   4.025  42.470  1.00  0.00            
ATOM   1315 3HD2 LEU A 111     -18.247   4.808  43.946  1.00  0.00            
ATOM   1316  C   LEU A 111     -15.083   0.557  44.025  1.00  0.00            
ATOM   1317  O   LEU A 111     -14.116   0.567  43.237  1.00  0.00            
ATOM   1318  N   GLN A 112     -15.927  -0.489  44.141  1.00  0.00            
ATOM   1319  H   GLN A 112     -16.693  -0.421  44.794  1.00  0.00            
ATOM   1320  CA  GLN A 112     -15.977  -1.774  43.361  1.00  0.00            
ATOM   1321  HA  GLN A 112     -15.077  -1.997  42.793  1.00  0.00            
ATOM   1322  CB  GLN A 112     -16.231  -2.992  44.282  1.00  0.00            
ATOM   1323  HB1 GLN A 112     -17.285  -3.063  44.527  1.00  0.00            
ATOM   1324  HB2 GLN A 112     -15.694  -2.784  45.206  1.00  0.00            
ATOM   1325  CG  GLN A 112     -15.827  -4.370  43.834  1.00  0.00            
ATOM   1326  HG1 GLN A 112     -14.834  -4.358  43.385  1.00  0.00            
ATOM   1327  HG2 GLN A 112     -16.596  -4.697  43.124  1.00  0.00            
ATOM   1328  CD  GLN A 112     -16.025  -5.282  45.027  1.00  0.00            
ATOM   1329  OE1 GLN A 112     -15.395  -5.158  46.063  1.00  0.00            
ATOM   1330  NE2 GLN A 112     -16.837  -6.309  44.996  1.00  0.00            
ATOM   1331 1HE2 GLN A 112     -17.216  -6.452  44.080  1.00  0.00            
ATOM   1332 2HE2 GLN A 112     -16.937  -6.982  45.751  1.00  0.00            
ATOM   1333  C   GLN A 112     -17.053  -1.646  42.256  1.00  0.00            
ATOM   1334  O   GLN A 112     -18.123  -1.133  42.580  1.00  0.00            
ATOM   1335  N   LYS A 113     -16.829  -2.255  41.095  1.00  0.00            
ATOM   1336  H   LYS A 113     -15.885  -2.618  40.993  1.00  0.00            
ATOM   1337  CA  LYS A 113     -17.827  -2.399  40.025  1.00  0.00            
ATOM   1338  HA  LYS A 113     -18.278  -1.429  39.821  1.00  0.00            
ATOM   1339  CB  LYS A 113     -17.259  -3.008  38.700  1.00  0.00            
ATOM   1340  HB1 LYS A 113     -18.093  -3.235  38.026  1.00  0.00            
ATOM   1341  HB2 LYS A 113     -16.684  -3.926  38.815  1.00  0.00            
ATOM   1342  CG  LYS A 113     -16.333  -2.027  37.933  1.00  0.00            
ATOM   1343  HG1 LYS A 113     -15.398  -1.841  38.467  1.00  0.00            
ATOM   1344  HG2 LYS A 113     -16.921  -1.124  37.789  1.00  0.00            
ATOM   1345  CD  LYS A 113     -15.995  -2.592  36.538  1.00  0.00            
ATOM   1346  HD1 LYS A 113     -15.516  -3.551  36.743  1.00  0.00            
ATOM   1347  HD2 LYS A 113     -15.175  -2.049  36.062  1.00  0.00            
ATOM   1348  CE  LYS A 113     -17.278  -2.742  35.580  1.00  0.00            
ATOM   1349  HE1 LYS A 113     -17.401  -1.675  35.383  1.00  0.00            
ATOM   1350  HE2 LYS A 113     -18.149  -3.116  36.116  1.00  0.00            
ATOM   1351  NZ  LYS A 113     -17.017  -3.513  34.364  1.00  0.00            
ATOM   1352  HZ1 LYS A 113     -17.835  -3.527  33.771  1.00  0.00            
ATOM   1353  HZ2 LYS A 113     -16.219  -3.248  33.793  1.00  0.00            
ATOM   1354  HZ3 LYS A 113     -16.854  -4.488  34.521  1.00  0.00            
ATOM   1355  C   LYS A 113     -18.991  -3.291  40.497  1.00  0.00            
ATOM   1356  O   LYS A 113     -18.777  -4.225  41.218  1.00  0.00            
ATOM   1357  N   ASP A 114     -20.197  -2.982  40.045  1.00  0.00            
ATOM   1358  H   ASP A 114     -20.225  -2.361  39.251  1.00  0.00            
ATOM   1359  CA  ASP A 114     -21.389  -3.827  40.290  1.00  0.00            
ATOM   1360  HA  ASP A 114     -21.293  -3.885  41.372  1.00  0.00            
ATOM   1361  CB  ASP A 114     -22.670  -3.125  39.855  1.00  0.00            
ATOM   1362  HB1 ASP A 114     -23.484  -3.827  40.018  1.00  0.00            
ATOM   1363  HB2 ASP A 114     -22.669  -2.961  38.771  1.00  0.00            
ATOM   1364  CG  ASP A 114     -22.984  -1.805  40.691  1.00  0.00            
ATOM   1365  OD1 ASP A 114     -23.678  -0.840  40.218  1.00  0.00            
ATOM   1366  OD2 ASP A 114     -22.462  -1.669  41.821  1.00  0.00            
ATOM   1367  C   ASP A 114     -21.252  -5.228  39.751  1.00  0.00            
ATOM   1368  O   ASP A 114     -20.594  -5.381  38.705  1.00  0.00            
ATOM   1369  N   ASN A 115     -21.873  -6.260  40.446  1.00  0.00            
ATOM   1370  H   ASN A 115     -22.448  -6.097  41.262  1.00  0.00            
ATOM   1371  CA  ASN A 115     -21.901  -7.638  39.968  1.00  0.00            
ATOM   1372  HA  ASN A 115     -22.392  -8.205  40.756  1.00  0.00            
ATOM   1373  CB  ASN A 115     -22.990  -7.760  38.803  1.00  0.00            
ATOM   1374  HB1 ASN A 115     -22.564  -7.259  37.928  1.00  0.00            
ATOM   1375  HB2 ASN A 115     -23.972  -7.339  38.988  1.00  0.00            
ATOM   1376  CG  ASN A 115     -23.276  -9.246  38.533  1.00  0.00            
ATOM   1377  OD1 ASN A 115     -22.836  -9.774  37.564  1.00  0.00            
ATOM   1378  ND2 ASN A 115     -23.976  -9.874  39.450  1.00  0.00            
ATOM   1379 1HD2 ASN A 115     -24.343  -9.341  40.220  1.00  0.00            
ATOM   1380 2HD2 ASN A 115     -24.058 -10.877  39.344  1.00  0.00            
ATOM   1381  C   ASN A 115     -20.466  -8.164  39.614  1.00  0.00            
ATOM   1382  O   ASN A 115     -20.283  -9.020  38.702  1.00  0.00            
ATOM   1383  N   SER A 116     -19.463  -7.615  40.343  1.00  0.00            
ATOM   1384  H   SER A 116     -19.615  -6.914  41.060  1.00  0.00            
ATOM   1385  CA  SER A 116     -18.006  -7.798  39.982  1.00  0.00            
ATOM   1386  HA  SER A 116     -17.759  -8.769  39.554  1.00  0.00            
ATOM   1387  CB  SER A 116     -17.692  -6.738  38.925  1.00  0.00            
ATOM   1388  HB1 SER A 116     -17.922  -5.705  39.182  1.00  0.00            
ATOM   1389  HB2 SER A 116     -18.319  -7.052  38.089  1.00  0.00            
ATOM   1390  OG  SER A 116     -16.313  -6.808  38.552  1.00  0.00            
ATOM   1391  HG  SER A 116     -16.222  -7.737  38.297  1.00  0.00            
ATOM   1392  C   SER A 116     -17.065  -7.556  41.174  1.00  0.00            
ATOM   1393  O   SER A 116     -17.366  -6.897  42.172  1.00  0.00            
ATOM   1394  N   SER A 117     -15.805  -8.114  41.093  1.00  0.00            
ATOM   1395  H   SER A 117     -15.754  -8.687  40.272  1.00  0.00            
ATOM   1396  CA  SER A 117     -14.651  -7.899  41.960  1.00  0.00            
ATOM   1397  HA  SER A 117     -15.045  -7.702  42.964  1.00  0.00            
ATOM   1398  CB  SER A 117     -13.967  -9.268  42.080  1.00  0.00            
ATOM   1399  HB1 SER A 117     -14.728  -9.946  42.486  1.00  0.00            
ATOM   1400  HB2 SER A 117     -13.280  -9.179  42.914  1.00  0.00            
ATOM   1401  OG  SER A 117     -13.402  -9.651  40.892  1.00  0.00            
ATOM   1402  HG  SER A 117     -12.475  -9.416  40.981  1.00  0.00            
ATOM   1403  C   SER A 117     -13.590  -6.822  41.588  1.00  0.00            
ATOM   1404  O   SER A 117     -12.731  -6.408  42.383  1.00  0.00            
ATOM   1405  N   LEU A 118     -13.747  -6.154  40.413  1.00  0.00            
ATOM   1406  H   LEU A 118     -14.634  -6.253  39.948  1.00  0.00            
ATOM   1407  CA  LEU A 118     -12.800  -5.242  39.785  1.00  0.00            
ATOM   1408  HA  LEU A 118     -11.772  -5.465  40.068  1.00  0.00            
ATOM   1409  CB  LEU A 118     -12.849  -5.297  38.280  1.00  0.00            
ATOM   1410  HB1 LEU A 118     -11.955  -4.861  37.836  1.00  0.00            
ATOM   1411  HB2 LEU A 118     -13.691  -4.723  37.889  1.00  0.00            
ATOM   1412  CG  LEU A 118     -12.831  -6.699  37.543  1.00  0.00            
ATOM   1413  HG  LEU A 118     -13.676  -7.271  37.896  1.00  0.00            
ATOM   1414  CD1 LEU A 118     -13.033  -6.599  36.076  1.00  0.00            
ATOM   1415 1HD1 LEU A 118     -13.355  -7.558  35.676  1.00  0.00            
ATOM   1416 2HD1 LEU A 118     -13.816  -5.893  35.806  1.00  0.00            
ATOM   1417 3HD1 LEU A 118     -12.155  -6.169  35.599  1.00  0.00            
ATOM   1418  CD2 LEU A 118     -11.617  -7.567  37.866  1.00  0.00            
ATOM   1419 1HD2 LEU A 118     -11.169  -7.387  38.846  1.00  0.00            
ATOM   1420 2HD2 LEU A 118     -11.960  -8.576  37.644  1.00  0.00            
ATOM   1421 3HD2 LEU A 118     -10.848  -7.165  37.200  1.00  0.00            
ATOM   1422  C   LEU A 118     -13.006  -3.809  40.366  1.00  0.00            
ATOM   1423  O   LEU A 118     -14.143  -3.430  40.736  1.00  0.00            
ATOM   1424  N   PRO A 119     -12.013  -2.938  40.428  1.00  0.00            
ATOM   1425  CD  PRO A 119     -10.536  -2.989  40.098  1.00  0.00            
ATOM   1426  HD1 PRO A 119     -10.314  -3.604  39.221  1.00  0.00            
ATOM   1427  HD2 PRO A 119     -10.099  -3.431  40.984  1.00  0.00            
ATOM   1428  CG  PRO A 119     -10.049  -1.585  39.857  1.00  0.00            
ATOM   1429  HG1 PRO A 119     -10.459  -1.275  38.886  1.00  0.00            
ATOM   1430  HG2 PRO A 119      -8.969  -1.450  39.872  1.00  0.00            
ATOM   1431  CB  PRO A 119     -10.834  -0.898  40.999  1.00  0.00            
ATOM   1432  HB1 PRO A 119     -10.848   0.185  40.857  1.00  0.00            
ATOM   1433  HB2 PRO A 119     -10.356  -1.157  41.946  1.00  0.00            
ATOM   1434  CA  PRO A 119     -12.237  -1.550  40.862  1.00  0.00            
ATOM   1435  HA  PRO A 119     -12.732  -1.575  41.826  1.00  0.00            
ATOM   1436  C   PRO A 119     -13.140  -0.748  39.884  1.00  0.00            
ATOM   1437  O   PRO A 119     -13.069  -0.817  38.666  1.00  0.00            
ATOM   1438  N   TRP A 120     -13.927   0.174  40.457  1.00  0.00            
ATOM   1439  H   TRP A 120     -13.848   0.274  41.461  1.00  0.00            
ATOM   1440  CA  TRP A 120     -14.611   1.229  39.709  1.00  0.00            
ATOM   1441  HA  TRP A 120     -14.992   0.830  38.769  1.00  0.00            
ATOM   1442  CB  TRP A 120     -15.822   1.911  40.362  1.00  0.00            
ATOM   1443  HB1 TRP A 120     -15.527   2.278  41.339  1.00  0.00            
ATOM   1444  HB2 TRP A 120     -16.558   1.105  40.462  1.00  0.00            
ATOM   1445  CG  TRP A 120     -16.444   3.081  39.582  1.00  0.00            
ATOM   1446  CD1 TRP A 120     -17.413   2.977  38.664  1.00  0.00            
ATOM   1447  HD1 TRP A 120     -17.791   2.088  38.173  1.00  0.00            
ATOM   1448  NE1 TRP A 120     -17.692   4.247  38.217  1.00  0.00            
ATOM   1449  HE1 TRP A 120     -18.305   4.393  37.426  1.00  0.00            
ATOM   1450  CE2 TRP A 120     -16.851   5.223  38.698  1.00  0.00            
ATOM   1451  CZ2 TRP A 120     -16.672   6.567  38.402  1.00  0.00            
ATOM   1452  HZ2 TRP A 120     -17.271   7.045  37.647  1.00  0.00            
ATOM   1453  CH2 TRP A 120     -15.656   7.338  39.009  1.00  0.00            
ATOM   1454  HH2 TRP A 120     -15.511   8.387  38.778  1.00  0.00            
ATOM   1455  CZ3 TRP A 120     -14.853   6.677  39.984  1.00  0.00            
ATOM   1456  HZ3 TRP A 120     -14.067   7.170  40.535  1.00  0.00            
ATOM   1457  CE3 TRP A 120     -15.049   5.315  40.314  1.00  0.00            
ATOM   1458  HE3 TRP A 120     -14.352   4.821  40.974  1.00  0.00            
ATOM   1459  CD2 TRP A 120     -16.044   4.529  39.640  1.00  0.00            
ATOM   1460  C   TRP A 120     -13.655   2.204  39.254  1.00  0.00            
ATOM   1461  O   TRP A 120     -12.856   2.598  40.128  1.00  0.00            
ATOM   1462  N   ARG A 121     -13.660   2.589  38.003  1.00  0.00            
ATOM   1463  H   ARG A 121     -14.295   2.107  37.379  1.00  0.00            
ATOM   1464  CA  ARG A 121     -12.921   3.787  37.461  1.00  0.00            
ATOM   1465  HA  ARG A 121     -12.927   4.547  38.250  1.00  0.00            
ATOM   1466  CB  ARG A 121     -11.545   3.435  36.892  1.00  0.00            
ATOM   1467  HB1 ARG A 121     -11.012   4.339  36.586  1.00  0.00            
ATOM   1468  HB2 ARG A 121     -11.809   2.929  35.969  1.00  0.00            
ATOM   1469  CG  ARG A 121     -10.617   2.834  37.903  1.00  0.00            
ATOM   1470  HG1 ARG A 121     -11.135   2.135  38.565  1.00  0.00            
ATOM   1471  HG2 ARG A 121     -10.077   3.642  38.401  1.00  0.00            
ATOM   1472  CD  ARG A 121      -9.568   1.966  37.253  1.00  0.00            
ATOM   1473  HD1 ARG A 121      -8.999   1.502  38.051  1.00  0.00            
ATOM   1474  HD2 ARG A 121      -8.983   2.534  36.522  1.00  0.00            
ATOM   1475  NE  ARG A 121     -10.168   0.831  36.520  1.00  0.00            
ATOM   1476  HE  ARG A 121     -11.112   0.884  36.171  1.00  0.00            
ATOM   1477  CZ  ARG A 121      -9.491  -0.273  36.136  1.00  0.00            
ATOM   1478  NH1 ARG A 121      -8.197  -0.474  36.341  1.00  0.00            
ATOM   1479 1HH1 ARG A 121      -7.639   0.246  36.793  1.00  0.00            
ATOM   1480 2HH1 ARG A 121      -7.863  -1.388  36.080  1.00  0.00            
ATOM   1481  NH2 ARG A 121     -10.058  -1.208  35.490  1.00  0.00            
ATOM   1482 1HH2 ARG A 121     -11.068  -1.281  35.511  1.00  0.00            
ATOM   1483 2HH2 ARG A 121      -9.553  -1.996  35.107  1.00  0.00            
ATOM   1484  C   ARG A 121     -13.734   4.468  36.322  1.00  0.00            
ATOM   1485  O   ARG A 121     -14.387   3.756  35.569  1.00  0.00            
ATOM   1486  N   ASP A 122     -13.661   5.778  36.049  1.00  0.00            
ATOM   1487  H   ASP A 122     -13.032   6.369  36.568  1.00  0.00            
ATOM   1488  CA  ASP A 122     -14.001   6.355  34.754  1.00  0.00            
ATOM   1489  HA  ASP A 122     -14.581   5.656  34.156  1.00  0.00            
ATOM   1490  CB  ASP A 122     -14.914   7.584  34.949  1.00  0.00            
ATOM   1491  HB1 ASP A 122     -14.627   8.227  35.786  1.00  0.00            
ATOM   1492  HB2 ASP A 122     -15.933   7.225  34.900  1.00  0.00            
ATOM   1493  CG  ASP A 122     -14.717   8.618  33.848  1.00  0.00            
ATOM   1494  OD1 ASP A 122     -15.279   8.471  32.735  1.00  0.00            
ATOM   1495  OD2 ASP A 122     -13.950   9.563  34.126  1.00  0.00            
ATOM   1496  C   ASP A 122     -12.691   6.734  34.058  1.00  0.00            
ATOM   1497  O   ASP A 122     -11.692   7.284  34.628  1.00  0.00            
ATOM   1498  N   LEU A 123     -12.794   6.387  32.750  1.00  0.00            
ATOM   1499  H   LEU A 123     -13.699   6.221  32.342  1.00  0.00            
ATOM   1500  CA  LEU A 123     -11.695   6.283  31.805  1.00  0.00            
ATOM   1501  HA  LEU A 123     -10.733   6.515  32.278  1.00  0.00            
ATOM   1502  CB  LEU A 123     -11.400   4.818  31.425  1.00  0.00            
ATOM   1503  HB1 LEU A 123     -10.476   4.827  30.851  1.00  0.00            
ATOM   1504  HB2 LEU A 123     -12.173   4.496  30.735  1.00  0.00            
ATOM   1505  CG  LEU A 123     -11.322   3.786  32.613  1.00  0.00            
ATOM   1506  HG  LEU A 123     -12.173   3.904  33.280  1.00  0.00            
ATOM   1507  CD1 LEU A 123     -11.280   2.499  31.954  1.00  0.00            
ATOM   1508 1HD1 LEU A 123     -11.373   1.729  32.716  1.00  0.00            
ATOM   1509 2HD1 LEU A 123     -12.050   2.446  31.190  1.00  0.00            
ATOM   1510 3HD1 LEU A 123     -10.319   2.276  31.480  1.00  0.00            
ATOM   1511  CD2 LEU A 123     -10.124   3.995  33.509  1.00  0.00            
ATOM   1512 1HD2 LEU A 123      -9.251   4.237  32.915  1.00  0.00            
ATOM   1513 2HD2 LEU A 123     -10.330   4.773  34.249  1.00  0.00            
ATOM   1514 3HD2 LEU A 123      -9.998   3.083  34.094  1.00  0.00            
ATOM   1515  C   LEU A 123     -11.891   7.138  30.531  1.00  0.00            
ATOM   1516  O   LEU A 123     -10.954   7.221  29.760  1.00  0.00            
ATOM   1517  N   SER A 124     -13.074   7.733  30.299  1.00  0.00            
ATOM   1518  H   SER A 124     -13.795   7.658  31.009  1.00  0.00            
ATOM   1519  CA  SER A 124     -13.542   8.200  28.991  1.00  0.00            
ATOM   1520  HA  SER A 124     -13.448   7.341  28.339  1.00  0.00            
ATOM   1521  CB  SER A 124     -15.044   8.482  29.233  1.00  0.00            
ATOM   1522  HB1 SER A 124     -15.643   7.578  29.350  1.00  0.00            
ATOM   1523  HB2 SER A 124     -15.478   8.867  28.311  1.00  0.00            
ATOM   1524  OG  SER A 124     -15.258   9.422  30.295  1.00  0.00            
ATOM   1525  HG  SER A 124     -15.259   8.922  31.114  1.00  0.00            
ATOM   1526  C   SER A 124     -12.792   9.450  28.458  1.00  0.00            
ATOM   1527  O   SER A 124     -12.983   9.696  27.309  1.00  0.00            
ATOM   1528  N   GLU A 125     -11.802  10.028  29.188  1.00  0.00            
ATOM   1529  H   GLU A 125     -11.701   9.789  30.162  1.00  0.00            
ATOM   1530  CA  GLU A 125     -10.829  10.981  28.583  1.00  0.00            
ATOM   1531  HA  GLU A 125     -11.242  11.568  27.767  1.00  0.00            
ATOM   1532  CB  GLU A 125     -10.458  12.086  29.591  1.00  0.00            
ATOM   1533  HB1 GLU A 125      -9.927  12.844  29.020  1.00  0.00            
ATOM   1534  HB2 GLU A 125      -9.801  11.699  30.383  1.00  0.00            
ATOM   1535  CG  GLU A 125     -11.601  12.860  30.272  1.00  0.00            
ATOM   1536  HG1 GLU A 125     -12.096  12.278  31.053  1.00  0.00            
ATOM   1537  HG2 GLU A 125     -12.292  13.144  29.482  1.00  0.00            
ATOM   1538  CD  GLU A 125     -11.099  14.142  30.918  1.00  0.00            
ATOM   1539  OE1 GLU A 125     -10.577  15.041  30.243  1.00  0.00            
ATOM   1540  OE2 GLU A 125     -11.112  14.330  32.155  1.00  0.00            
ATOM   1541  C   GLU A 125      -9.570  10.363  27.963  1.00  0.00            
ATOM   1542  O   GLU A 125      -8.722  11.059  27.408  1.00  0.00            
ATOM   1543  N   CYS A 126      -9.467   9.035  28.112  1.00  0.00            
ATOM   1544  H   CYS A 126     -10.104   8.629  28.780  1.00  0.00            
ATOM   1545  CA  CYS A 126      -8.317   8.193  27.819  1.00  0.00            
ATOM   1546  HA  CYS A 126      -7.600   8.787  27.249  1.00  0.00            
ATOM   1547  CB  CYS A 126      -7.727   7.765  29.167  1.00  0.00            
ATOM   1548  HB1 CYS A 126      -8.248   7.055  29.800  1.00  0.00            
ATOM   1549  HB2 CYS A 126      -7.853   8.656  29.784  1.00  0.00            
ATOM   1550  SG  CYS A 126      -6.010   7.292  29.212  1.00  0.00            
ATOM   1551  C   CYS A 126      -8.597   6.845  26.987  1.00  0.00            
ATOM   1552  O   CYS A 126      -7.735   5.871  26.807  1.00  0.00            
ATOM   1553  N   GLU A 127      -9.768   6.851  26.361  1.00  0.00            
ATOM   1554  H   GLU A 127     -10.313   7.695  26.460  1.00  0.00            
ATOM   1555  CA  GLU A 127     -10.119   5.856  25.358  1.00  0.00            
ATOM   1556  HA  GLU A 127      -9.717   4.888  25.658  1.00  0.00            
ATOM   1557  CB  GLU A 127     -11.636   5.603  25.534  1.00  0.00            
ATOM   1558  HB1 GLU A 127     -12.187   6.490  25.200  1.00  0.00            
ATOM   1559  HB2 GLU A 127     -11.832   5.494  26.602  1.00  0.00            
ATOM   1560  CG  GLU A 127     -12.148   4.353  24.826  1.00  0.00            
ATOM   1561  HG1 GLU A 127     -11.697   4.145  23.855  1.00  0.00            
ATOM   1562  HG2 GLU A 127     -13.205   4.504  24.631  1.00  0.00            
ATOM   1563  CD  GLU A 127     -12.035   3.135  25.787  1.00  0.00            
ATOM   1564  OE1 GLU A 127     -13.087   2.587  26.183  1.00  0.00            
ATOM   1565  OE2 GLU A 127     -10.881   2.727  26.141  1.00  0.00            
ATOM   1566  C   GLU A 127      -9.727   6.243  23.952  1.00  0.00            
ATOM   1567  O   GLU A 127      -9.577   7.405  23.585  1.00  0.00            
ATOM   1568  N   GLU A 128      -9.465   5.241  23.083  1.00  0.00            
ATOM   1569  H   GLU A 128      -9.441   4.311  23.468  1.00  0.00            
ATOM   1570  CA  GLU A 128      -8.719   5.428  21.842  1.00  0.00            
ATOM   1571  HA  GLU A 128      -7.782   5.903  22.129  1.00  0.00            
ATOM   1572  CB  GLU A 128      -8.445   4.044  21.227  1.00  0.00            
ATOM   1573  HB1 GLU A 128      -8.008   3.406  21.999  1.00  0.00            
ATOM   1574  HB2 GLU A 128      -7.733   4.183  20.414  1.00  0.00            
ATOM   1575  CG  GLU A 128      -9.707   3.294  20.836  1.00  0.00            
ATOM   1576  HG1 GLU A 128     -10.212   3.812  20.023  1.00  0.00            
ATOM   1577  HG2 GLU A 128     -10.454   3.271  21.632  1.00  0.00            
ATOM   1578  CD  GLU A 128      -9.431   1.900  20.255  1.00  0.00            
ATOM   1579  OE1 GLU A 128      -9.902   0.933  20.904  1.00  0.00            
ATOM   1580  OE2 GLU A 128      -8.720   1.751  19.227  1.00  0.00            
ATOM   1581  C   GLU A 128      -9.253   6.343  20.769  1.00  0.00            
ATOM   1582  O   GLU A 128     -10.489   6.462  20.522  1.00  0.00            
ATOM   1583  N   SER A 129      -8.319   6.840  19.926  1.00  0.00            
ATOM   1584  H   SER A 129      -7.367   6.511  20.016  1.00  0.00            
ATOM   1585  CA  SER A 129      -8.547   7.821  18.896  1.00  0.00            
ATOM   1586  HA  SER A 129      -9.576   7.763  18.553  1.00  0.00            
ATOM   1587  CB  SER A 129      -8.608   9.253  19.407  1.00  0.00            
ATOM   1588  HB1 SER A 129      -9.465   9.303  20.081  1.00  0.00            
ATOM   1589  HB2 SER A 129      -8.774  10.066  18.706  1.00  0.00            
ATOM   1590  OG  SER A 129      -7.494   9.416  20.197  1.00  0.00            
ATOM   1591  HG  SER A 129      -7.597   9.203  21.120  1.00  0.00            
ATOM   1592  C   SER A 129      -7.637   7.682  17.698  1.00  0.00            
ATOM   1593  O   SER A 129      -6.441   7.465  17.839  1.00  0.00            
ATOM   1594  N   LYS A 130      -8.197   7.832  16.494  1.00  0.00            
ATOM   1595  H   LYS A 130      -9.205   7.886  16.523  1.00  0.00            
ATOM   1596  CA  LYS A 130      -7.467   7.853  15.213  1.00  0.00            
ATOM   1597  HA  LYS A 130      -6.841   6.958  15.204  1.00  0.00            
ATOM   1598  CB  LYS A 130      -8.454   7.553  14.103  1.00  0.00            
ATOM   1599  HB1 LYS A 130      -7.903   7.385  13.169  1.00  0.00            
ATOM   1600  HB2 LYS A 130      -9.076   8.432  13.959  1.00  0.00            
ATOM   1601  CG  LYS A 130      -9.371   6.305  14.304  1.00  0.00            
ATOM   1602  HG1 LYS A 130      -9.964   6.098  13.412  1.00  0.00            
ATOM   1603  HG2 LYS A 130      -9.966   6.425  15.212  1.00  0.00            
ATOM   1604  CD  LYS A 130      -8.544   5.059  14.655  1.00  0.00            
ATOM   1605  HD1 LYS A 130      -7.994   5.206  15.587  1.00  0.00            
ATOM   1606  HD2 LYS A 130      -7.915   4.905  13.772  1.00  0.00            
ATOM   1607  CE  LYS A 130      -9.413   3.835  14.773  1.00  0.00            
ATOM   1608  HE1 LYS A 130     -10.176   3.871  13.997  1.00  0.00            
ATOM   1609  HE2 LYS A 130      -9.869   3.870  15.770  1.00  0.00            
ATOM   1610  NZ  LYS A 130      -8.683   2.552  14.794  1.00  0.00            
ATOM   1611  HZ1 LYS A 130      -7.911   2.614  15.450  1.00  0.00            
ATOM   1612  HZ2 LYS A 130      -9.233   1.728  14.991  1.00  0.00            
ATOM   1613  HZ3 LYS A 130      -8.244   2.334  13.907  1.00  0.00            
ATOM   1614  C   LYS A 130      -6.661   9.189  15.001  1.00  0.00            
ATOM   1615  O   LYS A 130      -5.815   9.247  14.096  1.00  0.00            
ATOM   1616  N   ARG A 131      -6.933  10.193  15.857  1.00  0.00            
ATOM   1617  H   ARG A 131      -7.782  10.109  16.391  1.00  0.00            
ATOM   1618  CA  ARG A 131      -6.059  11.351  16.136  1.00  0.00            
ATOM   1619  HA  ARG A 131      -6.715  12.141  16.504  1.00  0.00            
ATOM   1620  CB  ARG A 131      -5.008  10.922  17.182  1.00  0.00            
ATOM   1621  HB1 ARG A 131      -5.506  10.518  18.061  1.00  0.00            
ATOM   1622  HB2 ARG A 131      -4.490  11.833  17.512  1.00  0.00            
ATOM   1623  CG  ARG A 131      -3.934   9.966  16.739  1.00  0.00            
ATOM   1624  HG1 ARG A 131      -3.161  10.548  16.235  1.00  0.00            
ATOM   1625  HG2 ARG A 131      -4.240   9.252  15.981  1.00  0.00            
ATOM   1626  CD  ARG A 131      -3.303   9.316  18.018  1.00  0.00            
ATOM   1627  HD1 ARG A 131      -4.098   8.881  18.615  1.00  0.00            
ATOM   1628  HD2 ARG A 131      -2.807  10.091  18.602  1.00  0.00            
ATOM   1629  NE  ARG A 131      -2.343   8.264  17.625  1.00  0.00            
ATOM   1630  HE  ARG A 131      -1.364   8.508  17.678  1.00  0.00            
ATOM   1631  CZ  ARG A 131      -2.557   6.991  17.403  1.00  0.00            
ATOM   1632  NH1 ARG A 131      -3.696   6.394  17.588  1.00  0.00            
ATOM   1633 1HH1 ARG A 131      -4.556   6.882  17.796  1.00  0.00            
ATOM   1634 2HH1 ARG A 131      -3.847   5.413  17.391  1.00  0.00            
ATOM   1635  NH2 ARG A 131      -1.608   6.260  16.972  1.00  0.00            
ATOM   1636 1HH2 ARG A 131      -0.754   6.767  16.753  1.00  0.00            
ATOM   1637 2HH2 ARG A 131      -1.713   5.265  16.849  1.00  0.00            
ATOM   1638  C   ARG A 131      -5.506  12.186  14.970  1.00  0.00            
ATOM   1639  O   ARG A 131      -4.493  12.893  15.090  1.00  0.00            
ATOM   1640  N   GLY A 132      -6.037  12.050  13.785  1.00  0.00            
ATOM   1641  H   GLY A 132      -6.830  11.440  13.664  1.00  0.00            
ATOM   1642  CA  GLY A 132      -5.614  12.891  12.586  1.00  0.00            
ATOM   1643  HA1 GLY A 132      -5.247  13.852  12.939  1.00  0.00            
ATOM   1644  HA2 GLY A 132      -6.446  13.183  11.948  1.00  0.00            
ATOM   1645  C   GLY A 132      -4.564  12.158  11.700  1.00  0.00            
ATOM   1646  O   GLY A 132      -4.141  12.558  10.631  1.00  0.00            
ATOM   1647  N   GLU A 133      -4.091  10.950  12.108  1.00  0.00            
ATOM   1648  H   GLU A 133      -4.439  10.603  12.985  1.00  0.00            
ATOM   1649  CA  GLU A 133      -3.109  10.113  11.460  1.00  0.00            
ATOM   1650  HA  GLU A 133      -2.788  10.562  10.519  1.00  0.00            
ATOM   1651  CB  GLU A 133      -1.811  10.008  12.280  1.00  0.00            
ATOM   1652  HB1 GLU A 133      -1.490  11.010  12.573  1.00  0.00            
ATOM   1653  HB2 GLU A 133      -1.064   9.533  11.641  1.00  0.00            
ATOM   1654  CG  GLU A 133      -2.132   9.276  13.582  1.00  0.00            
ATOM   1655  HG1 GLU A 133      -2.807   8.427  13.483  1.00  0.00            
ATOM   1656  HG2 GLU A 133      -2.811   9.970  14.089  1.00  0.00            
ATOM   1657  CD  GLU A 133      -0.813   8.958  14.412  1.00  0.00            
ATOM   1658  OE1 GLU A 133      -0.515   7.743  14.500  1.00  0.00            
ATOM   1659  OE2 GLU A 133      -0.112   9.841  14.979  1.00  0.00            
ATOM   1660  C   GLU A 133      -3.724   8.763  11.045  1.00  0.00            
ATOM   1661  O   GLU A 133      -3.059   8.122  10.176  1.00  0.00            
ATOM   1662  N   ARG A 134      -4.821   8.252  11.603  1.00  0.00            
ATOM   1663  H   ARG A 134      -5.364   8.805  12.265  1.00  0.00            
ATOM   1664  CA  ARG A 134      -5.319   6.915  11.320  1.00  0.00            
ATOM   1665  HA  ARG A 134      -6.360   6.879  11.651  1.00  0.00            
ATOM   1666  CB  ARG A 134      -4.580   5.779  12.067  1.00  0.00            
ATOM   1667  HB1 ARG A 134      -3.519   5.907  11.882  1.00  0.00            
ATOM   1668  HB2 ARG A 134      -5.057   4.837  11.795  1.00  0.00            
ATOM   1669  CG  ARG A 134      -4.706   5.599  13.576  1.00  0.00            
ATOM   1670  HG1 ARG A 134      -5.733   5.398  13.903  1.00  0.00            
ATOM   1671  HG2 ARG A 134      -4.362   6.564  13.936  1.00  0.00            
ATOM   1672  CD  ARG A 134      -3.694   4.514  14.093  1.00  0.00            
ATOM   1673  HD1 ARG A 134      -3.717   3.589  13.513  1.00  0.00            
ATOM   1674  HD2 ARG A 134      -3.920   4.246  15.126  1.00  0.00            
ATOM   1675  NE  ARG A 134      -2.355   5.070  13.920  1.00  0.00            
ATOM   1676  HE  ARG A 134      -2.286   6.078  14.023  1.00  0.00            
ATOM   1677  CZ  ARG A 134      -1.197   4.387  13.889  1.00  0.00            
ATOM   1678  NH1 ARG A 134      -1.229   3.096  13.838  1.00  0.00            
ATOM   1679 1HH1 ARG A 134      -2.045   2.514  13.726  1.00  0.00            
ATOM   1680 2HH1 ARG A 134      -0.357   2.579  13.829  1.00  0.00            
ATOM   1681  NH2 ARG A 134      -0.145   5.033  13.948  1.00  0.00            
ATOM   1682 1HH2 ARG A 134      -0.104   6.024  14.104  1.00  0.00            
ATOM   1683 2HH2 ARG A 134       0.739   4.537  13.957  1.00  0.00            
ATOM   1684  C   ARG A 134      -5.491   6.545   9.860  1.00  0.00            
ATOM   1685  O   ARG A 134      -5.471   5.420   9.405  1.00  0.00            
ATOM   1686  N   SER A 135      -5.797   7.579   9.075  1.00  0.00            
ATOM   1687  H   SER A 135      -5.868   8.492   9.496  1.00  0.00            
ATOM   1688  CA  SER A 135      -6.060   7.396   7.707  1.00  0.00            
ATOM   1689  HA  SER A 135      -5.389   6.656   7.274  1.00  0.00            
ATOM   1690  CB  SER A 135      -5.766   8.658   6.906  1.00  0.00            
ATOM   1691  HB1 SER A 135      -5.943   9.570   7.477  1.00  0.00            
ATOM   1692  HB2 SER A 135      -6.419   8.727   6.034  1.00  0.00            
ATOM   1693  OG  SER A 135      -4.399   8.734   6.449  1.00  0.00            
ATOM   1694  HG  SER A 135      -4.255   9.617   6.095  1.00  0.00            
ATOM   1695  C   SER A 135      -7.531   6.868   7.482  1.00  0.00            
ATOM   1696  O   SER A 135      -8.455   7.263   8.188  1.00  0.00            
ATOM   1697  N   SER A 136      -7.734   5.977   6.548  1.00  0.00            
ATOM   1698  H   SER A 136      -6.959   5.749   5.941  1.00  0.00            
ATOM   1699  CA  SER A 136      -9.064   5.473   6.163  1.00  0.00            
ATOM   1700  HA  SER A 136      -9.712   6.338   5.976  1.00  0.00            
ATOM   1701  CB  SER A 136      -8.966   4.744   4.825  1.00  0.00            
ATOM   1702  HB1 SER A 136      -9.922   4.323   4.488  1.00  0.00            
ATOM   1703  HB2 SER A 136      -8.338   3.892   5.077  1.00  0.00            
ATOM   1704  OG  SER A 136      -8.412   5.481   3.801  1.00  0.00            
ATOM   1705  HG  SER A 136      -7.480   5.343   4.013  1.00  0.00            
ATOM   1706  C   SER A 136      -9.707   4.579   7.225  1.00  0.00            
ATOM   1707  O   SER A 136      -8.940   3.792   7.808  1.00  0.00            
ATOM   1708  N   PRO A 137     -10.998   4.703   7.556  1.00  0.00            
ATOM   1709  CD  PRO A 137     -11.927   5.687   7.080  1.00  0.00            
ATOM   1710  HD1 PRO A 137     -12.007   5.681   5.988  1.00  0.00            
ATOM   1711  HD2 PRO A 137     -11.642   6.698   7.376  1.00  0.00            
ATOM   1712  CG  PRO A 137     -13.287   5.385   7.726  1.00  0.00            
ATOM   1713  HG1 PRO A 137     -13.984   4.903   7.040  1.00  0.00            
ATOM   1714  HG2 PRO A 137     -13.817   6.309   7.942  1.00  0.00            
ATOM   1715  CB  PRO A 137     -12.977   4.500   8.912  1.00  0.00            
ATOM   1716  HB1 PRO A 137     -13.765   3.819   9.241  1.00  0.00            
ATOM   1717  HB2 PRO A 137     -12.826   5.187   9.736  1.00  0.00            
ATOM   1718  CA  PRO A 137     -11.730   3.793   8.408  1.00  0.00            
ATOM   1719  HA  PRO A 137     -11.047   3.601   9.245  1.00  0.00            
ATOM   1720  C   PRO A 137     -11.894   2.370   7.784  1.00  0.00            
ATOM   1721  O   PRO A 137     -11.874   2.163   6.552  1.00  0.00            
ATOM   1722  N   GLU A 138     -12.206   1.406   8.658  1.00  0.00            
ATOM   1723  H   GLU A 138     -12.377   1.757   9.594  1.00  0.00            
ATOM   1724  CA  GLU A 138     -12.450  -0.042   8.321  1.00  0.00            
ATOM   1725  HA  GLU A 138     -11.528  -0.443   7.900  1.00  0.00            
ATOM   1726  CB  GLU A 138     -12.893  -0.912   9.525  1.00  0.00            
ATOM   1727  HB1 GLU A 138     -13.101  -1.920   9.179  1.00  0.00            
ATOM   1728  HB2 GLU A 138     -13.740  -0.381   9.975  1.00  0.00            
ATOM   1729  CG  GLU A 138     -11.862  -0.983  10.617  1.00  0.00            
ATOM   1730  HG1 GLU A 138     -11.543   0.041  10.778  1.00  0.00            
ATOM   1731  HG2 GLU A 138     -10.902  -1.415  10.327  1.00  0.00            
ATOM   1732  CD  GLU A 138     -12.289  -1.642  11.924  1.00  0.00            
ATOM   1733  OE1 GLU A 138     -12.374  -2.891  11.958  1.00  0.00            
ATOM   1734  OE2 GLU A 138     -12.559  -0.891  12.860  1.00  0.00            
ATOM   1735  C   GLU A 138     -13.554  -0.243   7.238  1.00  0.00            
ATOM   1736  O   GLU A 138     -13.332  -0.862   6.185  1.00  0.00            
ATOM   1737  N   GLU A 139     -14.580   0.632   7.386  1.00  0.00            
ATOM   1738  H   GLU A 139     -14.626   1.048   8.304  1.00  0.00            
ATOM   1739  CA  GLU A 139     -15.702   0.675   6.381  1.00  0.00            
ATOM   1740  HA  GLU A 139     -16.066  -0.347   6.243  1.00  0.00            
ATOM   1741  CB  GLU A 139     -16.905   1.583   6.763  1.00  0.00            
ATOM   1742  HB1 GLU A 139     -17.392   1.329   7.708  1.00  0.00            
ATOM   1743  HB2 GLU A 139     -17.667   1.455   6.001  1.00  0.00            
ATOM   1744  CG  GLU A 139     -16.666   3.169   6.946  1.00  0.00            
ATOM   1745  HG1 GLU A 139     -15.601   3.417   6.980  1.00  0.00            
ATOM   1746  HG2 GLU A 139     -17.242   3.571   7.770  1.00  0.00            
ATOM   1747  CD  GLU A 139     -17.122   4.034   5.805  1.00  0.00            
ATOM   1748  OE1 GLU A 139     -17.071   5.313   5.998  1.00  0.00            
ATOM   1749  OE2 GLU A 139     -17.876   3.672   4.876  1.00  0.00            
ATOM   1750  C   GLU A 139     -15.265   1.139   4.951  1.00  0.00            
ATOM   1751  O   GLU A 139     -15.825   0.657   3.940  1.00  0.00            
ATOM   1752  N   GLN A 140     -14.382   2.146   4.810  1.00  0.00            
ATOM   1753  H   GLN A 140     -13.949   2.459   5.667  1.00  0.00            
ATOM   1754  CA  GLN A 140     -13.799   2.453   3.478  1.00  0.00            
ATOM   1755  HA  GLN A 140     -14.620   2.543   2.762  1.00  0.00            
ATOM   1756  CB  GLN A 140     -13.087   3.859   3.484  1.00  0.00            
ATOM   1757  HB1 GLN A 140     -12.310   3.884   2.724  1.00  0.00            
ATOM   1758  HB2 GLN A 140     -12.559   4.087   4.412  1.00  0.00            
ATOM   1759  CG  GLN A 140     -14.190   4.918   3.264  1.00  0.00            
ATOM   1760  HG1 GLN A 140     -14.820   4.836   4.149  1.00  0.00            
ATOM   1761  HG2 GLN A 140     -14.858   4.731   2.418  1.00  0.00            
ATOM   1762  CD  GLN A 140     -13.702   6.401   3.222  1.00  0.00            
ATOM   1763  OE1 GLN A 140     -12.494   6.690   3.311  1.00  0.00            
ATOM   1764  NE2 GLN A 140     -14.611   7.327   3.218  1.00  0.00            
ATOM   1765 1HE2 GLN A 140     -15.613   7.159   3.214  1.00  0.00            
ATOM   1766 2HE2 GLN A 140     -14.288   8.280   3.231  1.00  0.00            
ATOM   1767  C   GLN A 140     -12.856   1.375   2.995  1.00  0.00            
ATOM   1768  O   GLN A 140     -13.003   0.928   1.875  1.00  0.00            
ATOM   1769  N   LEU A 141     -11.957   0.734   3.854  1.00  0.00            
ATOM   1770  H   LEU A 141     -12.052   0.917   4.838  1.00  0.00            
ATOM   1771  CA  LEU A 141     -10.919  -0.233   3.355  1.00  0.00            
ATOM   1772  HA  LEU A 141     -10.312   0.309   2.625  1.00  0.00            
ATOM   1773  CB  LEU A 141      -9.932  -0.392   4.538  1.00  0.00            
ATOM   1774  HB1 LEU A 141      -9.245  -1.225   4.344  1.00  0.00            
ATOM   1775  HB2 LEU A 141     -10.476  -0.710   5.428  1.00  0.00            
ATOM   1776  CG  LEU A 141      -9.112   0.876   4.778  1.00  0.00            
ATOM   1777  HG  LEU A 141      -9.868   1.651   4.714  1.00  0.00            
ATOM   1778  CD1 LEU A 141      -8.475   1.037   6.214  1.00  0.00            
ATOM   1779 1HD1 LEU A 141      -9.193   1.022   7.034  1.00  0.00            
ATOM   1780 2HD1 LEU A 141      -7.843   0.178   6.438  1.00  0.00            
ATOM   1781 3HD1 LEU A 141      -7.906   1.963   6.296  1.00  0.00            
ATOM   1782  CD2 LEU A 141      -7.992   1.049   3.760  1.00  0.00            
ATOM   1783 1HD2 LEU A 141      -8.376   1.060   2.739  1.00  0.00            
ATOM   1784 2HD2 LEU A 141      -7.506   2.016   3.859  1.00  0.00            
ATOM   1785 3HD2 LEU A 141      -7.214   0.284   3.762  1.00  0.00            
ATOM   1786  C   LEU A 141     -11.521  -1.523   2.833  1.00  0.00            
ATOM   1787  O   LEU A 141     -11.165  -1.956   1.708  1.00  0.00            
ATOM   1788  N   LEU A 142     -12.522  -2.045   3.514  1.00  0.00            
ATOM   1789  H   LEU A 142     -12.828  -1.594   4.369  1.00  0.00            
ATOM   1790  CA  LEU A 142     -13.319  -3.236   3.046  1.00  0.00            
ATOM   1791  HA  LEU A 142     -12.610  -4.062   2.980  1.00  0.00            
ATOM   1792  CB  LEU A 142     -14.355  -3.590   4.096  1.00  0.00            
ATOM   1793  HB1 LEU A 142     -15.008  -4.378   3.721  1.00  0.00            
ATOM   1794  HB2 LEU A 142     -14.983  -2.755   4.394  1.00  0.00            
ATOM   1795  CG  LEU A 142     -13.812  -4.088   5.456  1.00  0.00            
ATOM   1796  HG  LEU A 142     -12.990  -3.395   5.622  1.00  0.00            
ATOM   1797  CD1 LEU A 142     -14.809  -3.885   6.579  1.00  0.00            
ATOM   1798 1HD1 LEU A 142     -15.617  -4.617   6.646  1.00  0.00            
ATOM   1799 2HD1 LEU A 142     -14.174  -3.834   7.458  1.00  0.00            
ATOM   1800 3HD1 LEU A 142     -15.360  -2.946   6.462  1.00  0.00            
ATOM   1801  CD2 LEU A 142     -13.398  -5.581   5.491  1.00  0.00            
ATOM   1802 1HD2 LEU A 142     -14.237  -6.261   5.350  1.00  0.00            
ATOM   1803 2HD2 LEU A 142     -12.707  -5.789   4.676  1.00  0.00            
ATOM   1804 3HD2 LEU A 142     -12.860  -5.824   6.413  1.00  0.00            
ATOM   1805  C   LEU A 142     -14.067  -3.085   1.695  1.00  0.00            
ATOM   1806  O   LEU A 142     -14.028  -4.025   0.867  1.00  0.00            
ATOM   1807  N   PHE A 143     -14.721  -1.856   1.493  1.00  0.00            
ATOM   1808  H   PHE A 143     -14.617  -1.145   2.208  1.00  0.00            
ATOM   1809  CA  PHE A 143     -15.243  -1.370   0.235  1.00  0.00            
ATOM   1810  HA  PHE A 143     -15.983  -2.113  -0.073  1.00  0.00            
ATOM   1811  CB  PHE A 143     -15.988  -0.029   0.469  1.00  0.00            
ATOM   1812  HB1 PHE A 143     -15.343   0.618   1.070  1.00  0.00            
ATOM   1813  HB2 PHE A 143     -16.892  -0.195   1.058  1.00  0.00            
ATOM   1814  CG  PHE A 143     -16.355   0.643  -0.847  1.00  0.00            
ATOM   1815  CD1 PHE A 143     -15.615   1.681  -1.397  1.00  0.00            
ATOM   1816  HD1 PHE A 143     -14.712   2.029  -0.913  1.00  0.00            
ATOM   1817  CE1 PHE A 143     -16.019   2.319  -2.572  1.00  0.00            
ATOM   1818  HE1 PHE A 143     -15.484   3.111  -3.079  1.00  0.00            
ATOM   1819  CZ  PHE A 143     -17.236   1.901  -3.131  1.00  0.00            
ATOM   1820  HZ  PHE A 143     -17.529   2.490  -3.981  1.00  0.00            
ATOM   1821  CE2 PHE A 143     -18.089   0.926  -2.564  1.00  0.00            
ATOM   1822  HE2 PHE A 143     -19.064   0.746  -3.001  1.00  0.00            
ATOM   1823  CD2 PHE A 143     -17.648   0.328  -1.383  1.00  0.00            
ATOM   1824  HD2 PHE A 143     -18.262  -0.405  -0.874  1.00  0.00            
ATOM   1825  C   PHE A 143     -14.245  -1.256  -0.913  1.00  0.00            
ATOM   1826  O   PHE A 143     -14.549  -1.606  -2.064  1.00  0.00            
ATOM   1827  N   LEU A 144     -13.001  -0.807  -0.694  1.00  0.00            
ATOM   1828  H   LEU A 144     -12.769  -0.544   0.248  1.00  0.00            
ATOM   1829  CA  LEU A 144     -11.973  -0.845  -1.827  1.00  0.00            
ATOM   1830  HA  LEU A 144     -12.435  -0.444  -2.737  1.00  0.00            
ATOM   1831  CB  LEU A 144     -10.811   0.034  -1.571  1.00  0.00            
ATOM   1832  HB1 LEU A 144     -10.177   0.108  -2.452  1.00  0.00            
ATOM   1833  HB2 LEU A 144     -10.204  -0.462  -0.810  1.00  0.00            
ATOM   1834  CG  LEU A 144     -11.195   1.500  -1.154  1.00  0.00            
ATOM   1835  HG  LEU A 144     -12.185   1.616  -0.698  1.00  0.00            
ATOM   1836  CD1 LEU A 144     -10.259   2.122  -0.130  1.00  0.00            
ATOM   1837 1HD1 LEU A 144      -9.214   2.091  -0.432  1.00  0.00            
ATOM   1838 2HD1 LEU A 144     -10.608   3.131   0.093  1.00  0.00            
ATOM   1839 3HD1 LEU A 144     -10.344   1.501   0.761  1.00  0.00            
ATOM   1840  CD2 LEU A 144     -11.122   2.391  -2.467  1.00  0.00            
ATOM   1841 1HD2 LEU A 144     -11.749   1.848  -3.178  1.00  0.00            
ATOM   1842 2HD2 LEU A 144     -11.499   3.399  -2.311  1.00  0.00            
ATOM   1843 3HD2 LEU A 144     -10.156   2.396  -2.970  1.00  0.00            
ATOM   1844  C   LEU A 144     -11.457  -2.287  -2.061  1.00  0.00            
ATOM   1845  O   LEU A 144     -11.265  -2.660  -3.218  1.00  0.00            
ATOM   1846  N   TYR A 145     -11.196  -3.114  -1.014  1.00  0.00            
ATOM   1847  H   TYR A 145     -11.277  -2.719  -0.086  1.00  0.00            
ATOM   1848  CA  TYR A 145     -10.697  -4.461  -1.046  1.00  0.00            
ATOM   1849  HA  TYR A 145      -9.758  -4.388  -1.583  1.00  0.00            
ATOM   1850  CB  TYR A 145     -10.464  -5.010   0.423  1.00  0.00            
ATOM   1851  HB1 TYR A 145     -11.440  -4.882   0.899  1.00  0.00            
ATOM   1852  HB2 TYR A 145      -9.762  -4.296   0.858  1.00  0.00            
ATOM   1853  CG  TYR A 145      -9.882  -6.424   0.560  1.00  0.00            
ATOM   1854  CD1 TYR A 145     -10.598  -7.431   1.242  1.00  0.00            
ATOM   1855  HD1 TYR A 145     -11.449  -7.151   1.855  1.00  0.00            
ATOM   1856  CE1 TYR A 145      -9.916  -8.675   1.233  1.00  0.00            
ATOM   1857  HE1 TYR A 145     -10.392  -9.505   1.728  1.00  0.00            
ATOM   1858  CZ  TYR A 145      -8.714  -9.012   0.547  1.00  0.00            
ATOM   1859  OH  TYR A 145      -8.180 -10.262   0.526  1.00  0.00            
ATOM   1860  HH  TYR A 145      -8.720 -10.812   1.091  1.00  0.00            
ATOM   1861  CE2 TYR A 145      -8.053  -7.980  -0.098  1.00  0.00            
ATOM   1862  HE2 TYR A 145      -7.173  -8.287  -0.657  1.00  0.00            
ATOM   1863  CD2 TYR A 145      -8.606  -6.636  -0.043  1.00  0.00            
ATOM   1864  HD2 TYR A 145      -8.122  -5.866  -0.625  1.00  0.00            
ATOM   1865  C   TYR A 145     -11.603  -5.416  -1.890  1.00  0.00            
ATOM   1866  O   TYR A 145     -11.066  -6.137  -2.779  1.00  0.00            
ATOM   1867  N   ILE A 146     -12.900  -5.485  -1.591  1.00  0.00            
ATOM   1868  H   ILE A 146     -13.282  -4.822  -0.922  1.00  0.00            
ATOM   1869  CA  ILE A 146     -13.847  -6.365  -2.231  1.00  0.00            
ATOM   1870  HA  ILE A 146     -13.425  -7.347  -1.998  1.00  0.00            
ATOM   1871  CB  ILE A 146     -15.152  -6.213  -1.438  1.00  0.00            
ATOM   1872  HB  ILE A 146     -14.789  -6.308  -0.408  1.00  0.00            
ATOM   1873  CG2 ILE A 146     -15.915  -4.913  -1.773  1.00  0.00            
ATOM   1874 1HG2 ILE A 146     -15.268  -4.044  -1.715  1.00  0.00            
ATOM   1875 2HG2 ILE A 146     -16.261  -4.938  -2.810  1.00  0.00            
ATOM   1876 3HG2 ILE A 146     -16.795  -4.827  -1.133  1.00  0.00            
ATOM   1877  CG1 ILE A 146     -16.041  -7.429  -1.808  1.00  0.00            
ATOM   1878 1HG1 ILE A 146     -15.447  -8.335  -1.746  1.00  0.00            
ATOM   1879 2HG1 ILE A 146     -16.409  -7.377  -2.828  1.00  0.00            
ATOM   1880  CD  ILE A 146     -17.268  -7.558  -0.936  1.00  0.00            
ATOM   1881  HD1 ILE A 146     -18.179  -7.151  -1.376  1.00  0.00            
ATOM   1882  HD2 ILE A 146     -17.429  -8.619  -0.725  1.00  0.00            
ATOM   1883  HD3 ILE A 146     -17.141  -7.068   0.032  1.00  0.00            
ATOM   1884  C   ILE A 146     -13.956  -6.116  -3.734  1.00  0.00            
ATOM   1885  O   ILE A 146     -14.270  -7.045  -4.519  1.00  0.00            
ATOM   1886  N   ILE A 147     -13.633  -4.892  -4.184  1.00  0.00            
ATOM   1887  H   ILE A 147     -13.260  -4.225  -3.507  1.00  0.00            
ATOM   1888  CA  ILE A 147     -13.574  -4.563  -5.577  1.00  0.00            
ATOM   1889  HA  ILE A 147     -14.276  -5.211  -6.114  1.00  0.00            
ATOM   1890  CB  ILE A 147     -13.910  -3.096  -5.876  1.00  0.00            
ATOM   1891  HB  ILE A 147     -13.082  -2.422  -5.672  1.00  0.00            
ATOM   1892  CG2 ILE A 147     -14.138  -3.053  -7.416  1.00  0.00            
ATOM   1893 1HG2 ILE A 147     -14.141  -2.042  -7.819  1.00  0.00            
ATOM   1894 2HG2 ILE A 147     -13.300  -3.559  -7.885  1.00  0.00            
ATOM   1895 3HG2 ILE A 147     -15.132  -3.384  -7.742  1.00  0.00            
ATOM   1896  CG1 ILE A 147     -15.157  -2.653  -5.153  1.00  0.00            
ATOM   1897 1HG1 ILE A 147     -14.878  -2.861  -4.127  1.00  0.00            
ATOM   1898 2HG1 ILE A 147     -16.027  -3.284  -5.313  1.00  0.00            
ATOM   1899  CD  ILE A 147     -15.452  -1.136  -5.187  1.00  0.00            
ATOM   1900  HD1 ILE A 147     -14.590  -0.527  -4.917  1.00  0.00            
ATOM   1901  HD2 ILE A 147     -15.806  -0.806  -6.165  1.00  0.00            
ATOM   1902  HD3 ILE A 147     -16.277  -0.953  -4.491  1.00  0.00            
ATOM   1903  C   ILE A 147     -12.224  -4.980  -6.206  1.00  0.00            
ATOM   1904  O   ILE A 147     -12.236  -5.927  -7.030  1.00  0.00            
ATOM   1905  N   TYR A 148     -11.058  -4.533  -5.737  1.00  0.00            
ATOM   1906  H   TYR A 148     -11.132  -3.744  -5.115  1.00  0.00            
ATOM   1907  CA  TYR A 148      -9.794  -4.728  -6.441  1.00  0.00            
ATOM   1908  HA  TYR A 148      -9.981  -4.479  -7.485  1.00  0.00            
ATOM   1909  CB  TYR A 148      -8.653  -3.784  -5.870  1.00  0.00            
ATOM   1910  HB1 TYR A 148      -9.126  -2.805  -5.723  1.00  0.00            
ATOM   1911  HB2 TYR A 148      -7.808  -3.672  -6.549  1.00  0.00            
ATOM   1912  CG  TYR A 148      -8.010  -4.227  -4.562  1.00  0.00            
ATOM   1913  CD1 TYR A 148      -7.163  -5.354  -4.513  1.00  0.00            
ATOM   1914  HD1 TYR A 148      -6.920  -5.939  -5.394  1.00  0.00            
ATOM   1915  CE1 TYR A 148      -6.405  -5.665  -3.347  1.00  0.00            
ATOM   1916  HE1 TYR A 148      -5.770  -6.533  -3.320  1.00  0.00            
ATOM   1917  CZ  TYR A 148      -6.439  -4.768  -2.286  1.00  0.00            
ATOM   1918  OH  TYR A 148      -5.628  -4.932  -1.215  1.00  0.00            
ATOM   1919  HH  TYR A 148      -5.063  -5.706  -1.193  1.00  0.00            
ATOM   1920  CE2 TYR A 148      -7.312  -3.698  -2.240  1.00  0.00            
ATOM   1921  HE2 TYR A 148      -7.467  -3.117  -1.343  1.00  0.00            
ATOM   1922  CD2 TYR A 148      -8.132  -3.505  -3.352  1.00  0.00            
ATOM   1923  HD2 TYR A 148      -8.782  -2.638  -3.297  1.00  0.00            
ATOM   1924  C   TYR A 148      -9.322  -6.088  -6.683  1.00  0.00            
ATOM   1925  O   TYR A 148      -8.568  -6.441  -7.565  1.00  0.00            
ATOM   1926  N   THR A 149      -9.738  -6.962  -5.757  1.00  0.00            
ATOM   1927  H   THR A 149     -10.275  -6.567  -4.998  1.00  0.00            
ATOM   1928  CA  THR A 149      -9.378  -8.433  -5.694  1.00  0.00            
ATOM   1929  HA  THR A 149      -8.320  -8.556  -5.916  1.00  0.00            
ATOM   1930  CB  THR A 149      -9.894  -9.081  -4.416  1.00  0.00            
ATOM   1931  HB  THR A 149      -9.999 -10.149  -4.592  1.00  0.00            
ATOM   1932  CG2 THR A 149      -8.908  -8.884  -3.310  1.00  0.00            
ATOM   1933 1HG2 THR A 149      -8.900  -7.836  -2.986  1.00  0.00            
ATOM   1934 2HG2 THR A 149      -9.198  -9.526  -2.478  1.00  0.00            
ATOM   1935 3HG2 THR A 149      -7.914  -9.150  -3.682  1.00  0.00            
ATOM   1936  OG1 THR A 149     -11.226  -8.641  -3.905  1.00  0.00            
ATOM   1937  HG1 THR A 149     -11.077  -7.790  -3.494  1.00  0.00            
ATOM   1938  C   THR A 149     -10.116  -9.154  -6.805  1.00  0.00            
ATOM   1939  O   THR A 149      -9.438  -9.958  -7.470  1.00  0.00            
ATOM   1940  N   VAL A 150     -11.358  -8.741  -7.175  1.00  0.00            
ATOM   1941  H   VAL A 150     -11.748  -7.892  -6.779  1.00  0.00            
ATOM   1942  CA  VAL A 150     -12.063  -9.327  -8.328  1.00  0.00            
ATOM   1943  HA  VAL A 150     -12.102 -10.407  -8.248  1.00  0.00            
ATOM   1944  CB  VAL A 150     -13.522  -8.750  -8.328  1.00  0.00            
ATOM   1945  HB  VAL A 150     -13.431  -7.665  -8.221  1.00  0.00            
ATOM   1946  CG1 VAL A 150     -14.270  -8.975  -9.628  1.00  0.00            
ATOM   1947 1HG1 VAL A 150     -15.270  -8.557  -9.498  1.00  0.00            
ATOM   1948 2HG1 VAL A 150     -13.820  -8.482 -10.487  1.00  0.00            
ATOM   1949 3HG1 VAL A 150     -14.447 -10.018  -9.876  1.00  0.00            
ATOM   1950  CG2 VAL A 150     -14.150  -9.325  -7.140  1.00  0.00            
ATOM   1951 1HG2 VAL A 150     -13.647  -9.009  -6.220  1.00  0.00            
ATOM   1952 2HG2 VAL A 150     -15.149  -8.902  -7.063  1.00  0.00            
ATOM   1953 3HG2 VAL A 150     -14.188 -10.413  -7.216  1.00  0.00            
ATOM   1954  C   VAL A 150     -11.410  -8.825  -9.628  1.00  0.00            
ATOM   1955  O   VAL A 150     -11.229  -9.682 -10.508  1.00  0.00            
ATOM   1956  N   GLY A 151     -10.898  -7.585  -9.683  1.00  0.00            
ATOM   1957  H   GLY A 151     -11.092  -7.005  -8.877  1.00  0.00            
ATOM   1958  CA  GLY A 151     -10.174  -6.964 -10.784  1.00  0.00            
ATOM   1959  HA1 GLY A 151      -9.877  -5.955 -10.507  1.00  0.00            
ATOM   1960  HA2 GLY A 151     -10.810  -6.831 -11.649  1.00  0.00            
ATOM   1961  C   GLY A 151      -8.930  -7.705 -11.184  1.00  0.00            
ATOM   1962  O   GLY A 151      -8.756  -8.175 -12.276  1.00  0.00            
ATOM   1963  N   TYR A 152      -7.979  -7.800 -10.235  1.00  0.00            
ATOM   1964  H   TYR A 152      -8.141  -7.445  -9.298  1.00  0.00            
ATOM   1965  CA  TYR A 152      -6.647  -8.550 -10.398  1.00  0.00            
ATOM   1966  HA  TYR A 152      -6.157  -8.125 -11.273  1.00  0.00            
ATOM   1967  CB  TYR A 152      -5.711  -8.273  -9.164  1.00  0.00            
ATOM   1968  HB1 TYR A 152      -4.985  -9.085  -9.043  1.00  0.00            
ATOM   1969  HB2 TYR A 152      -6.308  -8.332  -8.249  1.00  0.00            
ATOM   1970  CG  TYR A 152      -4.898  -6.999  -9.232  1.00  0.00            
ATOM   1971  CD1 TYR A 152      -3.984  -6.816 -10.349  1.00  0.00            
ATOM   1972  HD1 TYR A 152      -3.891  -7.641 -11.032  1.00  0.00            
ATOM   1973  CE1 TYR A 152      -3.256  -5.592 -10.469  1.00  0.00            
ATOM   1974  HE1 TYR A 152      -2.538  -5.421 -11.259  1.00  0.00            
ATOM   1975  CZ  TYR A 152      -3.498  -4.570  -9.498  1.00  0.00            
ATOM   1976  OH  TYR A 152      -2.973  -3.292  -9.687  1.00  0.00            
ATOM   1977  HH  TYR A 152      -3.338  -2.667  -9.047  1.00  0.00            
ATOM   1978  CE2 TYR A 152      -4.320  -4.817  -8.411  1.00  0.00            
ATOM   1979  HE2 TYR A 152      -4.475  -4.060  -7.657  1.00  0.00            
ATOM   1980  CD2 TYR A 152      -5.054  -5.999  -8.293  1.00  0.00            
ATOM   1981  HD2 TYR A 152      -5.687  -6.099  -7.425  1.00  0.00            
ATOM   1982  C   TYR A 152      -6.710 -10.051 -10.669  1.00  0.00            
ATOM   1983  O   TYR A 152      -5.864 -10.550 -11.359  1.00  0.00            
ATOM   1984  N   ALA A 153      -7.647 -10.833 -10.032  1.00  0.00            
ATOM   1985  H   ALA A 153      -8.260 -10.458  -9.312  1.00  0.00            
ATOM   1986  CA  ALA A 153      -7.847 -12.248 -10.423  1.00  0.00            
ATOM   1987  HA  ALA A 153      -6.854 -12.680 -10.320  1.00  0.00            
ATOM   1988  CB  ALA A 153      -8.919 -12.915  -9.557  1.00  0.00            
ATOM   1989  HB1 ALA A 153      -8.788 -13.979  -9.727  1.00  0.00            
ATOM   1990  HB2 ALA A 153      -8.614 -12.869  -8.511  1.00  0.00            
ATOM   1991  HB3 ALA A 153      -9.929 -12.559  -9.768  1.00  0.00            
ATOM   1992  C   ALA A 153      -8.318 -12.388 -11.890  1.00  0.00            
ATOM   1993  O   ALA A 153      -7.871 -13.310 -12.604  1.00  0.00            
ATOM   1994  N   LEU A 154      -9.239 -11.515 -12.271  1.00  0.00            
ATOM   1995  H   LEU A 154      -9.579 -10.853 -11.584  1.00  0.00            
ATOM   1996  CA  LEU A 154      -9.744 -11.593 -13.582  1.00  0.00            
ATOM   1997  HA  LEU A 154      -9.945 -12.628 -13.846  1.00  0.00            
ATOM   1998  CB  LEU A 154     -11.135 -10.990 -13.619  1.00  0.00            
ATOM   1999  HB1 LEU A 154     -11.371 -11.123 -14.672  1.00  0.00            
ATOM   2000  HB2 LEU A 154     -11.011  -9.925 -13.376  1.00  0.00            
ATOM   2001  CG  LEU A 154     -12.309 -11.637 -13.006  1.00  0.00            
ATOM   2002  HG  LEU A 154     -12.123 -11.675 -11.936  1.00  0.00            
ATOM   2003  CD1 LEU A 154     -13.570 -10.812 -13.136  1.00  0.00            
ATOM   2004 1HD1 LEU A 154     -14.339 -11.214 -12.470  1.00  0.00            
ATOM   2005 2HD1 LEU A 154     -13.425  -9.740 -12.933  1.00  0.00            
ATOM   2006 3HD1 LEU A 154     -13.915 -10.788 -14.165  1.00  0.00            
ATOM   2007  CD2 LEU A 154     -12.452 -13.019 -13.533  1.00  0.00            
ATOM   2008 1HD2 LEU A 154     -13.452 -13.312 -13.209  1.00  0.00            
ATOM   2009 2HD2 LEU A 154     -12.529 -12.874 -14.615  1.00  0.00            
ATOM   2010 3HD2 LEU A 154     -11.671 -13.656 -13.125  1.00  0.00            
ATOM   2011  C   LEU A 154      -8.711 -11.072 -14.635  1.00  0.00            
ATOM   2012  O   LEU A 154      -8.425 -11.830 -15.609  1.00  0.00            
ATOM   2013  N   SER A 155      -7.967  -9.966 -14.354  1.00  0.00            
ATOM   2014  H   SER A 155      -8.315  -9.369 -13.619  1.00  0.00            
ATOM   2015  CA  SER A 155      -6.636  -9.644 -15.010  1.00  0.00            
ATOM   2016  HA  SER A 155      -6.800  -9.399 -16.059  1.00  0.00            
ATOM   2017  CB  SER A 155      -5.977  -8.495 -14.271  1.00  0.00            
ATOM   2018  HB1 SER A 155      -4.946  -8.404 -14.629  1.00  0.00            
ATOM   2019  HB2 SER A 155      -5.926  -8.783 -13.218  1.00  0.00            
ATOM   2020  OG  SER A 155      -6.814  -7.292 -14.507  1.00  0.00            
ATOM   2021  HG  SER A 155      -6.813  -6.734 -13.725  1.00  0.00            
ATOM   2022  C   SER A 155      -5.732 -10.838 -15.090  1.00  0.00            
ATOM   2023  O   SER A 155      -5.208 -11.137 -16.150  1.00  0.00            
ATOM   2024  N   PHE A 156      -5.502 -11.522 -13.952  1.00  0.00            
ATOM   2025  H   PHE A 156      -5.785 -11.158 -13.048  1.00  0.00            
ATOM   2026  CA  PHE A 156      -4.483 -12.572 -14.042  1.00  0.00            
ATOM   2027  HA  PHE A 156      -3.482 -12.306 -14.380  1.00  0.00            
ATOM   2028  CB  PHE A 156      -4.170 -12.999 -12.572  1.00  0.00            
ATOM   2029  HB1 PHE A 156      -5.156 -13.107 -12.117  1.00  0.00            
ATOM   2030  HB2 PHE A 156      -3.666 -12.152 -12.080  1.00  0.00            
ATOM   2031  CG  PHE A 156      -3.359 -14.211 -12.400  1.00  0.00            
ATOM   2032  CD1 PHE A 156      -1.951 -14.093 -12.116  1.00  0.00            
ATOM   2033  HD1 PHE A 156      -1.429 -13.156 -12.045  1.00  0.00            
ATOM   2034  CE1 PHE A 156      -1.167 -15.219 -11.889  1.00  0.00            
ATOM   2035  HE1 PHE A 156      -0.144 -15.144 -11.552  1.00  0.00            
ATOM   2036  CZ  PHE A 156      -1.832 -16.473 -11.897  1.00  0.00            
ATOM   2037  HZ  PHE A 156      -1.277 -17.301 -11.494  1.00  0.00            
ATOM   2038  CE2 PHE A 156      -3.190 -16.591 -12.109  1.00  0.00            
ATOM   2039  HE2 PHE A 156      -3.674 -17.545 -11.939  1.00  0.00            
ATOM   2040  CD2 PHE A 156      -3.972 -15.469 -12.346  1.00  0.00            
ATOM   2041  HD2 PHE A 156      -5.029 -15.588 -12.509  1.00  0.00            
ATOM   2042  C   PHE A 156      -4.989 -13.771 -14.837  1.00  0.00            
ATOM   2043  O   PHE A 156      -4.224 -14.291 -15.660  1.00  0.00            
ATOM   2044  N   SER A 157      -6.315 -14.162 -14.759  1.00  0.00            
ATOM   2045  H   SER A 157      -6.844 -13.791 -13.982  1.00  0.00            
ATOM   2046  CA  SER A 157      -6.929 -15.164 -15.647  1.00  0.00            
ATOM   2047  HA  SER A 157      -6.555 -16.144 -15.348  1.00  0.00            
ATOM   2048  CB  SER A 157      -8.495 -15.179 -15.376  1.00  0.00            
ATOM   2049  HB1 SER A 157      -8.946 -15.983 -15.965  1.00  0.00            
ATOM   2050  HB2 SER A 157      -8.961 -14.220 -15.631  1.00  0.00            
ATOM   2051  OG  SER A 157      -8.858 -15.392 -14.023  1.00  0.00            
ATOM   2052  HG  SER A 157      -8.581 -14.628 -13.515  1.00  0.00            
ATOM   2053  C   SER A 157      -6.651 -14.700 -17.124  1.00  0.00            
ATOM   2054  O   SER A 157      -5.949 -15.342 -17.872  1.00  0.00            
ATOM   2055  N   ALA A 158      -7.125 -13.496 -17.479  1.00  0.00            
ATOM   2056  H   ALA A 158      -7.658 -12.968 -16.798  1.00  0.00            
ATOM   2057  CA  ALA A 158      -6.988 -12.914 -18.844  1.00  0.00            
ATOM   2058  HA  ALA A 158      -7.672 -13.519 -19.442  1.00  0.00            
ATOM   2059  CB  ALA A 158      -7.482 -11.449 -18.802  1.00  0.00            
ATOM   2060  HB1 ALA A 158      -7.033 -10.938 -17.944  1.00  0.00            
ATOM   2061  HB2 ALA A 158      -7.079 -10.920 -19.668  1.00  0.00            
ATOM   2062  HB3 ALA A 158      -8.568 -11.424 -18.904  1.00  0.00            
ATOM   2063  C   ALA A 158      -5.517 -12.959 -19.314  1.00  0.00            
ATOM   2064  O   ALA A 158      -5.305 -13.248 -20.480  1.00  0.00            
ATOM   2065  N   LEU A 159      -4.575 -12.516 -18.461  1.00  0.00            
ATOM   2066  H   LEU A 159      -4.844 -12.270 -17.523  1.00  0.00            
ATOM   2067  CA  LEU A 159      -3.149 -12.429 -18.890  1.00  0.00            
ATOM   2068  HA  LEU A 159      -3.130 -11.757 -19.753  1.00  0.00            
ATOM   2069  CB  LEU A 159      -2.429 -11.637 -17.780  1.00  0.00            
ATOM   2070  HB1 LEU A 159      -1.379 -11.625 -18.093  1.00  0.00            
ATOM   2071  HB2 LEU A 159      -2.622 -12.231 -16.883  1.00  0.00            
ATOM   2072  CG  LEU A 159      -2.820 -10.134 -17.710  1.00  0.00            
ATOM   2073  HG  LEU A 159      -3.894  -9.962 -17.756  1.00  0.00            
ATOM   2074  CD1 LEU A 159      -2.363  -9.640 -16.279  1.00  0.00            
ATOM   2075 1HD1 LEU A 159      -2.522  -8.560 -16.297  1.00  0.00            
ATOM   2076 2HD1 LEU A 159      -2.824 -10.155 -15.438  1.00  0.00            
ATOM   2077 3HD1 LEU A 159      -1.276  -9.766 -16.213  1.00  0.00            
ATOM   2078  CD2 LEU A 159      -2.153  -9.271 -18.792  1.00  0.00            
ATOM   2079 1HD2 LEU A 159      -2.766  -8.383 -18.989  1.00  0.00            
ATOM   2080 2HD2 LEU A 159      -1.164  -9.011 -18.437  1.00  0.00            
ATOM   2081 3HD2 LEU A 159      -1.998  -9.847 -19.711  1.00  0.00            
ATOM   2082  C   LEU A 159      -2.495 -13.764 -19.099  1.00  0.00            
ATOM   2083  O   LEU A 159      -1.634 -13.827 -19.947  1.00  0.00            
ATOM   2084  N   VAL A 160      -2.876 -14.825 -18.399  1.00  0.00            
ATOM   2085  H   VAL A 160      -3.654 -14.724 -17.767  1.00  0.00            
ATOM   2086  CA  VAL A 160      -2.164 -16.080 -18.473  1.00  0.00            
ATOM   2087  HA  VAL A 160      -1.094 -15.875 -18.406  1.00  0.00            
ATOM   2088  CB  VAL A 160      -2.650 -16.972 -17.322  1.00  0.00            
ATOM   2089  HB  VAL A 160      -3.733 -16.937 -17.364  1.00  0.00            
ATOM   2090  CG1 VAL A 160      -2.109 -18.398 -17.536  1.00  0.00            
ATOM   2091 1HG1 VAL A 160      -2.602 -19.057 -16.817  1.00  0.00            
ATOM   2092 2HG1 VAL A 160      -2.429 -18.813 -18.493  1.00  0.00            
ATOM   2093 3HG1 VAL A 160      -1.032 -18.486 -17.376  1.00  0.00            
ATOM   2094  CG2 VAL A 160      -1.864 -16.578 -15.999  1.00  0.00            
ATOM   2095 1HG2 VAL A 160      -0.780 -16.600 -16.087  1.00  0.00            
ATOM   2096 2HG2 VAL A 160      -2.233 -15.574 -15.768  1.00  0.00            
ATOM   2097 3HG2 VAL A 160      -2.124 -17.263 -15.193  1.00  0.00            
ATOM   2098  C   VAL A 160      -2.599 -16.858 -19.771  1.00  0.00            
ATOM   2099  O   VAL A 160      -1.759 -17.483 -20.395  1.00  0.00            
ATOM   2100  N   ILE A 161      -3.867 -16.646 -20.142  1.00  0.00            
ATOM   2101  H   ILE A 161      -4.466 -16.193 -19.473  1.00  0.00            
ATOM   2102  CA  ILE A 161      -4.474 -16.955 -21.418  1.00  0.00            
ATOM   2103  HA  ILE A 161      -4.201 -18.003 -21.537  1.00  0.00            
ATOM   2104  CB  ILE A 161      -5.984 -16.887 -21.402  1.00  0.00            
ATOM   2105  HB  ILE A 161      -6.137 -15.818 -21.258  1.00  0.00            
ATOM   2106  CG2 ILE A 161      -6.671 -17.369 -22.696  1.00  0.00            
ATOM   2107 1HG2 ILE A 161      -6.439 -18.424 -22.789  1.00  0.00            
ATOM   2108 2HG2 ILE A 161      -7.748 -17.203 -22.625  1.00  0.00            
ATOM   2109 3HG2 ILE A 161      -6.175 -16.884 -23.534  1.00  0.00            
ATOM   2110  CG1 ILE A 161      -6.566 -17.676 -20.264  1.00  0.00            
ATOM   2111 1HG1 ILE A 161      -5.976 -17.514 -19.371  1.00  0.00            
ATOM   2112 2HG1 ILE A 161      -6.482 -18.757 -20.427  1.00  0.00            
ATOM   2113  CD  ILE A 161      -8.016 -17.402 -19.906  1.00  0.00            
ATOM   2114  HD1 ILE A 161      -8.420 -18.167 -19.238  1.00  0.00            
ATOM   2115  HD2 ILE A 161      -8.044 -16.452 -19.362  1.00  0.00            
ATOM   2116  HD3 ILE A 161      -8.780 -17.390 -20.686  1.00  0.00            
ATOM   2117  C   ILE A 161      -3.882 -16.174 -22.489  1.00  0.00            
ATOM   2118  O   ILE A 161      -3.419 -16.804 -23.490  1.00  0.00            
ATOM   2119  N   ALA A 162      -3.748 -14.857 -22.313  1.00  0.00            
ATOM   2120  H   ALA A 162      -4.134 -14.473 -21.464  1.00  0.00            
ATOM   2121  CA  ALA A 162      -3.395 -13.988 -23.448  1.00  0.00            
ATOM   2122  HA  ALA A 162      -4.085 -14.316 -24.218  1.00  0.00            
ATOM   2123  CB  ALA A 162      -3.750 -12.557 -23.100  1.00  0.00            
ATOM   2124  HB1 ALA A 162      -3.502 -11.941 -23.963  1.00  0.00            
ATOM   2125  HB2 ALA A 162      -4.830 -12.501 -22.948  1.00  0.00            
ATOM   2126  HB3 ALA A 162      -3.263 -12.227 -22.187  1.00  0.00            
ATOM   2127  C   ALA A 162      -1.922 -14.111 -23.749  1.00  0.00            
ATOM   2128  O   ALA A 162      -1.476 -14.366 -24.886  1.00  0.00            
ATOM   2129  N   SER A 163      -1.058 -14.239 -22.732  1.00  0.00            
ATOM   2130  H   SER A 163      -1.467 -14.258 -21.817  1.00  0.00            
ATOM   2131  CA  SER A 163       0.371 -14.664 -22.946  1.00  0.00            
ATOM   2132  HA  SER A 163       0.824 -13.960 -23.652  1.00  0.00            
ATOM   2133  CB  SER A 163       1.098 -14.648 -21.676  1.00  0.00            
ATOM   2134  HB1 SER A 163       2.170 -14.877 -21.762  1.00  0.00            
ATOM   2135  HB2 SER A 163       0.628 -15.429 -21.078  1.00  0.00            
ATOM   2136  OG  SER A 163       0.872 -13.443 -21.014  1.00  0.00            
ATOM   2137  HG  SER A 163      -0.059 -13.442 -20.801  1.00  0.00            
ATOM   2138  C   SER A 163       0.543 -16.016 -23.514  1.00  0.00            
ATOM   2139  O   SER A 163       1.447 -16.290 -24.371  1.00  0.00            
ATOM   2140  N   ALA A 164      -0.396 -16.949 -23.287  1.00  0.00            
ATOM   2141  H   ALA A 164      -0.987 -16.880 -22.469  1.00  0.00            
ATOM   2142  CA  ALA A 164      -0.161 -18.259 -23.940  1.00  0.00            
ATOM   2143  HA  ALA A 164       0.883 -18.552 -23.814  1.00  0.00            
ATOM   2144  CB  ALA A 164      -0.953 -19.321 -23.034  1.00  0.00            
ATOM   2145  HB1 ALA A 164      -0.466 -19.446 -22.070  1.00  0.00            
ATOM   2146  HB2 ALA A 164      -2.011 -19.085 -23.074  1.00  0.00            
ATOM   2147  HB3 ALA A 164      -0.881 -20.313 -23.486  1.00  0.00            
ATOM   2148  C   ALA A 164      -0.563 -18.299 -25.423  1.00  0.00            
ATOM   2149  O   ALA A 164       0.135 -18.839 -26.262  1.00  0.00            
ATOM   2150  N   ILE A 165      -1.676 -17.625 -25.770  1.00  0.00            
ATOM   2151  H   ILE A 165      -2.170 -17.116 -25.057  1.00  0.00            
ATOM   2152  CA  ILE A 165      -2.154 -17.571 -27.155  1.00  0.00            
ATOM   2153  HA  ILE A 165      -2.208 -18.621 -27.433  1.00  0.00            
ATOM   2154  CB  ILE A 165      -3.683 -17.272 -27.363  1.00  0.00            
ATOM   2155  HB  ILE A 165      -3.828 -17.387 -28.437  1.00  0.00            
ATOM   2156  CG2 ILE A 165      -4.568 -18.321 -26.645  1.00  0.00            
ATOM   2157 1HG2 ILE A 165      -4.333 -18.157 -25.601  1.00  0.00            
ATOM   2158 2HG2 ILE A 165      -5.622 -18.084 -26.757  1.00  0.00            
ATOM   2159 3HG2 ILE A 165      -4.468 -19.336 -27.033  1.00  0.00            
ATOM   2160  CG1 ILE A 165      -4.038 -15.793 -26.976  1.00  0.00            
ATOM   2161 1HG1 ILE A 165      -3.285 -15.122 -27.392  1.00  0.00            
ATOM   2162 2HG1 ILE A 165      -3.946 -15.600 -25.911  1.00  0.00            
ATOM   2163  CD  ILE A 165      -5.492 -15.412 -27.394  1.00  0.00            
ATOM   2164  HD1 ILE A 165      -5.592 -14.337 -27.263  1.00  0.00            
ATOM   2165  HD2 ILE A 165      -5.763 -15.673 -28.417  1.00  0.00            
ATOM   2166  HD3 ILE A 165      -6.180 -15.908 -26.700  1.00  0.00            
ATOM   2167  C   ILE A 165      -1.229 -16.756 -28.044  1.00  0.00            
ATOM   2168  O   ILE A 165      -1.042 -17.035 -29.218  1.00  0.00            
ATOM   2169  N   LEU A 166      -0.614 -15.741 -27.486  1.00  0.00            
ATOM   2170  H   LEU A 166      -0.912 -15.476 -26.558  1.00  0.00            
ATOM   2171  CA  LEU A 166       0.457 -14.946 -28.104  1.00  0.00            
ATOM   2172  HA  LEU A 166       0.165 -14.658 -29.113  1.00  0.00            
ATOM   2173  CB  LEU A 166       0.549 -13.668 -27.263  1.00  0.00            
ATOM   2174  HB1 LEU A 166       0.995 -14.007 -26.320  1.00  0.00            
ATOM   2175  HB2 LEU A 166      -0.427 -13.336 -26.916  1.00  0.00            
ATOM   2176  CG  LEU A 166       1.359 -12.501 -27.879  1.00  0.00            
ATOM   2177  HG  LEU A 166       2.288 -12.802 -28.378  1.00  0.00            
ATOM   2178  CD1 LEU A 166       0.521 -11.840 -29.017  1.00  0.00            
ATOM   2179 1HD1 LEU A 166       0.942 -11.002 -29.555  1.00  0.00            
ATOM   2180 2HD1 LEU A 166       0.409 -12.573 -29.822  1.00  0.00            
ATOM   2181 3HD1 LEU A 166      -0.425 -11.484 -28.599  1.00  0.00            
ATOM   2182  CD2 LEU A 166       1.565 -11.356 -26.930  1.00  0.00            
ATOM   2183 1HD2 LEU A 166       2.115 -11.703 -26.062  1.00  0.00            
ATOM   2184 2HD2 LEU A 166       2.073 -10.547 -27.456  1.00  0.00            
ATOM   2185 3HD2 LEU A 166       0.586 -11.019 -26.565  1.00  0.00            
ATOM   2186  C   LEU A 166       1.772 -15.741 -28.415  1.00  0.00            
ATOM   2187  O   LEU A 166       2.331 -15.568 -29.483  1.00  0.00            
ATOM   2188  N   LEU A 167       2.073 -16.766 -27.602  1.00  0.00            
ATOM   2189  H   LEU A 167       1.473 -16.910 -26.801  1.00  0.00            
ATOM   2190  CA  LEU A 167       3.098 -17.764 -28.010  1.00  0.00            
ATOM   2191  HA  LEU A 167       3.945 -17.407 -28.598  1.00  0.00            
ATOM   2192  CB  LEU A 167       3.672 -18.311 -26.663  1.00  0.00            
ATOM   2193  HB1 LEU A 167       4.235 -19.208 -26.902  1.00  0.00            
ATOM   2194  HB2 LEU A 167       2.732 -18.488 -26.130  1.00  0.00            
ATOM   2195  CG  LEU A 167       4.586 -17.303 -25.970  1.00  0.00            
ATOM   2196  HG  LEU A 167       3.963 -16.420 -25.936  1.00  0.00            
ATOM   2197  CD1 LEU A 167       4.722 -17.873 -24.552  1.00  0.00            
ATOM   2198 1HD1 LEU A 167       5.489 -18.635 -24.364  1.00  0.00            
ATOM   2199 2HD1 LEU A 167       4.993 -17.028 -23.931  1.00  0.00            
ATOM   2200 3HD1 LEU A 167       3.794 -18.342 -24.231  1.00  0.00            
ATOM   2201  CD2 LEU A 167       5.930 -17.111 -26.693  1.00  0.00            
ATOM   2202 1HD2 LEU A 167       5.783 -16.503 -27.587  1.00  0.00            
ATOM   2203 2HD2 LEU A 167       6.672 -16.595 -26.092  1.00  0.00            
ATOM   2204 3HD2 LEU A 167       6.247 -18.111 -26.986  1.00  0.00            
ATOM   2205  C   LEU A 167       2.522 -18.911 -28.904  1.00  0.00            
ATOM   2206  O   LEU A 167       3.154 -19.381 -29.857  1.00  0.00            
ATOM   2207  N   GLY A 168       1.248 -19.278 -28.782  1.00  0.00            
ATOM   2208  H   GLY A 168       0.688 -18.934 -28.014  1.00  0.00            
ATOM   2209  CA  GLY A 168       0.630 -20.311 -29.557  1.00  0.00            
ATOM   2210  HA1 GLY A 168      -0.364 -20.548 -29.173  1.00  0.00            
ATOM   2211  HA2 GLY A 168       1.298 -21.164 -29.654  1.00  0.00            
ATOM   2212  C   GLY A 168       0.327 -19.935 -31.022  1.00  0.00            
ATOM   2213  O   GLY A 168       0.627 -20.653 -31.963  1.00  0.00            
ATOM   2214  N   PHE A 169      -0.204 -18.713 -31.255  1.00  0.00            
ATOM   2215  H   PHE A 169      -0.514 -18.136 -30.488  1.00  0.00            
ATOM   2216  CA  PHE A 169      -0.560 -18.196 -32.610  1.00  0.00            
ATOM   2217  HA  PHE A 169      -0.456 -18.898 -33.441  1.00  0.00            
ATOM   2218  CB  PHE A 169      -2.036 -17.656 -32.403  1.00  0.00            
ATOM   2219  HB1 PHE A 169      -2.404 -17.370 -33.393  1.00  0.00            
ATOM   2220  HB2 PHE A 169      -1.931 -16.749 -31.805  1.00  0.00            
ATOM   2221  CG  PHE A 169      -3.095 -18.560 -31.785  1.00  0.00            
ATOM   2222  CD1 PHE A 169      -4.274 -17.926 -31.376  1.00  0.00            
ATOM   2223  HD1 PHE A 169      -4.359 -16.886 -31.664  1.00  0.00            
ATOM   2224  CE1 PHE A 169      -5.403 -18.621 -30.826  1.00  0.00            
ATOM   2225  HE1 PHE A 169      -6.350 -18.123 -30.688  1.00  0.00            
ATOM   2226  CZ  PHE A 169      -5.228 -19.998 -30.641  1.00  0.00            
ATOM   2227  HZ  PHE A 169      -6.031 -20.531 -30.155  1.00  0.00            
ATOM   2228  CE2 PHE A 169      -4.047 -20.661 -31.073  1.00  0.00            
ATOM   2229  HE2 PHE A 169      -3.970 -21.736 -30.944  1.00  0.00            
ATOM   2230  CD2 PHE A 169      -2.969 -20.014 -31.702  1.00  0.00            
ATOM   2231  HD2 PHE A 169      -2.063 -20.494 -32.040  1.00  0.00            
ATOM   2232  C   PHE A 169       0.346 -16.981 -32.962  1.00  0.00            
ATOM   2233  O   PHE A 169      -0.048 -15.861 -33.155  1.00  0.00            
ATOM   2234  N   ARG A 170       1.618 -17.180 -33.191  1.00  0.00            
ATOM   2235  H   ARG A 170       2.066 -18.063 -32.991  1.00  0.00            
ATOM   2236  CA  ARG A 170       2.663 -16.214 -33.409  1.00  0.00            
ATOM   2237  HA  ARG A 170       2.640 -15.469 -32.609  1.00  0.00            
ATOM   2238  CB  ARG A 170       4.105 -16.853 -33.437  1.00  0.00            
ATOM   2239  HB1 ARG A 170       4.936 -16.148 -33.545  1.00  0.00            
ATOM   2240  HB2 ARG A 170       4.113 -17.470 -34.338  1.00  0.00            
ATOM   2241  CG  ARG A 170       4.406 -17.840 -32.309  1.00  0.00            
ATOM   2242  HG1 ARG A 170       4.022 -18.823 -32.575  1.00  0.00            
ATOM   2243  HG2 ARG A 170       3.985 -17.516 -31.364  1.00  0.00            
ATOM   2244  CD  ARG A 170       5.908 -17.938 -32.139  1.00  0.00            
ATOM   2245  HD1 ARG A 170       6.299 -16.928 -32.004  1.00  0.00            
ATOM   2246  HD2 ARG A 170       6.350 -18.373 -33.039  1.00  0.00            
ATOM   2247  NE  ARG A 170       6.293 -18.737 -30.986  1.00  0.00            
ATOM   2248  HE  ARG A 170       5.567 -19.358 -30.652  1.00  0.00            
ATOM   2249  CZ  ARG A 170       7.305 -18.694 -30.200  1.00  0.00            
ATOM   2250  NH1 ARG A 170       8.097 -17.700 -30.174  1.00  0.00            
ATOM   2251 1HH1 ARG A 170       8.060 -17.130 -31.008  1.00  0.00            
ATOM   2252 2HH1 ARG A 170       8.987 -17.688 -29.705  1.00  0.00            
ATOM   2253  NH2 ARG A 170       7.486 -19.549 -29.275  1.00  0.00            
ATOM   2254 1HH2 ARG A 170       6.860 -20.334 -29.143  1.00  0.00            
ATOM   2255 2HH2 ARG A 170       8.344 -19.493 -28.739  1.00  0.00            
ATOM   2256  C   ARG A 170       2.322 -15.574 -34.784  1.00  0.00            
ATOM   2257  O   ARG A 170       2.702 -14.417 -34.965  1.00  0.00            
ATOM   2258  N   HIS A 171       1.712 -16.342 -35.714  1.00  0.00            
ATOM   2259  H   HIS A 171       1.501 -17.307 -35.495  1.00  0.00            
ATOM   2260  CA  HIS A 171       1.462 -15.901 -37.052  1.00  0.00            
ATOM   2261  HA  HIS A 171       2.347 -15.465 -37.519  1.00  0.00            
ATOM   2262  CB  HIS A 171       0.923 -17.151 -37.859  1.00  0.00            
ATOM   2263  HB1 HIS A 171       1.738 -17.865 -37.918  1.00  0.00            
ATOM   2264  HB2 HIS A 171       0.682 -16.625 -38.788  1.00  0.00            
ATOM   2265  CG  HIS A 171      -0.327 -17.789 -37.303  1.00  0.00            
ATOM   2266  ND1 HIS A 171      -0.471 -18.515 -36.120  1.00  0.00            
ATOM   2267  CE1 HIS A 171      -1.695 -18.982 -36.152  1.00  0.00            
ATOM   2268  HE1 HIS A 171      -2.101 -19.624 -35.382  1.00  0.00            
ATOM   2269  NE2 HIS A 171      -2.344 -18.576 -37.262  1.00  0.00            
ATOM   2270  HE2 HIS A 171      -3.293 -18.841 -37.514  1.00  0.00            
ATOM   2271  CD2 HIS A 171      -1.484 -17.902 -38.061  1.00  0.00            
ATOM   2272  HD2 HIS A 171      -1.613 -17.588 -39.081  1.00  0.00            
ATOM   2273  C   HIS A 171       0.439 -14.733 -37.173  1.00  0.00            
ATOM   2274  O   HIS A 171       0.301 -14.058 -38.147  1.00  0.00            
ATOM   2275  N   LEU A 172      -0.315 -14.538 -36.091  1.00  0.00            
ATOM   2276  H   LEU A 172      -0.348 -15.217 -35.333  1.00  0.00            
ATOM   2277  CA  LEU A 172      -1.263 -13.405 -35.938  1.00  0.00            
ATOM   2278  HA  LEU A 172      -1.628 -13.025 -36.890  1.00  0.00            
ATOM   2279  CB  LEU A 172      -2.437 -13.925 -35.086  1.00  0.00            
ATOM   2280  HB1 LEU A 172      -2.994 -13.019 -34.828  1.00  0.00            
ATOM   2281  HB2 LEU A 172      -2.143 -14.266 -34.105  1.00  0.00            
ATOM   2282  CG  LEU A 172      -3.334 -15.007 -35.715  1.00  0.00            
ATOM   2283  HG  LEU A 172      -2.864 -15.984 -35.622  1.00  0.00            
ATOM   2284  CD1 LEU A 172      -4.546 -15.170 -34.863  1.00  0.00            
ATOM   2285 1HD1 LEU A 172      -4.967 -16.149 -35.074  1.00  0.00            
ATOM   2286 2HD1 LEU A 172      -4.416 -15.204 -33.782  1.00  0.00            
ATOM   2287 3HD1 LEU A 172      -5.322 -14.415 -35.029  1.00  0.00            
ATOM   2288  CD2 LEU A 172      -3.622 -14.860 -37.147  1.00  0.00            
ATOM   2289 1HD2 LEU A 172      -2.624 -14.860 -37.601  1.00  0.00            
ATOM   2290 2HD2 LEU A 172      -4.213 -15.734 -37.414  1.00  0.00            
ATOM   2291 3HD2 LEU A 172      -4.237 -14.006 -37.440  1.00  0.00            
ATOM   2292  C   LEU A 172      -0.700 -12.182 -35.172  1.00  0.00            
ATOM   2293  O   LEU A 172      -1.245 -11.086 -35.194  1.00  0.00            
ATOM   2294  N   HIS A 173       0.470 -12.349 -34.524  1.00  0.00            
ATOM   2295  H   HIS A 173       0.971 -13.216 -34.635  1.00  0.00            
ATOM   2296  CA  HIS A 173       1.094 -11.221 -33.774  1.00  0.00            
ATOM   2297  HA  HIS A 173       0.239 -10.666 -33.374  1.00  0.00            
ATOM   2298  CB  HIS A 173       1.677 -11.714 -32.409  1.00  0.00            
ATOM   2299  HB1 HIS A 173       1.017 -12.249 -31.731  1.00  0.00            
ATOM   2300  HB2 HIS A 173       1.913 -10.768 -31.916  1.00  0.00            
ATOM   2301  CG  HIS A 173       3.026 -12.363 -32.429  1.00  0.00            
ATOM   2302  ND1 HIS A 173       3.993 -12.247 -33.404  1.00  0.00            
ATOM   2303  HD1 HIS A 173       3.841 -11.740 -34.260  1.00  0.00            
ATOM   2304  CE1 HIS A 173       4.991 -13.130 -33.176  1.00  0.00            
ATOM   2305  HE1 HIS A 173       5.876 -13.342 -33.759  1.00  0.00            
ATOM   2306  NE2 HIS A 173       4.792 -13.773 -32.015  1.00  0.00            
ATOM   2307  CD2 HIS A 173       3.560 -13.254 -31.551  1.00  0.00            
ATOM   2308  HD2 HIS A 173       3.163 -13.519 -30.578  1.00  0.00            
ATOM   2309  C   HIS A 173       1.878 -10.131 -34.552  1.00  0.00            
ATOM   2310  O   HIS A 173       2.508 -10.421 -35.608  1.00  0.00            
ATOM   2311  N   CYS A 174       1.826  -8.871 -34.097  1.00  0.00            
ATOM   2312  H   CYS A 174       1.350  -8.641 -33.231  1.00  0.00            
ATOM   2313  CA  CYS A 174       2.847  -7.850 -34.523  1.00  0.00            
ATOM   2314  HA  CYS A 174       2.754  -7.825 -35.606  1.00  0.00            
ATOM   2315  CB  CYS A 174       2.384  -6.443 -33.987  1.00  0.00            
ATOM   2316  HB1 CYS A 174       1.300  -6.467 -33.971  1.00  0.00            
ATOM   2317  HB2 CYS A 174       2.709  -5.712 -34.732  1.00  0.00            
ATOM   2318  SG  CYS A 174       2.993  -6.062 -32.301  1.00  0.00            
ATOM   2319  HG  CYS A 174       2.176  -6.967 -31.736  1.00  0.00            
ATOM   2320  C   CYS A 174       4.300  -8.264 -34.233  1.00  0.00            
ATOM   2321  O   CYS A 174       4.608  -9.335 -33.627  1.00  0.00            
ATOM   2322  N   THR A 175       5.260  -7.455 -34.716  1.00  0.00            
ATOM   2323  H   THR A 175       5.007  -6.727 -35.367  1.00  0.00            
ATOM   2324  CA  THR A 175       6.689  -7.717 -34.545  1.00  0.00            
ATOM   2325  HA  THR A 175       6.864  -8.800 -34.588  1.00  0.00            
ATOM   2326  CB  THR A 175       7.600  -7.054 -35.637  1.00  0.00            
ATOM   2327  HB  THR A 175       8.614  -7.225 -35.286  1.00  0.00            
ATOM   2328  CG2 THR A 175       7.316  -7.608 -37.012  1.00  0.00            
ATOM   2329 1HG2 THR A 175       7.911  -7.114 -37.773  1.00  0.00            
ATOM   2330 2HG2 THR A 175       7.374  -8.698 -37.040  1.00  0.00            
ATOM   2331 3HG2 THR A 175       6.275  -7.412 -37.259  1.00  0.00            
ATOM   2332  OG1 THR A 175       7.443  -5.697 -35.803  1.00  0.00            
ATOM   2333  HG1 THR A 175       8.183  -5.425 -36.354  1.00  0.00            
ATOM   2334  C   THR A 175       7.208  -7.183 -33.168  1.00  0.00            
ATOM   2335  O   THR A 175       8.261  -7.676 -32.681  1.00  0.00            
ATOM   2336  N   ARG A 176       6.267  -6.484 -32.443  1.00  0.00            
ATOM   2337  H   ARG A 176       5.332  -6.373 -32.796  1.00  0.00            
ATOM   2338  CA  ARG A 176       6.438  -5.970 -31.055  1.00  0.00            
ATOM   2339  HA  ARG A 176       7.516  -5.958 -30.869  1.00  0.00            
ATOM   2340  CB  ARG A 176       5.802  -4.624 -30.866  1.00  0.00            
ATOM   2341  HB1 ARG A 176       4.755  -4.642 -30.572  1.00  0.00            
ATOM   2342  HB2 ARG A 176       5.798  -4.120 -31.834  1.00  0.00            
ATOM   2343  CG  ARG A 176       6.698  -3.732 -29.965  1.00  0.00            
ATOM   2344  HG1 ARG A 176       7.752  -3.815 -30.231  1.00  0.00            
ATOM   2345  HG2 ARG A 176       6.542  -4.142 -28.966  1.00  0.00            
ATOM   2346  CD  ARG A 176       6.237  -2.280 -30.030  1.00  0.00            
ATOM   2347  HD1 ARG A 176       6.017  -1.904 -31.029  1.00  0.00            
ATOM   2348  HD2 ARG A 176       6.942  -1.574 -29.592  1.00  0.00            
ATOM   2349  NE  ARG A 176       5.010  -2.130 -29.265  1.00  0.00            
ATOM   2350  HE  ARG A 176       5.160  -1.770 -28.342  1.00  0.00            
ATOM   2351  CZ  ARG A 176       3.745  -2.328 -29.588  1.00  0.00            
ATOM   2352  NH1 ARG A 176       3.277  -2.533 -30.816  1.00  0.00            
ATOM   2353 1HH1 ARG A 176       3.886  -2.597 -31.611  1.00  0.00            
ATOM   2354 2HH1 ARG A 176       2.292  -2.479 -31.014  1.00  0.00            
ATOM   2355  NH2 ARG A 176       2.837  -2.026 -28.676  1.00  0.00            
ATOM   2356 1HH2 ARG A 176       3.094  -1.797 -27.730  1.00  0.00            
ATOM   2357 2HH2 ARG A 176       1.860  -1.906 -28.922  1.00  0.00            
ATOM   2358  C   ARG A 176       5.820  -6.926 -29.971  1.00  0.00            
ATOM   2359  O   ARG A 176       5.706  -6.539 -28.762  1.00  0.00            
ATOM   2360  N   ASN A 177       5.600  -8.193 -30.332  1.00  0.00            
ATOM   2361  H   ASN A 177       5.833  -8.484 -31.264  1.00  0.00            
ATOM   2362  CA  ASN A 177       4.995  -9.212 -29.418  1.00  0.00            
ATOM   2363  HA  ASN A 177       4.015  -8.896 -29.079  1.00  0.00            
ATOM   2364  CB  ASN A 177       4.849 -10.531 -30.152  1.00  0.00            
ATOM   2365  HB1 ASN A 177       4.179 -10.193 -30.943  1.00  0.00            
ATOM   2366  HB2 ASN A 177       4.262 -11.280 -29.624  1.00  0.00            
ATOM   2367  CG  ASN A 177       6.140 -11.122 -30.565  1.00  0.00            
ATOM   2368  OD1 ASN A 177       6.735 -11.922 -29.891  1.00  0.00            
ATOM   2369  ND2 ASN A 177       6.741 -10.730 -31.665  1.00  0.00            
ATOM   2370 1HD2 ASN A 177       6.312 -10.145 -32.368  1.00  0.00            
ATOM   2371 2HD2 ASN A 177       7.646 -11.149 -31.821  1.00  0.00            
ATOM   2372  C   ASN A 177       5.859  -9.454 -28.139  1.00  0.00            
ATOM   2373  O   ASN A 177       5.316  -9.901 -27.098  1.00  0.00            
ATOM   2374  N   TYR A 178       7.197  -9.301 -28.233  1.00  0.00            
ATOM   2375  H   TYR A 178       7.520  -8.944 -29.117  1.00  0.00            
ATOM   2376  CA  TYR A 178       8.095  -9.421 -27.097  1.00  0.00            
ATOM   2377  HA  TYR A 178       7.962 -10.399 -26.641  1.00  0.00            
ATOM   2378  CB  TYR A 178       9.547  -9.324 -27.492  1.00  0.00            
ATOM   2379  HB1 TYR A 178       9.818 -10.103 -28.211  1.00  0.00            
ATOM   2380  HB2 TYR A 178      10.240  -9.509 -26.677  1.00  0.00            
ATOM   2381  CG  TYR A 178       9.955  -8.045 -28.111  1.00  0.00            
ATOM   2382  CD1 TYR A 178       9.906  -7.869 -29.564  1.00  0.00            
ATOM   2383  HD1 TYR A 178       9.435  -8.622 -30.181  1.00  0.00            
ATOM   2384  CE1 TYR A 178      10.216  -6.570 -30.141  1.00  0.00            
ATOM   2385  HE1 TYR A 178       9.920  -6.352 -31.152  1.00  0.00            
ATOM   2386  CZ  TYR A 178      10.745  -5.622 -29.284  1.00  0.00            
ATOM   2387  OH  TYR A 178      11.050  -4.441 -29.872  1.00  0.00            
ATOM   2388  HH  TYR A 178      10.919  -4.577 -30.823  1.00  0.00            
ATOM   2389  CE2 TYR A 178      11.041  -5.887 -27.914  1.00  0.00            
ATOM   2390  HE2 TYR A 178      11.579  -5.164 -27.330  1.00  0.00            
ATOM   2391  CD2 TYR A 178      10.597  -7.125 -27.333  1.00  0.00            
ATOM   2392  HD2 TYR A 178      10.653  -7.319 -26.274  1.00  0.00            
ATOM   2393  C   TYR A 178       7.780  -8.346 -25.984  1.00  0.00            
ATOM   2394  O   TYR A 178       7.782  -8.670 -24.750  1.00  0.00            
ATOM   2395  N   ILE A 179       7.442  -7.104 -26.348  1.00  0.00            
ATOM   2396  H   ILE A 179       7.454  -6.795 -27.312  1.00  0.00            
ATOM   2397  CA  ILE A 179       6.960  -5.960 -25.470  1.00  0.00            
ATOM   2398  HA  ILE A 179       7.582  -5.956 -24.581  1.00  0.00            
ATOM   2399  CB  ILE A 179       7.126  -4.540 -26.094  1.00  0.00            
ATOM   2400  HB  ILE A 179       6.342  -4.432 -26.830  1.00  0.00            
ATOM   2401  CG2 ILE A 179       6.807  -3.477 -25.010  1.00  0.00            
ATOM   2402 1HG2 ILE A 179       7.517  -3.494 -24.184  1.00  0.00            
ATOM   2403 2HG2 ILE A 179       6.838  -2.509 -25.511  1.00  0.00            
ATOM   2404 3HG2 ILE A 179       5.820  -3.606 -24.581  1.00  0.00            
ATOM   2405  CG1 ILE A 179       8.488  -4.484 -26.703  1.00  0.00            
ATOM   2406 1HG1 ILE A 179       8.426  -5.116 -27.601  1.00  0.00            
ATOM   2407 2HG1 ILE A 179       9.195  -4.830 -25.946  1.00  0.00            
ATOM   2408  CD  ILE A 179       8.894  -3.077 -27.074  1.00  0.00            
ATOM   2409  HD1 ILE A 179       9.399  -2.594 -26.230  1.00  0.00            
ATOM   2410  HD2 ILE A 179       9.607  -3.099 -27.895  1.00  0.00            
ATOM   2411  HD3 ILE A 179       8.055  -2.442 -27.355  1.00  0.00            
ATOM   2412  C   ILE A 179       5.552  -6.215 -24.898  1.00  0.00            
ATOM   2413  O   ILE A 179       5.304  -6.086 -23.662  1.00  0.00            
ATOM   2414  N   HIS A 180       4.687  -6.933 -25.684  1.00  0.00            
ATOM   2415  H   HIS A 180       4.924  -7.068 -26.658  1.00  0.00            
ATOM   2416  CA  HIS A 180       3.425  -7.435 -25.145  1.00  0.00            
ATOM   2417  HA  HIS A 180       2.879  -6.573 -24.758  1.00  0.00            
ATOM   2418  CB  HIS A 180       2.542  -8.105 -26.168  1.00  0.00            
ATOM   2419  HB1 HIS A 180       1.695  -8.607 -25.709  1.00  0.00            
ATOM   2420  HB2 HIS A 180       3.239  -8.763 -26.692  1.00  0.00            
ATOM   2421  CG  HIS A 180       2.041  -7.265 -27.300  1.00  0.00            
ATOM   2422  ND1 HIS A 180       2.336  -5.943 -27.560  1.00  0.00            
ATOM   2423  HD1 HIS A 180       2.973  -5.342 -27.053  1.00  0.00            
ATOM   2424  CE1 HIS A 180       1.781  -5.600 -28.701  1.00  0.00            
ATOM   2425  HE1 HIS A 180       1.724  -4.591 -29.081  1.00  0.00            
ATOM   2426  NE2 HIS A 180       0.974  -6.540 -29.081  1.00  0.00            
ATOM   2427  CD2 HIS A 180       1.205  -7.679 -28.322  1.00  0.00            
ATOM   2428  HD2 HIS A 180       0.726  -8.632 -28.455  1.00  0.00            
ATOM   2429  C   HIS A 180       3.701  -8.463 -24.042  1.00  0.00            
ATOM   2430  O   HIS A 180       3.025  -8.505 -23.018  1.00  0.00            
ATOM   2431  N   LEU A 181       4.669  -9.402 -24.244  1.00  0.00            
ATOM   2432  H   LEU A 181       5.079  -9.519 -25.163  1.00  0.00            
ATOM   2433  CA  LEU A 181       4.874 -10.548 -23.341  1.00  0.00            
ATOM   2434  HA  LEU A 181       3.873 -10.978 -23.189  1.00  0.00            
ATOM   2435  CB  LEU A 181       5.729 -11.584 -24.134  1.00  0.00            
ATOM   2436  HB1 LEU A 181       6.223 -12.225 -23.404  1.00  0.00            
ATOM   2437  HB2 LEU A 181       6.493 -11.006 -24.638  1.00  0.00            
ATOM   2438  CG  LEU A 181       5.006 -12.379 -25.180  1.00  0.00            
ATOM   2439  HG  LEU A 181       4.319 -11.715 -25.716  1.00  0.00            
ATOM   2440  CD1 LEU A 181       5.901 -13.084 -26.204  1.00  0.00            
ATOM   2441 1HD1 LEU A 181       6.552 -12.388 -26.728  1.00  0.00            
ATOM   2442 2HD1 LEU A 181       6.562 -13.833 -25.753  1.00  0.00            
ATOM   2443 3HD1 LEU A 181       5.273 -13.686 -26.857  1.00  0.00            
ATOM   2444  CD2 LEU A 181       4.124 -13.449 -24.560  1.00  0.00            
ATOM   2445 1HD2 LEU A 181       4.737 -14.261 -24.142  1.00  0.00            
ATOM   2446 2HD2 LEU A 181       3.501 -13.004 -23.787  1.00  0.00            
ATOM   2447 3HD2 LEU A 181       3.415 -13.816 -25.290  1.00  0.00            
ATOM   2448  C   LEU A 181       5.484 -10.146 -22.027  1.00  0.00            
ATOM   2449  O   LEU A 181       5.327 -10.722 -20.951  1.00  0.00            
ATOM   2450  N   ASN A 182       6.192  -8.994 -22.037  1.00  0.00            
ATOM   2451  H   ASN A 182       6.282  -8.470 -22.890  1.00  0.00            
ATOM   2452  CA  ASN A 182       6.711  -8.386 -20.805  1.00  0.00            
ATOM   2453  HA  ASN A 182       6.960  -9.191 -20.113  1.00  0.00            
ATOM   2454  CB  ASN A 182       7.998  -7.681 -21.143  1.00  0.00            
ATOM   2455  HB1 ASN A 182       8.236  -6.871 -20.454  1.00  0.00            
ATOM   2456  HB2 ASN A 182       7.980  -7.071 -22.048  1.00  0.00            
ATOM   2457  CG  ASN A 182       9.252  -8.520 -21.378  1.00  0.00            
ATOM   2458  OD1 ASN A 182       9.953  -8.929 -20.437  1.00  0.00            
ATOM   2459  ND2 ASN A 182       9.498  -8.989 -22.616  1.00  0.00            
ATOM   2460 1HD2 ASN A 182       8.827  -8.864 -23.370  1.00  0.00            
ATOM   2461 2HD2 ASN A 182      10.137  -9.771 -22.706  1.00  0.00            
ATOM   2462  C   ASN A 182       5.683  -7.469 -20.134  1.00  0.00            
ATOM   2463  O   ASN A 182       5.655  -7.427 -18.911  1.00  0.00            
ATOM   2464  N   LEU A 183       4.849  -6.708 -20.879  1.00  0.00            
ATOM   2465  H   LEU A 183       4.844  -6.778 -21.879  1.00  0.00            
ATOM   2466  CA  LEU A 183       3.794  -5.876 -20.262  1.00  0.00            
ATOM   2467  HA  LEU A 183       4.240  -5.328 -19.425  1.00  0.00            
ATOM   2468  CB  LEU A 183       3.129  -5.056 -21.394  1.00  0.00            
ATOM   2469  HB1 LEU A 183       2.556  -5.776 -21.964  1.00  0.00            
ATOM   2470  HB2 LEU A 183       3.910  -4.537 -21.964  1.00  0.00            
ATOM   2471  CG  LEU A 183       2.326  -3.865 -20.740  1.00  0.00            
ATOM   2472  HG  LEU A 183       1.486  -4.315 -20.199  1.00  0.00            
ATOM   2473  CD1 LEU A 183       3.077  -2.941 -19.809  1.00  0.00            
ATOM   2474 1HD1 LEU A 183       3.634  -3.376 -18.978  1.00  0.00            
ATOM   2475 2HD1 LEU A 183       3.774  -2.344 -20.414  1.00  0.00            
ATOM   2476 3HD1 LEU A 183       2.356  -2.236 -19.386  1.00  0.00            
ATOM   2477  CD2 LEU A 183       1.595  -3.127 -21.839  1.00  0.00            
ATOM   2478 1HD2 LEU A 183       0.744  -2.612 -21.396  1.00  0.00            
ATOM   2479 2HD2 LEU A 183       2.214  -2.520 -22.491  1.00  0.00            
ATOM   2480 3HD2 LEU A 183       1.054  -3.840 -22.458  1.00  0.00            
ATOM   2481  C   LEU A 183       2.784  -6.782 -19.509  1.00  0.00            
ATOM   2482  O   LEU A 183       2.426  -6.665 -18.351  1.00  0.00            
ATOM   2483  N   PHE A 184       2.354  -7.866 -20.186  1.00  0.00            
ATOM   2484  H   PHE A 184       2.752  -7.899 -21.109  1.00  0.00            
ATOM   2485  CA  PHE A 184       1.509  -8.933 -19.666  1.00  0.00            
ATOM   2486  HA  PHE A 184       0.565  -8.491 -19.365  1.00  0.00            
ATOM   2487  CB  PHE A 184       1.294 -10.041 -20.731  1.00  0.00            
ATOM   2488  HB1 PHE A 184       0.974 -10.898 -20.130  1.00  0.00            
ATOM   2489  HB2 PHE A 184       2.198 -10.331 -21.269  1.00  0.00            
ATOM   2490  CG  PHE A 184       0.255  -9.752 -21.738  1.00  0.00            
ATOM   2491  CD1 PHE A 184       0.077 -10.728 -22.686  1.00  0.00            
ATOM   2492  HD1 PHE A 184       0.547 -11.695 -22.659  1.00  0.00            
ATOM   2493  CE1 PHE A 184      -0.860 -10.527 -23.704  1.00  0.00            
ATOM   2494  HE1 PHE A 184      -1.128 -11.379 -24.313  1.00  0.00            
ATOM   2495  CZ  PHE A 184      -1.560  -9.349 -23.869  1.00  0.00            
ATOM   2496  HZ  PHE A 184      -2.346  -9.210 -24.614  1.00  0.00            
ATOM   2497  CE2 PHE A 184      -1.368  -8.298 -22.949  1.00  0.00            
ATOM   2498  HE2 PHE A 184      -1.926  -7.374 -23.032  1.00  0.00            
ATOM   2499  CD2 PHE A 184      -0.402  -8.522 -21.900  1.00  0.00            
ATOM   2500  HD2 PHE A 184      -0.163  -7.683 -21.260  1.00  0.00            
ATOM   2501  C   PHE A 184       2.073  -9.555 -18.364  1.00  0.00            
ATOM   2502  O   PHE A 184       1.253  -9.600 -17.447  1.00  0.00            
ATOM   2503  N   ALA A 185       3.333  -9.973 -18.293  1.00  0.00            
ATOM   2504  H   ALA A 185       3.873 -10.102 -19.135  1.00  0.00            
ATOM   2505  CA  ALA A 185       4.028 -10.583 -17.109  1.00  0.00            
ATOM   2506  HA  ALA A 185       3.414 -11.382 -16.697  1.00  0.00            
ATOM   2507  CB  ALA A 185       5.323 -11.215 -17.678  1.00  0.00            
ATOM   2508  HB1 ALA A 185       5.839 -10.336 -18.074  1.00  0.00            
ATOM   2509  HB2 ALA A 185       5.864 -11.836 -16.977  1.00  0.00            
ATOM   2510  HB3 ALA A 185       5.003 -11.802 -18.546  1.00  0.00            
ATOM   2511  C   ALA A 185       4.217  -9.657 -15.987  1.00  0.00            
ATOM   2512  O   ALA A 185       4.044 -10.019 -14.825  1.00  0.00            
ATOM   2513  N   SER A 186       4.479  -8.429 -16.322  1.00  0.00            
ATOM   2514  H   SER A 186       4.654  -8.228 -17.293  1.00  0.00            
ATOM   2515  CA  SER A 186       4.482  -7.289 -15.384  1.00  0.00            
ATOM   2516  HA  SER A 186       5.160  -7.545 -14.562  1.00  0.00            
ATOM   2517  CB  SER A 186       5.113  -6.028 -16.014  1.00  0.00            
ATOM   2518  HB1 SER A 186       5.978  -6.319 -16.610  1.00  0.00            
ATOM   2519  HB2 SER A 186       5.664  -5.404 -15.306  1.00  0.00            
ATOM   2520  OG  SER A 186       4.185  -5.204 -16.697  1.00  0.00            
ATOM   2521  HG  SER A 186       3.692  -5.654 -17.390  1.00  0.00            
ATOM   2522  C   SER A 186       3.080  -6.943 -14.671  1.00  0.00            
ATOM   2523  O   SER A 186       3.080  -6.481 -13.538  1.00  0.00            
ATOM   2524  N   PHE A 187       1.939  -7.368 -15.173  1.00  0.00            
ATOM   2525  H   PHE A 187       1.947  -7.855 -16.057  1.00  0.00            
ATOM   2526  CA  PHE A 187       0.654  -7.385 -14.467  1.00  0.00            
ATOM   2527  HA  PHE A 187       0.604  -6.623 -13.687  1.00  0.00            
ATOM   2528  CB  PHE A 187      -0.442  -7.034 -15.490  1.00  0.00            
ATOM   2529  HB1 PHE A 187      -1.427  -7.365 -15.163  1.00  0.00            
ATOM   2530  HB2 PHE A 187      -0.326  -7.678 -16.365  1.00  0.00            
ATOM   2531  CG  PHE A 187      -0.593  -5.624 -15.974  1.00  0.00            
ATOM   2532  CD1 PHE A 187      -1.124  -4.674 -15.114  1.00  0.00            
ATOM   2533  HD1 PHE A 187      -1.457  -4.941 -14.120  1.00  0.00            
ATOM   2534  CE1 PHE A 187      -1.493  -3.372 -15.563  1.00  0.00            
ATOM   2535  HE1 PHE A 187      -2.141  -2.766 -14.954  1.00  0.00            
ATOM   2536  CZ  PHE A 187      -1.115  -2.993 -16.843  1.00  0.00            
ATOM   2537  HZ  PHE A 187      -1.305  -1.984 -17.171  1.00  0.00            
ATOM   2538  CE2 PHE A 187      -0.692  -3.958 -17.790  1.00  0.00            
ATOM   2539  HE2 PHE A 187      -0.485  -3.670 -18.811  1.00  0.00            
ATOM   2540  CD2 PHE A 187      -0.401  -5.259 -17.312  1.00  0.00            
ATOM   2541  HD2 PHE A 187       0.072  -5.955 -17.989  1.00  0.00            
ATOM   2542  C   PHE A 187       0.348  -8.755 -13.838  1.00  0.00            
ATOM   2543  O   PHE A 187      -0.251  -8.808 -12.736  1.00  0.00            
ATOM   2544  N   ILE A 188       0.780  -9.891 -14.433  1.00  0.00            
ATOM   2545  H   ILE A 188       1.011  -9.932 -15.422  1.00  0.00            
ATOM   2546  CA  ILE A 188       0.615 -11.234 -13.819  1.00  0.00            
ATOM   2547  HA  ILE A 188      -0.470 -11.338 -13.770  1.00  0.00            
ATOM   2548  CB  ILE A 188       1.202 -12.389 -14.750  1.00  0.00            
ATOM   2549  HB  ILE A 188       2.255 -12.445 -15.002  1.00  0.00            
ATOM   2550  CG2 ILE A 188       1.083 -13.741 -14.116  1.00  0.00            
ATOM   2551 1HG2 ILE A 188       1.326 -14.661 -14.654  1.00  0.00            
ATOM   2552 2HG2 ILE A 188       1.618 -13.821 -13.176  1.00  0.00            
ATOM   2553 3HG2 ILE A 188       0.031 -13.825 -13.815  1.00  0.00            
ATOM   2554  CG1 ILE A 188       0.291 -12.542 -15.982  1.00  0.00            
ATOM   2555 1HG1 ILE A 188       0.141 -11.560 -16.433  1.00  0.00            
ATOM   2556 2HG1 ILE A 188      -0.656 -12.964 -15.666  1.00  0.00            
ATOM   2557  CD  ILE A 188       0.896 -13.451 -17.103  1.00  0.00            
ATOM   2558  HD1 ILE A 188       1.784 -12.980 -17.505  1.00  0.00            
ATOM   2559  HD2 ILE A 188       0.893 -14.490 -16.777  1.00  0.00            
ATOM   2560  HD3 ILE A 188       0.208 -13.458 -17.960  1.00  0.00            
ATOM   2561  C   ILE A 188       1.310 -11.178 -12.460  1.00  0.00            
ATOM   2562  O   ILE A 188       0.789 -11.652 -11.429  1.00  0.00            
ATOM   2563  N   LEU A 189       2.450 -10.490 -12.345  1.00  0.00            
ATOM   2564  H   LEU A 189       2.958 -10.298 -13.196  1.00  0.00            
ATOM   2565  CA  LEU A 189       3.309 -10.261 -11.132  1.00  0.00            
ATOM   2566  HA  LEU A 189       3.430 -11.206 -10.602  1.00  0.00            
ATOM   2567  CB  LEU A 189       4.721  -9.955 -11.560  1.00  0.00            
ATOM   2568  HB1 LEU A 189       4.628  -9.110 -12.248  1.00  0.00            
ATOM   2569  HB2 LEU A 189       5.129 -10.643 -12.302  1.00  0.00            
ATOM   2570  CG  LEU A 189       5.751  -9.647 -10.509  1.00  0.00            
ATOM   2571  HG  LEU A 189       5.399  -8.908  -9.782  1.00  0.00            
ATOM   2572  CD1 LEU A 189       6.162 -10.930  -9.785  1.00  0.00            
ATOM   2573 1HD1 LEU A 189       6.571 -11.652 -10.497  1.00  0.00            
ATOM   2574 2HD1 LEU A 189       6.994 -10.696  -9.124  1.00  0.00            
ATOM   2575 3HD1 LEU A 189       5.378 -11.463  -9.255  1.00  0.00            
ATOM   2576  CD2 LEU A 189       6.952  -9.101 -11.048  1.00  0.00            
ATOM   2577 1HD2 LEU A 189       7.694  -8.981 -10.255  1.00  0.00            
ATOM   2578 2HD2 LEU A 189       7.260  -9.777 -11.841  1.00  0.00            
ATOM   2579 3HD2 LEU A 189       6.808  -8.093 -11.432  1.00  0.00            
ATOM   2580  C   LEU A 189       2.717  -9.229 -10.158  1.00  0.00            
ATOM   2581  O   LEU A 189       2.763  -9.373  -8.904  1.00  0.00            
ATOM   2582  N   ARG A 190       2.321  -8.016 -10.639  1.00  0.00            
ATOM   2583  H   ARG A 190       2.279  -7.968 -11.646  1.00  0.00            
ATOM   2584  CA  ARG A 190       1.620  -7.019  -9.810  1.00  0.00            
ATOM   2585  HA  ARG A 190       2.270  -6.702  -8.992  1.00  0.00            
ATOM   2586  CB  ARG A 190       1.214  -5.830 -10.717  1.00  0.00            
ATOM   2587  HB1 ARG A 190       0.565  -6.146 -11.535  1.00  0.00            
ATOM   2588  HB2 ARG A 190       2.167  -5.490 -11.114  1.00  0.00            
ATOM   2589  CG  ARG A 190       0.590  -4.620  -9.912  1.00  0.00            
ATOM   2590  HG1 ARG A 190       1.186  -4.363  -9.044  1.00  0.00            
ATOM   2591  HG2 ARG A 190      -0.366  -4.977  -9.531  1.00  0.00            
ATOM   2592  CD  ARG A 190       0.429  -3.426 -10.790  1.00  0.00            
ATOM   2593  HD1 ARG A 190      -0.161  -3.611 -11.687  1.00  0.00            
ATOM   2594  HD2 ARG A 190       1.444  -3.168 -11.103  1.00  0.00            
ATOM   2595  NE  ARG A 190      -0.186  -2.275 -10.104  1.00  0.00            
ATOM   2596  HE  ARG A 190      -0.540  -2.378  -9.169  1.00  0.00            
ATOM   2597  CZ  ARG A 190      -0.377  -1.028 -10.624  1.00  0.00            
ATOM   2598  NH1 ARG A 190       0.116  -0.655 -11.789  1.00  0.00            
ATOM   2599 1HH1 ARG A 190       0.584  -1.325 -12.379  1.00  0.00            
ATOM   2600 2HH1 ARG A 190       0.019   0.226 -12.267  1.00  0.00            
ATOM   2601  NH2 ARG A 190      -1.036  -0.090  -9.919  1.00  0.00            
ATOM   2602 1HH2 ARG A 190      -1.389  -0.323  -9.000  1.00  0.00            
ATOM   2603 2HH2 ARG A 190      -1.128   0.865 -10.248  1.00  0.00            
ATOM   2604  C   ARG A 190       0.420  -7.635  -9.146  1.00  0.00            
ATOM   2605  O   ARG A 190       0.302  -7.558  -7.916  1.00  0.00            
ATOM   2606  N   ALA A 191      -0.424  -8.382  -9.910  1.00  0.00            
ATOM   2607  H   ALA A 191      -0.149  -8.532 -10.874  1.00  0.00            
ATOM   2608  CA  ALA A 191      -1.584  -9.201  -9.458  1.00  0.00            
ATOM   2609  HA  ALA A 191      -2.265  -8.497  -8.986  1.00  0.00            
ATOM   2610  CB  ALA A 191      -2.281  -9.962 -10.635  1.00  0.00            
ATOM   2611  HB1 ALA A 191      -1.624 -10.787 -10.941  1.00  0.00            
ATOM   2612  HB2 ALA A 191      -3.237 -10.366 -10.293  1.00  0.00            
ATOM   2613  HB3 ALA A 191      -2.484  -9.255 -11.439  1.00  0.00            
ATOM   2614  C   ALA A 191      -1.133 -10.090  -8.248  1.00  0.00            
ATOM   2615  O   ALA A 191      -1.536  -9.806  -7.111  1.00  0.00            
ATOM   2616  N   LEU A 192      -0.140 -10.949  -8.510  1.00  0.00            
ATOM   2617  H   LEU A 192       0.120 -11.116  -9.471  1.00  0.00            
ATOM   2618  CA  LEU A 192       0.476 -11.913  -7.578  1.00  0.00            
ATOM   2619  HA  LEU A 192      -0.389 -12.505  -7.296  1.00  0.00            
ATOM   2620  CB  LEU A 192       1.484 -12.839  -8.219  1.00  0.00            
ATOM   2621  HB1 LEU A 192       2.389 -12.335  -8.575  1.00  0.00            
ATOM   2622  HB2 LEU A 192       1.009 -13.257  -9.106  1.00  0.00            
ATOM   2623  CG  LEU A 192       2.133 -13.986  -7.335  1.00  0.00            
ATOM   2624  HG  LEU A 192       2.474 -13.538  -6.405  1.00  0.00            
ATOM   2625  CD1 LEU A 192       0.960 -14.980  -7.120  1.00  0.00            
ATOM   2626 1HD1 LEU A 192       0.652 -15.542  -7.994  1.00  0.00            
ATOM   2627 2HD1 LEU A 192       1.283 -15.658  -6.336  1.00  0.00            
ATOM   2628 3HD1 LEU A 192       0.073 -14.444  -6.773  1.00  0.00            
ATOM   2629  CD2 LEU A 192       3.321 -14.663  -7.983  1.00  0.00            
ATOM   2630 1HD2 LEU A 192       3.002 -14.779  -9.022  1.00  0.00            
ATOM   2631 2HD2 LEU A 192       4.097 -13.895  -7.939  1.00  0.00            
ATOM   2632 3HD2 LEU A 192       3.616 -15.604  -7.509  1.00  0.00            
ATOM   2633  C   LEU A 192       0.930 -11.096  -6.320  1.00  0.00            
ATOM   2634  O   LEU A 192       0.596 -11.631  -5.284  1.00  0.00            
ATOM   2635  N   SER A 193       1.674 -10.016  -6.451  1.00  0.00            
ATOM   2636  H   SER A 193       1.836  -9.633  -7.369  1.00  0.00            
ATOM   2637  CA  SER A 193       2.354  -9.363  -5.341  1.00  0.00            
ATOM   2638  HA  SER A 193       2.974 -10.099  -4.838  1.00  0.00            
ATOM   2639  CB  SER A 193       3.307  -8.368  -5.897  1.00  0.00            
ATOM   2640  HB1 SER A 193       2.813  -7.610  -6.512  1.00  0.00            
ATOM   2641  HB2 SER A 193       3.952  -8.874  -6.608  1.00  0.00            
ATOM   2642  OG  SER A 193       4.059  -7.742  -4.916  1.00  0.00            
ATOM   2643  HG  SER A 193       4.327  -8.331  -4.206  1.00  0.00            
ATOM   2644  C   SER A 193       1.402  -8.655  -4.475  1.00  0.00            
ATOM   2645  O   SER A 193       1.600  -8.793  -3.281  1.00  0.00            
ATOM   2646  N   VAL A 194       0.207  -8.210  -4.972  1.00  0.00            
ATOM   2647  H   VAL A 194       0.021  -8.313  -5.961  1.00  0.00            
ATOM   2648  CA  VAL A 194      -0.830  -7.615  -4.077  1.00  0.00            
ATOM   2649  HA  VAL A 194      -0.477  -7.058  -3.206  1.00  0.00            
ATOM   2650  CB  VAL A 194      -1.609  -6.564  -4.830  1.00  0.00            
ATOM   2651  HB  VAL A 194      -2.119  -6.949  -5.711  1.00  0.00            
ATOM   2652  CG1 VAL A 194      -2.761  -6.006  -3.944  1.00  0.00            
ATOM   2653 1HG1 VAL A 194      -2.384  -5.760  -2.952  1.00  0.00            
ATOM   2654 2HG1 VAL A 194      -3.196  -5.101  -4.358  1.00  0.00            
ATOM   2655 3HG1 VAL A 194      -3.484  -6.801  -3.762  1.00  0.00            
ATOM   2656  CG2 VAL A 194      -0.751  -5.373  -5.329  1.00  0.00            
ATOM   2657 1HG2 VAL A 194      -1.400  -4.626  -5.798  1.00  0.00            
ATOM   2658 2HG2 VAL A 194      -0.088  -5.005  -4.543  1.00  0.00            
ATOM   2659 3HG2 VAL A 194      -0.119  -5.728  -6.146  1.00  0.00            
ATOM   2660  C   VAL A 194      -1.650  -8.743  -3.369  1.00  0.00            
ATOM   2661  O   VAL A 194      -1.843  -8.666  -2.151  1.00  0.00            
ATOM   2662  N   PHE A 195      -1.979  -9.806  -4.066  1.00  0.00            
ATOM   2663  H   PHE A 195      -1.837  -9.863  -5.066  1.00  0.00            
ATOM   2664  CA  PHE A 195      -2.595 -10.975  -3.417  1.00  0.00            
ATOM   2665  HA  PHE A 195      -3.415 -10.612  -2.791  1.00  0.00            
ATOM   2666  CB  PHE A 195      -2.818 -12.032  -4.519  1.00  0.00            
ATOM   2667  HB1 PHE A 195      -1.987 -12.069  -5.222  1.00  0.00            
ATOM   2668  HB2 PHE A 195      -3.726 -11.725  -5.057  1.00  0.00            
ATOM   2669  CG  PHE A 195      -2.998 -13.455  -4.023  1.00  0.00            
ATOM   2670  CD1 PHE A 195      -2.203 -14.511  -4.537  1.00  0.00            
ATOM   2671  HD1 PHE A 195      -1.374 -14.208  -5.166  1.00  0.00            
ATOM   2672  CE1 PHE A 195      -2.359 -15.839  -3.989  1.00  0.00            
ATOM   2673  HE1 PHE A 195      -1.728 -16.616  -4.387  1.00  0.00            
ATOM   2674  CZ  PHE A 195      -3.229 -16.071  -2.936  1.00  0.00            
ATOM   2675  HZ  PHE A 195      -3.355 -17.079  -2.576  1.00  0.00            
ATOM   2676  CE2 PHE A 195      -4.045 -15.083  -2.501  1.00  0.00            
ATOM   2677  HE2 PHE A 195      -4.780 -15.316  -1.739  1.00  0.00            
ATOM   2678  CD2 PHE A 195      -3.892 -13.773  -3.065  1.00  0.00            
ATOM   2679  HD2 PHE A 195      -4.468 -12.975  -2.633  1.00  0.00            
ATOM   2680  C   PHE A 195      -1.597 -11.495  -2.313  1.00  0.00            
ATOM   2681  O   PHE A 195      -2.083 -11.638  -1.209  1.00  0.00            
ATOM   2682  N   ILE A 196      -0.319 -11.697  -2.624  1.00  0.00            
ATOM   2683  H   ILE A 196      -0.013 -11.527  -3.575  1.00  0.00            
ATOM   2684  CA  ILE A 196       0.562 -12.200  -1.470  1.00  0.00            
ATOM   2685  HA  ILE A 196      -0.041 -12.892  -0.886  1.00  0.00            
ATOM   2686  CB  ILE A 196       1.783 -12.967  -2.055  1.00  0.00            
ATOM   2687  HB  ILE A 196       2.136 -13.569  -1.213  1.00  0.00            
ATOM   2688  CG2 ILE A 196       1.476 -14.063  -3.108  1.00  0.00            
ATOM   2689 1HG2 ILE A 196       0.597 -14.667  -2.878  1.00  0.00            
ATOM   2690 2HG2 ILE A 196       1.297 -13.481  -4.011  1.00  0.00            
ATOM   2691 3HG2 ILE A 196       2.299 -14.762  -3.232  1.00  0.00            
ATOM   2692  CG1 ILE A 196       2.936 -11.947  -2.502  1.00  0.00            
ATOM   2693 1HG1 ILE A 196       3.183 -11.192  -1.754  1.00  0.00            
ATOM   2694 2HG1 ILE A 196       2.586 -11.401  -3.380  1.00  0.00            
ATOM   2695  CD  ILE A 196       4.189 -12.782  -2.759  1.00  0.00            
ATOM   2696  HD1 ILE A 196       4.999 -12.126  -3.089  1.00  0.00            
ATOM   2697  HD2 ILE A 196       4.397 -13.254  -1.798  1.00  0.00            
ATOM   2698  HD3 ILE A 196       3.968 -13.578  -3.460  1.00  0.00            
ATOM   2699  C   ILE A 196       0.948 -11.196  -0.379  1.00  0.00            
ATOM   2700  O   ILE A 196       1.191 -11.650   0.793  1.00  0.00            
ATOM   2701  N   LYS A 197       0.881  -9.917  -0.614  1.00  0.00            
ATOM   2702  H   LYS A 197       0.868  -9.605  -1.573  1.00  0.00            
ATOM   2703  CA  LYS A 197       0.964  -8.839   0.312  1.00  0.00            
ATOM   2704  HA  LYS A 197       1.843  -9.006   0.933  1.00  0.00            
ATOM   2705  CB  LYS A 197       1.175  -7.583  -0.511  1.00  0.00            
ATOM   2706  HB1 LYS A 197       0.413  -7.550  -1.297  1.00  0.00            
ATOM   2707  HB2 LYS A 197       2.127  -7.755  -1.021  1.00  0.00            
ATOM   2708  CG  LYS A 197       1.123  -6.324   0.343  1.00  0.00            
ATOM   2709  HG1 LYS A 197       1.710  -5.489  -0.031  1.00  0.00            
ATOM   2710  HG2 LYS A 197       1.626  -6.666   1.244  1.00  0.00            
ATOM   2711  CD  LYS A 197      -0.289  -5.617   0.704  1.00  0.00            
ATOM   2712  HD1 LYS A 197      -0.055  -4.763   1.327  1.00  0.00            
ATOM   2713  HD2 LYS A 197      -0.935  -6.211   1.358  1.00  0.00            
ATOM   2714  CE  LYS A 197      -1.040  -5.127  -0.541  1.00  0.00            
ATOM   2715  HE1 LYS A 197      -1.134  -5.880  -1.327  1.00  0.00            
ATOM   2716  HE2 LYS A 197      -0.383  -4.335  -0.891  1.00  0.00            
ATOM   2717  NZ  LYS A 197      -2.275  -4.442  -0.282  1.00  0.00            
ATOM   2718  HZ1 LYS A 197      -2.522  -4.015  -1.164  1.00  0.00            
ATOM   2719  HZ2 LYS A 197      -2.992  -5.083   0.017  1.00  0.00            
ATOM   2720  HZ3 LYS A 197      -2.120  -3.752   0.447  1.00  0.00            
ATOM   2721  C   LYS A 197      -0.205  -8.731   1.318  1.00  0.00            
ATOM   2722  O   LYS A 197      -0.048  -8.582   2.510  1.00  0.00            
ATOM   2723  N   ASP A 198      -1.355  -8.783   0.764  1.00  0.00            
ATOM   2724  H   ASP A 198      -1.357  -8.886  -0.237  1.00  0.00            
ATOM   2725  CA  ASP A 198      -2.659  -8.898   1.568  1.00  0.00            
ATOM   2726  HA  ASP A 198      -2.590  -8.197   2.395  1.00  0.00            
ATOM   2727  CB  ASP A 198      -3.825  -8.546   0.628  1.00  0.00            
ATOM   2728  HB1 ASP A 198      -4.807  -8.765   1.051  1.00  0.00            
ATOM   2729  HB2 ASP A 198      -3.750  -9.229  -0.212  1.00  0.00            
ATOM   2730  CG  ASP A 198      -3.863  -7.141   0.101  1.00  0.00            
ATOM   2731  OD1 ASP A 198      -3.912  -6.914  -1.135  1.00  0.00            
ATOM   2732  OD2 ASP A 198      -4.080  -6.250   0.986  1.00  0.00            
ATOM   2733  C   ASP A 198      -2.963 -10.322   2.170  1.00  0.00            
ATOM   2734  O   ASP A 198      -3.756 -10.513   3.088  1.00  0.00            
ATOM   2735  N   ALA A 199      -2.216 -11.351   1.724  1.00  0.00            
ATOM   2736  H   ALA A 199      -1.675 -11.163   0.890  1.00  0.00            
ATOM   2737  CA  ALA A 199      -2.097 -12.634   2.452  1.00  0.00            
ATOM   2738  HA  ALA A 199      -3.155 -12.775   2.694  1.00  0.00            
ATOM   2739  CB  ALA A 199      -1.692 -13.765   1.505  1.00  0.00            
ATOM   2740  HB1 ALA A 199      -0.644 -13.778   1.220  1.00  0.00            
ATOM   2741  HB2 ALA A 199      -1.901 -14.740   1.958  1.00  0.00            
ATOM   2742  HB3 ALA A 199      -2.284 -13.629   0.594  1.00  0.00            
ATOM   2743  C   ALA A 199      -1.248 -12.513   3.661  1.00  0.00            
ATOM   2744  O   ALA A 199      -1.607 -13.065   4.708  1.00  0.00            
ATOM   2745  N   ALA A 200      -0.098 -11.848   3.564  1.00  0.00            
ATOM   2746  H   ALA A 200       0.192 -11.613   2.624  1.00  0.00            
ATOM   2747  CA  ALA A 200       0.807 -11.597   4.757  1.00  0.00            
ATOM   2748  HA  ALA A 200       1.034 -12.574   5.167  1.00  0.00            
ATOM   2749  CB  ALA A 200       2.127 -11.006   4.278  1.00  0.00            
ATOM   2750  HB1 ALA A 200       2.784 -10.844   5.129  1.00  0.00            
ATOM   2751  HB2 ALA A 200       2.670 -11.691   3.621  1.00  0.00            
ATOM   2752  HB3 ALA A 200       2.009 -10.087   3.702  1.00  0.00            
ATOM   2753  C   ALA A 200       0.175 -10.724   5.873  1.00  0.00            
ATOM   2754  O   ALA A 200       0.105 -11.278   6.979  1.00  0.00            
ATOM   2755  N   LEU A 201      -0.269  -9.519   5.554  1.00  0.00            
ATOM   2756  H   LEU A 201      -0.081  -9.146   4.643  1.00  0.00            
ATOM   2757  CA  LEU A 201      -0.939  -8.587   6.522  1.00  0.00            
ATOM   2758  HA  LEU A 201      -0.144  -8.293   7.203  1.00  0.00            
ATOM   2759  CB  LEU A 201      -1.328  -7.325   5.745  1.00  0.00            
ATOM   2760  HB1 LEU A 201      -2.052  -7.515   4.953  1.00  0.00            
ATOM   2761  HB2 LEU A 201      -0.470  -6.969   5.170  1.00  0.00            
ATOM   2762  CG  LEU A 201      -1.808  -6.045   6.554  1.00  0.00            
ATOM   2763  HG  LEU A 201      -2.721  -6.238   7.107  1.00  0.00            
ATOM   2764  CD1 LEU A 201      -0.773  -5.552   7.514  1.00  0.00            
ATOM   2765 1HD1 LEU A 201      -0.554  -6.340   8.227  1.00  0.00            
ATOM   2766 2HD1 LEU A 201       0.058  -5.329   6.845  1.00  0.00            
ATOM   2767 3HD1 LEU A 201      -0.996  -4.627   8.043  1.00  0.00            
ATOM   2768  CD2 LEU A 201      -2.108  -4.803   5.682  1.00  0.00            
ATOM   2769 1HD2 LEU A 201      -2.164  -3.931   6.326  1.00  0.00            
ATOM   2770 2HD2 LEU A 201      -1.352  -4.725   4.903  1.00  0.00            
ATOM   2771 3HD2 LEU A 201      -3.135  -4.889   5.316  1.00  0.00            
ATOM   2772  C   LEU A 201      -2.066  -9.249   7.168  1.00  0.00            
ATOM   2773  O   LEU A 201      -2.253  -8.966   8.319  1.00  0.00            
ATOM   2774  N   LYS A 202      -2.807 -10.212   6.543  1.00  0.00            
ATOM   2775  H   LYS A 202      -2.577 -10.576   5.631  1.00  0.00            
ATOM   2776  CA  LYS A 202      -3.932 -10.876   7.179  1.00  0.00            
ATOM   2777  HA  LYS A 202      -4.613 -10.065   7.433  1.00  0.00            
ATOM   2778  CB  LYS A 202      -4.630 -11.712   6.180  1.00  0.00            
ATOM   2779  HB1 LYS A 202      -4.038 -12.607   6.009  1.00  0.00            
ATOM   2780  HB2 LYS A 202      -4.845 -11.074   5.319  1.00  0.00            
ATOM   2781  CG  LYS A 202      -6.022 -12.186   6.721  1.00  0.00            
ATOM   2782  HG1 LYS A 202      -6.569 -11.320   7.086  1.00  0.00            
ATOM   2783  HG2 LYS A 202      -5.876 -12.815   7.589  1.00  0.00            
ATOM   2784  CD  LYS A 202      -6.928 -12.882   5.712  1.00  0.00            
ATOM   2785  HD1 LYS A 202      -7.193 -12.305   4.828  1.00  0.00            
ATOM   2786  HD2 LYS A 202      -7.895 -13.190   6.120  1.00  0.00            
ATOM   2787  CE  LYS A 202      -6.205 -14.167   5.270  1.00  0.00            
ATOM   2788  HE1 LYS A 202      -6.009 -14.786   6.143  1.00  0.00            
ATOM   2789  HE2 LYS A 202      -5.264 -13.920   4.780  1.00  0.00            
ATOM   2790  NZ  LYS A 202      -7.126 -14.953   4.409  1.00  0.00            
ATOM   2791  HZ1 LYS A 202      -7.891 -15.200   5.033  1.00  0.00            
ATOM   2792  HZ2 LYS A 202      -7.378 -14.515   3.534  1.00  0.00            
ATOM   2793  HZ3 LYS A 202      -6.657 -15.839   4.246  1.00  0.00            
ATOM   2794  C   LYS A 202      -3.566 -11.596   8.487  1.00  0.00            
ATOM   2795  O   LYS A 202      -4.408 -11.765   9.360  1.00  0.00            
ATOM   2796  N   TRP A 203      -2.297 -12.029   8.699  1.00  0.00            
ATOM   2797  H   TRP A 203      -1.680 -11.722   7.961  1.00  0.00            
ATOM   2798  CA  TRP A 203      -1.594 -12.626   9.850  1.00  0.00            
ATOM   2799  HA  TRP A 203      -2.325 -12.608  10.648  1.00  0.00            
ATOM   2800  CB  TRP A 203      -1.378 -14.119   9.549  1.00  0.00            
ATOM   2801  HB1 TRP A 203      -2.171 -14.535   8.934  1.00  0.00            
ATOM   2802  HB2 TRP A 203      -1.306 -14.730  10.452  1.00  0.00            
ATOM   2803  CG  TRP A 203      -0.143 -14.545   8.924  1.00  0.00            
ATOM   2804  CD1 TRP A 203       0.241 -14.157   7.663  1.00  0.00            
ATOM   2805  HD1 TRP A 203      -0.349 -13.603   6.953  1.00  0.00            
ATOM   2806  NE1 TRP A 203       1.566 -14.550   7.528  1.00  0.00            
ATOM   2807  HE1 TRP A 203       2.070 -14.248   6.709  1.00  0.00            
ATOM   2808  CE2 TRP A 203       2.058 -15.307   8.583  1.00  0.00            
ATOM   2809  CZ2 TRP A 203       3.304 -15.835   8.943  1.00  0.00            
ATOM   2810  HZ2 TRP A 203       4.144 -15.790   8.271  1.00  0.00            
ATOM   2811  CH2 TRP A 203       3.494 -16.388  10.249  1.00  0.00            
ATOM   2812  HH2 TRP A 203       4.444 -16.818  10.544  1.00  0.00            
ATOM   2813  CZ3 TRP A 203       2.417 -16.408  11.137  1.00  0.00            
ATOM   2814  HZ3 TRP A 203       2.615 -16.707  12.155  1.00  0.00            
ATOM   2815  CE3 TRP A 203       1.202 -15.850  10.763  1.00  0.00            
ATOM   2816  HE3 TRP A 203       0.423 -15.814  11.507  1.00  0.00            
ATOM   2817  CD2 TRP A 203       0.951 -15.309   9.492  1.00  0.00            
ATOM   2818  C   TRP A 203      -0.297 -11.926  10.387  1.00  0.00            
ATOM   2819  O   TRP A 203       0.095 -12.244  11.557  1.00  0.00            
ATOM   2820  N   MET A 204       0.139 -10.800   9.783  1.00  0.00            
ATOM   2821  H   MET A 204      -0.358 -10.483   8.963  1.00  0.00            
ATOM   2822  CA  MET A 204       1.328 -10.025  10.365  1.00  0.00            
ATOM   2823  HA  MET A 204       2.140 -10.730  10.472  1.00  0.00            
ATOM   2824  CB  MET A 204       1.700  -8.924   9.328  1.00  0.00            
ATOM   2825  HB1 MET A 204       0.959  -8.125   9.386  1.00  0.00            
ATOM   2826  HB2 MET A 204       1.870  -9.178   8.281  1.00  0.00            
ATOM   2827  CG  MET A 204       3.015  -8.307   9.764  1.00  0.00            
ATOM   2828  HG1 MET A 204       3.874  -8.953   9.558  1.00  0.00            
ATOM   2829  HG2 MET A 204       3.098  -8.011  10.810  1.00  0.00            
ATOM   2830  SD  MET A 204       3.361  -6.703   8.815  1.00  0.00            
ATOM   2831  CE  MET A 204       3.998  -5.584   9.989  1.00  0.00            
ATOM   2832  HE1 MET A 204       3.439  -5.634  10.919  1.00  0.00            
ATOM   2833  HE2 MET A 204       5.029  -5.859  10.213  1.00  0.00            
ATOM   2834  HE3 MET A 204       4.009  -4.538   9.673  1.00  0.00            
ATOM   2835  C   MET A 204       1.137  -9.416  11.721  1.00  0.00            
ATOM   2836  O   MET A 204       2.119  -9.328  12.510  1.00  0.00            
ATOM   2837  N   TYR A 205      -0.121  -9.119  12.125  1.00  0.00            
ATOM   2838  H   TYR A 205      -0.909  -9.336  11.529  1.00  0.00            
ATOM   2839  CA  TYR A 205      -0.638  -8.578  13.424  1.00  0.00            
ATOM   2840  HA  TYR A 205       0.191  -8.609  14.137  1.00  0.00            
ATOM   2841  CB  TYR A 205      -1.121  -7.131  13.201  1.00  0.00            
ATOM   2842  HB1 TYR A 205      -1.774  -6.691  13.959  1.00  0.00            
ATOM   2843  HB2 TYR A 205      -1.733  -7.158  12.299  1.00  0.00            
ATOM   2844  CG  TYR A 205      -0.030  -6.084  12.905  1.00  0.00            
ATOM   2845  CD1 TYR A 205       0.731  -5.485  13.927  1.00  0.00            
ATOM   2846  HD1 TYR A 205       0.599  -5.874  14.925  1.00  0.00            
ATOM   2847  CE1 TYR A 205       1.662  -4.469  13.624  1.00  0.00            
ATOM   2848  HE1 TYR A 205       2.346  -4.096  14.369  1.00  0.00            
ATOM   2849  CZ  TYR A 205       1.818  -3.992  12.291  1.00  0.00            
ATOM   2850  OH  TYR A 205       2.676  -3.021  11.873  1.00  0.00            
ATOM   2851  HH  TYR A 205       3.214  -2.796  12.645  1.00  0.00            
ATOM   2852  CE2 TYR A 205       0.897  -4.472  11.336  1.00  0.00            
ATOM   2853  HE2 TYR A 205       0.882  -3.943  10.391  1.00  0.00            
ATOM   2854  CD2 TYR A 205       0.099  -5.574  11.632  1.00  0.00            
ATOM   2855  HD2 TYR A 205      -0.507  -5.942  10.814  1.00  0.00            
ATOM   2856  C   TYR A 205      -1.728  -9.436  14.078  1.00  0.00            
ATOM   2857  O   TYR A 205      -2.362  -8.937  15.054  1.00  0.00            
ATOM   2858  N   SER A 206      -1.971 -10.671  13.704  1.00  0.00            
ATOM   2859  H   SER A 206      -1.215 -11.131  13.199  1.00  0.00            
ATOM   2860  CA  SER A 206      -3.011 -11.519  14.363  1.00  0.00            
ATOM   2861  HA  SER A 206      -3.969 -11.015  14.466  1.00  0.00            
ATOM   2862  CB  SER A 206      -3.307 -12.806  13.564  1.00  0.00            
ATOM   2863  HB1 SER A 206      -3.676 -12.441  12.605  1.00  0.00            
ATOM   2864  HB2 SER A 206      -4.138 -13.366  13.968  1.00  0.00            
ATOM   2865  OG  SER A 206      -2.171 -13.625  13.356  1.00  0.00            
ATOM   2866  HG  SER A 206      -2.547 -14.433  13.001  1.00  0.00            
ATOM   2867  C   SER A 206      -2.615 -11.959  15.798  1.00  0.00            
ATOM   2868  O   SER A 206      -1.574 -11.614  16.348  1.00  0.00            
ATOM   2869  N   THR A 207      -3.411 -12.836  16.358  1.00  0.00            
ATOM   2870  H   THR A 207      -4.245 -12.974  15.817  1.00  0.00            
ATOM   2871  CA  THR A 207      -3.114 -13.657  17.514  1.00  0.00            
ATOM   2872  HA  THR A 207      -3.144 -12.831  18.227  1.00  0.00            
ATOM   2873  CB  THR A 207      -4.216 -14.671  17.756  1.00  0.00            
ATOM   2874  HB  THR A 207      -4.236 -15.185  16.791  1.00  0.00            
ATOM   2875  CG2 THR A 207      -3.923 -15.617  18.914  1.00  0.00            
ATOM   2876 1HG2 THR A 207      -4.815 -16.228  19.039  1.00  0.00            
ATOM   2877 2HG2 THR A 207      -3.041 -16.248  18.791  1.00  0.00            
ATOM   2878 3HG2 THR A 207      -3.817 -14.984  19.797  1.00  0.00            
ATOM   2879  OG1 THR A 207      -5.445 -13.999  18.000  1.00  0.00            
ATOM   2880  HG1 THR A 207      -5.740 -13.797  17.108  1.00  0.00            
ATOM   2881  C   THR A 207      -1.705 -14.304  17.566  1.00  0.00            
ATOM   2882  O   THR A 207      -1.086 -14.181  18.611  1.00  0.00            
ATOM   2883  N   ALA A 208      -1.291 -14.935  16.453  1.00  0.00            
ATOM   2884  H   ALA A 208      -1.873 -14.992  15.627  1.00  0.00            
ATOM   2885  CA  ALA A 208       0.050 -15.450  16.343  1.00  0.00            
ATOM   2886  HA  ALA A 208       0.191 -16.091  17.213  1.00  0.00            
ATOM   2887  CB  ALA A 208       0.069 -16.313  15.101  1.00  0.00            
ATOM   2888  HB1 ALA A 208      -0.235 -15.846  14.168  1.00  0.00            
ATOM   2889  HB2 ALA A 208       1.072 -16.744  15.028  1.00  0.00            
ATOM   2890  HB3 ALA A 208      -0.612 -17.148  15.218  1.00  0.00            
ATOM   2891  C   ALA A 208       1.199 -14.433  16.422  1.00  0.00            
ATOM   2892  O   ALA A 208       2.303 -14.800  16.788  1.00  0.00            
ATOM   2893  N   ALA A 209       0.912 -13.157  16.267  1.00  0.00            
ATOM   2894  H   ALA A 209      -0.008 -12.899  15.929  1.00  0.00            
ATOM   2895  CA  ALA A 209       1.864 -12.029  16.535  1.00  0.00            
ATOM   2896  HA  ALA A 209       2.908 -12.254  16.328  1.00  0.00            
ATOM   2897  CB  ALA A 209       1.616 -10.830  15.641  1.00  0.00            
ATOM   2898  HB1 ALA A 209       0.618 -10.453  15.845  1.00  0.00            
ATOM   2899  HB2 ALA A 209       2.229  -9.989  15.953  1.00  0.00            
ATOM   2900  HB3 ALA A 209       1.597 -11.124  14.595  1.00  0.00            
ATOM   2901  C   ALA A 209       1.780 -11.590  17.997  1.00  0.00            
ATOM   2902  O   ALA A 209       2.754 -11.356  18.628  1.00  0.00            
ATOM   2903  N   GLN A 210       0.543 -11.315  18.410  1.00  0.00            
ATOM   2904  H   GLN A 210      -0.264 -11.572  17.854  1.00  0.00            
ATOM   2905  CA  GLN A 210       0.229 -10.577  19.658  1.00  0.00            
ATOM   2906  HA  GLN A 210       0.763  -9.633  19.634  1.00  0.00            
ATOM   2907  CB  GLN A 210      -1.258 -10.184  19.777  1.00  0.00            
ATOM   2908  HB1 GLN A 210      -1.494  -9.844  20.789  1.00  0.00            
ATOM   2909  HB2 GLN A 210      -1.726 -11.159  19.599  1.00  0.00            
ATOM   2910  CG  GLN A 210      -1.793  -9.220  18.753  1.00  0.00            
ATOM   2911  HG1 GLN A 210      -1.490  -9.512  17.739  1.00  0.00            
ATOM   2912  HG2 GLN A 210      -1.514  -8.182  18.935  1.00  0.00            
ATOM   2913  CD  GLN A 210      -3.296  -9.260  18.642  1.00  0.00            
ATOM   2914  OE1 GLN A 210      -3.949  -9.169  19.633  1.00  0.00            
ATOM   2915  NE2 GLN A 210      -3.911  -9.371  17.427  1.00  0.00            
ATOM   2916 1HE2 GLN A 210      -3.334  -9.459  16.601  1.00  0.00            
ATOM   2917 2HE2 GLN A 210      -4.914  -9.352  17.413  1.00  0.00            
ATOM   2918  C   GLN A 210       0.770 -11.348  20.913  1.00  0.00            
ATOM   2919  O   GLN A 210       1.533 -10.802  21.677  1.00  0.00            
ATOM   2920  N   GLN A 211       0.482 -12.683  20.927  1.00  0.00            
ATOM   2921  H   GLN A 211      -0.118 -12.998  20.190  1.00  0.00            
ATOM   2922  CA  GLN A 211       1.000 -13.673  21.860  1.00  0.00            
ATOM   2923  HA  GLN A 211       0.510 -13.361  22.786  1.00  0.00            
ATOM   2924  CB  GLN A 211       0.646 -15.130  21.424  1.00  0.00            
ATOM   2925  HB1 GLN A 211       1.407 -15.800  21.827  1.00  0.00            
ATOM   2926  HB2 GLN A 211       0.819 -15.099  20.352  1.00  0.00            
ATOM   2927  CG  GLN A 211      -0.797 -15.580  21.697  1.00  0.00            
ATOM   2928  HG1 GLN A 211      -1.497 -14.868  21.251  1.00  0.00            
ATOM   2929  HG2 GLN A 211      -0.793 -15.676  22.774  1.00  0.00            
ATOM   2930  CD  GLN A 211      -1.093 -16.942  21.076  1.00  0.00            
ATOM   2931  OE1 GLN A 211      -0.402 -17.527  20.311  1.00  0.00            
ATOM   2932  NE2 GLN A 211      -2.196 -17.583  21.322  1.00  0.00            
ATOM   2933 1HE2 GLN A 211      -2.854 -17.256  22.016  1.00  0.00            
ATOM   2934 2HE2 GLN A 211      -2.286 -18.431  20.783  1.00  0.00            
ATOM   2935  C   GLN A 211       2.540 -13.602  22.053  1.00  0.00            
ATOM   2936  O   GLN A 211       2.911 -13.738  23.254  1.00  0.00            
ATOM   2937  N   HIS A 212       3.343 -13.529  21.042  1.00  0.00            
ATOM   2938  H   HIS A 212       2.890 -13.364  20.156  1.00  0.00            
ATOM   2939  CA  HIS A 212       4.792 -13.384  21.158  1.00  0.00            
ATOM   2940  HA  HIS A 212       5.188 -14.193  21.770  1.00  0.00            
ATOM   2941  CB  HIS A 212       5.335 -13.708  19.740  1.00  0.00            
ATOM   2942  HB1 HIS A 212       6.382 -13.427  19.657  1.00  0.00            
ATOM   2943  HB2 HIS A 212       4.779 -13.079  19.046  1.00  0.00            
ATOM   2944  CG  HIS A 212       5.109 -15.160  19.502  1.00  0.00            
ATOM   2945  ND1 HIS A 212       4.129 -15.721  18.643  1.00  0.00            
ATOM   2946  HD1 HIS A 212       3.675 -15.204  17.902  1.00  0.00            
ATOM   2947  CE1 HIS A 212       4.274 -17.053  18.633  1.00  0.00            
ATOM   2948  HE1 HIS A 212       3.714 -17.716  17.987  1.00  0.00            
ATOM   2949  NE2 HIS A 212       5.199 -17.351  19.612  1.00  0.00            
ATOM   2950  CD2 HIS A 212       5.785 -16.175  20.080  1.00  0.00            
ATOM   2951  HD2 HIS A 212       6.532 -16.091  20.863  1.00  0.00            
ATOM   2952  C   HIS A 212       5.152 -12.025  21.832  1.00  0.00            
ATOM   2953  O   HIS A 212       5.732 -12.076  22.907  1.00  0.00            
ATOM   2954  N   GLN A 213       4.736 -10.911  21.280  1.00  0.00            
ATOM   2955  H   GLN A 213       4.017 -10.992  20.574  1.00  0.00            
ATOM   2956  CA  GLN A 213       5.096  -9.555  21.776  1.00  0.00            
ATOM   2957  HA  GLN A 213       6.172  -9.533  21.927  1.00  0.00            
ATOM   2958  CB  GLN A 213       4.933  -8.481  20.647  1.00  0.00            
ATOM   2959  HB1 GLN A 213       5.172  -7.543  21.144  1.00  0.00            
ATOM   2960  HB2 GLN A 213       3.953  -8.563  20.172  1.00  0.00            
ATOM   2961  CG  GLN A 213       5.889  -8.617  19.572  1.00  0.00            
ATOM   2962  HG1 GLN A 213       5.679  -9.576  19.107  1.00  0.00            
ATOM   2963  HG2 GLN A 213       6.879  -8.612  20.038  1.00  0.00            
ATOM   2964  CD  GLN A 213       5.761  -7.388  18.626  1.00  0.00            
ATOM   2965  OE1 GLN A 213       4.862  -6.551  18.711  1.00  0.00            
ATOM   2966  NE2 GLN A 213       6.598  -7.219  17.658  1.00  0.00            
ATOM   2967 1HE2 GLN A 213       7.358  -7.873  17.542  1.00  0.00            
ATOM   2968 2HE2 GLN A 213       6.866  -6.281  17.393  1.00  0.00            
ATOM   2969  C   GLN A 213       4.514  -9.154  23.135  1.00  0.00            
ATOM   2970  O   GLN A 213       5.171  -8.359  23.792  1.00  0.00            
ATOM   2971  N   TRP A 214       3.446  -9.751  23.605  1.00  0.00            
ATOM   2972  H   TRP A 214       2.957 -10.319  22.924  1.00  0.00            
ATOM   2973  CA  TRP A 214       3.038  -9.786  25.038  1.00  0.00            
ATOM   2974  HA  TRP A 214       2.863  -8.766  25.360  1.00  0.00            
ATOM   2975  CB  TRP A 214       1.744 -10.606  25.375  1.00  0.00            
ATOM   2976  HB1 TRP A 214       1.754 -10.768  26.449  1.00  0.00            
ATOM   2977  HB2 TRP A 214       1.762 -11.592  24.902  1.00  0.00            
ATOM   2978  CG  TRP A 214       0.420 -10.022  25.038  1.00  0.00            
ATOM   2979  CD1 TRP A 214       0.066  -9.256  23.951  1.00  0.00            
ATOM   2980  HD1 TRP A 214       0.759  -8.897  23.212  1.00  0.00            
ATOM   2981  NE1 TRP A 214      -1.250  -8.948  23.954  1.00  0.00            
ATOM   2982  HE1 TRP A 214      -1.694  -8.427  23.214  1.00  0.00            
ATOM   2983  CE2 TRP A 214      -1.895  -9.397  25.105  1.00  0.00            
ATOM   2984  CZ2 TRP A 214      -3.165  -9.408  25.675  1.00  0.00            
ATOM   2985  HZ2 TRP A 214      -3.891  -8.761  25.200  1.00  0.00            
ATOM   2986  CH2 TRP A 214      -3.503 -10.087  26.887  1.00  0.00            
ATOM   2987  HH2 TRP A 214      -4.523 -10.095  27.214  1.00  0.00            
ATOM   2988  CZ3 TRP A 214      -2.503 -10.817  27.535  1.00  0.00            
ATOM   2989  HZ3 TRP A 214      -2.650 -11.294  28.491  1.00  0.00            
ATOM   2990  CE3 TRP A 214      -1.216 -10.897  26.940  1.00  0.00            
ATOM   2991  HE3 TRP A 214      -0.475 -11.458  27.488  1.00  0.00            
ATOM   2992  CD2 TRP A 214      -0.868 -10.171  25.790  1.00  0.00            
ATOM   2993  C   TRP A 214       4.164 -10.351  25.924  1.00  0.00            
ATOM   2994  O   TRP A 214       4.259  -9.885  27.062  1.00  0.00            
ATOM   2995  N   ASP A 215       4.946 -11.332  25.482  1.00  0.00            
ATOM   2996  H   ASP A 215       4.922 -11.571  24.504  1.00  0.00            
ATOM   2997  CA  ASP A 215       6.059 -11.877  26.245  1.00  0.00            
ATOM   2998  HA  ASP A 215       5.999 -11.685  27.316  1.00  0.00            
ATOM   2999  CB  ASP A 215       6.153 -13.420  26.168  1.00  0.00            
ATOM   3000  HB1 ASP A 215       7.140 -13.755  26.465  1.00  0.00            
ATOM   3001  HB2 ASP A 215       6.017 -13.693  25.119  1.00  0.00            
ATOM   3002  CG  ASP A 215       5.212 -14.190  27.011  1.00  0.00            
ATOM   3003  OD1 ASP A 215       4.807 -15.257  26.554  1.00  0.00            
ATOM   3004  OD2 ASP A 215       4.879 -13.738  28.166  1.00  0.00            
ATOM   3005  C   ASP A 215       7.432 -11.245  25.858  1.00  0.00            
ATOM   3006  O   ASP A 215       8.505 -11.560  26.415  1.00  0.00            
ATOM   3007  N   GLY A 216       7.561 -10.301  24.907  1.00  0.00            
ATOM   3008  H   GLY A 216       6.719  -9.864  24.575  1.00  0.00            
ATOM   3009  CA  GLY A 216       8.822  -9.740  24.342  1.00  0.00            
ATOM   3010  HA1 GLY A 216       9.497  -9.649  25.195  1.00  0.00            
ATOM   3011  HA2 GLY A 216       8.730  -8.725  23.954  1.00  0.00            
ATOM   3012  C   GLY A 216       9.531 -10.647  23.269  1.00  0.00            
ATOM   3013  O   GLY A 216      10.551 -10.208  22.687  1.00  0.00            
ATOM   3014  N   LEU A 217       8.903 -11.736  22.907  1.00  0.00            
ATOM   3015  H   LEU A 217       8.003 -11.941  23.308  1.00  0.00            
ATOM   3016  CA  LEU A 217       9.525 -12.751  22.080  1.00  0.00            
ATOM   3017  HA  LEU A 217      10.615 -12.762  22.221  1.00  0.00            
ATOM   3018  CB  LEU A 217       9.037 -14.129  22.534  1.00  0.00            
ATOM   3019  HB1 LEU A 217       9.483 -14.930  21.945  1.00  0.00            
ATOM   3020  HB2 LEU A 217       7.956 -14.284  22.493  1.00  0.00            
ATOM   3021  CG  LEU A 217       9.323 -14.504  23.923  1.00  0.00            
ATOM   3022  HG  LEU A 217       9.119 -13.638  24.555  1.00  0.00            
ATOM   3023  CD1 LEU A 217       8.427 -15.718  24.265  1.00  0.00            
ATOM   3024 1HD1 LEU A 217       8.669 -15.993  25.304  1.00  0.00            
ATOM   3025 2HD1 LEU A 217       7.367 -15.483  24.288  1.00  0.00            
ATOM   3026 3HD1 LEU A 217       8.532 -16.545  23.563  1.00  0.00            
ATOM   3027  CD2 LEU A 217      10.823 -14.992  23.873  1.00  0.00            
ATOM   3028 1HD2 LEU A 217      11.071 -15.556  24.782  1.00  0.00            
ATOM   3029 2HD2 LEU A 217      10.897 -15.762  23.109  1.00  0.00            
ATOM   3030 3HD2 LEU A 217      11.557 -14.192  23.859  1.00  0.00            
ATOM   3031  C   LEU A 217       9.393 -12.389  20.542  1.00  0.00            
ATOM   3032  O   LEU A 217       8.496 -11.606  20.200  1.00  0.00            
ATOM   3033  N   LEU A 218      10.249 -12.989  19.640  1.00  0.00            
ATOM   3034  H   LEU A 218      10.780 -13.776  19.995  1.00  0.00            
ATOM   3035  CA  LEU A 218      10.320 -12.792  18.212  1.00  0.00            
ATOM   3036  HA  LEU A 218      10.620 -11.776  17.973  1.00  0.00            
ATOM   3037  CB  LEU A 218      11.411 -13.687  17.598  1.00  0.00            
ATOM   3038  HB1 LEU A 218      11.302 -13.624  16.513  1.00  0.00            
ATOM   3039  HB2 LEU A 218      11.267 -14.703  17.957  1.00  0.00            
ATOM   3040  CG  LEU A 218      12.887 -13.371  17.923  1.00  0.00            
ATOM   3041  HG  LEU A 218      12.928 -12.996  18.950  1.00  0.00            
ATOM   3042  CD1 LEU A 218      13.796 -14.592  17.756  1.00  0.00            
ATOM   3043 1HD1 LEU A 218      14.847 -14.359  17.960  1.00  0.00            
ATOM   3044 2HD1 LEU A 218      13.466 -15.311  18.507  1.00  0.00            
ATOM   3045 3HD1 LEU A 218      13.713 -14.998  16.751  1.00  0.00            
ATOM   3046  CD2 LEU A 218      13.309 -12.249  17.024  1.00  0.00            
ATOM   3047 1HD2 LEU A 218      12.864 -11.310  17.355  1.00  0.00            
ATOM   3048 2HD2 LEU A 218      14.386 -12.081  17.040  1.00  0.00            
ATOM   3049 3HD2 LEU A 218      12.956 -12.393  16.008  1.00  0.00            
ATOM   3050  C   LEU A 218       8.974 -13.199  17.566  1.00  0.00            
ATOM   3051  O   LEU A 218       8.646 -14.372  17.507  1.00  0.00            
ATOM   3052  N   SER A 219       8.217 -12.283  17.022  1.00  0.00            
ATOM   3053  H   SER A 219       8.495 -11.309  17.117  1.00  0.00            
ATOM   3054  CA  SER A 219       7.070 -12.453  16.082  1.00  0.00            
ATOM   3055  HA  SER A 219       6.478 -13.356  16.263  1.00  0.00            
ATOM   3056  CB  SER A 219       6.104 -11.289  16.349  1.00  0.00            
ATOM   3057  HB1 SER A 219       5.844 -11.267  17.413  1.00  0.00            
ATOM   3058  HB2 SER A 219       5.123 -11.537  15.951  1.00  0.00            
ATOM   3059  OG  SER A 219       6.481 -10.004  15.850  1.00  0.00            
ATOM   3060  HG  SER A 219       7.237  -9.696  16.352  1.00  0.00            
ATOM   3061  C   SER A 219       7.502 -12.473  14.626  1.00  0.00            
ATOM   3062  O   SER A 219       8.678 -12.215  14.329  1.00  0.00            
ATOM   3063  N   TYR A 220       6.657 -12.933  13.710  1.00  0.00            
ATOM   3064  H   TYR A 220       5.768 -13.239  14.067  1.00  0.00            
ATOM   3065  CA  TYR A 220       6.882 -13.031  12.262  1.00  0.00            
ATOM   3066  HA  TYR A 220       7.726 -13.697  12.079  1.00  0.00            
ATOM   3067  CB  TYR A 220       5.675 -13.550  11.491  1.00  0.00            
ATOM   3068  HB1 TYR A 220       4.752 -13.119  11.903  1.00  0.00            
ATOM   3069  HB2 TYR A 220       5.628 -14.606  11.751  1.00  0.00            
ATOM   3070  CG  TYR A 220       5.646 -13.389   9.972  1.00  0.00            
ATOM   3071  CD1 TYR A 220       6.676 -13.899   9.169  1.00  0.00            
ATOM   3072  HD1 TYR A 220       7.442 -14.415   9.720  1.00  0.00            
ATOM   3073  CE1 TYR A 220       6.733 -13.622   7.790  1.00  0.00            
ATOM   3074  HE1 TYR A 220       7.534 -13.935   7.137  1.00  0.00            
ATOM   3075  CZ  TYR A 220       5.628 -12.906   7.192  1.00  0.00            
ATOM   3076  OH  TYR A 220       5.624 -12.621   5.874  1.00  0.00            
ATOM   3077  HH  TYR A 220       6.286 -13.180   5.454  1.00  0.00            
ATOM   3078  CE2 TYR A 220       4.667 -12.275   8.005  1.00  0.00            
ATOM   3079  HE2 TYR A 220       3.987 -11.499   7.691  1.00  0.00            
ATOM   3080  CD2 TYR A 220       4.670 -12.569   9.398  1.00  0.00            
ATOM   3081  HD2 TYR A 220       3.884 -12.129  10.009  1.00  0.00            
ATOM   3082  C   TYR A 220       7.335 -11.573  11.853  1.00  0.00            
ATOM   3083  O   TYR A 220       8.322 -11.535  11.092  1.00  0.00            
ATOM   3084  N   GLN A 221       6.803 -10.447  12.371  1.00  0.00            
ATOM   3085  H   GLN A 221       6.013 -10.580  12.991  1.00  0.00            
ATOM   3086  CA  GLN A 221       7.233  -9.071  12.013  1.00  0.00            
ATOM   3087  HA  GLN A 221       7.415  -9.060  10.937  1.00  0.00            
ATOM   3088  CB  GLN A 221       6.115  -8.041  12.292  1.00  0.00            
ATOM   3089  HB1 GLN A 221       5.260  -8.333  11.685  1.00  0.00            
ATOM   3090  HB2 GLN A 221       6.281  -7.027  11.936  1.00  0.00            
ATOM   3091  CG  GLN A 221       5.622  -7.923  13.742  1.00  0.00            
ATOM   3092  HG1 GLN A 221       6.494  -7.730  14.369  1.00  0.00            
ATOM   3093  HG2 GLN A 221       5.191  -8.888  14.019  1.00  0.00            
ATOM   3094  CD  GLN A 221       4.667  -6.788  13.810  1.00  0.00            
ATOM   3095  OE1 GLN A 221       5.078  -5.665  14.126  1.00  0.00            
ATOM   3096  NE2 GLN A 221       3.377  -7.059  13.702  1.00  0.00            
ATOM   3097 1HE2 GLN A 221       3.020  -7.981  13.486  1.00  0.00            
ATOM   3098 2HE2 GLN A 221       2.737  -6.286  13.700  1.00  0.00            
ATOM   3099  C   GLN A 221       8.529  -8.693  12.596  1.00  0.00            
ATOM   3100  O   GLN A 221       8.965  -7.591  12.187  1.00  0.00            
ATOM   3101  N   ASP A 222       9.215  -9.492  13.368  1.00  0.00            
ATOM   3102  H   ASP A 222       8.767 -10.321  13.731  1.00  0.00            
ATOM   3103  CA  ASP A 222      10.653  -9.240  13.683  1.00  0.00            
ATOM   3104  HA  ASP A 222      10.911  -8.188  13.764  1.00  0.00            
ATOM   3105  CB  ASP A 222      10.792  -9.769  15.153  1.00  0.00            
ATOM   3106  HB1 ASP A 222      11.811  -9.457  15.362  1.00  0.00            
ATOM   3107  HB2 ASP A 222      10.621 -10.842  15.240  1.00  0.00            
ATOM   3108  CG  ASP A 222       9.885  -9.066  16.218  1.00  0.00            
ATOM   3109  OD1 ASP A 222       9.126  -9.683  16.933  1.00  0.00            
ATOM   3110  OD2 ASP A 222      10.030  -7.810  16.234  1.00  0.00            
ATOM   3111  C   ASP A 222      11.627  -9.848  12.656  1.00  0.00            
ATOM   3112  O   ASP A 222      12.816  -9.617  12.726  1.00  0.00            
ATOM   3113  N   SER A 223      11.143 -10.537  11.610  1.00  0.00            
ATOM   3114  H   SER A 223      10.146 -10.626  11.502  1.00  0.00            
ATOM   3115  CA  SER A 223      11.964 -11.088  10.563  1.00  0.00            
ATOM   3116  HA  SER A 223      12.983 -11.295  10.903  1.00  0.00            
ATOM   3117  CB  SER A 223      11.398 -12.392  10.092  1.00  0.00            
ATOM   3118  HB1 SER A 223      11.240 -13.137  10.868  1.00  0.00            
ATOM   3119  HB2 SER A 223      12.183 -12.832   9.481  1.00  0.00            
ATOM   3120  OG  SER A 223      10.218 -12.406   9.386  1.00  0.00            
ATOM   3121  HG  SER A 223       9.465 -12.225   9.958  1.00  0.00            
ATOM   3122  C   SER A 223      12.198 -10.224   9.284  1.00  0.00            
ATOM   3123  O   SER A 223      11.463  -9.215   9.023  1.00  0.00            
ATOM   3124  N   LEU A 224      13.338 -10.494   8.633  1.00  0.00            
ATOM   3125  H   LEU A 224      13.813 -11.346   8.892  1.00  0.00            
ATOM   3126  CA  LEU A 224      13.689  -9.937   7.310  1.00  0.00            
ATOM   3127  HA  LEU A 224      13.473  -8.869   7.423  1.00  0.00            
ATOM   3128  CB  LEU A 224      15.153 -10.164   6.942  1.00  0.00            
ATOM   3129  HB1 LEU A 224      15.250 -11.210   6.666  1.00  0.00            
ATOM   3130  HB2 LEU A 224      15.749  -9.990   7.832  1.00  0.00            
ATOM   3131  CG  LEU A 224      15.585  -9.336   5.663  1.00  0.00            
ATOM   3132  HG  LEU A 224      14.819  -9.425   4.889  1.00  0.00            
ATOM   3133  CD1 LEU A 224      15.694  -7.792   5.972  1.00  0.00            
ATOM   3134 1HD1 LEU A 224      16.475  -7.420   5.306  1.00  0.00            
ATOM   3135 2HD1 LEU A 224      14.763  -7.266   5.811  1.00  0.00            
ATOM   3136 3HD1 LEU A 224      16.010  -7.530   6.981  1.00  0.00            
ATOM   3137  CD2 LEU A 224      16.922  -9.913   5.107  1.00  0.00            
ATOM   3138 1HD2 LEU A 224      17.634  -9.909   5.926  1.00  0.00            
ATOM   3139 2HD2 LEU A 224      16.805 -10.972   4.873  1.00  0.00            
ATOM   3140 3HD2 LEU A 224      17.217  -9.309   4.255  1.00  0.00            
ATOM   3141  C   LEU A 224      12.799 -10.470   6.164  1.00  0.00            
ATOM   3142  O   LEU A 224      12.314  -9.677   5.311  1.00  0.00            
ATOM   3143  N   SER A 225      12.334 -11.718   6.209  1.00  0.00            
ATOM   3144  H   SER A 225      12.791 -12.362   6.838  1.00  0.00            
ATOM   3145  CA  SER A 225      11.363 -12.358   5.373  1.00  0.00            
ATOM   3146  HA  SER A 225      11.765 -12.309   4.355  1.00  0.00            
ATOM   3147  CB  SER A 225      11.333 -13.773   5.850  1.00  0.00            
ATOM   3148  HB1 SER A 225      10.634 -14.281   5.192  1.00  0.00            
ATOM   3149  HB2 SER A 225      11.139 -13.834   6.927  1.00  0.00            
ATOM   3150  OG  SER A 225      12.558 -14.400   5.542  1.00  0.00            
ATOM   3151  HG  SER A 225      13.307 -14.075   6.038  1.00  0.00            
ATOM   3152  C   SER A 225       9.950 -11.710   5.394  1.00  0.00            
ATOM   3153  O   SER A 225       9.237 -11.688   4.388  1.00  0.00            
ATOM   3154  N   CYS A 226       9.537 -11.141   6.556  1.00  0.00            
ATOM   3155  H   CYS A 226      10.081 -11.309   7.394  1.00  0.00            
ATOM   3156  CA  CYS A 226       8.323 -10.273   6.632  1.00  0.00            
ATOM   3157  HA  CYS A 226       7.491 -10.826   6.195  1.00  0.00            
ATOM   3158  CB  CYS A 226       7.933 -10.011   8.092  1.00  0.00            
ATOM   3159  HB1 CYS A 226       8.754  -9.806   8.780  1.00  0.00            
ATOM   3160  HB2 CYS A 226       7.505 -10.961   8.407  1.00  0.00            
ATOM   3161  SG  CYS A 226       6.604  -8.823   8.282  1.00  0.00            
ATOM   3162  C   CYS A 226       8.557  -8.912   5.794  1.00  0.00            
ATOM   3163  O   CYS A 226       7.597  -8.455   5.059  1.00  0.00            
ATOM   3164  N   ARG A 227       9.699  -8.199   5.882  1.00  0.00            
ATOM   3165  H   ARG A 227      10.469  -8.613   6.395  1.00  0.00            
ATOM   3166  CA  ARG A 227       9.991  -6.926   5.246  1.00  0.00            
ATOM   3167  HA  ARG A 227       9.207  -6.195   5.420  1.00  0.00            
ATOM   3168  CB  ARG A 227      11.327  -6.468   5.887  1.00  0.00            
ATOM   3169  HB1 ARG A 227      11.781  -5.673   5.282  1.00  0.00            
ATOM   3170  HB2 ARG A 227      12.016  -7.311   5.926  1.00  0.00            
ATOM   3171  CG  ARG A 227      11.112  -5.989   7.284  1.00  0.00            
ATOM   3172  HG1 ARG A 227      10.436  -6.679   7.792  1.00  0.00            
ATOM   3173  HG2 ARG A 227      10.610  -5.034   7.129  1.00  0.00            
ATOM   3174  CD  ARG A 227      12.317  -5.907   8.196  1.00  0.00            
ATOM   3175  HD1 ARG A 227      13.084  -5.268   7.769  1.00  0.00            
ATOM   3176  HD2 ARG A 227      12.713  -6.885   8.476  1.00  0.00            
ATOM   3177  NE  ARG A 227      11.925  -5.187   9.414  1.00  0.00            
ATOM   3178  HE  ARG A 227      12.111  -4.192   9.445  1.00  0.00            
ATOM   3179  CZ  ARG A 227      11.055  -5.533  10.331  1.00  0.00            
ATOM   3180  NH1 ARG A 227      10.713  -4.688  11.293  1.00  0.00            
ATOM   3181 1HH1 ARG A 227      11.023  -3.727  11.280  1.00  0.00            
ATOM   3182 2HH1 ARG A 227      10.064  -5.018  12.000  1.00  0.00            
ATOM   3183  NH2 ARG A 227      10.544  -6.756  10.235  1.00  0.00            
ATOM   3184 1HH2 ARG A 227      10.995  -7.439   9.657  1.00  0.00            
ATOM   3185 2HH2 ARG A 227       9.927  -7.087  10.969  1.00  0.00            
ATOM   3186  C   ARG A 227      10.180  -6.952   3.720  1.00  0.00            
ATOM   3187  O   ARG A 227       9.686  -6.004   3.064  1.00  0.00            
ATOM   3188  N   LEU A 228      10.768  -8.063   3.249  1.00  0.00            
ATOM   3189  H   LEU A 228      11.099  -8.725   3.937  1.00  0.00            
ATOM   3190  CA  LEU A 228      10.824  -8.419   1.865  1.00  0.00            
ATOM   3191  HA  LEU A 228      11.326  -7.596   1.355  1.00  0.00            
ATOM   3192  CB  LEU A 228      11.634  -9.687   1.674  1.00  0.00            
ATOM   3193  HB1 LEU A 228      11.674  -9.856   0.593  1.00  0.00            
ATOM   3194  HB2 LEU A 228      11.100 -10.462   2.229  1.00  0.00            
ATOM   3195  CG  LEU A 228      13.091  -9.446   2.132  1.00  0.00            
ATOM   3196  HG  LEU A 228      13.202  -8.886   3.058  1.00  0.00            
ATOM   3197  CD1 LEU A 228      13.683 -10.817   2.353  1.00  0.00            
ATOM   3198 1HD1 LEU A 228      13.249 -11.270   3.245  1.00  0.00            
ATOM   3199 2HD1 LEU A 228      13.736 -11.408   1.442  1.00  0.00            
ATOM   3200 3HD1 LEU A 228      14.733 -10.664   2.589  1.00  0.00            
ATOM   3201  CD2 LEU A 228      13.963  -8.698   1.137  1.00  0.00            
ATOM   3202 1HD2 LEU A 228      13.554  -7.693   1.088  1.00  0.00            
ATOM   3203 2HD2 LEU A 228      14.972  -8.599   1.528  1.00  0.00            
ATOM   3204 3HD2 LEU A 228      13.849  -9.193   0.172  1.00  0.00            
ATOM   3205  C   LEU A 228       9.446  -8.657   1.126  1.00  0.00            
ATOM   3206  O   LEU A 228       9.444  -8.473  -0.059  1.00  0.00            
ATOM   3207  N   VAL A 229       8.345  -8.912   1.843  1.00  0.00            
ATOM   3208  H   VAL A 229       8.414  -8.973   2.848  1.00  0.00            
ATOM   3209  CA  VAL A 229       7.027  -9.072   1.197  1.00  0.00            
ATOM   3210  HA  VAL A 229       7.043  -9.828   0.409  1.00  0.00            
ATOM   3211  CB  VAL A 229       5.910  -9.486   2.197  1.00  0.00            
ATOM   3212  HB  VAL A 229       5.797  -8.761   3.009  1.00  0.00            
ATOM   3213  CG1 VAL A 229       4.541  -9.571   1.533  1.00  0.00            
ATOM   3214 1HG1 VAL A 229       4.212  -8.589   1.189  1.00  0.00            
ATOM   3215 2HG1 VAL A 229       4.604 -10.189   0.631  1.00  0.00            
ATOM   3216 3HG1 VAL A 229       3.741  -9.870   2.207  1.00  0.00            
ATOM   3217  CG2 VAL A 229       6.175 -10.896   2.784  1.00  0.00            
ATOM   3218 1HG2 VAL A 229       6.233 -11.620   1.974  1.00  0.00            
ATOM   3219 2HG2 VAL A 229       7.138 -10.803   3.275  1.00  0.00            
ATOM   3220 3HG2 VAL A 229       5.354 -11.070   3.484  1.00  0.00            
ATOM   3221  C   VAL A 229       6.625  -7.711   0.528  1.00  0.00            
ATOM   3222  O   VAL A 229       6.129  -7.594  -0.615  1.00  0.00            
ATOM   3223  N   PHE A 230       6.765  -6.649   1.310  1.00  0.00            
ATOM   3224  H   PHE A 230       7.188  -6.846   2.200  1.00  0.00            
ATOM   3225  CA  PHE A 230       6.394  -5.348   0.924  1.00  0.00            
ATOM   3226  HA  PHE A 230       5.518  -5.478   0.290  1.00  0.00            
ATOM   3227  CB  PHE A 230       5.990  -4.551   2.183  1.00  0.00            
ATOM   3228  HB1 PHE A 230       5.408  -3.694   1.862  1.00  0.00            
ATOM   3229  HB2 PHE A 230       6.881  -4.205   2.707  1.00  0.00            
ATOM   3230  CG  PHE A 230       5.127  -5.374   3.179  1.00  0.00            
ATOM   3231  CD1 PHE A 230       3.711  -5.452   2.956  1.00  0.00            
ATOM   3232  HD1 PHE A 230       3.297  -4.988   2.078  1.00  0.00            
ATOM   3233  CE1 PHE A 230       2.919  -6.180   3.917  1.00  0.00            
ATOM   3234  HE1 PHE A 230       1.852  -6.194   3.745  1.00  0.00            
ATOM   3235  CZ  PHE A 230       3.458  -6.795   5.035  1.00  0.00            
ATOM   3236  HZ  PHE A 230       2.851  -7.333   5.744  1.00  0.00            
ATOM   3237  CE2 PHE A 230       4.880  -6.764   5.114  1.00  0.00            
ATOM   3238  HE2 PHE A 230       5.390  -7.317   5.885  1.00  0.00            
ATOM   3239  CD2 PHE A 230       5.743  -6.090   4.243  1.00  0.00            
ATOM   3240  HD2 PHE A 230       6.817  -6.078   4.301  1.00  0.00            
ATOM   3241  C   PHE A 230       7.543  -4.711   0.047  1.00  0.00            
ATOM   3242  O   PHE A 230       7.124  -4.027  -0.808  1.00  0.00            
ATOM   3243  N   LEU A 231       8.801  -4.958   0.259  1.00  0.00            
ATOM   3244  H   LEU A 231       9.104  -5.534   1.034  1.00  0.00            
ATOM   3245  CA  LEU A 231       9.841  -4.643  -0.779  1.00  0.00            
ATOM   3246  HA  LEU A 231       9.821  -3.565  -0.962  1.00  0.00            
ATOM   3247  CB  LEU A 231      11.214  -4.979  -0.198  1.00  0.00            
ATOM   3248  HB1 LEU A 231      11.283  -6.072  -0.213  1.00  0.00            
ATOM   3249  HB2 LEU A 231      11.263  -4.707   0.848  1.00  0.00            
ATOM   3250  CG  LEU A 231      12.389  -4.469  -1.015  1.00  0.00            
ATOM   3251  HG  LEU A 231      12.173  -4.488  -2.085  1.00  0.00            
ATOM   3252  CD1 LEU A 231      12.710  -3.039  -0.755  1.00  0.00            
ATOM   3253 1HD1 LEU A 231      12.857  -2.902   0.313  1.00  0.00            
ATOM   3254 2HD1 LEU A 231      13.699  -2.812  -1.158  1.00  0.00            
ATOM   3255 3HD1 LEU A 231      11.995  -2.411  -1.297  1.00  0.00            
ATOM   3256  CD2 LEU A 231      13.688  -5.330  -0.702  1.00  0.00            
ATOM   3257 1HD2 LEU A 231      14.573  -4.964  -1.244  1.00  0.00            
ATOM   3258 2HD2 LEU A 231      13.876  -5.346   0.363  1.00  0.00            
ATOM   3259 3HD2 LEU A 231      13.483  -6.345  -1.035  1.00  0.00            
ATOM   3260  C   LEU A 231       9.574  -5.210  -2.180  1.00  0.00            
ATOM   3261  O   LEU A 231       9.776  -4.589  -3.240  1.00  0.00            
ATOM   3262  N   LEU A 232       9.207  -6.513  -2.146  1.00  0.00            
ATOM   3263  H   LEU A 232       9.296  -7.126  -1.333  1.00  0.00            
ATOM   3264  CA  LEU A 232       8.629  -7.131  -3.405  1.00  0.00            
ATOM   3265  HA  LEU A 232       9.460  -6.882  -4.061  1.00  0.00            
ATOM   3266  CB  LEU A 232       8.525  -8.612  -3.269  1.00  0.00            
ATOM   3267  HB1 LEU A 232       7.613  -8.785  -2.690  1.00  0.00            
ATOM   3268  HB2 LEU A 232       9.312  -8.957  -2.604  1.00  0.00            
ATOM   3269  CG  LEU A 232       8.534  -9.361  -4.595  1.00  0.00            
ATOM   3270  HG  LEU A 232       7.731  -9.006  -5.245  1.00  0.00            
ATOM   3271  CD1 LEU A 232       9.720  -9.070  -5.540  1.00  0.00            
ATOM   3272 1HD1 LEU A 232      10.048 -10.037  -5.914  1.00  0.00            
ATOM   3273 2HD1 LEU A 232       9.416  -8.385  -6.323  1.00  0.00            
ATOM   3274 3HD1 LEU A 232      10.523  -8.625  -4.952  1.00  0.00            
ATOM   3275  CD2 LEU A 232       8.251 -10.909  -4.450  1.00  0.00            
ATOM   3276 1HD2 LEU A 232       9.103 -11.435  -4.028  1.00  0.00            
ATOM   3277 2HD2 LEU A 232       7.312 -11.037  -3.908  1.00  0.00            
ATOM   3278 3HD2 LEU A 232       8.015 -11.344  -5.430  1.00  0.00            
ATOM   3279  C   LEU A 232       7.432  -6.422  -4.049  1.00  0.00            
ATOM   3280  O   LEU A 232       7.498  -6.165  -5.232  1.00  0.00            
ATOM   3281  N   MET A 233       6.445  -5.985  -3.281  1.00  0.00            
ATOM   3282  H   MET A 233       6.470  -6.122  -2.285  1.00  0.00            
ATOM   3283  CA  MET A 233       5.337  -5.193  -3.818  1.00  0.00            
ATOM   3284  HA  MET A 233       5.021  -5.703  -4.727  1.00  0.00            
ATOM   3285  CB  MET A 233       4.190  -4.996  -2.874  1.00  0.00            
ATOM   3286  HB1 MET A 233       4.504  -4.118  -2.307  1.00  0.00            
ATOM   3287  HB2 MET A 233       4.051  -5.831  -2.186  1.00  0.00            
ATOM   3288  CG  MET A 233       2.875  -4.565  -3.440  1.00  0.00            
ATOM   3289  HG1 MET A 233       2.540  -5.291  -4.168  1.00  0.00            
ATOM   3290  HG2 MET A 233       3.105  -3.741  -4.132  1.00  0.00            
ATOM   3291  SD  MET A 233       1.613  -3.989  -2.242  1.00  0.00            
ATOM   3292  CE  MET A 233       2.255  -2.441  -1.604  1.00  0.00            
ATOM   3293  HE1 MET A 233       3.308  -2.639  -1.376  1.00  0.00            
ATOM   3294  HE2 MET A 233       2.133  -1.745  -2.434  1.00  0.00            
ATOM   3295  HE3 MET A 233       1.713  -1.991  -0.777  1.00  0.00            
ATOM   3296  C   MET A 233       5.738  -3.830  -4.345  1.00  0.00            
ATOM   3297  O   MET A 233       5.103  -3.318  -5.293  1.00  0.00            
ATOM   3298  N   GLN A 234       6.724  -3.220  -3.782  1.00  0.00            
ATOM   3299  H   GLN A 234       6.937  -3.593  -2.868  1.00  0.00            
ATOM   3300  CA  GLN A 234       7.336  -1.939  -4.200  1.00  0.00            
ATOM   3301  HA  GLN A 234       6.576  -1.230  -4.519  1.00  0.00            
ATOM   3302  CB  GLN A 234       8.229  -1.306  -3.061  1.00  0.00            
ATOM   3303  HB1 GLN A 234       8.786  -0.515  -3.563  1.00  0.00            
ATOM   3304  HB2 GLN A 234       8.999  -1.905  -2.560  1.00  0.00            
ATOM   3305  CG  GLN A 234       7.370  -0.653  -1.901  1.00  0.00            
ATOM   3306  HG1 GLN A 234       8.092  -0.263  -1.185  1.00  0.00            
ATOM   3307  HG2 GLN A 234       6.757  -1.432  -1.463  1.00  0.00            
ATOM   3308  CD  GLN A 234       6.363   0.349  -2.268  1.00  0.00            
ATOM   3309  OE1 GLN A 234       6.156   0.770  -3.446  1.00  0.00            
ATOM   3310  NE2 GLN A 234       5.606   0.863  -1.336  1.00  0.00            
ATOM   3311 1HE2 GLN A 234       5.674   0.420  -0.427  1.00  0.00            
ATOM   3312 2HE2 GLN A 234       4.990   1.645  -1.474  1.00  0.00            
ATOM   3313  C   GLN A 234       8.146  -2.099  -5.576  1.00  0.00            
ATOM   3314  O   GLN A 234       7.967  -1.234  -6.441  1.00  0.00            
ATOM   3315  N   TYR A 235       8.765  -3.239  -5.802  1.00  0.00            
ATOM   3316  H   TYR A 235       8.959  -3.891  -5.057  1.00  0.00            
ATOM   3317  CA  TYR A 235       9.420  -3.595  -7.046  1.00  0.00            
ATOM   3318  HA  TYR A 235      10.018  -2.782  -7.464  1.00  0.00            
ATOM   3319  CB  TYR A 235      10.427  -4.671  -6.732  1.00  0.00            
ATOM   3320  HB1 TYR A 235       9.840  -5.562  -6.522  1.00  0.00            
ATOM   3321  HB2 TYR A 235      11.193  -4.445  -5.985  1.00  0.00            
ATOM   3322  CG  TYR A 235      11.180  -5.074  -8.030  1.00  0.00            
ATOM   3323  CD1 TYR A 235      10.814  -6.192  -8.814  1.00  0.00            
ATOM   3324  HD1 TYR A 235      10.235  -7.021  -8.430  1.00  0.00            
ATOM   3325  CE1 TYR A 235      11.325  -6.349 -10.103  1.00  0.00            
ATOM   3326  HE1 TYR A 235      11.104  -7.240 -10.684  1.00  0.00            
ATOM   3327  CZ  TYR A 235      12.208  -5.420 -10.674  1.00  0.00            
ATOM   3328  OH  TYR A 235      12.688  -5.580 -11.968  1.00  0.00            
ATOM   3329  HH  TYR A 235      13.165  -4.785 -12.202  1.00  0.00            
ATOM   3330  CE2 TYR A 235      12.573  -4.324  -9.885  1.00  0.00            
ATOM   3331  HE2 TYR A 235      13.303  -3.608 -10.212  1.00  0.00            
ATOM   3332  CD2 TYR A 235      12.145  -4.246  -8.528  1.00  0.00            
ATOM   3333  HD2 TYR A 235      12.487  -3.415  -7.933  1.00  0.00            
ATOM   3334  C   TYR A 235       8.344  -3.894  -8.118  1.00  0.00            
ATOM   3335  O   TYR A 235       8.352  -3.349  -9.210  1.00  0.00            
ATOM   3336  N   CYS A 236       7.403  -4.766  -7.709  1.00  0.00            
ATOM   3337  H   CYS A 236       7.512  -5.128  -6.773  1.00  0.00            
ATOM   3338  CA  CYS A 236       6.312  -5.294  -8.574  1.00  0.00            
ATOM   3339  HA  CYS A 236       6.784  -5.724  -9.459  1.00  0.00            
ATOM   3340  CB  CYS A 236       5.552  -6.463  -7.854  1.00  0.00            
ATOM   3341  HB1 CYS A 236       4.816  -6.907  -8.516  1.00  0.00            
ATOM   3342  HB2 CYS A 236       5.084  -6.072  -6.957  1.00  0.00            
ATOM   3343  SG  CYS A 236       6.591  -7.964  -7.503  1.00  0.00            
ATOM   3344  HG  CYS A 236       7.506  -7.276  -6.827  1.00  0.00            
ATOM   3345  C   CYS A 236       5.306  -4.275  -9.092  1.00  0.00            
ATOM   3346  O   CYS A 236       4.936  -4.277 -10.265  1.00  0.00            
ATOM   3347  N   VAL A 237       4.967  -3.350  -8.194  1.00  0.00            
ATOM   3348  H   VAL A 237       5.270  -3.369  -7.236  1.00  0.00            
ATOM   3349  CA  VAL A 237       4.246  -2.070  -8.569  1.00  0.00            
ATOM   3350  HA  VAL A 237       3.403  -2.333  -9.203  1.00  0.00            
ATOM   3351  CB  VAL A 237       3.662  -1.381  -7.352  1.00  0.00            
ATOM   3352  HB  VAL A 237       4.467  -1.220  -6.644  1.00  0.00            
ATOM   3353  CG1 VAL A 237       3.009  -0.056  -7.707  1.00  0.00            
ATOM   3354 1HG1 VAL A 237       3.767   0.702  -7.874  1.00  0.00            
ATOM   3355 2HG1 VAL A 237       2.434  -0.198  -8.624  1.00  0.00            
ATOM   3356 3HG1 VAL A 237       2.304   0.215  -6.921  1.00  0.00            
ATOM   3357  CG2 VAL A 237       2.559  -2.309  -6.724  1.00  0.00            
ATOM   3358 1HG2 VAL A 237       2.335  -1.806  -5.775  1.00  0.00            
ATOM   3359 2HG2 VAL A 237       1.621  -2.274  -7.266  1.00  0.00            
ATOM   3360 3HG2 VAL A 237       2.879  -3.330  -6.518  1.00  0.00            
ATOM   3361  C   VAL A 237       5.140  -1.245  -9.560  1.00  0.00            
ATOM   3362  O   VAL A 237       4.788  -1.208 -10.741  1.00  0.00            
ATOM   3363  N   ALA A 238       6.338  -0.812  -9.166  1.00  0.00            
ATOM   3364  H   ALA A 238       6.549  -0.927  -8.186  1.00  0.00            
ATOM   3365  CA  ALA A 238       7.246   0.000  -9.911  1.00  0.00            
ATOM   3366  HA  ALA A 238       6.831   1.002 -10.033  1.00  0.00            
ATOM   3367  CB  ALA A 238       8.405   0.409  -9.012  1.00  0.00            
ATOM   3368  HB1 ALA A 238       9.009   1.098  -9.605  1.00  0.00            
ATOM   3369  HB2 ALA A 238       8.164   0.902  -8.074  1.00  0.00            
ATOM   3370  HB3 ALA A 238       9.021  -0.463  -8.809  1.00  0.00            
ATOM   3371  C   ALA A 238       7.727  -0.520 -11.306  1.00  0.00            
ATOM   3372  O   ALA A 238       7.648   0.244 -12.252  1.00  0.00            
ATOM   3373  N   ALA A 239       8.024  -1.807 -11.461  1.00  0.00            
ATOM   3374  H   ALA A 239       8.142  -2.215 -10.542  1.00  0.00            
ATOM   3375  CA  ALA A 239       8.369  -2.519 -12.668  1.00  0.00            
ATOM   3376  HA  ALA A 239       9.114  -1.991 -13.267  1.00  0.00            
ATOM   3377  CB  ALA A 239       8.927  -3.954 -12.330  1.00  0.00            
ATOM   3378  HB1 ALA A 239       8.225  -4.513 -11.705  1.00  0.00            
ATOM   3379  HB2 ALA A 239       9.043  -4.571 -13.224  1.00  0.00            
ATOM   3380  HB3 ALA A 239       9.905  -4.003 -11.841  1.00  0.00            
ATOM   3381  C   ALA A 239       7.222  -2.658 -13.649  1.00  0.00            
ATOM   3382  O   ALA A 239       7.427  -2.608 -14.836  1.00  0.00            
ATOM   3383  N   ASN A 240       5.941  -2.514 -13.238  1.00  0.00            
ATOM   3384  H   ASN A 240       5.704  -2.645 -12.254  1.00  0.00            
ATOM   3385  CA  ASN A 240       4.755  -2.387 -14.088  1.00  0.00            
ATOM   3386  HA  ASN A 240       4.927  -2.954 -14.996  1.00  0.00            
ATOM   3387  CB  ASN A 240       3.605  -3.013 -13.277  1.00  0.00            
ATOM   3388  HB1 ASN A 240       3.546  -2.462 -12.346  1.00  0.00            
ATOM   3389  HB2 ASN A 240       3.643  -4.085 -13.061  1.00  0.00            
ATOM   3390  CG  ASN A 240       2.330  -2.784 -14.054  1.00  0.00            
ATOM   3391  OD1 ASN A 240       1.398  -2.160 -13.528  1.00  0.00            
ATOM   3392  ND2 ASN A 240       2.279  -3.336 -15.161  1.00  0.00            
ATOM   3393 1HD2 ASN A 240       3.045  -3.929 -15.439  1.00  0.00            
ATOM   3394 2HD2 ASN A 240       1.467  -3.361 -15.760  1.00  0.00            
ATOM   3395  C   ASN A 240       4.485  -0.908 -14.495  1.00  0.00            
ATOM   3396  O   ASN A 240       3.958  -0.679 -15.506  1.00  0.00            
ATOM   3397  N   TYR A 241       5.048   0.079 -13.759  1.00  0.00            
ATOM   3398  H   TYR A 241       5.600  -0.211 -12.959  1.00  0.00            
ATOM   3399  CA  TYR A 241       5.036   1.495 -14.254  1.00  0.00            
ATOM   3400  HA  TYR A 241       4.173   1.600 -14.908  1.00  0.00            
ATOM   3401  CB  TYR A 241       4.895   2.558 -13.077  1.00  0.00            
ATOM   3402  HB1 TYR A 241       5.316   3.506 -13.425  1.00  0.00            
ATOM   3403  HB2 TYR A 241       5.645   2.295 -12.325  1.00  0.00            
ATOM   3404  CG  TYR A 241       3.515   2.584 -12.535  1.00  0.00            
ATOM   3405  CD1 TYR A 241       2.628   3.612 -12.931  1.00  0.00            
ATOM   3406  HD1 TYR A 241       2.836   4.316 -13.719  1.00  0.00            
ATOM   3407  CE1 TYR A 241       1.273   3.608 -12.440  1.00  0.00            
ATOM   3408  HE1 TYR A 241       0.517   4.348 -12.673  1.00  0.00            
ATOM   3409  CZ  TYR A 241       1.015   2.728 -11.381  1.00  0.00            
ATOM   3410  OH  TYR A 241      -0.222   2.701 -10.895  1.00  0.00            
ATOM   3411  HH  TYR A 241      -0.799   3.159 -11.504  1.00  0.00            
ATOM   3412  CE2 TYR A 241       1.898   1.769 -10.846  1.00  0.00            
ATOM   3413  HE2 TYR A 241       1.628   1.303  -9.913  1.00  0.00            
ATOM   3414  CD2 TYR A 241       3.107   1.678 -11.514  1.00  0.00            
ATOM   3415  HD2 TYR A 241       3.866   1.015 -11.124  1.00  0.00            
ATOM   3416  C   TYR A 241       6.198   1.746 -15.254  1.00  0.00            
ATOM   3417  O   TYR A 241       6.092   2.570 -16.158  1.00  0.00            
ATOM   3418  N   TYR A 242       7.249   0.966 -15.182  1.00  0.00            
ATOM   3419  H   TYR A 242       7.246   0.268 -14.446  1.00  0.00            
ATOM   3420  CA  TYR A 242       8.371   1.165 -16.059  1.00  0.00            
ATOM   3421  HA  TYR A 242       8.335   2.218 -16.364  1.00  0.00            
ATOM   3422  CB  TYR A 242       9.719   1.082 -15.331  1.00  0.00            
ATOM   3423  HB1 TYR A 242      10.460   0.794 -16.075  1.00  0.00            
ATOM   3424  HB2 TYR A 242       9.681   0.261 -14.620  1.00  0.00            
ATOM   3425  CG  TYR A 242      10.222   2.310 -14.713  1.00  0.00            
ATOM   3426  CD1 TYR A 242      11.220   3.022 -15.363  1.00  0.00            
ATOM   3427  HD1 TYR A 242      11.763   2.481 -16.123  1.00  0.00            
ATOM   3428  CE1 TYR A 242      11.457   4.365 -15.093  1.00  0.00            
ATOM   3429  HE1 TYR A 242      12.158   4.970 -15.647  1.00  0.00            
ATOM   3430  CZ  TYR A 242      10.736   5.012 -14.045  1.00  0.00            
ATOM   3431  OH  TYR A 242      10.926   6.331 -13.724  1.00  0.00            
ATOM   3432  HH  TYR A 242      10.169   6.634 -13.218  1.00  0.00            
ATOM   3433  CE2 TYR A 242       9.739   4.289 -13.329  1.00  0.00            
ATOM   3434  HE2 TYR A 242       9.195   4.746 -12.515  1.00  0.00            
ATOM   3435  CD2 TYR A 242       9.466   2.927 -13.778  1.00  0.00            
ATOM   3436  HD2 TYR A 242       8.804   2.301 -13.202  1.00  0.00            
ATOM   3437  C   TYR A 242       8.307   0.245 -17.340  1.00  0.00            
ATOM   3438  O   TYR A 242       8.776   0.668 -18.429  1.00  0.00            
ATOM   3439  N   TRP A 243       7.699  -0.946 -17.293  1.00  0.00            
ATOM   3440  H   TRP A 243       7.694  -1.614 -16.534  1.00  0.00            
ATOM   3441  CA  TRP A 243       7.154  -1.454 -18.598  1.00  0.00            
ATOM   3442  HA  TRP A 243       7.979  -1.370 -19.304  1.00  0.00            
ATOM   3443  CB  TRP A 243       6.770  -2.925 -18.574  1.00  0.00            
ATOM   3444  HB1 TRP A 243       6.265  -3.180 -19.511  1.00  0.00            
ATOM   3445  HB2 TRP A 243       6.057  -3.111 -17.769  1.00  0.00            
ATOM   3446  CG  TRP A 243       7.936  -3.821 -18.546  1.00  0.00            
ATOM   3447  CD1 TRP A 243       8.510  -4.486 -17.513  1.00  0.00            
ATOM   3448  HD1 TRP A 243       8.087  -4.451 -16.522  1.00  0.00            
ATOM   3449  NE1 TRP A 243       9.655  -5.191 -17.961  1.00  0.00            
ATOM   3450  HE1 TRP A 243      10.149  -5.863 -17.391  1.00  0.00            
ATOM   3451  CE2 TRP A 243       9.828  -5.038 -19.339  1.00  0.00            
ATOM   3452  CZ2 TRP A 243      10.780  -5.637 -20.215  1.00  0.00            
ATOM   3453  HZ2 TRP A 243      11.448  -6.395 -19.834  1.00  0.00            
ATOM   3454  CH2 TRP A 243      10.712  -5.218 -21.559  1.00  0.00            
ATOM   3455  HH2 TRP A 243      11.469  -5.551 -22.256  1.00  0.00            
ATOM   3456  CZ3 TRP A 243       9.686  -4.420 -22.041  1.00  0.00            
ATOM   3457  HZ3 TRP A 243       9.632  -4.177 -23.092  1.00  0.00            
ATOM   3458  CE3 TRP A 243       8.698  -3.945 -21.158  1.00  0.00            
ATOM   3459  HE3 TRP A 243       7.926  -3.301 -21.556  1.00  0.00            
ATOM   3460  CD2 TRP A 243       8.801  -4.171 -19.714  1.00  0.00            
ATOM   3461  C   TRP A 243       6.004  -0.607 -19.156  1.00  0.00            
ATOM   3462  O   TRP A 243       5.885  -0.556 -20.366  1.00  0.00            
ATOM   3463  N   LEU A 244       5.217   0.126 -18.342  1.00  0.00            
ATOM   3464  H   LEU A 244       5.271  -0.105 -17.357  1.00  0.00            
ATOM   3465  CA  LEU A 244       4.197   0.995 -18.854  1.00  0.00            
ATOM   3466  HA  LEU A 244       3.605   0.420 -19.571  1.00  0.00            
ATOM   3467  CB  LEU A 244       3.184   1.426 -17.774  1.00  0.00            
ATOM   3468  HB1 LEU A 244       2.781   2.397 -18.064  1.00  0.00            
ATOM   3469  HB2 LEU A 244       3.688   1.445 -16.803  1.00  0.00            
ATOM   3470  CG  LEU A 244       1.942   0.527 -17.596  1.00  0.00            
ATOM   3471  HG  LEU A 244       2.229  -0.497 -17.363  1.00  0.00            
ATOM   3472  CD1 LEU A 244       1.237   1.108 -16.328  1.00  0.00            
ATOM   3473 1HD1 LEU A 244       0.171   0.879 -16.305  1.00  0.00            
ATOM   3474 2HD1 LEU A 244       1.787   0.659 -15.495  1.00  0.00            
ATOM   3475 3HD1 LEU A 244       1.362   2.194 -16.258  1.00  0.00            
ATOM   3476  CD2 LEU A 244       0.954   0.501 -18.760  1.00  0.00            
ATOM   3477 1HD2 LEU A 244       1.491   0.581 -19.711  1.00  0.00            
ATOM   3478 2HD2 LEU A 244       0.290  -0.363 -18.748  1.00  0.00            
ATOM   3479 3HD2 LEU A 244       0.276   1.361 -18.729  1.00  0.00            
ATOM   3480  C   LEU A 244       4.831   2.185 -19.599  1.00  0.00            
ATOM   3481  O   LEU A 244       4.391   2.479 -20.718  1.00  0.00            
ATOM   3482  N   LEU A 245       5.827   2.763 -18.974  1.00  0.00            
ATOM   3483  H   LEU A 245       5.909   2.541 -17.997  1.00  0.00            
ATOM   3484  CA  LEU A 245       6.867   3.584 -19.615  1.00  0.00            
ATOM   3485  HA  LEU A 245       6.211   4.384 -19.953  1.00  0.00            
ATOM   3486  CB  LEU A 245       7.880   4.036 -18.553  1.00  0.00            
ATOM   3487  HB1 LEU A 245       8.428   3.176 -18.165  1.00  0.00            
ATOM   3488  HB2 LEU A 245       7.272   4.611 -17.845  1.00  0.00            
ATOM   3489  CG  LEU A 245       8.930   4.986 -19.155  1.00  0.00            
ATOM   3490  HG  LEU A 245       9.459   4.427 -19.922  1.00  0.00            
ATOM   3491  CD1 LEU A 245       8.238   6.286 -19.603  1.00  0.00            
ATOM   3492 1HD1 LEU A 245       9.018   6.871 -20.076  1.00  0.00            
ATOM   3493 2HD1 LEU A 245       7.456   6.070 -20.335  1.00  0.00            
ATOM   3494 3HD1 LEU A 245       7.794   6.751 -18.712  1.00  0.00            
ATOM   3495  CD2 LEU A 245      10.044   5.278 -18.148  1.00  0.00            
ATOM   3496 1HD2 LEU A 245      10.638   6.120 -18.511  1.00  0.00            
ATOM   3497 2HD2 LEU A 245       9.679   5.621 -17.179  1.00  0.00            
ATOM   3498 3HD2 LEU A 245      10.694   4.414 -18.025  1.00  0.00            
ATOM   3499  C   LEU A 245       7.490   3.080 -20.960  1.00  0.00            
ATOM   3500  O   LEU A 245       7.580   3.953 -21.845  1.00  0.00            
ATOM   3501  N   VAL A 246       7.845   1.755 -21.095  1.00  0.00            
ATOM   3502  H   VAL A 246       7.824   1.097 -20.320  1.00  0.00            
ATOM   3503  CA  VAL A 246       8.352   1.268 -22.421  1.00  0.00            
ATOM   3504  HA  VAL A 246       9.268   1.847 -22.534  1.00  0.00            
ATOM   3505  CB  VAL A 246       8.677  -0.243 -22.405  1.00  0.00            
ATOM   3506  HB  VAL A 246       7.977  -0.918 -21.927  1.00  0.00            
ATOM   3507  CG1 VAL A 246       8.969  -0.913 -23.759  1.00  0.00            
ATOM   3508 1HG1 VAL A 246       9.285  -1.946 -23.582  1.00  0.00            
ATOM   3509 2HG1 VAL A 246       8.116  -0.985 -24.447  1.00  0.00            
ATOM   3510 3HG1 VAL A 246       9.798  -0.347 -24.176  1.00  0.00            
ATOM   3511  CG2 VAL A 246       9.950  -0.446 -21.583  1.00  0.00            
ATOM   3512 1HG2 VAL A 246      10.175  -1.496 -21.385  1.00  0.00            
ATOM   3513 2HG2 VAL A 246      10.824   0.039 -22.023  1.00  0.00            
ATOM   3514 3HG2 VAL A 246       9.807  -0.041 -20.584  1.00  0.00            
ATOM   3515  C   VAL A 246       7.405   1.536 -23.564  1.00  0.00            
ATOM   3516  O   VAL A 246       7.797   1.781 -24.690  1.00  0.00            
ATOM   3517  N   GLU A 247       6.097   1.524 -23.283  1.00  0.00            
ATOM   3518  H   GLU A 247       5.877   1.175 -22.363  1.00  0.00            
ATOM   3519  CA  GLU A 247       5.086   1.463 -24.357  1.00  0.00            
ATOM   3520  HA  GLU A 247       5.482   0.867 -25.178  1.00  0.00            
ATOM   3521  CB  GLU A 247       3.876   0.685 -23.892  1.00  0.00            
ATOM   3522  HB1 GLU A 247       2.907   1.106 -24.157  1.00  0.00            
ATOM   3523  HB2 GLU A 247       3.922   0.644 -22.803  1.00  0.00            
ATOM   3524  CG  GLU A 247       3.914  -0.720 -24.362  1.00  0.00            
ATOM   3525  HG1 GLU A 247       3.051  -1.231 -23.945  1.00  0.00            
ATOM   3526  HG2 GLU A 247       4.851  -1.176 -24.031  1.00  0.00            
ATOM   3527  CD  GLU A 247       3.774  -0.788 -25.900  1.00  0.00            
ATOM   3528  OE1 GLU A 247       4.540  -1.601 -26.527  1.00  0.00            
ATOM   3529  OE2 GLU A 247       2.929  -0.130 -26.471  1.00  0.00            
ATOM   3530  C   GLU A 247       4.673   2.878 -24.823  1.00  0.00            
ATOM   3531  O   GLU A 247       4.382   3.158 -25.987  1.00  0.00            
ATOM   3532  N   GLY A 248       4.839   3.860 -23.909  1.00  0.00            
ATOM   3533  H   GLY A 248       4.876   3.693 -22.913  1.00  0.00            
ATOM   3534  CA  GLY A 248       4.882   5.239 -24.143  1.00  0.00            
ATOM   3535  HA1 GLY A 248       4.830   5.830 -23.232  1.00  0.00            
ATOM   3536  HA2 GLY A 248       3.976   5.488 -24.686  1.00  0.00            
ATOM   3537  C   GLY A 248       6.051   5.625 -25.085  1.00  0.00            
ATOM   3538  O   GLY A 248       5.897   6.094 -26.215  1.00  0.00            
ATOM   3539  N   VAL A 249       7.320   5.458 -24.683  1.00  0.00            
ATOM   3540  H   VAL A 249       7.519   5.015 -23.794  1.00  0.00            
ATOM   3541  CA  VAL A 249       8.585   5.835 -25.333  1.00  0.00            
ATOM   3542  HA  VAL A 249       8.553   6.926 -25.396  1.00  0.00            
ATOM   3543  CB  VAL A 249       9.840   5.483 -24.463  1.00  0.00            
ATOM   3544  HB  VAL A 249       9.904   4.409 -24.316  1.00  0.00            
ATOM   3545  CG1 VAL A 249      11.148   5.884 -25.092  1.00  0.00            
ATOM   3546 1HG1 VAL A 249      11.391   5.298 -25.973  1.00  0.00            
ATOM   3547 2HG1 VAL A 249      11.073   6.909 -25.469  1.00  0.00            
ATOM   3548 3HG1 VAL A 249      11.959   5.896 -24.363  1.00  0.00            
ATOM   3549  CG2 VAL A 249       9.688   6.179 -23.093  1.00  0.00            
ATOM   3550 1HG2 VAL A 249       9.760   7.233 -23.391  1.00  0.00            
ATOM   3551 2HG2 VAL A 249       8.807   5.880 -22.527  1.00  0.00            
ATOM   3552 3HG2 VAL A 249      10.620   6.053 -22.548  1.00  0.00            
ATOM   3553  C   VAL A 249       8.703   5.204 -26.768  1.00  0.00            
ATOM   3554  O   VAL A 249       9.353   5.864 -27.598  1.00  0.00            
ATOM   3555  N   TYR A 250       8.066   4.006 -26.944  1.00  0.00            
ATOM   3556  H   TYR A 250       7.601   3.488 -26.207  1.00  0.00            
ATOM   3557  CA  TYR A 250       8.103   3.484 -28.297  1.00  0.00            
ATOM   3558  HA  TYR A 250       9.144   3.492 -28.610  1.00  0.00            
ATOM   3559  CB  TYR A 250       7.715   2.049 -28.063  1.00  0.00            
ATOM   3560  HB1 TYR A 250       6.638   1.913 -27.919  1.00  0.00            
ATOM   3561  HB2 TYR A 250       8.240   1.607 -27.214  1.00  0.00            
ATOM   3562  CG  TYR A 250       8.088   1.128 -29.219  1.00  0.00            
ATOM   3563  CD1 TYR A 250       7.592   1.372 -30.522  1.00  0.00            
ATOM   3564  HD1 TYR A 250       6.958   2.213 -30.762  1.00  0.00            
ATOM   3565  CE1 TYR A 250       7.805   0.427 -31.530  1.00  0.00            
ATOM   3566  HE1 TYR A 250       7.319   0.627 -32.473  1.00  0.00            
ATOM   3567  CZ  TYR A 250       8.727  -0.618 -31.260  1.00  0.00            
ATOM   3568  OH  TYR A 250       9.153  -1.392 -32.311  1.00  0.00            
ATOM   3569  HH  TYR A 250       8.703  -1.013 -33.066  1.00  0.00            
ATOM   3570  CE2 TYR A 250       9.237  -0.822 -29.923  1.00  0.00            
ATOM   3571  HE2 TYR A 250       9.806  -1.714 -29.690  1.00  0.00            
ATOM   3572  CD2 TYR A 250       8.909   0.062 -28.928  1.00  0.00            
ATOM   3573  HD2 TYR A 250       9.266  -0.172 -27.934  1.00  0.00            
ATOM   3574  C   TYR A 250       7.176   4.180 -29.260  1.00  0.00            
ATOM   3575  O   TYR A 250       7.546   4.580 -30.337  1.00  0.00            
ATOM   3576  N   LEU A 251       5.915   4.475 -28.761  1.00  0.00            
ATOM   3577  H   LEU A 251       5.581   4.274 -27.837  1.00  0.00            
ATOM   3578  CA  LEU A 251       4.933   5.235 -29.572  1.00  0.00            
ATOM   3579  HA  LEU A 251       4.921   4.923 -30.612  1.00  0.00            
ATOM   3580  CB  LEU A 251       3.519   5.142 -28.908  1.00  0.00            
ATOM   3581  HB1 LEU A 251       3.604   5.628 -27.936  1.00  0.00            
ATOM   3582  HB2 LEU A 251       3.269   4.098 -28.779  1.00  0.00            
ATOM   3583  CG  LEU A 251       2.378   5.813 -29.700  1.00  0.00            
ATOM   3584  HG  LEU A 251       2.420   6.905 -29.750  1.00  0.00            
ATOM   3585  CD1 LEU A 251       2.231   5.326 -31.134  1.00  0.00            
ATOM   3586 1HD1 LEU A 251       3.019   5.706 -31.791  1.00  0.00            
ATOM   3587 2HD1 LEU A 251       2.224   4.245 -31.228  1.00  0.00            
ATOM   3588 3HD1 LEU A 251       1.269   5.616 -31.561  1.00  0.00            
ATOM   3589  CD2 LEU A 251       1.059   5.357 -29.058  1.00  0.00            
ATOM   3590 1HD2 LEU A 251       1.171   5.315 -27.978  1.00  0.00            
ATOM   3591 2HD2 LEU A 251       0.217   5.954 -29.413  1.00  0.00            
ATOM   3592 3HD2 LEU A 251       0.811   4.330 -29.311  1.00  0.00            
ATOM   3593  C   LEU A 251       5.342   6.683 -29.691  1.00  0.00            
ATOM   3594  O   LEU A 251       5.023   7.349 -30.650  1.00  0.00            
ATOM   3595  N   TYR A 252       6.133   7.220 -28.752  1.00  0.00            
ATOM   3596  H   TYR A 252       6.066   6.740 -27.865  1.00  0.00            
ATOM   3597  CA  TYR A 252       6.771   8.529 -28.848  1.00  0.00            
ATOM   3598  HA  TYR A 252       6.064   9.357 -28.844  1.00  0.00            
ATOM   3599  CB  TYR A 252       7.650   8.806 -27.582  1.00  0.00            
ATOM   3600  HB1 TYR A 252       8.517   8.159 -27.503  1.00  0.00            
ATOM   3601  HB2 TYR A 252       6.977   8.574 -26.758  1.00  0.00            
ATOM   3602  CG  TYR A 252       8.255  10.221 -27.460  1.00  0.00            
ATOM   3603  CD1 TYR A 252       7.858  10.997 -26.373  1.00  0.00            
ATOM   3604  HD1 TYR A 252       7.125  10.660 -25.656  1.00  0.00            
ATOM   3605  CE1 TYR A 252       8.331  12.302 -26.190  1.00  0.00            
ATOM   3606  HE1 TYR A 252       7.912  12.965 -25.443  1.00  0.00            
ATOM   3607  CZ  TYR A 252       9.345  12.870 -27.049  1.00  0.00            
ATOM   3608  OH  TYR A 252       9.818  14.092 -27.043  1.00  0.00            
ATOM   3609  HH  TYR A 252      10.418  14.408 -27.734  1.00  0.00            
ATOM   3610  CE2 TYR A 252       9.828  12.013 -28.110  1.00  0.00            
ATOM   3611  HE2 TYR A 252      10.651  12.303 -28.736  1.00  0.00            
ATOM   3612  CD2 TYR A 252       9.325  10.667 -28.245  1.00  0.00            
ATOM   3613  HD2 TYR A 252       9.736  10.056 -29.028  1.00  0.00            
ATOM   3614  C   TYR A 252       7.668   8.655 -30.015  1.00  0.00            
ATOM   3615  O   TYR A 252       7.547   9.559 -30.828  1.00  0.00            
ATOM   3616  N   THR A 253       8.692   7.770 -30.055  1.00  0.00            
ATOM   3617  H   THR A 253       8.524   6.969 -29.465  1.00  0.00            
ATOM   3618  CA  THR A 253       9.743   7.634 -31.073  1.00  0.00            
ATOM   3619  HA  THR A 253      10.203   8.614 -31.202  1.00  0.00            
ATOM   3620  CB  THR A 253      10.962   6.734 -30.583  1.00  0.00            
ATOM   3621  HB  THR A 253      11.635   6.786 -31.442  1.00  0.00            
ATOM   3622  CG2 THR A 253      11.659   7.161 -29.294  1.00  0.00            
ATOM   3623 1HG2 THR A 253      12.448   6.465 -29.005  1.00  0.00            
ATOM   3624 2HG2 THR A 253      12.105   8.115 -29.555  1.00  0.00            
ATOM   3625 3HG2 THR A 253      10.927   7.315 -28.491  1.00  0.00            
ATOM   3626  OG1 THR A 253      10.440   5.446 -30.391  1.00  0.00            
ATOM   3627  HG1 THR A 253      10.070   5.443 -29.506  1.00  0.00            
ATOM   3628  C   THR A 253       9.112   7.207 -32.404  1.00  0.00            
ATOM   3629  O   THR A 253       9.805   7.495 -33.418  1.00  0.00            
ATOM   3630  N   LEU A 254       7.944   6.523 -32.441  1.00  0.00            
ATOM   3631  H   LEU A 254       7.368   6.372 -31.623  1.00  0.00            
ATOM   3632  CA  LEU A 254       7.361   6.105 -33.735  1.00  0.00            
ATOM   3633  HA  LEU A 254       8.251   5.741 -34.244  1.00  0.00            
ATOM   3634  CB  LEU A 254       6.373   4.928 -33.544  1.00  0.00            
ATOM   3635  HB1 LEU A 254       5.440   5.245 -33.092  1.00  0.00            
ATOM   3636  HB2 LEU A 254       6.909   4.294 -32.841  1.00  0.00            
ATOM   3637  CG  LEU A 254       6.167   4.058 -34.778  1.00  0.00            
ATOM   3638  HG  LEU A 254       5.843   4.715 -35.589  1.00  0.00            
ATOM   3639  CD1 LEU A 254       7.378   3.333 -35.293  1.00  0.00            
ATOM   3640 1HD1 LEU A 254       7.878   3.951 -36.041  1.00  0.00            
ATOM   3641 2HD1 LEU A 254       8.061   3.039 -34.491  1.00  0.00            
ATOM   3642 3HD1 LEU A 254       7.049   2.431 -35.815  1.00  0.00            
ATOM   3643  CD2 LEU A 254       5.040   3.035 -34.401  1.00  0.00            
ATOM   3644 1HD2 LEU A 254       5.449   2.175 -33.856  1.00  0.00            
ATOM   3645 2HD2 LEU A 254       4.405   3.483 -33.641  1.00  0.00            
ATOM   3646 3HD2 LEU A 254       4.602   2.804 -35.376  1.00  0.00            
ATOM   3647  C   LEU A 254       6.778   7.308 -34.465  1.00  0.00            
ATOM   3648  O   LEU A 254       7.079   7.548 -35.667  1.00  0.00            
ATOM   3649  N   LEU A 255       5.913   8.097 -33.826  1.00  0.00            
ATOM   3650  H   LEU A 255       5.679   7.807 -32.882  1.00  0.00            
ATOM   3651  CA  LEU A 255       5.481   9.476 -34.275  1.00  0.00            
ATOM   3652  HA  LEU A 255       4.910   9.296 -35.180  1.00  0.00            
ATOM   3653  CB  LEU A 255       4.515  10.150 -33.296  1.00  0.00            
ATOM   3654  HB1 LEU A 255       4.206  11.094 -33.742  1.00  0.00            
ATOM   3655  HB2 LEU A 255       5.049  10.391 -32.371  1.00  0.00            
ATOM   3656  CG  LEU A 255       3.220   9.353 -32.924  1.00  0.00            
ATOM   3657  HG  LEU A 255       3.456   8.646 -32.124  1.00  0.00            
ATOM   3658  CD1 LEU A 255       2.134  10.272 -32.378  1.00  0.00            
ATOM   3659 1HD1 LEU A 255       1.862  10.984 -33.153  1.00  0.00            
ATOM   3660 2HD1 LEU A 255       1.210   9.706 -32.218  1.00  0.00            
ATOM   3661 3HD1 LEU A 255       2.408  10.751 -31.446  1.00  0.00            
ATOM   3662  CD2 LEU A 255       2.708   8.538 -34.108  1.00  0.00            
ATOM   3663 1HD2 LEU A 255       1.669   8.209 -34.011  1.00  0.00            
ATOM   3664 2HD2 LEU A 255       2.698   9.080 -35.056  1.00  0.00            
ATOM   3665 3HD2 LEU A 255       3.315   7.646 -34.184  1.00  0.00            
ATOM   3666  C   LEU A 255       6.674  10.464 -34.632  1.00  0.00            
ATOM   3667  O   LEU A 255       6.537  11.332 -35.469  1.00  0.00            
ATOM   3668  N   ALA A 256       7.845  10.270 -33.997  1.00  0.00            
ATOM   3669  H   ALA A 256       7.939   9.418 -33.465  1.00  0.00            
ATOM   3670  CA  ALA A 256       8.859  11.284 -34.002  1.00  0.00            
ATOM   3671  HA  ALA A 256       8.678  12.084 -34.724  1.00  0.00            
ATOM   3672  CB  ALA A 256       9.195  11.925 -32.631  1.00  0.00            
ATOM   3673  HB1 ALA A 256       9.929  12.714 -32.779  1.00  0.00            
ATOM   3674  HB2 ALA A 256       8.281  12.363 -32.241  1.00  0.00            
ATOM   3675  HB3 ALA A 256       9.567  11.143 -31.978  1.00  0.00            
ATOM   3676  C   ALA A 256      10.219  10.688 -34.644  1.00  0.00            
ATOM   3677  O   ALA A 256      11.311  11.179 -34.356  1.00  0.00            
ATOM   3678  N   PHE A 257      10.093   9.712 -35.552  1.00  0.00            
ATOM   3679  H   PHE A 257       9.221   9.197 -35.534  1.00  0.00            
ATOM   3680  CA  PHE A 257      11.135   9.290 -36.441  1.00  0.00            
ATOM   3681  HA  PHE A 257      10.760   8.354 -36.844  1.00  0.00            
ATOM   3682  CB  PHE A 257      11.344  10.321 -37.528  1.00  0.00            
ATOM   3683  HB1 PHE A 257      12.025   9.888 -38.263  1.00  0.00            
ATOM   3684  HB2 PHE A 257      11.825  11.205 -37.103  1.00  0.00            
ATOM   3685  CG  PHE A 257      10.092  10.723 -38.254  1.00  0.00            
ATOM   3686  CD1 PHE A 257       9.236   9.801 -38.857  1.00  0.00            
ATOM   3687  HD1 PHE A 257       9.401   8.734 -38.842  1.00  0.00            
ATOM   3688  CE1 PHE A 257       8.046  10.258 -39.525  1.00  0.00            
ATOM   3689  HE1 PHE A 257       7.527   9.575 -40.179  1.00  0.00            
ATOM   3690  CZ  PHE A 257       7.765  11.645 -39.625  1.00  0.00            
ATOM   3691  HZ  PHE A 257       6.890  11.878 -40.222  1.00  0.00            
ATOM   3692  CE2 PHE A 257       8.590  12.521 -38.889  1.00  0.00            
ATOM   3693  HE2 PHE A 257       8.342  13.578 -38.904  1.00  0.00            
ATOM   3694  CD2 PHE A 257       9.739  12.109 -38.209  1.00  0.00            
ATOM   3695  HD2 PHE A 257      10.359  12.829 -37.695  1.00  0.00            
ATOM   3696  C   PHE A 257      12.453   8.865 -35.792  1.00  0.00            
ATOM   3697  O   PHE A 257      13.481   9.170 -36.315  1.00  0.00            
ATOM   3698  N   SER A 258      12.393   8.226 -34.619  1.00  0.00            
ATOM   3699  H   SER A 258      11.450   8.055 -34.297  1.00  0.00            
ATOM   3700  CA  SER A 258      13.542   7.998 -33.726  1.00  0.00            
ATOM   3701  HA  SER A 258      14.440   8.130 -34.339  1.00  0.00            
ATOM   3702  CB  SER A 258      13.446   9.090 -32.582  1.00  0.00            
ATOM   3703  HB1 SER A 258      14.279   8.948 -31.902  1.00  0.00            
ATOM   3704  HB2 SER A 258      12.527   9.226 -32.015  1.00  0.00            
ATOM   3705  OG  SER A 258      13.646  10.321 -33.201  1.00  0.00            
ATOM   3706  HG  SER A 258      12.770  10.498 -33.562  1.00  0.00            
ATOM   3707  C   SER A 258      13.733   6.609 -33.126  1.00  0.00            
ATOM   3708  O   SER A 258      14.141   6.489 -31.955  1.00  0.00            
ATOM   3709  N   VAL A 259      13.192   5.589 -33.818  1.00  0.00            
ATOM   3710  H   VAL A 259      12.707   5.723 -34.691  1.00  0.00            
ATOM   3711  CA  VAL A 259      13.184   4.184 -33.235  1.00  0.00            
ATOM   3712  HA  VAL A 259      12.614   4.266 -32.302  1.00  0.00            
ATOM   3713  CB  VAL A 259      12.241   3.379 -34.126  1.00  0.00            
ATOM   3714  HB  VAL A 259      12.495   3.529 -35.175  1.00  0.00            
ATOM   3715  CG1 VAL A 259      12.160   1.843 -33.813  1.00  0.00            
ATOM   3716 1HG1 VAL A 259      11.383   1.388 -34.426  1.00  0.00            
ATOM   3717 2HG1 VAL A 259      13.105   1.399 -34.124  1.00  0.00            
ATOM   3718 3HG1 VAL A 259      11.847   1.813 -32.775  1.00  0.00            
ATOM   3719  CG2 VAL A 259      10.807   3.962 -34.039  1.00  0.00            
ATOM   3720 1HG2 VAL A 259      10.844   4.959 -34.463  1.00  0.00            
ATOM   3721 2HG2 VAL A 259      10.207   3.525 -34.837  1.00  0.00            
ATOM   3722 3HG2 VAL A 259      10.338   3.978 -33.050  1.00  0.00            
ATOM   3723  C   VAL A 259      14.583   3.620 -33.028  1.00  0.00            
ATOM   3724  O   VAL A 259      15.351   3.743 -33.985  1.00  0.00            
ATOM   3725  N   LEU A 260      14.846   2.841 -31.974  1.00  0.00            
ATOM   3726  H   LEU A 260      14.166   2.768 -31.237  1.00  0.00            
ATOM   3727  CA  LEU A 260      16.086   1.999 -31.938  1.00  0.00            
ATOM   3728  HA  LEU A 260      16.868   2.713 -32.194  1.00  0.00            
ATOM   3729  CB  LEU A 260      16.296   1.532 -30.463  1.00  0.00            
ATOM   3730  HB1 LEU A 260      16.926   0.641 -30.567  1.00  0.00            
ATOM   3731  HB2 LEU A 260      15.395   1.137 -29.990  1.00  0.00            
ATOM   3732  CG  LEU A 260      17.041   2.475 -29.538  1.00  0.00            
ATOM   3733  HG  LEU A 260      17.991   2.796 -29.952  1.00  0.00            
ATOM   3734  CD1 LEU A 260      16.124   3.696 -29.226  1.00  0.00            
ATOM   3735 1HD1 LEU A 260      15.295   3.318 -28.619  1.00  0.00            
ATOM   3736 2HD1 LEU A 260      16.618   4.414 -28.574  1.00  0.00            
ATOM   3737 3HD1 LEU A 260      16.026   4.341 -30.101  1.00  0.00            
ATOM   3738  CD2 LEU A 260      17.375   1.786 -28.266  1.00  0.00            
ATOM   3739 1HD2 LEU A 260      18.046   2.451 -27.707  1.00  0.00            
ATOM   3740 2HD2 LEU A 260      16.500   1.469 -27.693  1.00  0.00            
ATOM   3741 3HD2 LEU A 260      18.034   0.938 -28.439  1.00  0.00            
ATOM   3742  C   LEU A 260      16.174   0.804 -32.940  1.00  0.00            
ATOM   3743  O   LEU A 260      15.206   0.158 -33.364  1.00  0.00            
ATOM   3744  N   SER A 261      17.412   0.526 -33.332  1.00  0.00            
ATOM   3745  H   SER A 261      18.106   1.034 -32.800  1.00  0.00            
ATOM   3746  CA  SER A 261      17.826  -0.462 -34.337  1.00  0.00            
ATOM   3747  HA  SER A 261      17.076  -0.537 -35.122  1.00  0.00            
ATOM   3748  CB  SER A 261      19.169  -0.072 -34.936  1.00  0.00            
ATOM   3749  HB1 SER A 261      18.997   0.664 -35.722  1.00  0.00            
ATOM   3750  HB2 SER A 261      19.523  -0.978 -35.427  1.00  0.00            
ATOM   3751  OG  SER A 261      20.088   0.379 -33.900  1.00  0.00            
ATOM   3752  HG  SER A 261      19.936   1.312 -33.761  1.00  0.00            
ATOM   3753  C   SER A 261      17.902  -1.872 -33.665  1.00  0.00            
ATOM   3754  O   SER A 261      17.986  -1.968 -32.449  1.00  0.00            
ATOM   3755  N   GLU A 262      17.718  -2.975 -34.318  1.00  0.00            
ATOM   3756  H   GLU A 262      17.366  -2.918 -35.273  1.00  0.00            
ATOM   3757  CA  GLU A 262      17.330  -4.273 -33.712  1.00  0.00            
ATOM   3758  HA  GLU A 262      16.713  -3.960 -32.870  1.00  0.00            
ATOM   3759  CB  GLU A 262      16.500  -5.066 -34.797  1.00  0.00            
ATOM   3760  HB1 GLU A 262      17.122  -5.367 -35.641  1.00  0.00            
ATOM   3761  HB2 GLU A 262      15.692  -4.421 -35.149  1.00  0.00            
ATOM   3762  CG  GLU A 262      15.846  -6.342 -34.251  1.00  0.00            
ATOM   3763  HG1 GLU A 262      15.538  -6.035 -33.252  1.00  0.00            
ATOM   3764  HG2 GLU A 262      16.499  -7.223 -34.249  1.00  0.00            
ATOM   3765  CD  GLU A 262      14.499  -6.763 -34.967  1.00  0.00            
ATOM   3766  OE1 GLU A 262      14.504  -7.856 -35.611  1.00  0.00            
ATOM   3767  OE2 GLU A 262      13.431  -6.015 -34.886  1.00  0.00            
ATOM   3768  C   GLU A 262      18.512  -4.964 -33.128  1.00  0.00            
ATOM   3769  O   GLU A 262      18.273  -5.950 -32.436  1.00  0.00            
ATOM   3770  N   GLN A 263      19.687  -4.432 -33.279  1.00  0.00            
ATOM   3771  H   GLN A 263      19.727  -3.632 -33.891  1.00  0.00            
ATOM   3772  CA  GLN A 263      20.868  -4.884 -32.488  1.00  0.00            
ATOM   3773  HA  GLN A 263      20.980  -5.973 -32.508  1.00  0.00            
ATOM   3774  CB  GLN A 263      22.115  -4.221 -33.168  1.00  0.00            
ATOM   3775  HB1 GLN A 263      22.140  -4.489 -34.224  1.00  0.00            
ATOM   3776  HB2 GLN A 263      22.988  -4.647 -32.676  1.00  0.00            
ATOM   3777  CG  GLN A 263      22.163  -2.657 -33.094  1.00  0.00            
ATOM   3778  HG1 GLN A 263      22.510  -2.279 -32.143  1.00  0.00            
ATOM   3779  HG2 GLN A 263      21.132  -2.324 -33.146  1.00  0.00            
ATOM   3780  CD  GLN A 263      22.918  -2.055 -34.216  1.00  0.00            
ATOM   3781  OE1 GLN A 263      22.420  -1.935 -35.349  1.00  0.00            
ATOM   3782  NE2 GLN A 263      24.163  -1.692 -33.984  1.00  0.00            
ATOM   3783 1HE2 GLN A 263      24.579  -1.636 -33.070  1.00  0.00            
ATOM   3784 2HE2 GLN A 263      24.687  -1.336 -34.772  1.00  0.00            
ATOM   3785  C   GLN A 263      20.797  -4.533 -31.000  1.00  0.00            
ATOM   3786  O   GLN A 263      21.291  -5.291 -30.186  1.00  0.00            
ATOM   3787  N   TRP A 264      20.143  -3.347 -30.666  1.00  0.00            
ATOM   3788  H   TRP A 264      19.637  -2.838 -31.372  1.00  0.00            
ATOM   3789  CA  TRP A 264      20.041  -2.911 -29.259  1.00  0.00            
ATOM   3790  HA  TRP A 264      20.435  -3.761 -28.699  1.00  0.00            
ATOM   3791  CB  TRP A 264      21.076  -1.859 -28.946  1.00  0.00            
ATOM   3792  HB1 TRP A 264      22.078  -2.154 -29.246  1.00  0.00            
ATOM   3793  HB2 TRP A 264      21.070  -1.720 -27.862  1.00  0.00            
ATOM   3794  CG  TRP A 264      20.897  -0.431 -29.440  1.00  0.00            
ATOM   3795  CD1 TRP A 264      20.529  -0.057 -30.705  1.00  0.00            
ATOM   3796  HD1 TRP A 264      20.317  -0.728 -31.512  1.00  0.00            
ATOM   3797  NE1 TRP A 264      20.539   1.349 -30.721  1.00  0.00            
ATOM   3798  HE1 TRP A 264      20.300   1.881 -31.536  1.00  0.00            
ATOM   3799  CE2 TRP A 264      20.864   1.874 -29.478  1.00  0.00            
ATOM   3800  CZ2 TRP A 264      20.980   3.167 -28.984  1.00  0.00            
ATOM   3801  HZ2 TRP A 264      20.891   3.954 -29.717  1.00  0.00            
ATOM   3802  CH2 TRP A 264      21.309   3.406 -27.661  1.00  0.00            
ATOM   3803  HH2 TRP A 264      21.535   4.391 -27.274  1.00  0.00            
ATOM   3804  CZ3 TRP A 264      21.481   2.347 -26.797  1.00  0.00            
ATOM   3805  HZ3 TRP A 264      21.753   2.553 -25.769  1.00  0.00            
ATOM   3806  CE3 TRP A 264      21.254   0.977 -27.257  1.00  0.00            
ATOM   3807  HE3 TRP A 264      21.166   0.152 -26.563  1.00  0.00            
ATOM   3808  CD2 TRP A 264      21.004   0.737 -28.640  1.00  0.00            
ATOM   3809  C   TRP A 264      18.675  -2.563 -28.614  1.00  0.00            
ATOM   3810  O   TRP A 264      18.668  -2.464 -27.414  1.00  0.00            
ATOM   3811  N   ILE A 265      17.556  -2.530 -29.385  1.00  0.00            
ATOM   3812  H   ILE A 265      17.572  -2.869 -30.340  1.00  0.00            
ATOM   3813  CA  ILE A 265      16.165  -2.112 -29.036  1.00  0.00            
ATOM   3814  HA  ILE A 265      16.117  -1.045 -28.822  1.00  0.00            
ATOM   3815  CB  ILE A 265      15.205  -2.232 -30.211  1.00  0.00            
ATOM   3816  HB  ILE A 265      15.632  -1.710 -31.061  1.00  0.00            
ATOM   3817  CG2 ILE A 265      14.887  -3.675 -30.614  1.00  0.00            
ATOM   3818 1HG2 ILE A 265      15.843  -4.197 -30.534  1.00  0.00            
ATOM   3819 2HG2 ILE A 265      14.251  -4.073 -29.823  1.00  0.00            
ATOM   3820 3HG2 ILE A 265      14.455  -3.599 -31.620  1.00  0.00            
ATOM   3821  CG1 ILE A 265      13.909  -1.472 -29.793  1.00  0.00            
ATOM   3822 1HG1 ILE A 265      14.198  -0.549 -29.295  1.00  0.00            
ATOM   3823 2HG1 ILE A 265      13.287  -2.073 -29.122  1.00  0.00            
ATOM   3824  CD  ILE A 265      12.994  -1.123 -30.932  1.00  0.00            
ATOM   3825  HD1 ILE A 265      13.490  -0.493 -31.674  1.00  0.00            
ATOM   3826  HD2 ILE A 265      12.791  -2.065 -31.453  1.00  0.00            
ATOM   3827  HD3 ILE A 265      12.092  -0.659 -30.547  1.00  0.00            
ATOM   3828  C   ILE A 265      15.662  -2.753 -27.653  1.00  0.00            
ATOM   3829  O   ILE A 265      15.320  -2.068 -26.699  1.00  0.00            
ATOM   3830  N   PHE A 266      15.654  -4.117 -27.585  1.00  0.00            
ATOM   3831  H   PHE A 266      16.051  -4.642 -28.363  1.00  0.00            
ATOM   3832  CA  PHE A 266      15.207  -4.943 -26.446  1.00  0.00            
ATOM   3833  HA  PHE A 266      14.335  -4.426 -26.038  1.00  0.00            
ATOM   3834  CB  PHE A 266      14.689  -6.359 -26.773  1.00  0.00            
ATOM   3835  HB1 PHE A 266      15.530  -6.902 -27.221  1.00  0.00            
ATOM   3836  HB2 PHE A 266      13.921  -6.312 -27.543  1.00  0.00            
ATOM   3837  CG  PHE A 266      14.175  -7.233 -25.632  1.00  0.00            
ATOM   3838  CD1 PHE A 266      12.924  -6.923 -25.031  1.00  0.00            
ATOM   3839  HD1 PHE A 266      12.415  -6.032 -25.370  1.00  0.00            
ATOM   3840  CE1 PHE A 266      12.362  -7.690 -24.021  1.00  0.00            
ATOM   3841  HE1 PHE A 266      11.492  -7.352 -23.481  1.00  0.00            
ATOM   3842  CZ  PHE A 266      13.146  -8.726 -23.462  1.00  0.00            
ATOM   3843  HZ  PHE A 266      12.698  -9.269 -22.652  1.00  0.00            
ATOM   3844  CE2 PHE A 266      14.392  -9.060 -23.994  1.00  0.00            
ATOM   3845  HE2 PHE A 266      14.928  -9.830 -23.464  1.00  0.00            
ATOM   3846  CD2 PHE A 266      14.975  -8.333 -25.084  1.00  0.00            
ATOM   3847  HD2 PHE A 266      15.985  -8.566 -25.410  1.00  0.00            
ATOM   3848  C   PHE A 266      16.228  -5.074 -25.318  1.00  0.00            
ATOM   3849  O   PHE A 266      15.818  -5.013 -24.163  1.00  0.00            
ATOM   3850  N   ARG A 267      17.506  -4.895 -25.702  1.00  0.00            
ATOM   3851  H   ARG A 267      17.664  -4.629 -26.662  1.00  0.00            
ATOM   3852  CA  ARG A 267      18.648  -4.874 -24.763  1.00  0.00            
ATOM   3853  HA  ARG A 267      18.544  -5.781 -24.164  1.00  0.00            
ATOM   3854  CB  ARG A 267      20.013  -4.991 -25.524  1.00  0.00            
ATOM   3855  HB1 ARG A 267      20.343  -4.009 -25.865  1.00  0.00            
ATOM   3856  HB2 ARG A 267      19.831  -5.653 -26.371  1.00  0.00            
ATOM   3857  CG  ARG A 267      21.113  -5.523 -24.609  1.00  0.00            
ATOM   3858  HG1 ARG A 267      21.103  -6.603 -24.462  1.00  0.00            
ATOM   3859  HG2 ARG A 267      20.981  -5.006 -23.660  1.00  0.00            
ATOM   3860  CD  ARG A 267      22.458  -5.269 -25.213  1.00  0.00            
ATOM   3861  HD1 ARG A 267      23.242  -5.754 -24.625  1.00  0.00            
ATOM   3862  HD2 ARG A 267      22.764  -4.221 -25.197  1.00  0.00            
ATOM   3863  NE  ARG A 267      22.553  -5.742 -26.621  1.00  0.00            
ATOM   3864  HE  ARG A 267      21.721  -6.231 -26.940  1.00  0.00            
ATOM   3865  CZ  ARG A 267      23.599  -5.611 -27.377  1.00  0.00            
ATOM   3866  NH1 ARG A 267      24.748  -5.081 -27.007  1.00  0.00            
ATOM   3867 1HH1 ARG A 267      25.035  -4.874 -26.061  1.00  0.00            
ATOM   3868 2HH1 ARG A 267      25.519  -5.219 -27.640  1.00  0.00            
ATOM   3869  NH2 ARG A 267      23.504  -6.121 -28.576  1.00  0.00            
ATOM   3870 1HH2 ARG A 267      22.615  -6.135 -29.055  1.00  0.00            
ATOM   3871 2HH2 ARG A 267      24.317  -6.102 -29.161  1.00  0.00            
ATOM   3872  C   ARG A 267      18.659  -3.585 -23.896  1.00  0.00            
ATOM   3873  O   ARG A 267      18.756  -3.612 -22.655  1.00  0.00            
ATOM   3874  N   LEU A 268      18.282  -2.474 -24.535  1.00  0.00            
ATOM   3875  H   LEU A 268      18.258  -2.552 -25.536  1.00  0.00            
ATOM   3876  CA  LEU A 268      17.859  -1.254 -23.932  1.00  0.00            
ATOM   3877  HA  LEU A 268      18.556  -1.026 -23.133  1.00  0.00            
ATOM   3878  CB  LEU A 268      17.855  -0.250 -25.089  1.00  0.00            
ATOM   3879  HB1 LEU A 268      16.925  -0.256 -25.660  1.00  0.00            
ATOM   3880  HB2 LEU A 268      18.692  -0.521 -25.727  1.00  0.00            
ATOM   3881  CG  LEU A 268      17.968   1.269 -24.656  1.00  0.00            
ATOM   3882  HG  LEU A 268      18.122   1.830 -25.572  1.00  0.00            
ATOM   3883  CD1 LEU A 268      16.700   1.612 -24.004  1.00  0.00            
ATOM   3884 1HD1 LEU A 268      16.653   1.176 -23.011  1.00  0.00            
ATOM   3885 2HD1 LEU A 268      16.648   2.699 -23.859  1.00  0.00            
ATOM   3886 3HD1 LEU A 268      15.861   1.368 -24.653  1.00  0.00            
ATOM   3887  CD2 LEU A 268      19.175   1.481 -23.760  1.00  0.00            
ATOM   3888 1HD2 LEU A 268      19.143   2.526 -23.463  1.00  0.00            
ATOM   3889 2HD2 LEU A 268      19.131   0.866 -22.864  1.00  0.00            
ATOM   3890 3HD2 LEU A 268      20.072   1.209 -24.304  1.00  0.00            
ATOM   3891  C   LEU A 268      16.507  -1.376 -23.197  1.00  0.00            
ATOM   3892  O   LEU A 268      16.483  -1.072 -22.035  1.00  0.00            
ATOM   3893  N   TYR A 269      15.445  -1.853 -23.777  1.00  0.00            
ATOM   3894  H   TYR A 269      15.440  -2.002 -24.777  1.00  0.00            
ATOM   3895  CA  TYR A 269      14.075  -1.759 -23.147  1.00  0.00            
ATOM   3896  HA  TYR A 269      14.029  -0.782 -22.666  1.00  0.00            
ATOM   3897  CB  TYR A 269      12.976  -1.784 -24.245  1.00  0.00            
ATOM   3898  HB1 TYR A 269      12.093  -2.077 -23.691  1.00  0.00            
ATOM   3899  HB2 TYR A 269      13.312  -2.512 -24.988  1.00  0.00            
ATOM   3900  CG  TYR A 269      12.731  -0.452 -25.018  1.00  0.00            
ATOM   3901  CD1 TYR A 269      12.601   0.821 -24.432  1.00  0.00            
ATOM   3902  HD1 TYR A 269      12.556   1.005 -23.367  1.00  0.00            
ATOM   3903  CE1 TYR A 269      12.338   1.964 -25.240  1.00  0.00            
ATOM   3904  HE1 TYR A 269      12.078   2.917 -24.819  1.00  0.00            
ATOM   3905  CZ  TYR A 269      12.414   1.935 -26.647  1.00  0.00            
ATOM   3906  OH  TYR A 269      12.399   3.073 -27.392  1.00  0.00            
ATOM   3907  HH  TYR A 269      12.403   2.893 -28.328  1.00  0.00            
ATOM   3908  CE2 TYR A 269      12.479   0.607 -27.218  1.00  0.00            
ATOM   3909  HE2 TYR A 269      12.278   0.574 -28.281  1.00  0.00            
ATOM   3910  CD2 TYR A 269      12.706  -0.500 -26.426  1.00  0.00            
ATOM   3911  HD2 TYR A 269      12.884  -1.490 -26.829  1.00  0.00            
ATOM   3912  C   TYR A 269      13.887  -2.777 -21.944  1.00  0.00            
ATOM   3913  O   TYR A 269      13.339  -2.388 -20.923  1.00  0.00            
ATOM   3914  N   VAL A 270      14.499  -3.920 -22.003  1.00  0.00            
ATOM   3915  H   VAL A 270      14.937  -4.166 -22.871  1.00  0.00            
ATOM   3916  CA  VAL A 270      14.474  -4.880 -20.852  1.00  0.00            
ATOM   3917  HA  VAL A 270      13.467  -4.931 -20.437  1.00  0.00            
ATOM   3918  CB  VAL A 270      14.974  -6.316 -21.248  1.00  0.00            
ATOM   3919  HB  VAL A 270      14.476  -6.565 -22.175  1.00  0.00            
ATOM   3920  CG1 VAL A 270      16.533  -6.417 -21.320  1.00  0.00            
ATOM   3921 1HG1 VAL A 270      16.914  -5.765 -22.097  1.00  0.00            
ATOM   3922 2HG1 VAL A 270      16.962  -6.135 -20.350  1.00  0.00            
ATOM   3923 3HG1 VAL A 270      16.863  -7.425 -21.588  1.00  0.00            
ATOM   3924  CG2 VAL A 270      14.433  -7.336 -20.312  1.00  0.00            
ATOM   3925 1HG2 VAL A 270      13.353  -7.189 -20.258  1.00  0.00            
ATOM   3926 2HG2 VAL A 270      14.696  -8.330 -20.658  1.00  0.00            
ATOM   3927 3HG2 VAL A 270      14.868  -7.258 -19.317  1.00  0.00            
ATOM   3928  C   VAL A 270      15.340  -4.237 -19.720  1.00  0.00            
ATOM   3929  O   VAL A 270      15.072  -4.556 -18.522  1.00  0.00            
ATOM   3930  N   SER A 271      16.294  -3.328 -20.032  1.00  0.00            
ATOM   3931  H   SER A 271      16.570  -3.242 -20.996  1.00  0.00            
ATOM   3932  CA  SER A 271      17.008  -2.474 -19.066  1.00  0.00            
ATOM   3933  HA  SER A 271      17.140  -3.048 -18.153  1.00  0.00            
ATOM   3934  CB  SER A 271      18.401  -2.030 -19.598  1.00  0.00            
ATOM   3935  HB1 SER A 271      18.928  -1.603 -18.746  1.00  0.00            
ATOM   3936  HB2 SER A 271      18.291  -1.265 -20.372  1.00  0.00            
ATOM   3937  OG  SER A 271      19.273  -3.124 -20.047  1.00  0.00            
ATOM   3938  HG  SER A 271      19.193  -3.229 -20.998  1.00  0.00            
ATOM   3939  C   SER A 271      16.248  -1.184 -18.568  1.00  0.00            
ATOM   3940  O   SER A 271      16.558  -0.683 -17.478  1.00  0.00            
ATOM   3941  N   ILE A 272      15.208  -0.743 -19.291  1.00  0.00            
ATOM   3942  H   ILE A 272      15.021  -1.146 -20.198  1.00  0.00            
ATOM   3943  CA  ILE A 272      14.314   0.352 -18.846  1.00  0.00            
ATOM   3944  HA  ILE A 272      14.794   1.109 -18.228  1.00  0.00            
ATOM   3945  CB  ILE A 272      13.737   1.179 -20.060  1.00  0.00            
ATOM   3946  HB  ILE A 272      13.297   0.408 -20.698  1.00  0.00            
ATOM   3947  CG2 ILE A 272      12.629   2.178 -19.718  1.00  0.00            
ATOM   3948 1HG2 ILE A 272      11.812   2.208 -20.449  1.00  0.00            
ATOM   3949 2HG2 ILE A 272      12.126   1.837 -18.815  1.00  0.00            
ATOM   3950 3HG2 ILE A 272      12.960   3.188 -19.478  1.00  0.00            
ATOM   3951  CG1 ILE A 272      14.896   1.927 -20.755  1.00  0.00            
ATOM   3952 1HG1 ILE A 272      14.517   2.463 -21.626  1.00  0.00            
ATOM   3953 2HG1 ILE A 272      15.617   1.189 -21.107  1.00  0.00            
ATOM   3954  CD  ILE A 272      15.739   2.856 -19.947  1.00  0.00            
ATOM   3955  HD1 ILE A 272      15.273   3.798 -19.652  1.00  0.00            
ATOM   3956  HD2 ILE A 272      16.125   2.428 -19.031  1.00  0.00            
ATOM   3957  HD3 ILE A 272      16.642   3.100 -20.505  1.00  0.00            
ATOM   3958  C   ILE A 272      13.143  -0.284 -17.973  1.00  0.00            
ATOM   3959  O   ILE A 272      12.948   0.094 -16.796  1.00  0.00            
ATOM   3960  N   GLY A 273      12.459  -1.321 -18.484  1.00  0.00            
ATOM   3961  H   GLY A 273      12.786  -1.522 -19.425  1.00  0.00            
ATOM   3962  CA  GLY A 273      11.206  -1.946 -17.984  1.00  0.00            
ATOM   3963  HA1 GLY A 273      10.777  -2.716 -18.632  1.00  0.00            
ATOM   3964  HA2 GLY A 273      10.515  -1.117 -17.863  1.00  0.00            
ATOM   3965  C   GLY A 273      11.432  -2.568 -16.622  1.00  0.00            
ATOM   3966  O   GLY A 273      11.008  -2.090 -15.584  1.00  0.00            
ATOM   3967  N   TRP A 274      12.149  -3.670 -16.548  1.00  0.00            
ATOM   3968  H   TRP A 274      12.370  -4.266 -17.336  1.00  0.00            
ATOM   3969  CA  TRP A 274      12.446  -4.370 -15.300  1.00  0.00            
ATOM   3970  HA  TRP A 274      11.583  -4.383 -14.641  1.00  0.00            
ATOM   3971  CB  TRP A 274      13.006  -5.696 -15.642  1.00  0.00            
ATOM   3972  HB1 TRP A 274      13.604  -6.125 -14.839  1.00  0.00            
ATOM   3973  HB2 TRP A 274      13.747  -5.577 -16.445  1.00  0.00            
ATOM   3974  CG  TRP A 274      12.058  -6.777 -16.143  1.00  0.00            
ATOM   3975  CD1 TRP A 274      12.273  -7.500 -17.264  1.00  0.00            
ATOM   3976  HD1 TRP A 274      13.175  -7.461 -17.861  1.00  0.00            
ATOM   3977  NE1 TRP A 274      11.136  -8.197 -17.576  1.00  0.00            
ATOM   3978  HE1 TRP A 274      11.053  -8.760 -18.412  1.00  0.00            
ATOM   3979  CE2 TRP A 274      10.204  -8.083 -16.596  1.00  0.00            
ATOM   3980  CZ2 TRP A 274       8.958  -8.683 -16.427  1.00  0.00            
ATOM   3981  HZ2 TRP A 274       8.598  -9.489 -17.064  1.00  0.00            
ATOM   3982  CH2 TRP A 274       8.157  -8.378 -15.299  1.00  0.00            
ATOM   3983  HH2 TRP A 274       7.193  -8.852 -15.286  1.00  0.00            
ATOM   3984  CZ3 TRP A 274       8.766  -7.534 -14.306  1.00  0.00            
ATOM   3985  HZ3 TRP A 274       8.253  -7.217 -13.407  1.00  0.00            
ATOM   3986  CE3 TRP A 274      10.004  -6.854 -14.561  1.00  0.00            
ATOM   3987  HE3 TRP A 274      10.448  -6.088 -13.942  1.00  0.00            
ATOM   3988  CD2 TRP A 274      10.778  -7.205 -15.629  1.00  0.00            
ATOM   3989  C   TRP A 274      13.567  -3.636 -14.560  1.00  0.00            
ATOM   3990  O   TRP A 274      13.592  -3.651 -13.303  1.00  0.00            
ATOM   3991  N   GLY A 275      14.433  -3.031 -15.370  1.00  0.00            
ATOM   3992  H   GLY A 275      14.262  -3.227 -16.353  1.00  0.00            
ATOM   3993  CA  GLY A 275      15.730  -2.531 -14.926  1.00  0.00            
ATOM   3994  HA1 GLY A 275      16.324  -2.387 -15.822  1.00  0.00            
ATOM   3995  HA2 GLY A 275      16.148  -3.383 -14.403  1.00  0.00            
ATOM   3996  C   GLY A 275      15.742  -1.273 -14.050  1.00  0.00            
ATOM   3997  O   GLY A 275      16.324  -1.361 -12.922  1.00  0.00            
ATOM   3998  N   VAL A 276      15.188  -0.105 -14.451  1.00  0.00            
ATOM   3999  H   VAL A 276      14.662  -0.083 -15.310  1.00  0.00            
ATOM   4000  CA  VAL A 276      15.427   1.173 -13.711  1.00  0.00            
ATOM   4001  HA  VAL A 276      16.510   1.295 -13.671  1.00  0.00            
ATOM   4002  CB  VAL A 276      14.843   2.375 -14.441  1.00  0.00            
ATOM   4003  HB  VAL A 276      13.774   2.175 -14.563  1.00  0.00            
ATOM   4004  CG1 VAL A 276      15.057   3.652 -13.643  1.00  0.00            
ATOM   4005 1HG1 VAL A 276      16.148   3.675 -13.574  1.00  0.00            
ATOM   4006 2HG1 VAL A 276      14.737   4.489 -14.260  1.00  0.00            
ATOM   4007 3HG1 VAL A 276      14.497   3.738 -12.709  1.00  0.00            
ATOM   4008  CG2 VAL A 276      15.668   2.636 -15.689  1.00  0.00            
ATOM   4009 1HG2 VAL A 276      15.053   3.318 -16.292  1.00  0.00            
ATOM   4010 2HG2 VAL A 276      16.679   3.031 -15.557  1.00  0.00            
ATOM   4011 3HG2 VAL A 276      15.570   1.770 -16.339  1.00  0.00            
ATOM   4012  C   VAL A 276      14.890   1.137 -12.299  1.00  0.00            
ATOM   4013  O   VAL A 276      15.650   1.569 -11.400  1.00  0.00            
ATOM   4014  N   PRO A 277      13.870   0.313 -11.990  1.00  0.00            
ATOM   4015  CD  PRO A 277      12.772  -0.276 -12.860  1.00  0.00            
ATOM   4016  HD1 PRO A 277      12.999  -1.292 -13.164  1.00  0.00            
ATOM   4017  HD2 PRO A 277      12.673   0.199 -13.836  1.00  0.00            
ATOM   4018  CG  PRO A 277      11.405  -0.341 -12.071  1.00  0.00            
ATOM   4019  HG1 PRO A 277      10.900  -1.272 -12.309  1.00  0.00            
ATOM   4020  HG2 PRO A 277      10.784   0.551 -12.144  1.00  0.00            
ATOM   4021  CB  PRO A 277      12.056  -0.494 -10.714  1.00  0.00            
ATOM   4022  HB1 PRO A 277      12.364  -1.544 -10.680  1.00  0.00            
ATOM   4023  HB2 PRO A 277      11.399  -0.266  -9.877  1.00  0.00            
ATOM   4024  CA  PRO A 277      13.348   0.332 -10.664  1.00  0.00            
ATOM   4025  HA  PRO A 277      13.284   1.335 -10.256  1.00  0.00            
ATOM   4026  C   PRO A 277      14.306  -0.292  -9.622  1.00  0.00            
ATOM   4027  O   PRO A 277      14.194   0.101  -8.498  1.00  0.00            
ATOM   4028  N   LEU A 278      15.255  -1.172  -9.927  1.00  0.00            
ATOM   4029  H   LEU A 278      15.542  -1.297 -10.896  1.00  0.00            
ATOM   4030  CA  LEU A 278      16.164  -1.671  -8.927  1.00  0.00            
ATOM   4031  HA  LEU A 278      15.618  -2.233  -8.160  1.00  0.00            
ATOM   4032  CB  LEU A 278      17.019  -2.779  -9.564  1.00  0.00            
ATOM   4033  HB1 LEU A 278      17.844  -2.201 -10.006  1.00  0.00            
ATOM   4034  HB2 LEU A 278      16.501  -3.372 -10.317  1.00  0.00            
ATOM   4035  CG  LEU A 278      17.560  -3.766  -8.480  1.00  0.00            
ATOM   4036  HG  LEU A 278      17.813  -3.262  -7.548  1.00  0.00            
ATOM   4037  CD1 LEU A 278      16.707  -5.000  -8.178  1.00  0.00            
ATOM   4038 1HD1 LEU A 278      15.691  -4.779  -7.850  1.00  0.00            
ATOM   4039 2HD1 LEU A 278      16.591  -5.606  -9.071  1.00  0.00            
ATOM   4040 3HD1 LEU A 278      17.162  -5.509  -7.313  1.00  0.00            
ATOM   4041  CD2 LEU A 278      18.784  -4.500  -8.970  1.00  0.00            
ATOM   4042 1HD2 LEU A 278      18.542  -5.148  -9.809  1.00  0.00            
ATOM   4043 2HD2 LEU A 278      19.536  -3.786  -9.293  1.00  0.00            
ATOM   4044 3HD2 LEU A 278      19.287  -5.063  -8.187  1.00  0.00            
ATOM   4045  C   LEU A 278      17.050  -0.592  -8.257  1.00  0.00            
ATOM   4046  O   LEU A 278      17.312  -0.751  -7.068  1.00  0.00            
ATOM   4047  N   LEU A 279      17.303   0.468  -8.978  1.00  0.00            
ATOM   4048  H   LEU A 279      16.841   0.524  -9.878  1.00  0.00            
ATOM   4049  CA  LEU A 279      18.219   1.558  -8.548  1.00  0.00            
ATOM   4050  HA  LEU A 279      18.824   1.115  -7.760  1.00  0.00            
ATOM   4051  CB  LEU A 279      18.992   2.097  -9.744  1.00  0.00            
ATOM   4052  HB1 LEU A 279      19.698   2.835  -9.378  1.00  0.00            
ATOM   4053  HB2 LEU A 279      18.316   2.598 -10.444  1.00  0.00            
ATOM   4054  CG  LEU A 279      19.772   0.951 -10.509  1.00  0.00            
ATOM   4055  HG  LEU A 279      19.044   0.372 -11.079  1.00  0.00            
ATOM   4056  CD1 LEU A 279      20.674   1.598 -11.503  1.00  0.00            
ATOM   4057 1HD1 LEU A 279      20.076   2.053 -12.293  1.00  0.00            
ATOM   4058 2HD1 LEU A 279      21.260   2.310 -10.908  1.00  0.00            
ATOM   4059 3HD1 LEU A 279      21.361   0.910 -11.999  1.00  0.00            
ATOM   4060  CD2 LEU A 279      20.623   0.034  -9.676  1.00  0.00            
ATOM   4061 1HD2 LEU A 279      21.262  -0.606 -10.278  1.00  0.00            
ATOM   4062 2HD2 LEU A 279      21.335   0.623  -9.090  1.00  0.00            
ATOM   4063 3HD2 LEU A 279      20.019  -0.466  -8.925  1.00  0.00            
ATOM   4064  C   LEU A 279      17.392   2.689  -7.808  1.00  0.00            
ATOM   4065  O   LEU A 279      17.946   3.751  -7.472  1.00  0.00            
ATOM   4066  N   PHE A 280      16.108   2.486  -7.523  1.00  0.00            
ATOM   4067  H   PHE A 280      15.708   1.599  -7.818  1.00  0.00            
ATOM   4068  CA  PHE A 280      15.288   3.202  -6.552  1.00  0.00            
ATOM   4069  HA  PHE A 280      15.959   3.840  -5.976  1.00  0.00            
ATOM   4070  CB  PHE A 280      14.507   4.256  -7.295  1.00  0.00            
ATOM   4071  HB1 PHE A 280      15.222   4.664  -8.013  1.00  0.00            
ATOM   4072  HB2 PHE A 280      14.135   4.993  -6.582  1.00  0.00            
ATOM   4073  CG  PHE A 280      13.343   3.745  -8.124  1.00  0.00            
ATOM   4074  CD1 PHE A 280      12.122   3.394  -7.484  1.00  0.00            
ATOM   4075  HD1 PHE A 280      11.991   3.130  -6.447  1.00  0.00            
ATOM   4076  CE1 PHE A 280      11.008   3.070  -8.251  1.00  0.00            
ATOM   4077  HE1 PHE A 280      10.113   2.708  -7.754  1.00  0.00            
ATOM   4078  CZ  PHE A 280      11.006   3.089  -9.590  1.00  0.00            
ATOM   4079  HZ  PHE A 280      10.074   2.976 -10.112  1.00  0.00            
ATOM   4080  CE2 PHE A 280      12.209   3.409 -10.267  1.00  0.00            
ATOM   4081  HE2 PHE A 280      12.256   3.379 -11.342  1.00  0.00            
ATOM   4082  CD2 PHE A 280      13.349   3.724  -9.524  1.00  0.00            
ATOM   4083  HD2 PHE A 280      14.221   4.020 -10.091  1.00  0.00            
ATOM   4084  C   PHE A 280      14.626   2.182  -5.574  1.00  0.00            
ATOM   4085  O   PHE A 280      14.672   2.470  -4.375  1.00  0.00            
ATOM   4086  N   VAL A 281      14.112   0.992  -5.869  1.00  0.00            
ATOM   4087  H   VAL A 281      14.071   0.633  -6.816  1.00  0.00            
ATOM   4088  CA  VAL A 281      13.405   0.174  -4.806  1.00  0.00            
ATOM   4089  HA  VAL A 281      12.788   0.900  -4.277  1.00  0.00            
ATOM   4090  CB  VAL A 281      12.389  -0.893  -5.353  1.00  0.00            
ATOM   4091  HB  VAL A 281      12.956  -1.621  -5.932  1.00  0.00            
ATOM   4092  CG1 VAL A 281      11.750  -1.776  -4.230  1.00  0.00            
ATOM   4093 1HG1 VAL A 281      11.004  -2.398  -4.740  1.00  0.00            
ATOM   4094 2HG1 VAL A 281      12.454  -2.450  -3.741  1.00  0.00            
ATOM   4095 3HG1 VAL A 281      11.227  -1.204  -3.465  1.00  0.00            
ATOM   4096  CG2 VAL A 281      11.281  -0.242  -6.208  1.00  0.00            
ATOM   4097 1HG2 VAL A 281      10.410  -0.898  -6.340  1.00  0.00            
ATOM   4098 2HG2 VAL A 281      10.975   0.649  -5.683  1.00  0.00            
ATOM   4099 3HG2 VAL A 281      11.596  -0.060  -7.234  1.00  0.00            
ATOM   4100  C   VAL A 281      14.400  -0.375  -3.820  1.00  0.00            
ATOM   4101  O   VAL A 281      14.246  -0.371  -2.565  1.00  0.00            
ATOM   4102  N   VAL A 282      15.550  -0.990  -4.239  1.00  0.00            
ATOM   4103  H   VAL A 282      15.803  -1.006  -5.211  1.00  0.00            
ATOM   4104  CA  VAL A 282      16.509  -1.530  -3.250  1.00  0.00            
ATOM   4105  HA  VAL A 282      15.977  -2.100  -2.489  1.00  0.00            
ATOM   4106  CB  VAL A 282      17.498  -2.514  -3.909  1.00  0.00            
ATOM   4107  HB  VAL A 282      18.082  -1.944  -4.630  1.00  0.00            
ATOM   4108  CG1 VAL A 282      18.454  -3.085  -2.840  1.00  0.00            
ATOM   4109 1HG1 VAL A 282      17.814  -3.423  -2.034  1.00  0.00            
ATOM   4110 2HG1 VAL A 282      19.034  -3.927  -3.206  1.00  0.00            
ATOM   4111 3HG1 VAL A 282      19.100  -2.311  -2.431  1.00  0.00            
ATOM   4112  CG2 VAL A 282      16.716  -3.598  -4.676  1.00  0.00            
ATOM   4113 1HG2 VAL A 282      17.186  -3.857  -5.620  1.00  0.00            
ATOM   4114 2HG2 VAL A 282      16.627  -4.469  -4.022  1.00  0.00            
ATOM   4115 3HG2 VAL A 282      15.670  -3.323  -4.819  1.00  0.00            
ATOM   4116  C   VAL A 282      17.082  -0.335  -2.475  1.00  0.00            
ATOM   4117  O   VAL A 282      17.139  -0.370  -1.249  1.00  0.00            
ATOM   4118  N   PRO A 283      17.461   0.807  -3.134  1.00  0.00            
ATOM   4119  CD  PRO A 283      18.012   0.957  -4.491  1.00  0.00            
ATOM   4120  HD1 PRO A 283      17.285   1.066  -5.292  1.00  0.00            
ATOM   4121  HD2 PRO A 283      18.745   0.163  -4.625  1.00  0.00            
ATOM   4122  CG  PRO A 283      18.931   2.171  -4.462  1.00  0.00            
ATOM   4123  HG1 PRO A 283      18.989   2.609  -5.465  1.00  0.00            
ATOM   4124  HG2 PRO A 283      19.920   1.877  -4.113  1.00  0.00            
ATOM   4125  CB  PRO A 283      18.186   3.045  -3.480  1.00  0.00            
ATOM   4126  HB1 PRO A 283      17.351   3.539  -3.984  1.00  0.00            
ATOM   4127  HB2 PRO A 283      18.830   3.825  -3.084  1.00  0.00            
ATOM   4128  CA  PRO A 283      17.763   2.016  -2.439  1.00  0.00            
ATOM   4129  HA  PRO A 283      18.623   1.865  -1.783  1.00  0.00            
ATOM   4130  C   PRO A 283      16.704   2.545  -1.446  1.00  0.00            
ATOM   4131  O   PRO A 283      17.119   3.146  -0.450  1.00  0.00            
ATOM   4132  N   TRP A 284      15.423   2.262  -1.633  1.00  0.00            
ATOM   4133  H   TRP A 284      15.118   1.879  -2.513  1.00  0.00            
ATOM   4134  CA  TRP A 284      14.360   2.490  -0.695  1.00  0.00            
ATOM   4135  HA  TRP A 284      14.589   3.426  -0.189  1.00  0.00            
ATOM   4136  CB  TRP A 284      12.958   2.546  -1.403  1.00  0.00            
ATOM   4137  HB1 TRP A 284      12.804   1.747  -2.123  1.00  0.00            
ATOM   4138  HB2 TRP A 284      12.925   3.426  -2.059  1.00  0.00            
ATOM   4139  CG  TRP A 284      11.762   2.624  -0.456  1.00  0.00            
ATOM   4140  CD1 TRP A 284      10.958   3.681  -0.196  1.00  0.00            
ATOM   4141  HD1 TRP A 284      11.175   4.694  -0.479  1.00  0.00            
ATOM   4142  NE1 TRP A 284       9.890   3.307   0.601  1.00  0.00            
ATOM   4143  HE1 TRP A 284       9.116   3.930   0.807  1.00  0.00            
ATOM   4144  CE2 TRP A 284       9.914   1.985   0.757  1.00  0.00            
ATOM   4145  CZ2 TRP A 284       8.942   1.138   1.343  1.00  0.00            
ATOM   4146  HZ2 TRP A 284       8.085   1.581   1.847  1.00  0.00            
ATOM   4147  CH2 TRP A 284       9.199  -0.230   1.361  1.00  0.00            
ATOM   4148  HH2 TRP A 284       8.676  -0.819   2.087  1.00  0.00            
ATOM   4149  CZ3 TRP A 284      10.346  -0.733   0.743  1.00  0.00            
ATOM   4150  HZ3 TRP A 284      10.705  -1.753   0.809  1.00  0.00            
ATOM   4151  CE3 TRP A 284      11.258   0.119   0.010  1.00  0.00            
ATOM   4152  HE3 TRP A 284      12.125  -0.324  -0.472  1.00  0.00            
ATOM   4153  CD2 TRP A 284      11.128   1.502   0.156  1.00  0.00            
ATOM   4154  C   TRP A 284      14.367   1.459   0.408  1.00  0.00            
ATOM   4155  O   TRP A 284      14.170   1.843   1.572  1.00  0.00            
ATOM   4156  N   GLY A 285      14.624   0.205   0.132  1.00  0.00            
ATOM   4157  H   GLY A 285      14.881  -0.008  -0.828  1.00  0.00            
ATOM   4158  CA  GLY A 285      14.826  -0.920   1.134  1.00  0.00            
ATOM   4159  HA1 GLY A 285      14.936  -1.938   0.791  1.00  0.00            
ATOM   4160  HA2 GLY A 285      13.936  -0.916   1.774  1.00  0.00            
ATOM   4161  C   GLY A 285      16.028  -0.617   2.037  1.00  0.00            
ATOM   4162  O   GLY A 285      15.960  -0.816   3.225  1.00  0.00            
ATOM   4163  N   ILE A 286      17.120   0.032   1.525  1.00  0.00            
ATOM   4164  H   ILE A 286      17.267   0.147   0.531  1.00  0.00            
ATOM   4165  CA  ILE A 286      18.259   0.486   2.450  1.00  0.00            
ATOM   4166  HA  ILE A 286      18.670  -0.331   3.056  1.00  0.00            
ATOM   4167  CB  ILE A 286      19.419   1.065   1.622  1.00  0.00            
ATOM   4168  HB  ILE A 286      19.031   1.901   1.046  1.00  0.00            
ATOM   4169  CG2 ILE A 286      20.557   1.716   2.461  1.00  0.00            
ATOM   4170 1HG2 ILE A 286      21.034   1.040   3.176  1.00  0.00            
ATOM   4171 2HG2 ILE A 286      21.239   2.226   1.783  1.00  0.00            
ATOM   4172 3HG2 ILE A 286      20.250   2.542   3.097  1.00  0.00            
ATOM   4173  CG1 ILE A 286      19.953  -0.098   0.726  1.00  0.00            
ATOM   4174 1HG1 ILE A 286      19.154  -0.646   0.230  1.00  0.00            
ATOM   4175 2HG1 ILE A 286      20.483  -0.815   1.356  1.00  0.00            
ATOM   4176  CD  ILE A 286      20.942   0.272  -0.388  1.00  0.00            
ATOM   4177  HD1 ILE A 286      20.674   1.203  -0.886  1.00  0.00            
ATOM   4178  HD2 ILE A 286      21.892   0.534   0.086  1.00  0.00            
ATOM   4179  HD3 ILE A 286      21.225  -0.516  -1.081  1.00  0.00            
ATOM   4180  C   ILE A 286      17.795   1.452   3.547  1.00  0.00            
ATOM   4181  O   ILE A 286      18.117   1.276   4.751  1.00  0.00            
ATOM   4182  N   VAL A 287      17.183   2.646   3.224  1.00  0.00            
ATOM   4183  H   VAL A 287      16.933   2.749   2.252  1.00  0.00            
ATOM   4184  CA  VAL A 287      16.864   3.749   4.192  1.00  0.00            
ATOM   4185  HA  VAL A 287      17.791   4.035   4.698  1.00  0.00            
ATOM   4186  CB  VAL A 287      16.281   4.952   3.463  1.00  0.00            
ATOM   4187  HB  VAL A 287      15.996   5.714   4.183  1.00  0.00            
ATOM   4188  CG1 VAL A 287      17.340   5.553   2.517  1.00  0.00            
ATOM   4189 1HG1 VAL A 287      18.129   5.975   3.152  1.00  0.00            
ATOM   4190 2HG1 VAL A 287      17.707   4.918   1.713  1.00  0.00            
ATOM   4191 3HG1 VAL A 287      16.979   6.470   2.050  1.00  0.00            
ATOM   4192  CG2 VAL A 287      15.058   4.746   2.604  1.00  0.00            
ATOM   4193 1HG2 VAL A 287      14.293   4.539   3.342  1.00  0.00            
ATOM   4194 2HG2 VAL A 287      14.939   5.667   2.038  1.00  0.00            
ATOM   4195 3HG2 VAL A 287      15.185   3.918   1.906  1.00  0.00            
ATOM   4196  C   VAL A 287      15.899   3.207   5.169  1.00  0.00            
ATOM   4197  O   VAL A 287      15.999   3.497   6.344  1.00  0.00            
ATOM   4198  N   LYS A 288      15.005   2.352   4.741  1.00  0.00            
ATOM   4199  H   LYS A 288      15.092   2.217   3.742  1.00  0.00            
ATOM   4200  CA  LYS A 288      13.999   1.740   5.593  1.00  0.00            
ATOM   4201  HA  LYS A 288      13.509   2.520   6.170  1.00  0.00            
ATOM   4202  CB  LYS A 288      12.981   0.950   4.769  1.00  0.00            
ATOM   4203  HB1 LYS A 288      12.298   0.420   5.421  1.00  0.00            
ATOM   4204  HB2 LYS A 288      13.397   0.207   4.086  1.00  0.00            
ATOM   4205  CG  LYS A 288      12.054   1.914   3.996  1.00  0.00            
ATOM   4206  HG1 LYS A 288      11.509   1.303   3.286  1.00  0.00            
ATOM   4207  HG2 LYS A 288      12.724   2.661   3.566  1.00  0.00            
ATOM   4208  CD  LYS A 288      10.941   2.618   4.869  1.00  0.00            
ATOM   4209  HD1 LYS A 288      11.371   3.419   5.476  1.00  0.00            
ATOM   4210  HD2 LYS A 288      10.468   1.869   5.500  1.00  0.00            
ATOM   4211  CE  LYS A 288       9.932   3.261   3.844  1.00  0.00            
ATOM   4212  HE1 LYS A 288       9.595   2.478   3.184  1.00  0.00            
ATOM   4213  HE2 LYS A 288      10.250   4.206   3.407  1.00  0.00            
ATOM   4214  NZ  LYS A 288       8.731   3.676   4.530  1.00  0.00            
ATOM   4215  HZ1 LYS A 288       8.049   4.027   3.859  1.00  0.00            
ATOM   4216  HZ2 LYS A 288       8.242   2.887   4.927  1.00  0.00            
ATOM   4217  HZ3 LYS A 288       8.845   4.328   5.294  1.00  0.00            
ATOM   4218  C   LYS A 288      14.737   0.787   6.584  1.00  0.00            
ATOM   4219  O   LYS A 288      14.490   0.942   7.792  1.00  0.00            
ATOM   4220  N   TYR A 289      15.568  -0.148   6.085  1.00  0.00            
ATOM   4221  H   TYR A 289      15.575  -0.302   5.089  1.00  0.00            
ATOM   4222  CA  TYR A 289      16.309  -1.113   6.901  1.00  0.00            
ATOM   4223  HA  TYR A 289      15.627  -1.788   7.425  1.00  0.00            
ATOM   4224  CB  TYR A 289      17.235  -1.875   5.908  1.00  0.00            
ATOM   4225  HB1 TYR A 289      17.863  -1.127   5.429  1.00  0.00            
ATOM   4226  HB2 TYR A 289      16.645  -2.339   5.119  1.00  0.00            
ATOM   4227  CG  TYR A 289      18.126  -3.048   6.335  1.00  0.00            
ATOM   4228  CD1 TYR A 289      19.445  -2.730   6.748  1.00  0.00            
ATOM   4229  HD1 TYR A 289      19.783  -1.713   6.600  1.00  0.00            
ATOM   4230  CE1 TYR A 289      20.239  -3.741   7.335  1.00  0.00            
ATOM   4231  HE1 TYR A 289      21.267  -3.625   7.651  1.00  0.00            
ATOM   4232  CZ  TYR A 289      19.747  -5.066   7.448  1.00  0.00            
ATOM   4233  OH  TYR A 289      20.535  -6.074   7.917  1.00  0.00            
ATOM   4234  HH  TYR A 289      20.066  -6.904   7.868  1.00  0.00            
ATOM   4235  CE2 TYR A 289      18.404  -5.329   7.057  1.00  0.00            
ATOM   4236  HE2 TYR A 289      18.034  -6.341   6.958  1.00  0.00            
ATOM   4237  CD2 TYR A 289      17.575  -4.344   6.535  1.00  0.00            
ATOM   4238  HD2 TYR A 289      16.576  -4.553   6.176  1.00  0.00            
ATOM   4239  C   TYR A 289      17.299  -0.496   7.946  1.00  0.00            
ATOM   4240  O   TYR A 289      17.545  -1.148   8.963  1.00  0.00            
ATOM   4241  N   LEU A 290      17.786   0.699   7.688  1.00  0.00            
ATOM   4242  H   LEU A 290      17.625   1.131   6.788  1.00  0.00            
ATOM   4243  CA  LEU A 290      18.832   1.253   8.581  1.00  0.00            
ATOM   4244  HA  LEU A 290      19.272   0.445   9.179  1.00  0.00            
ATOM   4245  CB  LEU A 290      19.947   1.791   7.683  1.00  0.00            
ATOM   4246  HB1 LEU A 290      20.636   2.381   8.297  1.00  0.00            
ATOM   4247  HB2 LEU A 290      19.572   2.534   6.987  1.00  0.00            
ATOM   4248  CG  LEU A 290      20.842   0.814   6.922  1.00  0.00            
ATOM   4249  HG  LEU A 290      20.339   0.152   6.212  1.00  0.00            
ATOM   4250  CD1 LEU A 290      21.956   1.571   6.174  1.00  0.00            
ATOM   4251 1HD1 LEU A 290      22.716   1.895   6.883  1.00  0.00            
ATOM   4252 2HD1 LEU A 290      22.512   0.936   5.485  1.00  0.00            
ATOM   4253 3HD1 LEU A 290      21.492   2.382   5.614  1.00  0.00            
ATOM   4254  CD2 LEU A 290      21.551  -0.174   7.908  1.00  0.00            
ATOM   4255 1HD2 LEU A 290      22.022   0.482   8.636  1.00  0.00            
ATOM   4256 2HD2 LEU A 290      20.824  -0.816   8.415  1.00  0.00            
ATOM   4257 3HD2 LEU A 290      22.313  -0.787   7.446  1.00  0.00            
ATOM   4258  C   LEU A 290      18.183   2.359   9.441  1.00  0.00            
ATOM   4259  O   LEU A 290      18.738   2.692  10.481  1.00  0.00            
ATOM   4260  N   TYR A 291      17.035   3.044   9.065  1.00  0.00            
ATOM   4261  H   TYR A 291      16.564   2.856   8.188  1.00  0.00            
ATOM   4262  CA  TYR A 291      16.530   4.283   9.650  1.00  0.00            
ATOM   4263  HA  TYR A 291      16.970   4.453  10.642  1.00  0.00            
ATOM   4264  CB  TYR A 291      16.916   5.520   8.735  1.00  0.00            
ATOM   4265  HB1 TYR A 291      16.792   6.469   9.252  1.00  0.00            
ATOM   4266  HB2 TYR A 291      16.268   5.577   7.856  1.00  0.00            
ATOM   4267  CG  TYR A 291      18.372   5.447   8.165  1.00  0.00            
ATOM   4268  CD1 TYR A 291      19.389   5.250   9.069  1.00  0.00            
ATOM   4269  HD1 TYR A 291      19.155   5.289  10.122  1.00  0.00            
ATOM   4270  CE1 TYR A 291      20.692   5.116   8.565  1.00  0.00            
ATOM   4271  HE1 TYR A 291      21.535   5.112   9.241  1.00  0.00            
ATOM   4272  CZ  TYR A 291      21.014   5.088   7.209  1.00  0.00            
ATOM   4273  OH  TYR A 291      22.257   4.864   6.709  1.00  0.00            
ATOM   4274  HH  TYR A 291      22.803   4.448   7.375  1.00  0.00            
ATOM   4275  CE2 TYR A 291      19.986   5.397   6.251  1.00  0.00            
ATOM   4276  HE2 TYR A 291      20.223   5.509   5.210  1.00  0.00            
ATOM   4277  CD2 TYR A 291      18.713   5.588   6.755  1.00  0.00            
ATOM   4278  HD2 TYR A 291      17.882   5.747   6.092  1.00  0.00            
ATOM   4279  C   TYR A 291      14.992   4.291   9.824  1.00  0.00            
ATOM   4280  O   TYR A 291      14.553   4.981  10.739  1.00  0.00            
ATOM   4281  N   GLU A 292      14.110   3.557   9.072  1.00  0.00            
ATOM   4282  H   GLU A 292      14.548   2.787   8.588  1.00  0.00            
ATOM   4283  CA  GLU A 292      12.616   3.578   9.333  1.00  0.00            
ATOM   4284  HA  GLU A 292      12.444   4.031  10.305  1.00  0.00            
ATOM   4285  CB  GLU A 292      11.888   4.535   8.343  1.00  0.00            
ATOM   4286  HB1 GLU A 292      11.757   4.026   7.390  1.00  0.00            
ATOM   4287  HB2 GLU A 292      12.421   5.490   8.253  1.00  0.00            
ATOM   4288  CG  GLU A 292      10.481   4.857   8.726  1.00  0.00            
ATOM   4289  HG1 GLU A 292      10.531   5.612   9.504  1.00  0.00            
ATOM   4290  HG2 GLU A 292       9.976   3.956   9.078  1.00  0.00            
ATOM   4291  CD  GLU A 292       9.685   5.395   7.544  1.00  0.00            
ATOM   4292  OE1 GLU A 292       9.879   6.496   7.013  1.00  0.00            
ATOM   4293  OE2 GLU A 292       8.790   4.740   7.041  1.00  0.00            
ATOM   4294  C   GLU A 292      12.025   2.123   9.477  1.00  0.00            
ATOM   4295  O   GLU A 292      11.039   1.730   8.855  1.00  0.00            
ATOM   4296  N   ASP A 293      12.803   1.194  10.122  1.00  0.00            
ATOM   4297  H   ASP A 293      13.495   1.593  10.736  1.00  0.00            
ATOM   4298  CA  ASP A 293      12.665  -0.279  10.020  1.00  0.00            
ATOM   4299  HA  ASP A 293      12.522  -0.480   8.959  1.00  0.00            
ATOM   4300  CB  ASP A 293      13.959  -0.936  10.476  1.00  0.00            
ATOM   4301  HB1 ASP A 293      14.115  -0.795  11.544  1.00  0.00            
ATOM   4302  HB2 ASP A 293      14.767  -0.506   9.882  1.00  0.00            
ATOM   4303  CG  ASP A 293      14.129  -2.416  10.132  1.00  0.00            
ATOM   4304  OD1 ASP A 293      14.900  -3.096  10.823  1.00  0.00            
ATOM   4305  OD2 ASP A 293      13.486  -2.864   9.183  1.00  0.00            
ATOM   4306  C   ASP A 293      11.403  -0.831  10.750  1.00  0.00            
ATOM   4307  O   ASP A 293      11.159  -2.051  10.886  1.00  0.00            
ATOM   4308  N   GLU A 294      10.584   0.072  11.270  1.00  0.00            
ATOM   4309  H   GLU A 294      10.674   1.063  11.098  1.00  0.00            
ATOM   4310  CA  GLU A 294       9.294  -0.352  11.940  1.00  0.00            
ATOM   4311  HA  GLU A 294       9.528  -1.147  12.648  1.00  0.00            
ATOM   4312  CB  GLU A 294       8.747   0.899  12.610  1.00  0.00            
ATOM   4313  HB1 GLU A 294       9.509   1.664  12.725  1.00  0.00            
ATOM   4314  HB2 GLU A 294       8.337   0.689  13.597  1.00  0.00            
ATOM   4315  CG  GLU A 294       7.583   1.480  11.912  1.00  0.00            
ATOM   4316  HG1 GLU A 294       6.782   0.741  11.919  1.00  0.00            
ATOM   4317  HG2 GLU A 294       7.910   1.737  10.898  1.00  0.00            
ATOM   4318  CD  GLU A 294       7.029   2.720  12.594  1.00  0.00            
ATOM   4319  OE1 GLU A 294       5.798   2.675  12.687  1.00  0.00            
ATOM   4320  OE2 GLU A 294       7.794   3.696  12.863  1.00  0.00            
ATOM   4321  C   GLU A 294       8.334  -1.003  10.994  1.00  0.00            
ATOM   4322  O   GLU A 294       8.393  -0.650   9.805  1.00  0.00            
ATOM   4323  N   GLY A 295       7.463  -1.773  11.523  1.00  0.00            
ATOM   4324  H   GLY A 295       7.480  -1.889  12.523  1.00  0.00            
ATOM   4325  CA  GLY A 295       6.266  -2.209  10.752  1.00  0.00            
ATOM   4326  HA1 GLY A 295       5.717  -1.328  10.431  1.00  0.00            
ATOM   4327  HA2 GLY A 295       5.528  -2.684  11.400  1.00  0.00            
ATOM   4328  C   GLY A 295       6.393  -3.099   9.505  1.00  0.00            
ATOM   4329  O   GLY A 295       5.677  -2.859   8.513  1.00  0.00            
ATOM   4330  N   CYS A 296       7.377  -3.959   9.419  1.00  0.00            
ATOM   4331  H   CYS A 296       7.964  -4.122  10.222  1.00  0.00            
ATOM   4332  CA  CYS A 296       7.843  -4.555   8.085  1.00  0.00            
ATOM   4333  HA  CYS A 296       8.918  -4.687   8.214  1.00  0.00            
ATOM   4334  CB  CYS A 296       7.179  -5.917   7.854  1.00  0.00            
ATOM   4335  HB1 CYS A 296       7.432  -6.357   6.893  1.00  0.00            
ATOM   4336  HB2 CYS A 296       6.085  -5.883   7.822  1.00  0.00            
ATOM   4337  SG  CYS A 296       7.556  -7.232   9.054  1.00  0.00            
ATOM   4338  C   CYS A 296       7.745  -3.579   6.888  1.00  0.00            
ATOM   4339  O   CYS A 296       7.349  -4.010   5.839  1.00  0.00            
ATOM   4340  N   TRP A 297       8.141  -2.291   7.010  1.00  0.00            
ATOM   4341  H   TRP A 297       8.464  -1.952   7.905  1.00  0.00            
ATOM   4342  CA  TRP A 297       8.167  -1.287   5.921  1.00  0.00            
ATOM   4343  HA  TRP A 297       8.389  -0.289   6.283  1.00  0.00            
ATOM   4344  CB  TRP A 297       9.260  -1.521   4.863  1.00  0.00            
ATOM   4345  HB1 TRP A 297       9.496  -0.581   4.372  1.00  0.00            
ATOM   4346  HB2 TRP A 297       8.937  -2.280   4.157  1.00  0.00            
ATOM   4347  CG  TRP A 297      10.569  -1.945   5.489  1.00  0.00            
ATOM   4348  CD1 TRP A 297      11.008  -1.671   6.726  1.00  0.00            
ATOM   4349  HD1 TRP A 297      10.491  -1.344   7.622  1.00  0.00            
ATOM   4350  NE1 TRP A 297      12.313  -2.160   6.896  1.00  0.00            
ATOM   4351  HE1 TRP A 297      12.792  -2.202   7.785  1.00  0.00            
ATOM   4352  CE2 TRP A 297      12.739  -2.868   5.743  1.00  0.00            
ATOM   4353  CZ2 TRP A 297      13.873  -3.705   5.519  1.00  0.00            
ATOM   4354  HZ2 TRP A 297      14.595  -3.802   6.326  1.00  0.00            
ATOM   4355  CH2 TRP A 297      13.987  -4.358   4.320  1.00  0.00            
ATOM   4356  HH2 TRP A 297      14.826  -5.009   4.122  1.00  0.00            
ATOM   4357  CZ3 TRP A 297      12.937  -4.287   3.382  1.00  0.00            
ATOM   4358  HZ3 TRP A 297      12.937  -4.828   2.449  1.00  0.00            
ATOM   4359  CE3 TRP A 297      11.824  -3.445   3.598  1.00  0.00            
ATOM   4360  HE3 TRP A 297      11.030  -3.419   2.862  1.00  0.00            
ATOM   4361  CD2 TRP A 297      11.657  -2.718   4.810  1.00  0.00            
ATOM   4362  C   TRP A 297       6.814  -1.166   5.213  1.00  0.00            
ATOM   4363  O   TRP A 297       6.728  -0.986   4.016  1.00  0.00            
ATOM   4364  N   THR A 298       5.734  -1.278   6.032  1.00  0.00            
ATOM   4365  H   THR A 298       5.912  -1.312   7.025  1.00  0.00            
ATOM   4366  CA  THR A 298       4.397  -1.203   5.371  1.00  0.00            
ATOM   4367  HA  THR A 298       4.513  -1.620   4.370  1.00  0.00            
ATOM   4368  CB  THR A 298       3.384  -1.997   6.124  1.00  0.00            
ATOM   4369  HB  THR A 298       2.371  -1.802   5.778  1.00  0.00            
ATOM   4370  CG2 THR A 298       3.711  -3.448   6.050  1.00  0.00            
ATOM   4371 1HG2 THR A 298       3.108  -4.069   6.709  1.00  0.00            
ATOM   4372 2HG2 THR A 298       3.443  -3.718   5.030  1.00  0.00            
ATOM   4373 3HG2 THR A 298       4.774  -3.696   6.084  1.00  0.00            
ATOM   4374  OG1 THR A 298       3.504  -1.679   7.527  1.00  0.00            
ATOM   4375  HG1 THR A 298       4.184  -2.294   7.818  1.00  0.00            
ATOM   4376  C   THR A 298       3.891   0.267   5.210  1.00  0.00            
ATOM   4377  O   THR A 298       2.954   0.566   4.449  1.00  0.00            
ATOM   4378  N   ARG A 299       4.471   1.147   6.041  1.00  0.00            
ATOM   4379  H   ARG A 299       5.233   0.922   6.659  1.00  0.00            
ATOM   4380  CA  ARG A 299       4.097   2.586   6.268  1.00  0.00            
ATOM   4381  HA  ARG A 299       3.264   2.854   5.627  1.00  0.00            
ATOM   4382  CB  ARG A 299       3.670   2.727   7.744  1.00  0.00            
ATOM   4383  HB1 ARG A 299       3.530   3.776   7.980  1.00  0.00            
ATOM   4384  HB2 ARG A 299       4.437   2.424   8.458  1.00  0.00            
ATOM   4385  CG  ARG A 299       2.424   1.935   8.176  1.00  0.00            
ATOM   4386  HG1 ARG A 299       2.703   0.883   8.173  1.00  0.00            
ATOM   4387  HG2 ARG A 299       1.616   2.251   7.515  1.00  0.00            
ATOM   4388  CD  ARG A 299       2.068   2.229   9.558  1.00  0.00            
ATOM   4389  HD1 ARG A 299       1.200   1.600   9.766  1.00  0.00            
ATOM   4390  HD2 ARG A 299       1.912   3.309   9.668  1.00  0.00            
ATOM   4391  NE  ARG A 299       3.057   1.750  10.525  1.00  0.00            
ATOM   4392  HE  ARG A 299       3.935   2.242  10.566  1.00  0.00            
ATOM   4393  CZ  ARG A 299       2.967   0.720  11.380  1.00  0.00            
ATOM   4394  NH1 ARG A 299       2.007  -0.147  11.291  1.00  0.00            
ATOM   4395 1HH1 ARG A 299       1.399  -0.304  10.498  1.00  0.00            
ATOM   4396 2HH1 ARG A 299       1.939  -0.793  12.055  1.00  0.00            
ATOM   4397  NH2 ARG A 299       3.869   0.533  12.346  1.00  0.00            
ATOM   4398 1HH2 ARG A 299       4.584   1.228  12.473  1.00  0.00            
ATOM   4399 2HH2 ARG A 299       3.710  -0.150  13.074  1.00  0.00            
ATOM   4400  C   ARG A 299       5.253   3.511   5.901  1.00  0.00            
ATOM   4401  O   ARG A 299       6.274   2.981   5.417  1.00  0.00            
ATOM   4402  N   ASN A 300       5.097   4.849   6.076  1.00  0.00            
ATOM   4403  H   ASN A 300       4.191   5.055   6.469  1.00  0.00            
ATOM   4404  CA  ASN A 300       6.049   5.926   5.697  1.00  0.00            
ATOM   4405  HA  ASN A 300       7.063   5.555   5.557  1.00  0.00            
ATOM   4406  CB  ASN A 300       5.504   6.486   4.320  1.00  0.00            
ATOM   4407  HB1 ASN A 300       6.202   7.170   3.839  1.00  0.00            
ATOM   4408  HB2 ASN A 300       4.610   7.087   4.502  1.00  0.00            
ATOM   4409  CG  ASN A 300       5.247   5.365   3.335  1.00  0.00            
ATOM   4410  OD1 ASN A 300       6.146   4.663   3.014  1.00  0.00            
ATOM   4411  ND2 ASN A 300       4.051   4.945   3.011  1.00  0.00            
ATOM   4412 1HD2 ASN A 300       3.182   5.433   3.196  1.00  0.00            
ATOM   4413 2HD2 ASN A 300       4.012   4.203   2.326  1.00  0.00            
ATOM   4414  C   ASN A 300       6.028   7.054   6.792  1.00  0.00            
ATOM   4415  O   ASN A 300       4.977   7.327   7.352  1.00  0.00            
ATOM   4416  N   SER A 301       7.112   7.695   7.100  1.00  0.00            
ATOM   4417  H   SER A 301       7.985   7.473   6.632  1.00  0.00            
ATOM   4418  CA  SER A 301       7.188   8.703   8.096  1.00  0.00            
ATOM   4419  HA  SER A 301       6.179   9.051   8.328  1.00  0.00            
ATOM   4420  CB  SER A 301       7.602   8.007   9.320  1.00  0.00            
ATOM   4421  HB1 SER A 301       8.227   8.618   9.970  1.00  0.00            
ATOM   4422  HB2 SER A 301       8.143   7.088   9.073  1.00  0.00            
ATOM   4423  OG  SER A 301       6.459   7.618  10.026  1.00  0.00            
ATOM   4424  HG  SER A 301       6.463   6.680  10.241  1.00  0.00            
ATOM   4425  C   SER A 301       8.192   9.741   7.673  1.00  0.00            
ATOM   4426  O   SER A 301       7.813  10.932   7.673  1.00  0.00            
ATOM   4427  N   ASN A 302       9.307   9.329   7.161  1.00  0.00            
ATOM   4428  H   ASN A 302       9.601   8.392   7.414  1.00  0.00            
ATOM   4429  CA  ASN A 302      10.173  10.251   6.359  1.00  0.00            
ATOM   4430  HA  ASN A 302      10.137  11.305   6.652  1.00  0.00            
ATOM   4431  CB  ASN A 302      11.608   9.815   6.536  1.00  0.00            
ATOM   4432  HB1 ASN A 302      11.710   8.829   6.099  1.00  0.00            
ATOM   4433  HB2 ASN A 302      11.953   9.815   7.570  1.00  0.00            
ATOM   4434  CG  ASN A 302      12.598  10.739   5.827  1.00  0.00            
ATOM   4435  OD1 ASN A 302      12.234  11.693   5.107  1.00  0.00            
ATOM   4436  ND2 ASN A 302      13.909  10.576   6.025  1.00  0.00            
ATOM   4437 1HD2 ASN A 302      14.236   9.855   6.644  1.00  0.00            
ATOM   4438 2HD2 ASN A 302      14.445  11.408   5.802  1.00  0.00            
ATOM   4439  C   ASN A 302       9.720  10.233   4.830  1.00  0.00            
ATOM   4440  O   ASN A 302       9.850   9.246   4.093  1.00  0.00            
ATOM   4441  N   MET A 303       9.121  11.308   4.374  1.00  0.00            
ATOM   4442  H   MET A 303       9.101  12.092   5.017  1.00  0.00            
ATOM   4443  CA  MET A 303       8.660  11.396   3.003  1.00  0.00            
ATOM   4444  HA  MET A 303       8.357  10.362   2.827  1.00  0.00            
ATOM   4445  CB  MET A 303       7.354  12.317   2.977  1.00  0.00            
ATOM   4446  HB1 MET A 303       6.839  12.218   2.016  1.00  0.00            
ATOM   4447  HB2 MET A 303       7.574  13.371   3.144  1.00  0.00            
ATOM   4448  CG  MET A 303       6.383  11.926   4.110  1.00  0.00            
ATOM   4449  HG1 MET A 303       5.528  12.599   4.026  1.00  0.00            
ATOM   4450  HG2 MET A 303       6.799  12.213   5.076  1.00  0.00            
ATOM   4451  SD  MET A 303       5.885  10.203   3.953  1.00  0.00            
ATOM   4452  CE  MET A 303       4.603  10.276   5.118  1.00  0.00            
ATOM   4453  HE1 MET A 303       5.171  10.517   6.007  1.00  0.00            
ATOM   4454  HE2 MET A 303       3.924  11.096   4.866  1.00  0.00            
ATOM   4455  HE3 MET A 303       4.043   9.353   5.268  1.00  0.00            
ATOM   4456  C   MET A 303       9.778  11.728   1.995  1.00  0.00            
ATOM   4457  O   MET A 303       9.542  11.588   0.787  1.00  0.00            
ATOM   4458  N   ASN A 304      10.957  12.075   2.388  1.00  0.00            
ATOM   4459  H   ASN A 304      11.104  12.142   3.381  1.00  0.00            
ATOM   4460  CA  ASN A 304      12.123  12.110   1.542  1.00  0.00            
ATOM   4461  HA  ASN A 304      11.862  12.604   0.608  1.00  0.00            
ATOM   4462  CB  ASN A 304      13.378  12.775   2.323  1.00  0.00            
ATOM   4463  HB1 ASN A 304      13.487  12.480   3.356  1.00  0.00            
ATOM   4464  HB2 ASN A 304      13.106  13.816   2.487  1.00  0.00            
ATOM   4465  CG  ASN A 304      14.658  12.705   1.566  1.00  0.00            
ATOM   4466  OD1 ASN A 304      15.559  11.894   1.853  1.00  0.00            
ATOM   4467  ND2 ASN A 304      14.731  13.654   0.626  1.00  0.00            
ATOM   4468 1HD2 ASN A 304      13.983  14.325   0.581  1.00  0.00            
ATOM   4469 2HD2 ASN A 304      15.564  13.728   0.050  1.00  0.00            
ATOM   4470  C   ASN A 304      12.453  10.647   1.094  1.00  0.00            
ATOM   4471  O   ASN A 304      12.845  10.389  -0.020  1.00  0.00            
ATOM   4472  N   TYR A 305      12.214   9.637   1.982  1.00  0.00            
ATOM   4473  H   TYR A 305      11.934   9.882   2.929  1.00  0.00            
ATOM   4474  CA  TYR A 305      12.384   8.213   1.602  1.00  0.00            
ATOM   4475  HA  TYR A 305      13.296   8.122   1.011  1.00  0.00            
ATOM   4476  CB  TYR A 305      12.571   7.328   2.862  1.00  0.00            
ATOM   4477  HB1 TYR A 305      12.710   6.282   2.604  1.00  0.00            
ATOM   4478  HB2 TYR A 305      11.632   7.305   3.416  1.00  0.00            
ATOM   4479  CG  TYR A 305      13.675   7.757   3.819  1.00  0.00            
ATOM   4480  CD1 TYR A 305      14.766   8.545   3.489  1.00  0.00            
ATOM   4481  HD1 TYR A 305      14.791   9.081   2.549  1.00  0.00            
ATOM   4482  CE1 TYR A 305      15.790   8.778   4.424  1.00  0.00            
ATOM   4483  HE1 TYR A 305      16.612   9.436   4.222  1.00  0.00            
ATOM   4484  CZ  TYR A 305      15.663   8.254   5.753  1.00  0.00            
ATOM   4485  OH  TYR A 305      16.583   8.692   6.646  1.00  0.00            
ATOM   4486  HH  TYR A 305      17.254   9.290   6.310  1.00  0.00            
ATOM   4487  CE2 TYR A 305      14.702   7.288   6.038  1.00  0.00            
ATOM   4488  HE2 TYR A 305      14.704   6.861   7.037  1.00  0.00            
ATOM   4489  CD2 TYR A 305      13.702   7.102   5.115  1.00  0.00            
ATOM   4490  HD2 TYR A 305      13.052   6.243   5.222  1.00  0.00            
ATOM   4491  C   TYR A 305      11.173   7.769   0.726  1.00  0.00            
ATOM   4492  O   TYR A 305      11.337   7.019  -0.249  1.00  0.00            
ATOM   4493  N   TRP A 306       9.976   8.274   1.041  1.00  0.00            
ATOM   4494  H   TRP A 306       9.854   8.749   1.920  1.00  0.00            
ATOM   4495  CA  TRP A 306       8.784   8.027   0.125  1.00  0.00            
ATOM   4496  HA  TRP A 306       8.754   6.943   0.081  1.00  0.00            
ATOM   4497  CB  TRP A 306       7.529   8.715   0.748  1.00  0.00            
ATOM   4498  HB1 TRP A 306       7.663   9.766   0.503  1.00  0.00            
ATOM   4499  HB2 TRP A 306       7.684   8.620   1.818  1.00  0.00            
ATOM   4500  CG  TRP A 306       6.157   8.192   0.455  1.00  0.00            
ATOM   4501  CD1 TRP A 306       4.981   8.966   0.542  1.00  0.00            
ATOM   4502  HD1 TRP A 306       4.995  10.005   0.837  1.00  0.00            
ATOM   4503  NE1 TRP A 306       3.917   8.146   0.213  1.00  0.00            
ATOM   4504  HE1 TRP A 306       2.952   8.428   0.334  1.00  0.00            
ATOM   4505  CE2 TRP A 306       4.290   6.957  -0.303  1.00  0.00            
ATOM   4506  CZ2 TRP A 306       3.548   5.923  -0.972  1.00  0.00            
ATOM   4507  HZ2 TRP A 306       2.523   6.113  -1.256  1.00  0.00            
ATOM   4508  CH2 TRP A 306       4.232   4.793  -1.474  1.00  0.00            
ATOM   4509  HH2 TRP A 306       3.725   4.109  -2.147  1.00  0.00            
ATOM   4510  CZ3 TRP A 306       5.613   4.717  -1.235  1.00  0.00            
ATOM   4511  HZ3 TRP A 306       6.035   3.785  -1.582  1.00  0.00            
ATOM   4512  CE3 TRP A 306       6.303   5.723  -0.588  1.00  0.00            
ATOM   4513  HE3 TRP A 306       7.352   5.495  -0.447  1.00  0.00            
ATOM   4514  CD2 TRP A 306       5.740   6.914  -0.178  1.00  0.00            
ATOM   4515  C   TRP A 306       9.057   8.480  -1.382  1.00  0.00            
ATOM   4516  O   TRP A 306       8.686   7.794  -2.348  1.00  0.00            
ATOM   4517  N   LEU A 307       9.816   9.651  -1.462  1.00  0.00            
ATOM   4518  H   LEU A 307       9.931  10.099  -0.568  1.00  0.00            
ATOM   4519  CA  LEU A 307      10.085  10.273  -2.764  1.00  0.00            
ATOM   4520  HA  LEU A 307       9.096  10.418  -3.187  1.00  0.00            
ATOM   4521  CB  LEU A 307      10.827  11.571  -2.513  1.00  0.00            
ATOM   4522  HB1 LEU A 307      11.821  11.292  -2.158  1.00  0.00            
ATOM   4523  HB2 LEU A 307      10.270  12.091  -1.729  1.00  0.00            
ATOM   4524  CG  LEU A 307      10.870  12.483  -3.827  1.00  0.00            
ATOM   4525  HG  LEU A 307      11.418  11.931  -4.593  1.00  0.00            
ATOM   4526  CD1 LEU A 307       9.466  12.903  -4.257  1.00  0.00            
ATOM   4527 1HD1 LEU A 307       8.963  12.048  -4.705  1.00  0.00            
ATOM   4528 2HD1 LEU A 307       8.918  13.202  -3.369  1.00  0.00            
ATOM   4529 3HD1 LEU A 307       9.413  13.664  -5.041  1.00  0.00            
ATOM   4530  CD2 LEU A 307      11.498  13.827  -3.409  1.00  0.00            
ATOM   4531 1HD2 LEU A 307      11.533  14.513  -4.252  1.00  0.00            
ATOM   4532 2HD2 LEU A 307      10.959  14.299  -2.588  1.00  0.00            
ATOM   4533 3HD2 LEU A 307      12.524  13.587  -3.142  1.00  0.00            
ATOM   4534  C   LEU A 307      10.975   9.324  -3.669  1.00  0.00            
ATOM   4535  O   LEU A 307      10.931   9.508  -4.871  1.00  0.00            
ATOM   4536  N   ILE A 308      11.742   8.329  -3.103  1.00  0.00            
ATOM   4537  H   ILE A 308      11.759   8.237  -2.098  1.00  0.00            
ATOM   4538  CA  ILE A 308      12.492   7.393  -3.909  1.00  0.00            
ATOM   4539  HA  ILE A 308      13.094   7.920  -4.647  1.00  0.00            
ATOM   4540  CB  ILE A 308      13.455   6.688  -2.948  1.00  0.00            
ATOM   4541  HB  ILE A 308      12.847   6.078  -2.283  1.00  0.00            
ATOM   4542  CG2 ILE A 308      14.402   5.724  -3.798  1.00  0.00            
ATOM   4543 1HG2 ILE A 308      14.869   6.275  -4.607  1.00  0.00            
ATOM   4544 2HG2 ILE A 308      15.112   5.251  -3.121  1.00  0.00            
ATOM   4545 3HG2 ILE A 308      13.889   4.833  -4.175  1.00  0.00            
ATOM   4546  CG1 ILE A 308      14.320   7.715  -2.110  1.00  0.00            
ATOM   4547 1HG1 ILE A 308      13.641   8.448  -1.688  1.00  0.00            
ATOM   4548 2HG1 ILE A 308      15.032   8.179  -2.792  1.00  0.00            
ATOM   4549  CD  ILE A 308      15.100   7.061  -0.952  1.00  0.00            
ATOM   4550  HD1 ILE A 308      14.446   6.460  -0.308  1.00  0.00            
ATOM   4551  HD2 ILE A 308      15.923   6.507  -1.379  1.00  0.00            
ATOM   4552  HD3 ILE A 308      15.576   7.795  -0.298  1.00  0.00            
ATOM   4553  C   ILE A 308      11.555   6.495  -4.616  1.00  0.00            
ATOM   4554  O   ILE A 308      11.867   6.061  -5.726  1.00  0.00            
ATOM   4555  N   ILE A 309      10.405   6.139  -4.036  1.00  0.00            
ATOM   4556  H   ILE A 309      10.238   6.369  -3.066  1.00  0.00            
ATOM   4557  CA  ILE A 309       9.278   5.468  -4.752  1.00  0.00            
ATOM   4558  HA  ILE A 309       9.752   4.706  -5.357  1.00  0.00            
ATOM   4559  CB  ILE A 309       8.305   4.707  -3.780  1.00  0.00            
ATOM   4560  HB  ILE A 309       7.780   5.500  -3.255  1.00  0.00            
ATOM   4561  CG2 ILE A 309       7.190   3.895  -4.424  1.00  0.00            
ATOM   4562 1HG2 ILE A 309       6.598   4.642  -4.958  1.00  0.00            
ATOM   4563 2HG2 ILE A 309       7.545   3.143  -5.126  1.00  0.00            
ATOM   4564 3HG2 ILE A 309       6.498   3.455  -3.694  1.00  0.00            
ATOM   4565  CG1 ILE A 309       9.079   3.843  -2.734  1.00  0.00            
ATOM   4566 1HG1 ILE A 309       8.438   3.634  -1.880  1.00  0.00            
ATOM   4567 2HG1 ILE A 309       9.759   4.552  -2.259  1.00  0.00            
ATOM   4568  CD  ILE A 309       9.718   2.559  -3.243  1.00  0.00            
ATOM   4569  HD1 ILE A 309      10.553   2.722  -3.927  1.00  0.00            
ATOM   4570  HD2 ILE A 309      10.212   2.138  -2.364  1.00  0.00            
ATOM   4571  HD3 ILE A 309       8.945   1.840  -3.510  1.00  0.00            
ATOM   4572  C   ILE A 309       8.546   6.381  -5.732  1.00  0.00            
ATOM   4573  O   ILE A 309       8.201   5.965  -6.829  1.00  0.00            
ATOM   4574  N   ARG A 310       8.067   7.481  -5.188  1.00  0.00            
ATOM   4575  H   ARG A 310       8.412   7.705  -4.258  1.00  0.00            
ATOM   4576  CA  ARG A 310       7.014   8.260  -5.827  1.00  0.00            
ATOM   4577  HA  ARG A 310       6.265   7.542  -6.153  1.00  0.00            
ATOM   4578  CB  ARG A 310       6.359   9.166  -4.755  1.00  0.00            
ATOM   4579  HB1 ARG A 310       5.809   9.921  -5.315  1.00  0.00            
ATOM   4580  HB2 ARG A 310       7.075   9.629  -4.081  1.00  0.00            
ATOM   4581  CG  ARG A 310       5.397   8.433  -3.810  1.00  0.00            
ATOM   4582  HG1 ARG A 310       5.987   7.974  -3.020  1.00  0.00            
ATOM   4583  HG2 ARG A 310       4.746   7.773  -4.377  1.00  0.00            
ATOM   4584  CD  ARG A 310       4.479   9.273  -2.963  1.00  0.00            
ATOM   4585  HD1 ARG A 310       3.971   8.625  -2.261  1.00  0.00            
ATOM   4586  HD2 ARG A 310       3.776   9.684  -3.696  1.00  0.00            
ATOM   4587  NE  ARG A 310       5.099  10.472  -2.297  1.00  0.00            
ATOM   4588  HE  ARG A 310       6.110  10.518  -2.332  1.00  0.00            
ATOM   4589  CZ  ARG A 310       4.400  11.251  -1.449  1.00  0.00            
ATOM   4590  NH1 ARG A 310       3.142  11.069  -1.198  1.00  0.00            
ATOM   4591 1HH1 ARG A 310       2.602  10.360  -1.670  1.00  0.00            
ATOM   4592 2HH1 ARG A 310       2.774  11.547  -0.392  1.00  0.00            
ATOM   4593  NH2 ARG A 310       4.982  12.183  -0.832  1.00  0.00            
ATOM   4594 1HH2 ARG A 310       5.905  12.521  -1.066  1.00  0.00            
ATOM   4595 2HH2 ARG A 310       4.381  12.698  -0.211  1.00  0.00            
ATOM   4596  C   ARG A 310       7.462   9.067  -7.055  1.00  0.00            
ATOM   4597  O   ARG A 310       6.841   9.025  -8.059  1.00  0.00            
ATOM   4598  N   LEU A 311       8.645   9.657  -6.979  1.00  0.00            
ATOM   4599  H   LEU A 311       9.207   9.500  -6.161  1.00  0.00            
ATOM   4600  CA  LEU A 311       9.135  10.479  -8.079  1.00  0.00            
ATOM   4601  HA  LEU A 311       8.382  11.237  -8.295  1.00  0.00            
ATOM   4602  CB  LEU A 311      10.491  11.130  -7.655  1.00  0.00            
ATOM   4603  HB1 LEU A 311      11.274  10.369  -7.581  1.00  0.00            
ATOM   4604  HB2 LEU A 311      10.265  11.640  -6.719  1.00  0.00            
ATOM   4605  CG  LEU A 311      10.866  12.299  -8.659  1.00  0.00            
ATOM   4606  HG  LEU A 311      11.356  11.849  -9.526  1.00  0.00            
ATOM   4607  CD1 LEU A 311       9.809  13.284  -9.187  1.00  0.00            
ATOM   4608 1HD1 LEU A 311      10.297  14.114  -9.691  1.00  0.00            
ATOM   4609 2HD1 LEU A 311       9.148  12.886  -9.964  1.00  0.00            
ATOM   4610 3HD1 LEU A 311       9.296  13.770  -8.354  1.00  0.00            
ATOM   4611  CD2 LEU A 311      11.879  13.049  -7.847  1.00  0.00            
ATOM   4612 1HD2 LEU A 311      12.649  12.364  -7.501  1.00  0.00            
ATOM   4613 2HD2 LEU A 311      12.482  13.647  -8.541  1.00  0.00            
ATOM   4614 3HD2 LEU A 311      11.371  13.638  -7.084  1.00  0.00            
ATOM   4615  C   LEU A 311       9.320   9.672  -9.413  1.00  0.00            
ATOM   4616  O   LEU A 311       8.910  10.199 -10.443  1.00  0.00            
ATOM   4617  N   PRO A 312       9.933   8.468  -9.454  1.00  0.00            
ATOM   4618  CD  PRO A 312      10.581   7.724  -8.377  1.00  0.00            
ATOM   4619  HD1 PRO A 312       9.926   7.651  -7.500  1.00  0.00            
ATOM   4620  HD2 PRO A 312      11.517   8.138  -8.001  1.00  0.00            
ATOM   4621  CG  PRO A 312      10.807   6.357  -8.817  1.00  0.00            
ATOM   4622  HG1 PRO A 312       9.942   5.726  -8.650  1.00  0.00            
ATOM   4623  HG2 PRO A 312      11.707   5.950  -8.368  1.00  0.00            
ATOM   4624  CB  PRO A 312      11.225   6.609 -10.286  1.00  0.00            
ATOM   4625  HB1 PRO A 312      11.059   5.718 -10.899  1.00  0.00            
ATOM   4626  HB2 PRO A 312      12.227   7.049 -10.346  1.00  0.00            
ATOM   4627  CA  PRO A 312      10.232   7.749 -10.762  1.00  0.00            
ATOM   4628  HA  PRO A 312      10.697   8.400 -11.504  1.00  0.00            
ATOM   4629  C   PRO A 312       8.988   7.222 -11.379  1.00  0.00            
ATOM   4630  O   PRO A 312       8.838   7.028 -12.579  1.00  0.00            
ATOM   4631  N   ILE A 313       8.024   6.923 -10.480  1.00  0.00            
ATOM   4632  H   ILE A 313       8.269   6.832  -9.502  1.00  0.00            
ATOM   4633  CA  ILE A 313       6.642   6.604 -10.925  1.00  0.00            
ATOM   4634  HA  ILE A 313       6.692   5.901 -11.764  1.00  0.00            
ATOM   4635  CB  ILE A 313       5.836   5.872  -9.861  1.00  0.00            
ATOM   4636  HB  ILE A 313       5.701   6.367  -8.906  1.00  0.00            
ATOM   4637  CG2 ILE A 313       4.461   5.590 -10.535  1.00  0.00            
ATOM   4638 1HG2 ILE A 313       4.630   4.946 -11.402  1.00  0.00            
ATOM   4639 2HG2 ILE A 313       3.920   4.969  -9.814  1.00  0.00            
ATOM   4640 3HG2 ILE A 313       3.832   6.463 -10.720  1.00  0.00            
ATOM   4641  CG1 ILE A 313       6.493   4.441  -9.592  1.00  0.00            
ATOM   4642 1HG1 ILE A 313       7.486   4.578  -9.171  1.00  0.00            
ATOM   4643 2HG1 ILE A 313       6.688   3.957 -10.550  1.00  0.00            
ATOM   4644  CD  ILE A 313       5.725   3.497  -8.631  1.00  0.00            
ATOM   4645  HD1 ILE A 313       6.237   2.531  -8.586  1.00  0.00            
ATOM   4646  HD2 ILE A 313       5.881   3.858  -7.612  1.00  0.00            
ATOM   4647  HD3 ILE A 313       4.677   3.275  -8.774  1.00  0.00            
ATOM   4648  C   ILE A 313       5.978   7.857 -11.546  1.00  0.00            
ATOM   4649  O   ILE A 313       5.619   7.806 -12.746  1.00  0.00            
ATOM   4650  N   LEU A 314       6.013   9.004 -10.857  1.00  0.00            
ATOM   4651  H   LEU A 314       6.281   8.885  -9.888  1.00  0.00            
ATOM   4652  CA  LEU A 314       5.498  10.244 -11.323  1.00  0.00            
ATOM   4653  HA  LEU A 314       4.407  10.182 -11.276  1.00  0.00            
ATOM   4654  CB  LEU A 314       5.838  11.280 -10.217  1.00  0.00            
ATOM   4655  HB1 LEU A 314       6.920  11.322 -10.145  1.00  0.00            
ATOM   4656  HB2 LEU A 314       5.372  10.949  -9.290  1.00  0.00            
ATOM   4657  CG  LEU A 314       5.223  12.617 -10.579  1.00  0.00            
ATOM   4658  HG  LEU A 314       5.802  13.026 -11.404  1.00  0.00            
ATOM   4659  CD1 LEU A 314       3.679  12.664 -10.784  1.00  0.00            
ATOM   4660 1HD1 LEU A 314       3.177  12.218  -9.926  1.00  0.00            
ATOM   4661 2HD1 LEU A 314       3.358  13.696 -10.857  1.00  0.00            
ATOM   4662 3HD1 LEU A 314       3.419  12.263 -11.767  1.00  0.00            
ATOM   4663  CD2 LEU A 314       5.483  13.622  -9.373  1.00  0.00            
ATOM   4664 1HD2 LEU A 314       5.107  14.624  -9.605  1.00  0.00            
ATOM   4665 2HD2 LEU A 314       4.898  13.251  -8.529  1.00  0.00            
ATOM   4666 3HD2 LEU A 314       6.534  13.556  -9.087  1.00  0.00            
ATOM   4667  C   LEU A 314       6.041  10.604 -12.718  1.00  0.00            
ATOM   4668  O   LEU A 314       5.245  10.867 -13.614  1.00  0.00            
ATOM   4669  N   PHE A 315       7.360  10.675 -12.834  1.00  0.00            
ATOM   4670  H   PHE A 315       7.892  10.690 -11.974  1.00  0.00            
ATOM   4671  CA  PHE A 315       8.016  11.007 -14.109  1.00  0.00            
ATOM   4672  HA  PHE A 315       7.776  11.990 -14.522  1.00  0.00            
ATOM   4673  CB  PHE A 315       9.516  10.986 -13.876  1.00  0.00            
ATOM   4674  HB1 PHE A 315       9.770   9.961 -13.606  1.00  0.00            
ATOM   4675  HB2 PHE A 315       9.762  11.564 -12.986  1.00  0.00            
ATOM   4676  CG  PHE A 315      10.352  11.444 -15.019  1.00  0.00            
ATOM   4677  CD1 PHE A 315      10.575  12.856 -15.232  1.00  0.00            
ATOM   4678  HD1 PHE A 315      10.116  13.544 -14.530  1.00  0.00            
ATOM   4679  CE1 PHE A 315      11.371  13.278 -16.371  1.00  0.00            
ATOM   4680  HE1 PHE A 315      11.464  14.328 -16.632  1.00  0.00            
ATOM   4681  CZ  PHE A 315      11.919  12.282 -17.184  1.00  0.00            
ATOM   4682  HZ  PHE A 315      12.534  12.529 -18.032  1.00  0.00            
ATOM   4683  CE2 PHE A 315      11.705  10.918 -16.908  1.00  0.00            
ATOM   4684  HE2 PHE A 315      12.308  10.236 -17.494  1.00  0.00            
ATOM   4685  CD2 PHE A 315      10.916  10.471 -15.919  1.00  0.00            
ATOM   4686  HD2 PHE A 315      10.775   9.435 -15.659  1.00  0.00            
ATOM   4687  C   PHE A 315       7.670   9.903 -15.176  1.00  0.00            
ATOM   4688  O   PHE A 315       7.350  10.297 -16.271  1.00  0.00            
ATOM   4689  N   ALA A 316       7.555   8.582 -14.854  1.00  0.00            
ATOM   4690  H   ALA A 316       7.889   8.310 -13.948  1.00  0.00            
ATOM   4691  CA  ALA A 316       7.130   7.502 -15.857  1.00  0.00            
ATOM   4692  HA  ALA A 316       7.857   7.603 -16.667  1.00  0.00            
ATOM   4693  CB  ALA A 316       7.151   6.054 -15.268  1.00  0.00            
ATOM   4694  HB1 ALA A 316       6.601   5.334 -15.865  1.00  0.00            
ATOM   4695  HB2 ALA A 316       8.178   5.745 -15.109  1.00  0.00            
ATOM   4696  HB3 ALA A 316       6.679   5.998 -14.291  1.00  0.00            
ATOM   4697  C   ALA A 316       5.704   7.727 -16.406  1.00  0.00            
ATOM   4698  O   ALA A 316       5.512   7.693 -17.614  1.00  0.00            
ATOM   4699  N   ILE A 317       4.594   7.853 -15.615  1.00  0.00            
ATOM   4700  H   ILE A 317       4.747   7.775 -14.624  1.00  0.00            
ATOM   4701  CA  ILE A 317       3.263   8.086 -16.182  1.00  0.00            
ATOM   4702  HA  ILE A 317       3.061   7.204 -16.793  1.00  0.00            
ATOM   4703  CB  ILE A 317       2.185   8.140 -15.041  1.00  0.00            
ATOM   4704  HB  ILE A 317       1.543   9.010 -15.155  1.00  0.00            
ATOM   4705  CG2 ILE A 317       1.161   6.980 -15.323  1.00  0.00            
ATOM   4706 1HG2 ILE A 317       1.030   6.856 -16.403  1.00  0.00            
ATOM   4707 2HG2 ILE A 317       1.561   6.014 -15.014  1.00  0.00            
ATOM   4708 3HG2 ILE A 317       0.204   7.226 -14.887  1.00  0.00            
ATOM   4709  CG1 ILE A 317       2.675   8.205 -13.551  1.00  0.00            
ATOM   4710 1HG1 ILE A 317       3.440   8.977 -13.552  1.00  0.00            
ATOM   4711 2HG1 ILE A 317       3.159   7.275 -13.269  1.00  0.00            
ATOM   4712  CD  ILE A 317       1.508   8.472 -12.578  1.00  0.00            
ATOM   4713  HD1 ILE A 317       0.745   7.707 -12.693  1.00  0.00            
ATOM   4714  HD2 ILE A 317       1.784   8.478 -11.515  1.00  0.00            
ATOM   4715  HD3 ILE A 317       1.072   9.420 -12.898  1.00  0.00            
ATOM   4716  C   ILE A 317       3.205   9.444 -16.994  1.00  0.00            
ATOM   4717  O   ILE A 317       2.314   9.711 -17.770  1.00  0.00            
ATOM   4718  N   GLY A 318       4.147  10.363 -16.764  1.00  0.00            
ATOM   4719  H   GLY A 318       4.918  10.118 -16.150  1.00  0.00            
ATOM   4720  CA  GLY A 318       4.322  11.660 -17.426  1.00  0.00            
ATOM   4721  HA1 GLY A 318       4.938  12.353 -16.853  1.00  0.00            
ATOM   4722  HA2 GLY A 318       3.394  12.216 -17.469  1.00  0.00            
ATOM   4723  C   GLY A 318       4.811  11.602 -18.863  1.00  0.00            
ATOM   4724  O   GLY A 318       4.255  12.234 -19.778  1.00  0.00            
ATOM   4725  N   VAL A 319       5.868  10.799 -19.130  1.00  0.00            
ATOM   4726  H   VAL A 319       6.295  10.196 -18.443  1.00  0.00            
ATOM   4727  CA  VAL A 319       6.245  10.404 -20.534  1.00  0.00            
ATOM   4728  HA  VAL A 319       6.428  11.323 -21.092  1.00  0.00            
ATOM   4729  CB  VAL A 319       7.511   9.560 -20.567  1.00  0.00            
ATOM   4730  HB  VAL A 319       7.268   8.571 -20.179  1.00  0.00            
ATOM   4731  CG1 VAL A 319       7.984   9.355 -21.987  1.00  0.00            
ATOM   4732 1HG1 VAL A 319       7.909  10.298 -22.540  1.00  0.00            
ATOM   4733 2HG1 VAL A 319       8.980   8.905 -22.004  1.00  0.00            
ATOM   4734 3HG1 VAL A 319       7.393   8.556 -22.432  1.00  0.00            
ATOM   4735  CG2 VAL A 319       8.708  10.070 -19.743  1.00  0.00            
ATOM   4736 1HG2 VAL A 319       9.590   9.439 -19.866  1.00  0.00            
ATOM   4737 2HG2 VAL A 319       8.882  11.072 -20.146  1.00  0.00            
ATOM   4738 3HG2 VAL A 319       8.376  10.220 -18.715  1.00  0.00            
ATOM   4739  C   VAL A 319       5.026   9.777 -21.278  1.00  0.00            
ATOM   4740  O   VAL A 319       4.868  10.129 -22.450  1.00  0.00            
ATOM   4741  N   ASN A 320       4.286   8.931 -20.591  1.00  0.00            
ATOM   4742  H   ASN A 320       4.624   8.675 -19.678  1.00  0.00            
ATOM   4743  CA  ASN A 320       3.109   8.217 -21.241  1.00  0.00            
ATOM   4744  HA  ASN A 320       3.479   7.749 -22.154  1.00  0.00            
ATOM   4745  CB  ASN A 320       2.660   7.198 -20.206  1.00  0.00            
ATOM   4746  HB1 ASN A 320       1.714   6.716 -20.472  1.00  0.00            
ATOM   4747  HB2 ASN A 320       2.519   7.712 -19.257  1.00  0.00            
ATOM   4748  CG  ASN A 320       3.555   5.985 -20.168  1.00  0.00            
ATOM   4749  OD1 ASN A 320       4.718   5.989 -20.502  1.00  0.00            
ATOM   4750  ND2 ASN A 320       3.031   4.834 -19.771  1.00  0.00            
ATOM   4751 1HD2 ASN A 320       2.059   4.772 -19.526  1.00  0.00            
ATOM   4752 2HD2 ASN A 320       3.620   4.033 -19.591  1.00  0.00            
ATOM   4753  C   ASN A 320       2.012   9.242 -21.503  1.00  0.00            
ATOM   4754  O   ASN A 320       1.111   9.096 -22.357  1.00  0.00            
ATOM   4755  N   PHE A 321       1.966  10.326 -20.641  1.00  0.00            
ATOM   4756  H   PHE A 321       2.582  10.517 -19.857  1.00  0.00            
ATOM   4757  CA  PHE A 321       0.898  11.304 -20.907  1.00  0.00            
ATOM   4758  HA  PHE A 321      -0.007  10.742 -21.123  1.00  0.00            
ATOM   4759  CB  PHE A 321       0.623  11.960 -19.547  1.00  0.00            
ATOM   4760  HB1 PHE A 321       1.455  12.615 -19.274  1.00  0.00            
ATOM   4761  HB2 PHE A 321       0.443  11.264 -18.735  1.00  0.00            
ATOM   4762  CG  PHE A 321      -0.708  12.849 -19.674  1.00  0.00            
ATOM   4763  CD1 PHE A 321      -1.906  12.175 -19.414  1.00  0.00            
ATOM   4764  HD1 PHE A 321      -1.860  11.099 -19.322  1.00  0.00            
ATOM   4765  CE1 PHE A 321      -3.127  12.905 -19.374  1.00  0.00            
ATOM   4766  HE1 PHE A 321      -4.062  12.361 -19.369  1.00  0.00            
ATOM   4767  CZ  PHE A 321      -3.064  14.312 -19.581  1.00  0.00            
ATOM   4768  HZ  PHE A 321      -3.954  14.928 -19.592  1.00  0.00            
ATOM   4769  CE2 PHE A 321      -1.851  15.009 -19.687  1.00  0.00            
ATOM   4770  HE2 PHE A 321      -1.853  16.083 -19.771  1.00  0.00            
ATOM   4771  CD2 PHE A 321      -0.659  14.272 -19.751  1.00  0.00            
ATOM   4772  HD2 PHE A 321       0.339  14.637 -19.959  1.00  0.00            
ATOM   4773  C   PHE A 321       1.318  12.393 -21.934  1.00  0.00            
ATOM   4774  O   PHE A 321       0.529  13.086 -22.600  1.00  0.00            
ATOM   4775  N   LEU A 322       2.620  12.670 -22.089  1.00  0.00            
ATOM   4776  H   LEU A 322       3.281  12.314 -21.410  1.00  0.00            
ATOM   4777  CA  LEU A 322       3.142  13.436 -23.157  1.00  0.00            
ATOM   4778  HA  LEU A 322       2.773  14.452 -23.023  1.00  0.00            
ATOM   4779  CB  LEU A 322       4.703  13.573 -23.063  1.00  0.00            
ATOM   4780  HB1 LEU A 322       5.000  13.927 -24.056  1.00  0.00            
ATOM   4781  HB2 LEU A 322       5.135  12.597 -22.851  1.00  0.00            
ATOM   4782  CG  LEU A 322       5.419  14.530 -22.125  1.00  0.00            
ATOM   4783  HG  LEU A 322       5.403  14.123 -21.114  1.00  0.00            
ATOM   4784  CD1 LEU A 322       6.855  14.531 -22.687  1.00  0.00            
ATOM   4785 1HD1 LEU A 322       7.544  15.120 -22.073  1.00  0.00            
ATOM   4786 2HD1 LEU A 322       7.148  13.483 -22.561  1.00  0.00            
ATOM   4787 3HD1 LEU A 322       6.953  14.668 -23.758  1.00  0.00            
ATOM   4788  CD2 LEU A 322       4.886  15.962 -22.101  1.00  0.00            
ATOM   4789 1HD2 LEU A 322       3.831  15.969 -21.826  1.00  0.00            
ATOM   4790 2HD2 LEU A 322       5.509  16.430 -21.339  1.00  0.00            
ATOM   4791 3HD2 LEU A 322       5.094  16.524 -23.008  1.00  0.00            
ATOM   4792  C   LEU A 322       2.750  12.966 -24.594  1.00  0.00            
ATOM   4793  O   LEU A 322       2.375  13.730 -25.463  1.00  0.00            
ATOM   4794  N   ILE A 323       2.913  11.621 -24.829  1.00  0.00            
ATOM   4795  H   ILE A 323       3.326  11.047 -24.110  1.00  0.00            
ATOM   4796  CA  ILE A 323       2.559  11.017 -26.140  1.00  0.00            
ATOM   4797  HA  ILE A 323       2.956  11.632 -26.946  1.00  0.00            
ATOM   4798  CB  ILE A 323       3.265   9.616 -26.206  1.00  0.00            
ATOM   4799  HB  ILE A 323       4.338   9.792 -26.162  1.00  0.00            
ATOM   4800  CG2 ILE A 323       2.911   8.652 -25.151  1.00  0.00            
ATOM   4801 1HG2 ILE A 323       1.863   8.371 -25.236  1.00  0.00            
ATOM   4802 2HG2 ILE A 323       3.519   7.762 -25.258  1.00  0.00            
ATOM   4803 3HG2 ILE A 323       3.071   8.974 -24.120  1.00  0.00            
ATOM   4804  CG1 ILE A 323       3.096   8.856 -27.559  1.00  0.00            
ATOM   4805 1HG1 ILE A 323       2.167   8.277 -27.596  1.00  0.00            
ATOM   4806 2HG1 ILE A 323       3.858   8.082 -27.599  1.00  0.00            
ATOM   4807  CD  ILE A 323       3.281   9.655 -28.839  1.00  0.00            
ATOM   4808  HD1 ILE A 323       2.437  10.314 -29.043  1.00  0.00            
ATOM   4809  HD2 ILE A 323       4.190  10.197 -28.554  1.00  0.00            
ATOM   4810  HD3 ILE A 323       3.501   9.043 -29.706  1.00  0.00            
ATOM   4811  C   ILE A 323       1.113  10.974 -26.293  1.00  0.00            
ATOM   4812  O   ILE A 323       0.530  11.160 -27.332  1.00  0.00            
ATOM   4813  N   PHE A 324       0.337  10.876 -25.186  1.00  0.00            
ATOM   4814  H   PHE A 324       0.769  10.556 -24.335  1.00  0.00            
ATOM   4815  CA  PHE A 324      -1.091  10.725 -25.244  1.00  0.00            
ATOM   4816  HA  PHE A 324      -1.355   9.991 -26.011  1.00  0.00            
ATOM   4817  CB  PHE A 324      -1.487  10.170 -23.898  1.00  0.00            
ATOM   4818  HB1 PHE A 324      -0.953  10.693 -23.103  1.00  0.00            
ATOM   4819  HB2 PHE A 324      -1.176   9.126 -23.949  1.00  0.00            
ATOM   4820  CG  PHE A 324      -2.961  10.118 -23.644  1.00  0.00            
ATOM   4821  CD1 PHE A 324      -3.819   9.309 -24.477  1.00  0.00            
ATOM   4822  HD1 PHE A 324      -3.370   8.679 -25.228  1.00  0.00            
ATOM   4823  CE1 PHE A 324      -5.127   9.022 -24.111  1.00  0.00            
ATOM   4824  HE1 PHE A 324      -5.687   8.297 -24.677  1.00  0.00            
ATOM   4825  CZ  PHE A 324      -5.601   9.745 -22.991  1.00  0.00            
ATOM   4826  HZ  PHE A 324      -6.590   9.521 -22.609  1.00  0.00            
ATOM   4827  CE2 PHE A 324      -4.747  10.516 -22.200  1.00  0.00            
ATOM   4828  HE2 PHE A 324      -5.092  10.863 -21.239  1.00  0.00            
ATOM   4829  CD2 PHE A 324      -3.459  10.797 -22.558  1.00  0.00            
ATOM   4830  HD2 PHE A 324      -2.765  11.376 -21.951  1.00  0.00            
ATOM   4831  C   PHE A 324      -1.814  12.023 -25.498  1.00  0.00            
ATOM   4832  O   PHE A 324      -2.688  12.044 -26.320  1.00  0.00            
ATOM   4833  N   VAL A 325      -1.331  13.147 -24.929  1.00  0.00            
ATOM   4834  H   VAL A 325      -0.520  13.046 -24.337  1.00  0.00            
ATOM   4835  CA  VAL A 325      -1.744  14.467 -25.474  1.00  0.00            
ATOM   4836  HA  VAL A 325      -2.837  14.467 -25.475  1.00  0.00            
ATOM   4837  CB  VAL A 325      -1.238  15.596 -24.555  1.00  0.00            
ATOM   4838  HB  VAL A 325      -0.153  15.574 -24.443  1.00  0.00            
ATOM   4839  CG1 VAL A 325      -1.752  16.891 -25.057  1.00  0.00            
ATOM   4840 1HG1 VAL A 325      -1.452  17.212 -26.051  1.00  0.00            
ATOM   4841 2HG1 VAL A 325      -2.826  17.012 -24.921  1.00  0.00            
ATOM   4842 3HG1 VAL A 325      -1.208  17.595 -24.435  1.00  0.00            
ATOM   4843  CG2 VAL A 325      -1.710  15.479 -23.120  1.00  0.00            
ATOM   4844 1HG2 VAL A 325      -1.142  16.215 -22.567  1.00  0.00            
ATOM   4845 2HG2 VAL A 325      -2.770  15.702 -22.999  1.00  0.00            
ATOM   4846 3HG2 VAL A 325      -1.451  14.521 -22.658  1.00  0.00            
ATOM   4847  C   VAL A 325      -1.448  14.673 -26.940  1.00  0.00            
ATOM   4848  O   VAL A 325      -2.313  15.165 -27.679  1.00  0.00            
ATOM   4849  N   ARG A 326      -0.266  14.218 -27.356  1.00  0.00            
ATOM   4850  H   ARG A 326       0.430  13.836 -26.727  1.00  0.00            
ATOM   4851  CA  ARG A 326       0.134  14.404 -28.800  1.00  0.00            
ATOM   4852  HA  ARG A 326       0.011  15.468 -28.975  1.00  0.00            
ATOM   4853  CB  ARG A 326       1.587  14.089 -29.083  1.00  0.00            
ATOM   4854  HB1 ARG A 326       1.858  13.054 -28.860  1.00  0.00            
ATOM   4855  HB2 ARG A 326       2.199  14.701 -28.414  1.00  0.00            
ATOM   4856  CG  ARG A 326       2.041  14.358 -30.541  1.00  0.00            
ATOM   4857  HG1 ARG A 326       1.823  15.398 -30.777  1.00  0.00            
ATOM   4858  HG2 ARG A 326       1.474  13.773 -31.251  1.00  0.00            
ATOM   4859  CD  ARG A 326       3.526  14.121 -30.798  1.00  0.00            
ATOM   4860  HD1 ARG A 326       3.848  13.097 -30.601  1.00  0.00            
ATOM   4861  HD2 ARG A 326       4.114  14.677 -30.066  1.00  0.00            
ATOM   4862  NE  ARG A 326       3.926  14.432 -32.171  1.00  0.00            
ATOM   4863  HE  ARG A 326       3.154  14.653 -32.789  1.00  0.00            
ATOM   4864  CZ  ARG A 326       5.122  14.425 -32.644  1.00  0.00            
ATOM   4865  NH1 ARG A 326       5.312  14.679 -33.910  1.00  0.00            
ATOM   4866 1HH1 ARG A 326       4.510  14.839 -34.506  1.00  0.00            
ATOM   4867 2HH1 ARG A 326       6.181  14.603 -34.408  1.00  0.00            
ATOM   4868  NH2 ARG A 326       6.157  14.109 -31.977  1.00  0.00            
ATOM   4869 1HH2 ARG A 326       6.115  13.897 -30.992  1.00  0.00            
ATOM   4870 2HH2 ARG A 326       7.023  14.173 -32.492  1.00  0.00            
ATOM   4871  C   ARG A 326      -0.730  13.551 -29.790  1.00  0.00            
ATOM   4872  O   ARG A 326      -1.094  14.225 -30.770  1.00  0.00            
ATOM   4873  N   VAL A 327      -1.134  12.342 -29.568  1.00  0.00            
ATOM   4874  H   VAL A 327      -0.620  11.769 -28.927  1.00  0.00            
ATOM   4875  CA  VAL A 327      -2.175  11.694 -30.444  1.00  0.00            
ATOM   4876  HA  VAL A 327      -1.730  11.689 -31.440  1.00  0.00            
ATOM   4877  CB  VAL A 327      -2.330  10.167 -30.020  1.00  0.00            
ATOM   4878  HB  VAL A 327      -2.427  10.160 -28.932  1.00  0.00            
ATOM   4879  CG1 VAL A 327      -3.550   9.586 -30.661  1.00  0.00            
ATOM   4880 1HG1 VAL A 327      -4.458   9.884 -30.126  1.00  0.00            
ATOM   4881 2HG1 VAL A 327      -3.676  10.047 -31.648  1.00  0.00            
ATOM   4882 3HG1 VAL A 327      -3.596   8.499 -30.591  1.00  0.00            
ATOM   4883  CG2 VAL A 327      -1.195   9.391 -30.534  1.00  0.00            
ATOM   4884 1HG2 VAL A 327      -1.170   9.601 -31.606  1.00  0.00            
ATOM   4885 2HG2 VAL A 327      -0.277   9.815 -30.110  1.00  0.00            
ATOM   4886 3HG2 VAL A 327      -1.285   8.393 -30.118  1.00  0.00            
ATOM   4887  C   VAL A 327      -3.457  12.466 -30.374  1.00  0.00            
ATOM   4888  O   VAL A 327      -4.112  12.671 -31.440  1.00  0.00            
ATOM   4889  N   ILE A 328      -3.821  12.967 -29.206  1.00  0.00            
ATOM   4890  H   ILE A 328      -3.196  12.714 -28.446  1.00  0.00            
ATOM   4891  CA  ILE A 328      -4.876  13.956 -28.989  1.00  0.00            
ATOM   4892  HA  ILE A 328      -5.728  13.516 -29.503  1.00  0.00            
ATOM   4893  CB  ILE A 328      -5.257  14.166 -27.493  1.00  0.00            
ATOM   4894  HB  ILE A 328      -4.436  14.026 -26.794  1.00  0.00            
ATOM   4895  CG2 ILE A 328      -5.732  15.556 -27.227  1.00  0.00            
ATOM   4896 1HG2 ILE A 328      -5.952  15.639 -26.163  1.00  0.00            
ATOM   4897 2HG2 ILE A 328      -4.949  16.288 -27.435  1.00  0.00            
ATOM   4898 3HG2 ILE A 328      -6.629  15.936 -27.731  1.00  0.00            
ATOM   4899  CG1 ILE A 328      -6.363  13.153 -26.978  1.00  0.00            
ATOM   4900 1HG1 ILE A 328      -7.293  13.430 -27.480  1.00  0.00            
ATOM   4901 2HG1 ILE A 328      -6.408  13.256 -25.890  1.00  0.00            
ATOM   4902  CD  ILE A 328      -6.015  11.681 -27.274  1.00  0.00            
ATOM   4903  HD1 ILE A 328      -6.565  10.986 -26.628  1.00  0.00            
ATOM   4904  HD2 ILE A 328      -6.061  11.428 -28.335  1.00  0.00            
ATOM   4905  HD3 ILE A 328      -5.028  11.538 -26.841  1.00  0.00            
ATOM   4906  C   ILE A 328      -4.723  15.203 -29.872  1.00  0.00            
ATOM   4907  O   ILE A 328      -5.787  15.576 -30.433  1.00  0.00            
ATOM   4908  N   CYS A 329      -3.557  15.767 -30.086  1.00  0.00            
ATOM   4909  H   CYS A 329      -2.710  15.484 -29.606  1.00  0.00            
ATOM   4910  CA  CYS A 329      -3.433  16.880 -31.032  1.00  0.00            
ATOM   4911  HA  CYS A 329      -4.279  17.564 -30.960  1.00  0.00            
ATOM   4912  CB  CYS A 329      -2.105  17.595 -30.788  1.00  0.00            
ATOM   4913  HB1 CYS A 329      -2.037  18.508 -31.362  1.00  0.00            
ATOM   4914  HB2 CYS A 329      -1.334  16.852 -31.014  1.00  0.00            
ATOM   4915  SG  CYS A 329      -1.998  17.977 -29.017  1.00  0.00            
ATOM   4916  HG  CYS A 329      -2.341  16.772 -28.554  1.00  0.00            
ATOM   4917  C   CYS A 329      -3.632  16.401 -32.550  1.00  0.00            
ATOM   4918  O   CYS A 329      -4.263  17.089 -33.315  1.00  0.00            
ATOM   4919  N   ILE A 330      -3.059  15.270 -32.996  1.00  0.00            
ATOM   4920  H   ILE A 330      -2.520  14.691 -32.371  1.00  0.00            
ATOM   4921  CA  ILE A 330      -3.208  14.837 -34.404  1.00  0.00            
ATOM   4922  HA  ILE A 330      -2.984  15.759 -34.934  1.00  0.00            
ATOM   4923  CB  ILE A 330      -2.034  13.904 -34.858  1.00  0.00            
ATOM   4924  HB  ILE A 330      -1.905  14.044 -35.924  1.00  0.00            
ATOM   4925  CG2 ILE A 330      -0.586  14.397 -34.344  1.00  0.00            
ATOM   4926 1HG2 ILE A 330      -0.568  14.085 -33.290  1.00  0.00            
ATOM   4927 2HG2 ILE A 330       0.212  13.921 -34.912  1.00  0.00            
ATOM   4928 3HG2 ILE A 330      -0.391  15.466 -34.437  1.00  0.00            
ATOM   4929  CG1 ILE A 330      -2.330  12.378 -34.636  1.00  0.00            
ATOM   4930 1HG1 ILE A 330      -3.211  12.095 -35.218  1.00  0.00            
ATOM   4931 2HG1 ILE A 330      -2.414  12.154 -33.570  1.00  0.00            
ATOM   4932  CD  ILE A 330      -1.148  11.507 -35.116  1.00  0.00            
ATOM   4933  HD1 ILE A 330      -0.235  11.801 -34.604  1.00  0.00            
ATOM   4934  HD2 ILE A 330      -1.260  10.439 -34.947  1.00  0.00            
ATOM   4935  HD3 ILE A 330      -0.984  11.695 -36.179  1.00  0.00            
ATOM   4936  C   ILE A 330      -4.512  14.292 -34.774  1.00  0.00            
ATOM   4937  O   ILE A 330      -4.777  14.453 -35.922  1.00  0.00            
ATOM   4938  N   VAL A 331      -5.363  13.624 -33.965  1.00  0.00            
ATOM   4939  H   VAL A 331      -5.073  13.402 -33.027  1.00  0.00            
ATOM   4940  CA  VAL A 331      -6.799  13.311 -34.263  1.00  0.00            
ATOM   4941  HA  VAL A 331      -6.761  12.817 -35.235  1.00  0.00            
ATOM   4942  CB  VAL A 331      -7.502  12.319 -33.352  1.00  0.00            
ATOM   4943  HB  VAL A 331      -8.433  12.183 -33.909  1.00  0.00            
ATOM   4944  CG1 VAL A 331      -6.926  10.950 -33.239  1.00  0.00            
ATOM   4945 1HG1 VAL A 331      -6.025  10.970 -32.624  1.00  0.00            
ATOM   4946 2HG1 VAL A 331      -7.642  10.180 -32.958  1.00  0.00            
ATOM   4947 3HG1 VAL A 331      -6.593  10.636 -34.222  1.00  0.00            
ATOM   4948  CG2 VAL A 331      -7.799  12.922 -31.991  1.00  0.00            
ATOM   4949 1HG2 VAL A 331      -8.470  13.764 -32.154  1.00  0.00            
ATOM   4950 2HG2 VAL A 331      -8.336  12.199 -31.378  1.00  0.00            
ATOM   4951 3HG2 VAL A 331      -6.892  13.258 -31.482  1.00  0.00            
ATOM   4952  C   VAL A 331      -7.669  14.528 -34.583  1.00  0.00            
ATOM   4953  O   VAL A 331      -8.551  14.308 -35.445  1.00  0.00            
ATOM   4954  N   VAL A 332      -7.465  15.754 -34.024  1.00  0.00            
ATOM   4955  H   VAL A 332      -6.809  15.876 -33.256  1.00  0.00            
ATOM   4956  CA  VAL A 332      -8.269  16.972 -34.385  1.00  0.00            
ATOM   4957  HA  VAL A 332      -9.103  16.659 -35.014  1.00  0.00            
ATOM   4958  CB  VAL A 332      -8.716  17.819 -33.095  1.00  0.00            
ATOM   4959  HB  VAL A 332      -9.374  18.645 -33.387  1.00  0.00            
ATOM   4960  CG1 VAL A 332      -9.510  16.815 -32.216  1.00  0.00            
ATOM   4961 1HG1 VAL A 332      -9.962  17.482 -31.486  1.00  0.00            
ATOM   4962 2HG1 VAL A 332     -10.271  16.263 -32.768  1.00  0.00            
ATOM   4963 3HG1 VAL A 332      -8.837  16.182 -31.638  1.00  0.00            
ATOM   4964  CG2 VAL A 332      -7.642  18.420 -32.294  1.00  0.00            
ATOM   4965 1HG2 VAL A 332      -6.826  17.746 -32.070  1.00  0.00            
ATOM   4966 2HG2 VAL A 332      -7.409  19.302 -32.886  1.00  0.00            
ATOM   4967 3HG2 VAL A 332      -8.059  18.707 -31.329  1.00  0.00            
ATOM   4968  C   VAL A 332      -7.665  17.956 -35.405  1.00  0.00            
ATOM   4969  O   VAL A 332      -8.275  18.955 -35.705  1.00  0.00            
ATOM   4970  N   SER A 333      -6.519  17.574 -35.930  1.00  0.00            
ATOM   4971  H   SER A 333      -6.019  16.781 -35.557  1.00  0.00            
ATOM   4972  CA  SER A 333      -5.869  18.380 -36.862  1.00  0.00            
ATOM   4973  HA  SER A 333      -6.473  19.085 -37.438  1.00  0.00            
ATOM   4974  CB  SER A 333      -4.678  19.180 -36.307  1.00  0.00            
ATOM   4975  HB1 SER A 333      -5.082  19.859 -35.562  1.00  0.00            
ATOM   4976  HB2 SER A 333      -4.152  19.714 -37.101  1.00  0.00            
ATOM   4977  OG  SER A 333      -3.737  18.448 -35.563  1.00  0.00            
ATOM   4978  HG  SER A 333      -4.161  18.138 -34.761  1.00  0.00            
ATOM   4979  C   SER A 333      -5.344  17.539 -38.025  1.00  0.00            
ATOM   4980  O   SER A 333      -6.054  17.112 -38.897  1.00  0.00            
ATOM   4981  N   LYS A 334      -4.053  17.108 -38.031  1.00  0.00            
ATOM   4982  H   LYS A 334      -3.500  17.399 -37.242  1.00  0.00            
ATOM   4983  CA  LYS A 334      -3.283  16.338 -39.068  1.00  0.00            
ATOM   4984  HA  LYS A 334      -3.081  16.985 -39.915  1.00  0.00            
ATOM   4985  CB  LYS A 334      -1.966  15.900 -38.490  1.00  0.00            
ATOM   4986  HB1 LYS A 334      -2.236  15.191 -37.710  1.00  0.00            
ATOM   4987  HB2 LYS A 334      -1.420  16.724 -38.016  1.00  0.00            
ATOM   4988  CG  LYS A 334      -0.992  15.092 -39.409  1.00  0.00            
ATOM   4989  HG1 LYS A 334      -1.320  14.061 -39.549  1.00  0.00            
ATOM   4990  HG2 LYS A 334      -0.036  14.938 -38.905  1.00  0.00            
ATOM   4991  CD  LYS A 334      -0.653  15.662 -40.811  1.00  0.00            
ATOM   4992  HD1 LYS A 334      -1.571  15.937 -41.332  1.00  0.00            
ATOM   4993  HD2 LYS A 334      -0.222  14.903 -41.456  1.00  0.00            
ATOM   4994  CE  LYS A 334       0.348  16.823 -40.702  1.00  0.00            
ATOM   4995  HE1 LYS A 334       1.119  16.613 -39.950  1.00  0.00            
ATOM   4996  HE2 LYS A 334      -0.104  17.752 -40.359  1.00  0.00            
ATOM   4997  NZ  LYS A 334       0.973  16.925 -42.054  1.00  0.00            
ATOM   4998  HZ1 LYS A 334       1.598  17.721 -42.022  1.00  0.00            
ATOM   4999  HZ2 LYS A 334       1.528  16.132 -42.312  1.00  0.00            
ATOM   5000  HZ3 LYS A 334       0.300  17.154 -42.763  1.00  0.00            
ATOM   5001  C   LYS A 334      -4.109  15.075 -39.646  1.00  0.00            
ATOM   5002  O   LYS A 334      -4.190  14.872 -40.853  1.00  0.00            
ATOM   5003  N   LEU A 335      -4.815  14.412 -38.762  1.00  0.00            
ATOM   5004  H   LEU A 335      -4.852  14.721 -37.803  1.00  0.00            
ATOM   5005  CA  LEU A 335      -5.626  13.245 -39.143  1.00  0.00            
ATOM   5006  HA  LEU A 335      -5.404  13.022 -40.190  1.00  0.00            
ATOM   5007  CB  LEU A 335      -5.429  11.968 -38.320  1.00  0.00            
ATOM   5008  HB1 LEU A 335      -5.982  11.161 -38.800  1.00  0.00            
ATOM   5009  HB2 LEU A 335      -5.927  12.192 -37.383  1.00  0.00            
ATOM   5010  CG  LEU A 335      -4.058  11.359 -38.043  1.00  0.00            
ATOM   5011  HG  LEU A 335      -3.613  12.084 -37.349  1.00  0.00            
ATOM   5012  CD1 LEU A 335      -4.171  10.016 -37.390  1.00  0.00            
ATOM   5013 1HD1 LEU A 335      -4.499  10.048 -36.350  1.00  0.00            
ATOM   5014 2HD1 LEU A 335      -4.787   9.323 -37.963  1.00  0.00            
ATOM   5015 3HD1 LEU A 335      -3.114   9.743 -37.456  1.00  0.00            
ATOM   5016  CD2 LEU A 335      -3.110  11.338 -39.235  1.00  0.00            
ATOM   5017 1HD2 LEU A 335      -2.115  11.128 -38.846  1.00  0.00            
ATOM   5018 2HD2 LEU A 335      -3.393  10.498 -39.861  1.00  0.00            
ATOM   5019 3HD2 LEU A 335      -3.205  12.253 -39.816  1.00  0.00            
ATOM   5020  C   LEU A 335      -7.142  13.496 -39.210  1.00  0.00            
ATOM   5021  O   LEU A 335      -7.874  12.587 -39.418  1.00  0.00            
ATOM   5022  N   LYS A 336      -7.648  14.711 -39.059  1.00  0.00            
ATOM   5023  H   LYS A 336      -6.967  15.428 -38.860  1.00  0.00            
ATOM   5024  CA  LYS A 336      -9.116  15.049 -38.859  1.00  0.00            
ATOM   5025  HA  LYS A 336      -9.590  14.512 -38.034  1.00  0.00            
ATOM   5026  CB  LYS A 336      -9.200  16.526 -38.689  1.00  0.00            
ATOM   5027  HB1 LYS A 336      -8.726  17.036 -39.527  1.00  0.00            
ATOM   5028  HB2 LYS A 336      -8.609  16.876 -37.837  1.00  0.00            
ATOM   5029  CG  LYS A 336     -10.639  17.002 -38.479  1.00  0.00            
ATOM   5030  HG1 LYS A 336     -10.953  16.488 -37.571  1.00  0.00            
ATOM   5031  HG2 LYS A 336     -11.202  16.639 -39.334  1.00  0.00            
ATOM   5032  CD  LYS A 336     -10.625  18.537 -38.351  1.00  0.00            
ATOM   5033  HD1 LYS A 336     -10.515  19.003 -39.332  1.00  0.00            
ATOM   5034  HD2 LYS A 336      -9.911  18.837 -37.591  1.00  0.00            
ATOM   5035  CE  LYS A 336     -12.037  19.086 -37.989  1.00  0.00            
ATOM   5036  HE1 LYS A 336     -12.380  18.541 -37.109  1.00  0.00            
ATOM   5037  HE2 LYS A 336     -12.627  18.760 -38.837  1.00  0.00            
ATOM   5038  NZ  LYS A 336     -12.038  20.514 -37.761  1.00  0.00            
ATOM   5039  HZ1 LYS A 336     -11.237  20.672 -37.157  1.00  0.00            
ATOM   5040  HZ2 LYS A 336     -11.829  20.937 -38.650  1.00  0.00            
ATOM   5041  HZ3 LYS A 336     -12.870  20.845 -37.285  1.00  0.00            
ATOM   5042  C   LYS A 336      -9.860  14.649 -40.111  1.00  0.00            
ATOM   5043  O   LYS A 336     -10.807  13.884 -40.015  1.00  0.00            
ATOM   5044  N   ALA A 337      -9.345  14.942 -41.271  1.00  0.00            
ATOM   5045  H   ALA A 337      -8.551  15.570 -41.302  1.00  0.00            
ATOM   5046  CA  ALA A 337      -9.879  14.460 -42.582  1.00  0.00            
ATOM   5047  HA  ALA A 337     -10.930  14.737 -42.442  1.00  0.00            
ATOM   5048  CB  ALA A 337      -9.213  15.302 -43.689  1.00  0.00            
ATOM   5049  HB1 ALA A 337      -8.194  14.932 -43.735  1.00  0.00            
ATOM   5050  HB2 ALA A 337      -9.842  15.262 -44.580  1.00  0.00            
ATOM   5051  HB3 ALA A 337      -9.232  16.338 -43.367  1.00  0.00            
ATOM   5052  C   ALA A 337      -9.824  12.915 -42.916  1.00  0.00            
ATOM   5053  O   ALA A 337     -10.377  12.459 -43.859  1.00  0.00            
ATOM   5054  N   ASN A 338      -9.214  12.100 -42.005  1.00  0.00            
ATOM   5055  H   ASN A 338      -8.747  12.576 -41.239  1.00  0.00            
ATOM   5056  CA  ASN A 338      -9.316  10.677 -41.968  1.00  0.00            
ATOM   5057  HA  ASN A 338      -9.652  10.358 -42.954  1.00  0.00            
ATOM   5058  CB  ASN A 338      -7.916   9.991 -41.854  1.00  0.00            
ATOM   5059  HB1 ASN A 338      -7.688   9.932 -40.792  1.00  0.00            
ATOM   5060  HB2 ASN A 338      -7.108  10.516 -42.368  1.00  0.00
[truncated: 40,607,602 more chars]
