# Supplementary material for: Influence of Trp-Cage on the Function and Stability of GLP-1R Agonist Exenatide Derivatives
Source: J Med Chem. 2024 Sep 10;67(18):16757–72. doi: 10.1021/acs.jmedchem.4c01553 (PMC11440607; doi:10.1021/acs.jmedchem.4c01553)
Supplement: Supplementary file 3 — jm4c01553_si_004.zip [file jm4c01553_si_004.zip › Protein components of the cluster mid_structures of the MD simulation/6x18_GLP1R-GLP1_cl.pdb]

REMARK    GENERATED BY TRJCONV
TITLE     frame t= 783408.00000
MODEL        1
ATOM      1  N   THR A  29       5.170   4.773  17.076  1.00  0.00            
ATOM      2  H1  THR A  29       5.978   5.176  16.626  1.00  0.00            
ATOM      3  H2  THR A  29       5.450   3.864  17.408  1.00  0.00            
ATOM      4  H3  THR A  29       4.519   4.720  16.305  1.00  0.00            
ATOM      5  CA  THR A  29       4.772   5.650  18.271  1.00  0.00            
ATOM      6  HA  THR A  29       5.669   5.822  18.874  1.00  0.00            
ATOM      7  CB  THR A  29       4.128   6.985  17.958  1.00  0.00            
ATOM      8  HB  THR A  29       3.390   7.181  18.735  1.00  0.00            
ATOM      9  CG2 THR A  29       5.151   8.110  17.877  1.00  0.00            
ATOM     10 1HG2 THR A  29       6.046   7.879  17.300  1.00  0.00            
ATOM     11 2HG2 THR A  29       4.707   8.896  17.274  1.00  0.00            
ATOM     12 3HG2 THR A  29       5.547   8.408  18.846  1.00  0.00            
ATOM     13  OG1 THR A  29       3.553   6.907  16.657  1.00  0.00            
ATOM     14  HG1 THR A  29       2.902   7.610  16.696  1.00  0.00            
ATOM     15  C   THR A  29       3.749   4.852  19.114  1.00  0.00            
ATOM     16  O   THR A  29       3.721   4.927  20.335  1.00  0.00            
ATOM     17  N   VAL A  30       2.725   4.249  18.482  1.00  0.00            
ATOM     18  H   VAL A  30       2.906   3.966  17.535  1.00  0.00            
ATOM     19  CA  VAL A  30       1.597   3.622  19.159  1.00  0.00            
ATOM     20  HA  VAL A  30       1.918   3.449  20.189  1.00  0.00            
ATOM     21  CB  VAL A  30       0.397   4.621  19.160  1.00  0.00            
ATOM     22  HB  VAL A  30      -0.571   4.189  19.413  1.00  0.00            
ATOM     23  CG1 VAL A  30       0.645   5.630  20.315  1.00  0.00            
ATOM     24 1HG1 VAL A  30       0.949   5.204  21.267  1.00  0.00            
ATOM     25 2HG1 VAL A  30       1.433   6.306  19.993  1.00  0.00            
ATOM     26 3HG1 VAL A  30      -0.192   6.248  20.639  1.00  0.00            
ATOM     27  CG2 VAL A  30       0.106   5.243  17.768  1.00  0.00            
ATOM     28 1HG2 VAL A  30       0.942   5.869  17.444  1.00  0.00            
ATOM     29 2HG2 VAL A  30       0.019   4.378  17.109  1.00  0.00            
ATOM     30 3HG2 VAL A  30      -0.874   5.722  17.755  1.00  0.00            
ATOM     31  C   VAL A  30       1.193   2.188  18.652  1.00  0.00            
ATOM     32  O   VAL A  30       0.008   1.892  18.562  1.00  0.00            
ATOM     33  N   SER A  31       2.224   1.424  18.297  1.00  0.00            
ATOM     34  H   SER A  31       3.108   1.903  18.238  1.00  0.00            
ATOM     35  CA  SER A  31       1.994  -0.001  17.807  1.00  0.00            
ATOM     36  HA  SER A  31       1.094  -0.170  17.223  1.00  0.00            
ATOM     37  CB  SER A  31       3.208  -0.325  16.899  1.00  0.00            
ATOM     38  HB1 SER A  31       3.324   0.512  16.215  1.00  0.00            
ATOM     39  HB2 SER A  31       2.994  -1.235  16.341  1.00  0.00            
ATOM     40  OG  SER A  31       4.397  -0.459  17.685  1.00  0.00            
ATOM     41  HG  SER A  31       4.629   0.415  18.026  1.00  0.00            
ATOM     42  C   SER A  31       1.908  -0.990  18.909  1.00  0.00            
ATOM     43  O   SER A  31       2.072  -0.563  20.082  1.00  0.00            
ATOM     44  N   LEU A  32       1.586  -2.266  18.612  1.00  0.00            
ATOM     45  H   LEU A  32       1.709  -2.591  17.664  1.00  0.00            
ATOM     46  CA  LEU A  32       1.256  -3.151  19.704  1.00  0.00            
ATOM     47  HA  LEU A  32       0.415  -2.688  20.223  1.00  0.00            
ATOM     48  CB  LEU A  32       0.697  -4.515  19.270  1.00  0.00            
ATOM     49  HB1 LEU A  32       1.378  -4.914  18.514  1.00  0.00            
ATOM     50  HB2 LEU A  32      -0.241  -4.359  18.739  1.00  0.00            
ATOM     51  CG  LEU A  32       0.409  -5.556  20.359  1.00  0.00            
ATOM     52  HG  LEU A  32       1.328  -5.802  20.884  1.00  0.00            
ATOM     53  CD1 LEU A  32      -0.515  -4.968  21.501  1.00  0.00            
ATOM     54 1HD1 LEU A  32      -0.251  -3.927  21.639  1.00  0.00            
ATOM     55 2HD1 LEU A  32      -1.585  -5.059  21.328  1.00  0.00            
ATOM     56 3HD1 LEU A  32      -0.282  -5.640  22.336  1.00  0.00            
ATOM     57  CD2 LEU A  32       0.002  -6.923  19.786  1.00  0.00            
ATOM     58 1HD2 LEU A  32       0.195  -7.766  20.441  1.00  0.00            
ATOM     59 2HD2 LEU A  32      -1.020  -6.864  19.415  1.00  0.00            
ATOM     60 3HD2 LEU A  32       0.655  -7.023  18.914  1.00  0.00            
ATOM     61  C   LEU A  32       2.416  -3.307  20.717  1.00  0.00            
ATOM     62  O   LEU A  32       2.177  -3.029  21.944  1.00  0.00            
ATOM     63  N   TRP A  33       3.653  -3.559  20.181  1.00  0.00            
ATOM     64  H   TRP A  33       3.677  -3.561  19.172  1.00  0.00            
ATOM     65  CA  TRP A  33       4.916  -3.665  21.067  1.00  0.00            
ATOM     66  HA  TRP A  33       4.769  -4.462  21.800  1.00  0.00            
ATOM     67  CB  TRP A  33       6.099  -4.028  20.182  1.00  0.00            
ATOM     68  HB1 TRP A  33       6.379  -3.141  19.619  1.00  0.00            
ATOM     69  HB2 TRP A  33       5.856  -4.817  19.471  1.00  0.00            
ATOM     70  CG  TRP A  33       7.245  -4.583  20.931  1.00  0.00            
ATOM     71  CD1 TRP A  33       8.531  -4.384  20.592  1.00  0.00            
ATOM     72  HD1 TRP A  33       8.826  -3.754  19.763  1.00  0.00            
ATOM     73  NE1 TRP A  33       9.378  -5.189  21.258  1.00  0.00            
ATOM     74  HE1 TRP A  33      10.381  -5.166  21.289  1.00  0.00            
ATOM     75  CE2 TRP A  33       8.660  -5.987  22.101  1.00  0.00            
ATOM     76  CZ2 TRP A  33       9.145  -6.909  23.100  1.00  0.00            
ATOM     77  HZ2 TRP A  33      10.203  -7.056  23.236  1.00  0.00            
ATOM     78  CH2 TRP A  33       8.155  -7.513  23.869  1.00  0.00            
ATOM     79  HH2 TRP A  33       8.435  -8.239  24.608  1.00  0.00            
ATOM     80  CZ3 TRP A  33       6.794  -7.251  23.710  1.00  0.00            
ATOM     81  HZ3 TRP A  33       6.115  -7.912  24.233  1.00  0.00            
ATOM     82  CE3 TRP A  33       6.419  -6.261  22.809  1.00  0.00            
ATOM     83  HE3 TRP A  33       5.351  -6.142  22.759  1.00  0.00            
ATOM     84  CD2 TRP A  33       7.322  -5.623  21.957  1.00  0.00            
ATOM     85  C   TRP A  33       5.143  -2.351  21.857  1.00  0.00            
ATOM     86  O   TRP A  33       5.437  -2.412  23.077  1.00  0.00            
ATOM     87  N   GLU A  34       5.019  -1.166  21.290  1.00  0.00            
ATOM     88  H   GLU A  34       4.577  -1.091  20.384  1.00  0.00            
ATOM     89  CA  GLU A  34       5.210   0.102  22.114  1.00  0.00            
ATOM     90  HA  GLU A  34       6.194  -0.019  22.553  1.00  0.00            
ATOM     91  CB  GLU A  34       5.199   1.336  21.103  1.00  0.00            
ATOM     92  HB1 GLU A  34       5.395   2.207  21.727  1.00  0.00            
ATOM     93  HB2 GLU A  34       4.178   1.425  20.726  1.00  0.00            
ATOM     94  CG  GLU A  34       6.260   1.212  19.953  1.00  0.00            
ATOM     95  HG1 GLU A  34       6.086   0.234  19.487  1.00  0.00            
ATOM     96  HG2 GLU A  34       7.247   1.232  20.406  1.00  0.00            
ATOM     97  CD  GLU A  34       6.010   2.235  18.850  1.00  0.00            
ATOM     98  OE1 GLU A  34       6.689   3.285  18.818  1.00  0.00            
ATOM     99  OE2 GLU A  34       5.179   2.078  17.996  1.00  0.00            
ATOM    100  C   GLU A  34       4.194   0.236  23.228  1.00  0.00            
ATOM    101  O   GLU A  34       4.540   0.480  24.375  1.00  0.00            
ATOM    102  N   THR A  35       2.904  -0.001  22.943  1.00  0.00            
ATOM    103  H   THR A  35       2.785  -0.223  21.975  1.00  0.00            
ATOM    104  CA  THR A  35       1.839   0.007  23.939  1.00  0.00            
ATOM    105  HA  THR A  35       1.761   0.916  24.531  1.00  0.00            
ATOM    106  CB  THR A  35       0.492  -0.209  23.237  1.00  0.00            
ATOM    107  HB  THR A  35       0.408  -1.198  22.789  1.00  0.00            
ATOM    108  CG2 THR A  35      -0.667   0.051  24.229  1.00  0.00            
ATOM    109 1HG2 THR A  35      -0.743  -0.858  24.821  1.00  0.00            
ATOM    110 2HG2 THR A  35      -0.401   0.783  24.987  1.00  0.00            
ATOM    111 3HG2 THR A  35      -1.559   0.123  23.609  1.00  0.00            
ATOM    112  OG1 THR A  35       0.420   0.747  22.156  1.00  0.00            
ATOM    113  HG1 THR A  35       1.051   0.385  21.529  1.00  0.00            
ATOM    114  C   THR A  35       2.080  -1.052  25.069  1.00  0.00            
ATOM    115  O   THR A  35       1.868  -0.739  26.232  1.00  0.00            
ATOM    116  N   VAL A  36       2.535  -2.280  24.739  1.00  0.00            
ATOM    117  H   VAL A  36       2.457  -2.572  23.771  1.00  0.00            
ATOM    118  CA  VAL A  36       3.130  -3.309  25.665  1.00  0.00            
ATOM    119  HA  VAL A  36       2.365  -3.617  26.392  1.00  0.00            
ATOM    120  CB  VAL A  36       3.643  -4.606  24.904  1.00  0.00            
ATOM    121  HB  VAL A  36       4.233  -4.415  24.004  1.00  0.00            
ATOM    122  CG1 VAL A  36       4.433  -5.464  25.818  1.00  0.00            
ATOM    123 1HG1 VAL A  36       4.620  -6.450  25.384  1.00  0.00            
ATOM    124 2HG1 VAL A  36       5.392  -4.966  25.881  1.00  0.00            
ATOM    125 3HG1 VAL A  36       3.983  -5.714  26.773  1.00  0.00            
ATOM    126  CG2 VAL A  36       2.431  -5.403  24.453  1.00  0.00            
ATOM    127 1HG2 VAL A  36       1.751  -5.657  25.267  1.00  0.00            
ATOM    128 2HG2 VAL A  36       1.953  -4.908  23.602  1.00  0.00            
ATOM    129 3HG2 VAL A  36       2.646  -6.412  24.091  1.00  0.00            
ATOM    130  C   VAL A  36       4.265  -2.731  26.517  1.00  0.00            
ATOM    131  O   VAL A  36       4.358  -2.950  27.755  1.00  0.00            
ATOM    132  N   GLN A  37       5.167  -2.010  25.886  1.00  0.00            
ATOM    133  H   GLN A  37       5.025  -1.747  24.921  1.00  0.00            
ATOM    134  CA  GLN A  37       6.418  -1.652  26.564  1.00  0.00            
ATOM    135  HA  GLN A  37       6.857  -2.432  27.197  1.00  0.00            
ATOM    136  CB  GLN A  37       7.496  -1.258  25.614  1.00  0.00            
ATOM    137  HB1 GLN A  37       8.313  -0.705  26.077  1.00  0.00            
ATOM    138  HB2 GLN A  37       7.114  -0.521  24.907  1.00  0.00            
ATOM    139  CG  GLN A  37       8.159  -2.440  24.856  1.00  0.00            
ATOM    140  HG1 GLN A  37       8.655  -1.942  24.035  1.00  0.00            
ATOM    141  HG2 GLN A  37       7.418  -3.185  24.558  1.00  0.00            
ATOM    142  CD  GLN A  37       9.166  -3.277  25.668  1.00  0.00            
ATOM    143  OE1 GLN A  37       8.928  -3.417  26.855  1.00  0.00            
ATOM    144  NE2 GLN A  37      10.194  -3.889  25.147  1.00  0.00            
ATOM    145 1HE2 GLN A  37      10.188  -3.879  24.142  1.00  0.00            
ATOM    146 2HE2 GLN A  37      10.586  -4.680  25.640  1.00  0.00            
ATOM    147  C   GLN A  37       6.241  -0.458  27.537  1.00  0.00            
ATOM    148  O   GLN A  37       6.923  -0.447  28.570  1.00  0.00            
ATOM    149  N   LYS A  38       5.354   0.454  27.154  1.00  0.00            
ATOM    150  H   LYS A  38       4.955   0.252  26.248  1.00  0.00            
ATOM    151  CA  LYS A  38       4.823   1.598  27.850  1.00  0.00            
ATOM    152  HA  LYS A  38       5.632   2.192  28.272  1.00  0.00            
ATOM    153  CB  LYS A  38       4.035   2.486  26.837  1.00  0.00            
ATOM    154  HB1 LYS A  38       3.604   3.348  27.336  1.00  0.00            
ATOM    155  HB2 LYS A  38       3.342   1.785  26.362  1.00  0.00            
ATOM    156  CG  LYS A  38       4.998   3.174  25.809  1.00  0.00            
ATOM    157  HG1 LYS A  38       5.770   2.448  25.547  1.00  0.00            
ATOM    158  HG2 LYS A  38       5.474   4.017  26.311  1.00  0.00            
ATOM    159  CD  LYS A  38       4.189   3.759  24.656  1.00  0.00            
ATOM    160  HD1 LYS A  38       3.328   4.164  25.174  1.00  0.00            
ATOM    161  HD2 LYS A  38       3.928   2.977  23.941  1.00  0.00            
ATOM    162  CE  LYS A  38       4.948   4.862  23.873  1.00  0.00            
ATOM    163  HE1 LYS A  38       5.678   4.354  23.250  1.00  0.00            
ATOM    164  HE2 LYS A  38       5.362   5.547  24.624  1.00  0.00            
ATOM    165  NZ  LYS A  38       4.073   5.670  23.058  1.00  0.00            
ATOM    166  HZ1 LYS A  38       3.261   5.930  23.603  1.00  0.00            
ATOM    167  HZ2 LYS A  38       4.414   6.610  22.908  1.00  0.00            
ATOM    168  HZ3 LYS A  38       3.680   5.167  22.265  1.00  0.00            
ATOM    169  C   LYS A  38       3.972   1.187  29.100  1.00  0.00            
ATOM    170  O   LYS A  38       4.155   1.757  30.185  1.00  0.00            
ATOM    171  N   TRP A  39       3.007   0.260  28.965  1.00  0.00            
ATOM    172  H   TRP A  39       2.771  -0.001  28.016  1.00  0.00            
ATOM    173  CA  TRP A  39       2.293  -0.434  30.036  1.00  0.00            
ATOM    174  HA  TRP A  39       1.701   0.248  30.659  1.00  0.00            
ATOM    175  CB  TRP A  39       1.298  -1.489  29.426  1.00  0.00            
ATOM    176  HB1 TRP A  39       1.838  -2.070  28.672  1.00  0.00            
ATOM    177  HB2 TRP A  39       0.503  -1.040  28.830  1.00  0.00            
ATOM    178  CG  TRP A  39       0.734  -2.497  30.358  1.00  0.00            
ATOM    179  CD1 TRP A  39      -0.158  -2.255  31.347  1.00  0.00            
ATOM    180  HD1 TRP A  39      -0.649  -1.314  31.532  1.00  0.00            
ATOM    181  NE1 TRP A  39      -0.516  -3.459  31.898  1.00  0.00            
ATOM    182  HE1 TRP A  39      -1.367  -3.519  32.448  1.00  0.00            
ATOM    183  CE2 TRP A  39       0.221  -4.546  31.423  1.00  0.00            
ATOM    184  CZ2 TRP A  39       0.251  -5.892  31.644  1.00  0.00            
ATOM    185  HZ2 TRP A  39      -0.507  -6.380  32.253  1.00  0.00            
ATOM    186  CH2 TRP A  39       1.204  -6.676  30.907  1.00  0.00            
ATOM    187  HH2 TRP A  39       1.307  -7.738  31.114  1.00  0.00            
ATOM    188  CZ3 TRP A  39       2.006  -6.036  29.933  1.00  0.00            
ATOM    189  HZ3 TRP A  39       2.574  -6.641  29.251  1.00  0.00            
ATOM    190  CE3 TRP A  39       1.951  -4.698  29.668  1.00  0.00            
ATOM    191  HE3 TRP A  39       2.465  -4.299  28.808  1.00  0.00            
ATOM    192  CD2 TRP A  39       1.092  -3.890  30.458  1.00  0.00            
ATOM    193  C   TRP A  39       3.287  -1.024  31.046  1.00  0.00            
ATOM    194  O   TRP A  39       3.133  -0.892  32.244  1.00  0.00            
ATOM    195  N   ARG A  40       4.328  -1.702  30.551  1.00  0.00            
ATOM    196  H   ARG A  40       4.486  -1.809  29.555  1.00  0.00            
ATOM    197  CA  ARG A  40       5.360  -2.269  31.438  1.00  0.00            
ATOM    198  HA  ARG A  40       4.833  -2.873  32.182  1.00  0.00            
ATOM    199  CB  ARG A  40       6.305  -3.177  30.641  1.00  0.00            
ATOM    200  HB1 ARG A  40       7.171  -3.458  31.237  1.00  0.00            
ATOM    201  HB2 ARG A  40       6.634  -2.552  29.798  1.00  0.00            
ATOM    202  CG  ARG A  40       5.628  -4.508  30.109  1.00  0.00            
ATOM    203  HG1 ARG A  40       4.633  -4.382  29.678  1.00  0.00            
ATOM    204  HG2 ARG A  40       5.584  -5.164  30.987  1.00  0.00            
ATOM    205  CD  ARG A  40       6.482  -5.139  29.015  1.00  0.00            
ATOM    206  HD1 ARG A  40       6.761  -4.278  28.416  1.00  0.00            
ATOM    207  HD2 ARG A  40       5.952  -5.904  28.447  1.00  0.00            
ATOM    208  NE  ARG A  40       7.730  -5.749  29.482  1.00  0.00            
ATOM    209  HE  ARG A  40       8.492  -5.139  29.717  1.00  0.00            
ATOM    210  CZ  ARG A  40       7.972  -7.011  29.898  1.00  0.00            
ATOM    211  NH1 ARG A  40       7.053  -7.902  29.764  1.00  0.00            
ATOM    212 1HH1 ARG A  40       6.271  -7.606  29.201  1.00  0.00            
ATOM    213 2HH1 ARG A  40       7.299  -8.884  29.856  1.00  0.00            
ATOM    214  NH2 ARG A  40       9.137  -7.434  30.221  1.00  0.00            
ATOM    215 1HH2 ARG A  40       9.956  -6.837  30.199  1.00  0.00            
ATOM    216 2HH2 ARG A  40       9.234  -8.375  30.589  1.00  0.00            
ATOM    217  C   ARG A  40       6.167  -1.168  32.172  1.00  0.00            
ATOM    218  O   ARG A  40       6.494  -1.383  33.387  1.00  0.00            
ATOM    219  N   GLU A  41       6.374  -0.012  31.543  1.00  0.00            
ATOM    220  H   GLU A  41       6.161   0.071  30.560  1.00  0.00            
ATOM    221  CA  GLU A  41       7.104   1.054  32.272  1.00  0.00            
ATOM    222  HA  GLU A  41       7.867   0.588  32.886  1.00  0.00            
ATOM    223  CB  GLU A  41       7.590   1.993  31.155  1.00  0.00            
ATOM    224  HB1 GLU A  41       6.682   2.448  30.765  1.00  0.00            
ATOM    225  HB2 GLU A  41       8.007   1.437  30.313  1.00  0.00            
ATOM    226  CG  GLU A  41       8.503   3.069  31.684  1.00  0.00            
ATOM    227  HG1 GLU A  41       7.949   3.711  32.362  1.00  0.00            
ATOM    228  HG2 GLU A  41       8.711   3.706  30.818  1.00  0.00            
ATOM    229  CD  GLU A  41       9.724   2.464  32.270  1.00  0.00            
ATOM    230  OE1 GLU A  41      10.674   2.196  31.502  1.00  0.00            
ATOM    231  OE2 GLU A  41       9.830   2.256  33.466  1.00  0.00            
ATOM    232  C   GLU A  41       6.140   1.716  33.279  1.00  0.00            
ATOM    233  O   GLU A  41       6.503   2.054  34.451  1.00  0.00            
ATOM    234  N   TYR A  42       4.805   1.830  32.978  1.00  0.00            
ATOM    235  H   TYR A  42       4.555   1.329  32.136  1.00  0.00            
ATOM    236  CA  TYR A  42       3.729   2.341  33.821  1.00  0.00            
ATOM    237  HA  TYR A  42       3.922   3.380  34.071  1.00  0.00            
ATOM    238  CB  TYR A  42       2.428   2.488  32.972  1.00  0.00            
ATOM    239  HB1 TYR A  42       2.247   1.480  32.583  1.00  0.00            
ATOM    240  HB2 TYR A  42       2.704   3.111  32.120  1.00  0.00            
ATOM    241  CG  TYR A  42       1.212   3.016  33.695  1.00  0.00            
ATOM    242  CD1 TYR A  42       1.213   4.337  34.032  1.00  0.00            
ATOM    243  HD1 TYR A  42       2.070   4.860  33.649  1.00  0.00            
ATOM    244  CE1 TYR A  42       0.228   4.907  34.857  1.00  0.00            
ATOM    245  HE1 TYR A  42       0.256   5.935  35.185  1.00  0.00            
ATOM    246  CZ  TYR A  42      -0.943   4.129  35.165  1.00  0.00            
ATOM    247  OH  TYR A  42      -2.062   4.681  35.703  1.00  0.00            
ATOM    248  HH  TYR A  42      -1.902   5.586  35.984  1.00  0.00            
ATOM    249  CE2 TYR A  42      -1.033   2.849  34.629  1.00  0.00            
ATOM    250  HE2 TYR A  42      -1.882   2.229  34.877  1.00  0.00            
ATOM    251  CD2 TYR A  42       0.085   2.263  33.994  1.00  0.00            
ATOM    252  HD2 TYR A  42       0.114   1.227  33.688  1.00  0.00            
ATOM    253  C   TYR A  42       3.608   1.503  35.063  1.00  0.00            
ATOM    254  O   TYR A  42       3.409   2.038  36.142  1.00  0.00            
ATOM    255  N   ARG A  43       3.821   0.200  34.996  1.00  0.00            
ATOM    256  H   ARG A  43       3.797  -0.256  34.101  1.00  0.00            
ATOM    257  CA  ARG A  43       3.915  -0.754  36.080  1.00  0.00            
ATOM    258  HA  ARG A  43       2.997  -0.707  36.659  1.00  0.00            
ATOM    259  CB  ARG A  43       4.110  -2.121  35.403  1.00  0.00            
ATOM    260  HB1 ARG A  43       5.072  -2.226  34.915  1.00  0.00            
ATOM    261  HB2 ARG A  43       3.275  -2.243  34.707  1.00  0.00            
ATOM    262  CG  ARG A  43       3.891  -3.204  36.460  1.00  0.00            
ATOM    263  HG1 ARG A  43       2.836  -3.146  36.724  1.00  0.00            
ATOM    264  HG2 ARG A  43       4.647  -2.935  37.206  1.00  0.00            
ATOM    265  CD  ARG A  43       4.258  -4.562  35.944  1.00  0.00            
ATOM    266  HD1 ARG A  43       4.320  -5.182  36.843  1.00  0.00            
ATOM    267  HD2 ARG A  43       5.246  -4.610  35.480  1.00  0.00            
ATOM    268  NE  ARG A  43       3.162  -5.072  35.074  1.00  0.00            
ATOM    269  HE  ARG A  43       3.364  -4.857  34.105  1.00  0.00            
ATOM    270  CZ  ARG A  43       2.019  -5.622  35.383  1.00  0.00            
ATOM    271  NH1 ARG A  43       1.630  -5.842  36.580  1.00  0.00            
ATOM    272 1HH1 ARG A  43       2.112  -5.448  37.380  1.00  0.00            
ATOM    273 2HH1 ARG A  43       0.725  -6.230  36.773  1.00  0.00            
ATOM    274  NH2 ARG A  43       1.287  -6.065  34.458  1.00  0.00            
ATOM    275 1HH2 ARG A  43       1.620  -5.819  33.535  1.00  0.00            
ATOM    276 2HH2 ARG A  43       0.406  -6.519  34.637  1.00  0.00            
ATOM    277  C   ARG A  43       5.166  -0.399  36.976  1.00  0.00            
ATOM    278  O   ARG A  43       5.076  -0.336  38.168  1.00  0.00            
ATOM    279  N   ARG A  44       6.331  -0.060  36.445  1.00  0.00            
ATOM    280  H   ARG A  44       6.388   0.067  35.447  1.00  0.00            
ATOM    281  CA  ARG A  44       7.462   0.338  37.229  1.00  0.00            
ATOM    282  HA  ARG A  44       7.567  -0.361  38.057  1.00  0.00            
ATOM    283  CB  ARG A  44       8.782   0.349  36.469  1.00  0.00            
ATOM    284  HB1 ARG A  44       9.618   0.686  37.070  1.00  0.00            
ATOM    285  HB2 ARG A  44       8.661   1.092  35.680  1.00  0.00            
ATOM    286  CG  ARG A  44       9.236  -0.935  35.881  1.00  0.00            
ATOM    287  HG1 ARG A  44       8.482  -1.172  35.128  1.00  0.00            
ATOM    288  HG2 ARG A  44       9.192  -1.691  36.654  1.00  0.00            
ATOM    289  CD  ARG A  44      10.624  -0.837  35.239  1.00  0.00            
ATOM    290  HD1 ARG A  44      11.409  -0.904  35.995  1.00  0.00            
ATOM    291  HD2 ARG A  44      10.708   0.137  34.759  1.00  0.00            
ATOM    292  NE  ARG A  44      10.822  -1.929  34.280  1.00  0.00            
ATOM    293  HE  ARG A  44      10.990  -2.889  34.551  1.00  0.00            
ATOM    294  CZ  ARG A  44      10.494  -1.838  33.018  1.00  0.00            
ATOM    295  NH1 ARG A  44      10.406  -0.714  32.345  1.00  0.00            
ATOM    296 1HH1 ARG A  44      10.777   0.110  32.803  1.00  0.00            
ATOM    297 2HH1 ARG A  44      10.146  -0.632  31.376  1.00  0.00            
ATOM    298  NH2 ARG A  44      10.311  -2.842  32.329  1.00  0.00            
ATOM    299 1HH2 ARG A  44      10.346  -3.784  32.677  1.00  0.00            
ATOM    300 2HH2 ARG A  44       9.878  -2.752  31.410  1.00  0.00            
ATOM    301  C   ARG A  44       7.292   1.651  37.900  1.00  0.00            
ATOM    302  O   ARG A  44       7.770   1.829  38.938  1.00  0.00            
ATOM    303  N   GLN A  45       6.490   2.481  37.310  1.00  0.00            
ATOM    304  H   GLN A  45       6.229   2.241  36.363  1.00  0.00            
ATOM    305  CA  GLN A  45       6.126   3.733  37.930  1.00  0.00            
ATOM    306  HA  GLN A  45       7.031   4.146  38.404  1.00  0.00            
ATOM    307  CB  GLN A  45       5.423   4.662  36.985  1.00  0.00            
ATOM    308  HB1 GLN A  45       4.751   5.330  37.514  1.00  0.00            
ATOM    309  HB2 GLN A  45       4.841   4.179  36.197  1.00  0.00            
ATOM    310  CG  GLN A  45       6.548   5.462  36.221  1.00  0.00            
ATOM    311  HG1 GLN A  45       7.206   4.757  35.697  1.00  0.00            
ATOM    312  HG2 GLN A  45       7.168   5.956  36.962  1.00  0.00            
ATOM    313  CD  GLN A  45       5.945   6.488  35.326  1.00  0.00            
ATOM    314  OE1 GLN A  45       4.843   6.279  34.746  1.00  0.00            
ATOM    315  NE2 GLN A  45       6.516   7.627  35.237  1.00  0.00            
ATOM    316 1HE2 GLN A  45       7.345   7.788  35.790  1.00  0.00            
ATOM    317 2HE2 GLN A  45       6.242   8.314  34.548  1.00  0.00            
ATOM    318  C   GLN A  45       5.119   3.444  39.057  1.00  0.00            
ATOM    319  O   GLN A  45       5.354   3.740  40.195  1.00  0.00            
ATOM    320  N   CYS A  46       4.080   2.653  38.842  1.00  0.00            
ATOM    321  H   CYS A  46       3.867   2.414  37.881  1.00  0.00            
ATOM    322  CA  CYS A  46       3.072   2.376  39.904  1.00  0.00            
ATOM    323  HA  CYS A  46       2.651   3.329  40.222  1.00  0.00            
ATOM    324  CB  CYS A  46       1.812   1.673  39.293  1.00  0.00            
ATOM    325  HB1 CYS A  46       2.037   0.686  38.876  1.00  0.00            
ATOM    326  HB2 CYS A  46       1.433   2.228  38.436  1.00  0.00            
ATOM    327  SG  CYS A  46       0.493   1.426  40.555  1.00  0.00            
ATOM    328  C   CYS A  46       3.650   1.586  41.120  1.00  0.00            
ATOM    329  O   CYS A  46       3.228   1.803  42.246  1.00  0.00            
ATOM    330  N   GLN A  47       4.653   0.730  40.882  1.00  0.00            
ATOM    331  H   GLN A  47       4.914   0.512  39.925  1.00  0.00            
ATOM    332  CA  GLN A  47       5.396   0.148  41.950  1.00  0.00            
ATOM    333  HA  GLN A  47       4.652  -0.415  42.525  1.00  0.00            
ATOM    334  CB  GLN A  47       6.332  -0.903  41.429  1.00  0.00            
ATOM    335  HB1 GLN A  47       7.133  -0.388  40.904  1.00  0.00            
ATOM    336  HB2 GLN A  47       5.847  -1.459  40.620  1.00  0.00            
ATOM    337  CG  GLN A  47       7.048  -1.832  42.407  1.00  0.00            
ATOM    338  HG1 GLN A  47       7.715  -1.350  43.116  1.00  0.00            
ATOM    339  HG2 GLN A  47       7.644  -2.525  41.797  1.00  0.00            
ATOM    340  CD  GLN A  47       5.935  -2.600  43.125  1.00  0.00            
ATOM    341  OE1 GLN A  47       5.017  -3.067  42.442  1.00  0.00            
ATOM    342  NE2 GLN A  47       5.843  -2.850  44.399  1.00  0.00            
ATOM    343 1HE2 GLN A  47       6.502  -2.478  45.068  1.00  0.00            
ATOM    344 2HE2 GLN A  47       5.013  -3.190  44.853  1.00  0.00            
ATOM    345  C   GLN A  47       6.078   1.112  42.907  1.00  0.00            
ATOM    346  O   GLN A  47       6.078   0.894  44.119  1.00  0.00            
ATOM    347  N   ARG A  48       6.513   2.312  42.391  1.00  0.00            
ATOM    348  H   ARG A  48       6.667   2.348  41.397  1.00  0.00            
ATOM    349  CA  ARG A  48       7.024   3.375  43.259  1.00  0.00            
ATOM    350  HA  ARG A  48       7.784   2.972  43.933  1.00  0.00            
ATOM    351  CB  ARG A  48       7.761   4.433  42.316  1.00  0.00            
ATOM    352  HB1 ARG A  48       7.159   5.033  41.639  1.00  0.00            
ATOM    353  HB2 ARG A  48       8.404   3.925  41.605  1.00  0.00            
ATOM    354  CG  ARG A  48       8.653   5.471  43.149  1.00  0.00            
ATOM    355  HG1 ARG A  48       9.610   5.014  43.423  1.00  0.00            
ATOM    356  HG2 ARG A  48       8.124   5.767  44.065  1.00  0.00            
ATOM    357  CD  ARG A  48       8.989   6.815  42.443  1.00  0.00            
ATOM    358  HD1 ARG A  48       9.379   6.648  41.436  1.00  0.00            
ATOM    359  HD2 ARG A  48       9.843   7.367  42.840  1.00  0.00            
ATOM    360  NE  ARG A  48       7.780   7.692  42.394  1.00  0.00            
ATOM    361  HE  ARG A  48       7.654   8.379  43.125  1.00  0.00            
ATOM    362  CZ  ARG A  48       6.973   7.896  41.390  1.00  0.00            
ATOM    363  NH1 ARG A  48       5.891   8.607  41.603  1.00  0.00            
ATOM    364 1HH1 ARG A  48       5.747   9.000  42.513  1.00  0.00            
ATOM    365 2HH1 ARG A  48       5.320   8.744  40.787  1.00  0.00            
ATOM    366  NH2 ARG A  48       7.095   7.391  40.219  1.00  0.00            
ATOM    367 1HH2 ARG A  48       7.680   6.622  39.903  1.00  0.00            
ATOM    368 2HH2 ARG A  48       6.456   7.707  39.500  1.00  0.00            
ATOM    369  C   ARG A  48       5.868   4.075  43.988  1.00  0.00            
ATOM    370  O   ARG A  48       5.915   4.333  45.175  1.00  0.00            
ATOM    371  N   SER A  49       4.787   4.388  43.247  1.00  0.00            
ATOM    372  H   SER A  49       4.704   4.192  42.259  1.00  0.00            
ATOM    373  CA  SER A  49       3.640   5.207  43.758  1.00  0.00            
ATOM    374  HA  SER A  49       4.032   6.152  44.122  1.00  0.00            
ATOM    375  CB  SER A  49       2.659   5.444  42.573  1.00  0.00            
ATOM    376  HB1 SER A  49       1.760   5.914  42.978  1.00  0.00            
ATOM    377  HB2 SER A  49       2.319   4.572  42.006  1.00  0.00            
ATOM    378  OG  SER A  49       3.237   6.466  41.786  1.00  0.00            
ATOM    379  HG  SER A  49       3.253   7.249  42.346  1.00  0.00            
ATOM    380  C   SER A  49       2.859   4.547  44.883  1.00  0.00            
ATOM    381  O   SER A  49       2.243   5.278  45.636  1.00  0.00            
ATOM    382  N   LEU A  50       2.960   3.211  45.052  1.00  0.00            
ATOM    383  H   LEU A  50       3.230   2.734  44.211  1.00  0.00            
ATOM    384  CA  LEU A  50       2.335   2.514  46.201  1.00  0.00            
ATOM    385  HA  LEU A  50       1.342   2.893  46.454  1.00  0.00            
ATOM    386  CB  LEU A  50       1.976   1.028  45.929  1.00  0.00            
ATOM    387  HB1 LEU A  50       2.172   0.489  46.845  1.00  0.00            
ATOM    388  HB2 LEU A  50       2.736   0.592  45.287  1.00  0.00            
ATOM    389  CG  LEU A  50       0.483   0.652  45.461  1.00  0.00            
ATOM    390  HG  LEU A  50      -0.254   0.743  46.259  1.00  0.00            
ATOM    391  CD1 LEU A  50       0.019   1.530  44.351  1.00  0.00            
ATOM    392 1HD1 LEU A  50       0.048   2.607  44.482  1.00  0.00            
ATOM    393 2HD1 LEU A  50       0.592   1.358  43.438  1.00  0.00            
ATOM    394 3HD1 LEU A  50      -1.021   1.262  44.155  1.00  0.00            
ATOM    395  CD2 LEU A  50       0.279  -0.724  44.843  1.00  0.00            
ATOM    396 1HD2 LEU A  50       0.741  -1.430  45.537  1.00  0.00            
ATOM    397 2HD2 LEU A  50      -0.773  -0.997  44.822  1.00  0.00            
ATOM    398 3HD2 LEU A  50       0.841  -0.923  43.934  1.00  0.00            
ATOM    399  C   LEU A  50       3.218   2.661  47.458  1.00  0.00            
ATOM    400  O   LEU A  50       2.679   2.489  48.579  1.00  0.00            
ATOM    401  N   THR A  51       4.464   3.023  47.257  1.00  0.00            
ATOM    402  H   THR A  51       4.866   3.200  46.349  1.00  0.00            
ATOM    403  CA  THR A  51       5.346   3.306  48.404  1.00  0.00            
ATOM    404  HA  THR A  51       4.910   2.962  49.339  1.00  0.00            
ATOM    405  CB  THR A  51       6.644   2.541  48.342  1.00  0.00            
ATOM    406  HB  THR A  51       7.309   3.118  47.709  1.00  0.00            
ATOM    407  CG2 THR A  51       7.334   2.364  49.693  1.00  0.00            
ATOM    408 1HG2 THR A  51       8.363   2.067  49.502  1.00  0.00            
ATOM    409 2HG2 THR A  51       7.242   3.270  50.293  1.00  0.00            
ATOM    410 3HG2 THR A  51       6.856   1.593  50.302  1.00  0.00            
ATOM    411  OG1 THR A  51       6.382   1.347  47.698  1.00  0.00            
ATOM    412  HG1 THR A  51       7.056   1.149  47.045  1.00  0.00            
ATOM    413  C   THR A  51       5.586   4.881  48.669  1.00  0.00            
ATOM    414  O   THR A  51       5.863   5.233  49.855  1.00  0.00            
ATOM    415  N   GLU A  52       5.396   5.723  47.684  1.00  0.00            
ATOM    416  H   GLU A  52       5.183   5.319  46.788  1.00  0.00            
ATOM    417  CA  GLU A  52       5.800   7.130  47.741  1.00  0.00            
ATOM    418  HA  GLU A  52       6.849   7.194  48.051  1.00  0.00            
ATOM    419  CB  GLU A  52       5.863   7.611  46.251  1.00  0.00            
ATOM    420  HB1 GLU A  52       4.902   7.759  45.759  1.00  0.00            
ATOM    421  HB2 GLU A  52       6.312   6.833  45.624  1.00  0.00            
ATOM    422  CG  GLU A  52       6.424   9.006  46.182  1.00  0.00            
ATOM    423  HG1 GLU A  52       7.433   9.015  46.620  1.00  0.00            
ATOM    424  HG2 GLU A  52       5.789   9.751  46.671  1.00  0.00            
ATOM    425  CD  GLU A  52       6.599   9.473  44.838  1.00  0.00            
ATOM    426  OE1 GLU A  52       7.749   9.619  44.352  1.00  0.00            
ATOM    427  OE2 GLU A  52       5.534   9.612  44.133  1.00  0.00            
ATOM    428  C   GLU A  52       4.809   8.048  48.476  1.00  0.00            
ATOM    429  O   GLU A  52       5.242   8.908  49.226  1.00  0.00            
ATOM    430  N   ASP A  53       3.515   7.841  48.246  1.00  0.00            
ATOM    431  H   ASP A  53       3.132   7.218  47.551  1.00  0.00            
ATOM    432  CA  ASP A  53       2.471   8.700  48.705  1.00  0.00            
ATOM    433  HA  ASP A  53       3.014   9.646  48.630  1.00  0.00            
ATOM    434  CB  ASP A  53       1.239   8.620  47.820  1.00  0.00            
ATOM    435  HB1 ASP A  53       0.346   8.903  48.377  1.00  0.00            
ATOM    436  HB2 ASP A  53       1.020   7.577  47.628  1.00  0.00            
ATOM    437  CG  ASP A  53       1.332   9.442  46.535  1.00  0.00            
ATOM    438  OD1 ASP A  53       1.641  10.636  46.578  1.00  0.00            
ATOM    439  OD2 ASP A  53       1.125   8.858  45.438  1.00  0.00            
ATOM    440  C   ASP A  53       2.053   8.390  50.112  1.00  0.00            
ATOM    441  O   ASP A  53       2.102   7.237  50.453  1.00  0.00            
ATOM    442  N   PRO A  54       1.743   9.370  50.960  1.00  0.00            
ATOM    443  CD  PRO A  54       1.529  10.734  50.580  1.00  0.00            
ATOM    444  HD1 PRO A  54       0.467  10.924  50.435  1.00  0.00            
ATOM    445  HD2 PRO A  54       2.013  11.026  49.643  1.00  0.00            
ATOM    446  CG  PRO A  54       2.096  11.561  51.721  1.00  0.00            
ATOM    447  HG1 PRO A  54       1.786  12.602  51.803  1.00  0.00            
ATOM    448  HG2 PRO A  54       3.177  11.480  51.683  1.00  0.00            
ATOM    449  CB  PRO A  54       1.857  10.733  52.930  1.00  0.00            
ATOM    450  HB1 PRO A  54       0.861  11.018  53.284  1.00  0.00            
ATOM    451  HB2 PRO A  54       2.685  10.818  53.643  1.00  0.00            
ATOM    452  CA  PRO A  54       1.800   9.240  52.432  1.00  0.00            
ATOM    453  HA  PRO A  54       2.683   8.659  52.697  1.00  0.00            
ATOM    454  C   PRO A  54       0.544   8.506  53.068  1.00  0.00            
ATOM    455  O   PRO A  54      -0.427   8.155  52.374  1.00  0.00            
ATOM    456  N   PRO A  55       0.542   8.273  54.406  1.00  0.00            
ATOM    457  CD  PRO A  55       1.684   8.626  55.211  1.00  0.00            
ATOM    458  HD1 PRO A  55       1.696   9.683  55.469  1.00  0.00            
ATOM    459  HD2 PRO A  55       2.661   8.354  54.821  1.00  0.00            
ATOM    460  CG  PRO A  55       1.516   7.806  56.452  1.00  0.00            
ATOM    461  HG1 PRO A  55       1.976   8.232  57.344  1.00  0.00            
ATOM    462  HG2 PRO A  55       1.836   6.785  56.223  1.00  0.00            
ATOM    463  CB  PRO A  55       0.010   7.750  56.559  1.00  0.00            
ATOM    464  HB1 PRO A  55      -0.364   8.717  56.882  1.00  0.00            
ATOM    465  HB2 PRO A  55      -0.441   7.056  57.261  1.00  0.00            
ATOM    466  CA  PRO A  55      -0.519   7.527  55.119  1.00  0.00            
ATOM    467  HA  PRO A  55      -0.384   6.464  54.919  1.00  0.00            
ATOM    468  C   PRO A  55      -1.998   7.994  54.765  1.00  0.00            
ATOM    469  O   PRO A  55      -2.103   9.140  54.375  1.00  0.00            
ATOM    470  N   PRO A  56      -3.125   7.186  54.982  1.00  0.00            
ATOM    471  CD  PRO A  56      -3.086   5.702  55.325  1.00  0.00            
ATOM    472  HD1 PRO A  56      -2.515   5.534  56.231  1.00  0.00            
ATOM    473  HD2 PRO A  56      -2.773   5.158  54.432  1.00  0.00            
ATOM    474  CG  PRO A  56      -4.613   5.326  55.493  1.00  0.00            
ATOM    475  HG1 PRO A  56      -4.951   5.444  56.528  1.00  0.00            
ATOM    476  HG2 PRO A  56      -4.793   4.273  55.258  1.00  0.00            
ATOM    477  CB  PRO A  56      -5.328   6.273  54.491  1.00  0.00            
ATOM    478  HB1 PRO A  56      -6.359   6.385  54.821  1.00  0.00            
ATOM    479  HB2 PRO A  56      -5.291   5.908  53.474  1.00  0.00            
ATOM    480  CA  PRO A  56      -4.505   7.584  54.566  1.00  0.00            
ATOM    481  HA  PRO A  56      -4.411   8.080  53.605  1.00  0.00            
ATOM    482  C   PRO A  56      -4.929   8.604  55.542  1.00  0.00            
ATOM    483  O   PRO A  56      -4.443   8.683  56.673  1.00  0.00            
ATOM    484  N   ALA A  57      -6.071   9.200  55.199  1.00  0.00            
ATOM    485  H   ALA A  57      -6.358   9.120  54.236  1.00  0.00            
ATOM    486  CA  ALA A  57      -6.696  10.028  56.179  1.00  0.00            
ATOM    487  HA  ALA A  57      -5.965  10.772  56.517  1.00  0.00            
ATOM    488  CB  ALA A  57      -7.845  10.937  55.566  1.00  0.00            
ATOM    489  HB1 ALA A  57      -8.750  10.330  55.658  1.00  0.00            
ATOM    490  HB2 ALA A  57      -7.955  11.874  56.106  1.00  0.00            
ATOM    491  HB3 ALA A  57      -7.630  11.104  54.515  1.00  0.00            
ATOM    492  C   ALA A  57      -7.189   9.358  57.500  1.00  0.00            
ATOM    493  O   ALA A  57      -6.874   9.706  58.611  1.00  0.00            
ATOM    494  N   THR A  58      -7.932   8.273  57.249  1.00  0.00            
ATOM    495  H   THR A  58      -8.195   8.055  56.297  1.00  0.00            
ATOM    496  CA  THR A  58      -8.503   7.372  58.230  1.00  0.00            
ATOM    497  HA  THR A  58      -8.161   7.630  59.229  1.00  0.00            
ATOM    498  CB  THR A  58     -10.020   7.450  58.268  1.00  0.00            
ATOM    499  HB  THR A  58     -10.322   6.849  59.122  1.00  0.00            
ATOM    500  CG2 THR A  58     -10.533   8.903  58.492  1.00  0.00            
ATOM    501 1HG2 THR A  58      -9.802   9.336  59.180  1.00  0.00            
ATOM    502 2HG2 THR A  58     -10.449   9.555  57.622  1.00  0.00            
ATOM    503 3HG2 THR A  58     -11.571   8.963  58.821  1.00  0.00            
ATOM    504  OG1 THR A  58     -10.679   6.906  57.117  1.00  0.00            
ATOM    505  HG1 THR A  58     -11.538   7.342  57.216  1.00  0.00            
ATOM    506  C   THR A  58      -8.176   5.895  57.928  1.00  0.00            
ATOM    507  O   THR A  58      -7.850   5.512  56.819  1.00  0.00            
ATOM    508  N   ASP A  59      -8.156   4.988  58.980  1.00  0.00            
ATOM    509  H   ASP A  59      -8.460   5.344  59.871  1.00  0.00            
ATOM    510  CA  ASP A  59      -7.782   3.587  58.733  1.00  0.00            
ATOM    511  HA  ASP A  59      -6.798   3.444  58.277  1.00  0.00            
ATOM    512  CB  ASP A  59      -7.723   2.860  60.117  1.00  0.00            
ATOM    513  HB1 ASP A  59      -7.004   3.358  60.771  1.00  0.00            
ATOM    514  HB2 ASP A  59      -7.402   1.820  59.996  1.00  0.00            
ATOM    515  CG  ASP A  59      -9.074   2.830  60.887  1.00  0.00            
ATOM    516  OD1 ASP A  59      -9.798   3.814  61.199  1.00  0.00            
ATOM    517  OD2 ASP A  59      -9.488   1.735  61.199  1.00  0.00            
ATOM    518  C   ASP A  59      -8.718   2.759  57.809  1.00  0.00            
ATOM    519  O   ASP A  59      -8.246   1.747  57.284  1.00  0.00            
ATOM    520  N   LEU A  60      -9.911   3.253  57.529  1.00  0.00            
ATOM    521  H   LEU A  60     -10.276   4.082  57.974  1.00  0.00            
ATOM    522  CA  LEU A  60     -10.864   2.472  56.748  1.00  0.00            
ATOM    523  HA  LEU A  60     -10.776   1.407  56.964  1.00  0.00            
ATOM    524  CB  LEU A  60     -12.253   2.953  57.171  1.00  0.00            
ATOM    525  HB1 LEU A  60     -12.318   4.019  56.948  1.00  0.00            
ATOM    526  HB2 LEU A  60     -12.328   2.900  58.264  1.00  0.00            
ATOM    527  CG  LEU A  60     -13.528   2.273  56.522  1.00  0.00            
ATOM    528  HG  LEU A  60     -13.508   2.457  55.445  1.00  0.00            
ATOM    529  CD1 LEU A  60     -13.646   0.812  56.823  1.00  0.00            
ATOM    530 1HD1 LEU A  60     -12.728   0.239  56.679  1.00  0.00            
ATOM    531 2HD1 LEU A  60     -13.835   0.822  57.895  1.00  0.00            
ATOM    532 3HD1 LEU A  60     -14.489   0.416  56.252  1.00  0.00            
ATOM    533  CD2 LEU A  60     -14.729   2.882  57.169  1.00  0.00            
ATOM    534 1HD2 LEU A  60     -14.679   2.746  58.248  1.00  0.00            
ATOM    535 2HD2 LEU A  60     -14.923   3.916  56.889  1.00  0.00            
ATOM    536 3HD2 LEU A  60     -15.644   2.377  56.866  1.00  0.00            
ATOM    537  C   LEU A  60     -10.669   2.521  55.241  1.00  0.00            
ATOM    538  O   LEU A  60     -11.346   1.892  54.538  1.00  0.00            
ATOM    539  N   PHE A  61      -9.769   3.391  54.745  1.00  0.00            
ATOM    540  H   PHE A  61      -9.096   3.904  55.295  1.00  0.00            
ATOM    541  CA  PHE A  61      -9.667   3.779  53.321  1.00  0.00            
ATOM    542  HA  PHE A  61     -10.659   4.155  53.068  1.00  0.00            
ATOM    543  CB  PHE A  61      -8.461   4.717  53.101  1.00  0.00            
ATOM    544  HB1 PHE A  61      -8.038   4.561  52.109  1.00  0.00            
ATOM    545  HB2 PHE A  61      -7.622   4.441  53.733  1.00  0.00            
ATOM    546  CG  PHE A  61      -8.747   6.187  53.226  1.00  0.00            
ATOM    547  CD1 PHE A  61      -8.189   7.165  52.454  1.00  0.00            
ATOM    548  HD1 PHE A  61      -7.533   6.827  51.671  1.00  0.00            
ATOM    549  CE1 PHE A  61      -8.532   8.510  52.449  1.00  0.00            
ATOM    550  HE1 PHE A  61      -8.067   9.288  51.856  1.00  0.00            
ATOM    551  CZ  PHE A  61      -9.431   8.903  53.418  1.00  0.00            
ATOM    552  HZ  PHE A  61      -9.831   9.903  53.492  1.00  0.00            
ATOM    553  CE2 PHE A  61      -9.872   7.993  54.392  1.00  0.00            
ATOM    554  HE2 PHE A  61     -10.460   8.437  55.186  1.00  0.00            
ATOM    555  CD2 PHE A  61      -9.499   6.661  54.338  1.00  0.00            
ATOM    556  HD2 PHE A  61      -9.893   6.033  55.129  1.00  0.00            
ATOM    557  C   PHE A  61      -9.470   2.500  52.493  1.00  0.00            
ATOM    558  O   PHE A  61      -8.821   1.555  52.914  1.00  0.00            
ATOM    559  N   CYS A  62     -10.010   2.485  51.277  1.00  0.00            
ATOM    560  H   CYS A  62     -10.387   3.389  51.024  1.00  0.00            
ATOM    561  CA  CYS A  62      -9.841   1.417  50.247  1.00  0.00            
ATOM    562  HA  CYS A  62     -10.178   0.436  50.592  1.00  0.00            
ATOM    563  CB  CYS A  62     -10.725   1.964  49.079  1.00  0.00            
ATOM    564  HB1 CYS A  62     -10.584   1.358  48.180  1.00  0.00            
ATOM    565  HB2 CYS A  62     -10.290   2.947  48.875  1.00  0.00            
ATOM    566  SG  CYS A  62     -12.531   1.945  49.314  1.00  0.00            
ATOM    567  C   CYS A  62      -8.345   1.453  49.791  1.00  0.00            
ATOM    568  O   CYS A  62      -7.882   2.479  49.262  1.00  0.00            
ATOM    569  N   ASN A  63      -7.679   0.361  49.966  1.00  0.00            
ATOM    570  H   ASN A  63      -8.116  -0.410  50.448  1.00  0.00            
ATOM    571  CA  ASN A  63      -6.210   0.253  49.812  1.00  0.00            
ATOM    572  HA  ASN A  63      -5.751   0.992  50.456  1.00  0.00            
ATOM    573  CB  ASN A  63      -5.800  -1.162  50.297  1.00  0.00            
ATOM    574  HB1 ASN A  63      -6.204  -1.934  49.649  1.00  0.00            
ATOM    575  HB2 ASN A  63      -6.110  -1.338  51.324  1.00  0.00            
ATOM    576  CG  ASN A  63      -4.283  -1.505  50.230  1.00  0.00            
ATOM    577  OD1 ASN A  63      -3.399  -0.711  50.501  1.00  0.00            
ATOM    578  ND2 ASN A  63      -4.030  -2.792  49.836  1.00  0.00            
ATOM    579 1HD2 ASN A  63      -4.809  -3.420  49.736  1.00  0.00            
ATOM    580 2HD2 ASN A  63      -3.084  -3.143  49.818  1.00  0.00            
ATOM    581  C   ASN A  63      -5.770   0.492  48.341  1.00  0.00            
ATOM    582  O   ASN A  63      -6.348   0.009  47.398  1.00  0.00            
ATOM    583  N   ARG A  64      -4.684   1.214  48.257  1.00  0.00            
ATOM    584  H   ARG A  64      -4.449   1.548  49.181  1.00  0.00            
ATOM    585  CA  ARG A  64      -3.957   1.629  47.078  1.00  0.00            
ATOM    586  HA  ARG A  64      -4.533   2.226  46.376  1.00  0.00            
ATOM    587  CB  ARG A  64      -2.718   2.456  47.506  1.00  0.00            
ATOM    588  HB1 ARG A  64      -2.966   3.478  47.798  1.00  0.00            
ATOM    589  HB2 ARG A  64      -2.113   2.499  46.598  1.00  0.00            
ATOM    590  CG  ARG A  64      -1.790   1.833  48.562  1.00  0.00            
ATOM    591  HG1 ARG A  64      -1.402   0.862  48.263  1.00  0.00            
ATOM    592  HG2 ARG A  64      -2.331   1.878  49.516  1.00  0.00            
ATOM    593  CD  ARG A  64      -0.587   2.715  48.725  1.00  0.00            
ATOM    594  HD1 ARG A  64      -0.144   2.899  47.751  1.00  0.00            
ATOM    595  HD2 ARG A  64       0.115   2.177  49.354  1.00  0.00            
ATOM    596  NE  ARG A  64      -0.903   3.943  49.472  1.00  0.00            
ATOM    597  HE  ARG A  64      -1.867   4.112  49.698  1.00  0.00            
ATOM    598  CZ  ARG A  64      -0.049   4.844  49.892  1.00  0.00            
ATOM    599  NH1 ARG A  64      -0.439   5.958  50.369  1.00  0.00            
ATOM    600 1HH1 ARG A  64      -1.420   6.163  50.493  1.00  0.00            
ATOM    601 2HH1 ARG A  64       0.243   6.641  50.680  1.00  0.00            
ATOM    602  NH2 ARG A  64       1.227   4.773  49.688  1.00  0.00            
ATOM    603 1HH2 ARG A  64       1.614   3.921  49.303  1.00  0.00            
ATOM    604 2HH2 ARG A  64       1.836   5.515  49.985  1.00  0.00            
ATOM    605  C   ARG A  64      -3.463   0.358  46.298  1.00  0.00            
ATOM    606  O   ARG A  64      -2.828  -0.564  46.765  1.00  0.00            
ATOM    607  N   THR A  65      -3.853   0.352  45.014  1.00  0.00            
ATOM    608  H   THR A  65      -4.338   1.179  44.685  1.00  0.00            
ATOM    609  CA  THR A  65      -3.892  -0.916  44.236  1.00  0.00            
ATOM    610  HA  THR A  65      -3.047  -1.527  44.563  1.00  0.00            
ATOM    611  CB  THR A  65      -5.185  -1.708  44.485  1.00  0.00            
ATOM    612  HB  THR A  65      -5.193  -1.966  45.537  1.00  0.00            
ATOM    613  CG2 THR A  65      -6.354  -0.770  44.358  1.00  0.00            
ATOM    614 1HG2 THR A  65      -6.449  -0.459  43.319  1.00  0.00            
ATOM    615 2HG2 THR A  65      -7.348  -1.222  44.466  1.00  0.00            
ATOM    616 3HG2 THR A  65      -6.106   0.117  44.927  1.00  0.00            
ATOM    617  OG1 THR A  65      -5.385  -2.859  43.780  1.00  0.00            
ATOM    618  HG1 THR A  65      -4.587  -3.335  44.010  1.00  0.00            
ATOM    619  C   THR A  65      -3.666  -0.670  42.758  1.00  0.00            
ATOM    620  O   THR A  65      -4.158   0.340  42.236  1.00  0.00            
ATOM    621  N   PHE A  66      -3.041  -1.593  42.045  1.00  0.00            
ATOM    622  H   PHE A  66      -2.858  -2.441  42.554  1.00  0.00            
ATOM    623  CA  PHE A  66      -2.935  -1.573  40.550  1.00  0.00            
ATOM    624  HA  PHE A  66      -3.432  -0.728  40.070  1.00  0.00            
ATOM    625  CB  PHE A  66      -1.430  -1.631  40.227  1.00  0.00            
ATOM    626  HB1 PHE A  66      -1.050  -2.540  40.689  1.00  0.00            
ATOM    627  HB2 PHE A  66      -0.934  -0.860  40.809  1.00  0.00            
ATOM    628  CG  PHE A  66      -1.063  -1.595  38.804  1.00  0.00            
ATOM    629  CD1 PHE A  66      -1.345  -0.427  38.049  1.00  0.00            
ATOM    630  HD1 PHE A  66      -1.808   0.423  38.525  1.00  0.00            
ATOM    631  CE1 PHE A  66      -1.156  -0.468  36.663  1.00  0.00            
ATOM    632  HE1 PHE A  66      -1.297   0.364  35.998  1.00  0.00            
ATOM    633  CZ  PHE A  66      -0.580  -1.673  36.049  1.00  0.00            
ATOM    634  HZ  PHE A  66      -0.279  -1.711  35.012  1.00  0.00            
ATOM    635  CE2 PHE A  66      -0.453  -2.839  36.767  1.00  0.00            
ATOM    636  HE2 PHE A  66      -0.192  -3.780  36.316  1.00  0.00            
ATOM    637  CD2 PHE A  66      -0.724  -2.801  38.130  1.00  0.00            
ATOM    638  HD2 PHE A  66      -0.541  -3.694  38.710  1.00  0.00            
ATOM    639  C   PHE A  66      -3.704  -2.772  40.007  1.00  0.00            
ATOM    640  O   PHE A  66      -3.506  -3.954  40.409  1.00  0.00            
ATOM    641  N   ASP A  67      -4.609  -2.462  39.027  1.00  0.00            
ATOM    642  H   ASP A  67      -4.757  -1.510  38.751  1.00  0.00            
ATOM    643  CA  ASP A  67      -5.612  -3.440  38.565  1.00  0.00            
ATOM    644  HA  ASP A  67      -5.634  -4.181  39.360  1.00  0.00            
ATOM    645  CB  ASP A  67      -7.041  -2.820  38.458  1.00  0.00            
ATOM    646  HB1 ASP A  67      -7.257  -2.471  39.469  1.00  0.00            
ATOM    647  HB2 ASP A  67      -7.760  -3.607  38.235  1.00  0.00            
ATOM    648  CG  ASP A  67      -7.265  -1.565  37.551  1.00  0.00            
ATOM    649  OD1 ASP A  67      -8.337  -0.917  37.809  1.00  0.00            
ATOM    650  OD2 ASP A  67      -6.439  -1.179  36.777  1.00  0.00            
ATOM    651  C   ASP A  67      -5.128  -4.108  37.323  1.00  0.00            
ATOM    652  O   ASP A  67      -5.999  -4.567  36.595  1.00  0.00            
ATOM    653  N   GLU A  68      -3.829  -4.178  37.030  1.00  0.00            
ATOM    654  H   GLU A  68      -3.158  -4.029  37.765  1.00  0.00            
ATOM    655  CA  GLU A  68      -3.252  -4.383  35.639  1.00  0.00            
ATOM    656  HA  GLU A  68      -2.163  -4.340  35.660  1.00  0.00            
ATOM    657  CB  GLU A  68      -3.640  -5.751  35.028  1.00  0.00            
ATOM    658  HB1 GLU A  68      -3.230  -5.774  34.017  1.00  0.00            
ATOM    659  HB2 GLU A  68      -4.707  -5.721  34.800  1.00  0.00            
ATOM    660  CG  GLU A  68      -3.180  -6.978  35.857  1.00  0.00            
ATOM    661  HG1 GLU A  68      -3.631  -7.867  35.409  1.00  0.00            
ATOM    662  HG2 GLU A  68      -3.547  -6.980  36.880  1.00  0.00            
ATOM    663  CD  GLU A  68      -1.664  -7.055  35.829  1.00  0.00            
ATOM    664  OE1 GLU A  68      -1.167  -7.373  34.736  1.00  0.00            
ATOM    665  OE2 GLU A  68      -1.057  -6.996  36.923  1.00  0.00            
ATOM    666  C   GLU A  68      -3.554  -3.303  34.567  1.00  0.00            
ATOM    667  O   GLU A  68      -3.002  -3.298  33.460  1.00  0.00            
ATOM    668  N   TYR A  69      -4.406  -2.268  34.806  1.00  0.00            
ATOM    669  H   TYR A  69      -4.818  -2.222  35.729  1.00  0.00            
ATOM    670  CA  TYR A  69      -4.689  -1.246  33.841  1.00  0.00            
ATOM    671  HA  TYR A  69      -4.132  -1.263  32.906  1.00  0.00            
ATOM    672  CB  TYR A  69      -6.220  -1.330  33.423  1.00  0.00            
ATOM    673  HB1 TYR A  69      -6.883  -1.622  34.247  1.00  0.00            
ATOM    674  HB2 TYR A  69      -6.353  -2.095  32.653  1.00  0.00            
ATOM    675  CG  TYR A  69      -6.795  -0.061  32.815  1.00  0.00            
ATOM    676  CD1 TYR A  69      -6.486   0.263  31.521  1.00  0.00            
ATOM    677  HD1 TYR A  69      -6.025  -0.533  30.952  1.00  0.00            
ATOM    678  CE1 TYR A  69      -6.943   1.450  30.888  1.00  0.00            
ATOM    679  HE1 TYR A  69      -6.662   1.671  29.868  1.00  0.00            
ATOM    680  CZ  TYR A  69      -7.699   2.351  31.614  1.00  0.00            
ATOM    681  OH  TYR A  69      -7.993   3.602  31.129  1.00  0.00            
ATOM    682  HH  TYR A  69      -7.779   3.765  30.213  1.00  0.00            
ATOM    683  CE2 TYR A  69      -7.972   2.115  33.031  1.00  0.00            
ATOM    684  HE2 TYR A  69      -8.546   2.881  33.525  1.00  0.00            
ATOM    685  CD2 TYR A  69      -7.571   0.889  33.611  1.00  0.00            
ATOM    686  HD2 TYR A  69      -7.673   0.679  34.669  1.00  0.00            
ATOM    687  C   TYR A  69      -4.344   0.199  34.336  1.00  0.00            
ATOM    688  O   TYR A  69      -3.747   0.977  33.559  1.00  0.00            
ATOM    689  N   ALA A  70      -4.691   0.508  35.560  1.00  0.00            
ATOM    690  H   ALA A  70      -5.157  -0.239  36.063  1.00  0.00            
ATOM    691  CA  ALA A  70      -4.564   1.862  36.191  1.00  0.00            
ATOM    692  HA  ALA A  70      -3.838   2.532  35.715  1.00  0.00            
ATOM    693  CB  ALA A  70      -5.854   2.561  36.029  1.00  0.00            
ATOM    694  HB1 ALA A  70      -6.629   1.883  36.384  1.00  0.00            
ATOM    695  HB2 ALA A  70      -6.029   3.438  36.663  1.00  0.00            
ATOM    696  HB3 ALA A  70      -6.066   2.787  34.987  1.00  0.00            
ATOM    697  C   ALA A  70      -4.088   1.805  37.657  1.00  0.00            
ATOM    698  O   ALA A  70      -4.190   0.754  38.324  1.00  0.00            
ATOM    699  N   CYS A  71      -3.606   2.942  38.030  1.00  0.00            
ATOM    700  H   CYS A  71      -3.659   3.815  37.516  1.00  0.00            
ATOM    701  CA  CYS A  71      -2.873   2.929  39.355  1.00  0.00            
ATOM    702  HA  CYS A  71      -2.907   1.973  39.881  1.00  0.00            
ATOM    703  CB  CYS A  71      -1.491   3.369  39.161  1.00  0.00            
ATOM    704  HB1 CYS A  71      -1.442   4.424  38.856  1.00  0.00            
ATOM    705  HB2 CYS A  71      -0.981   2.767  38.406  1.00  0.00            
ATOM    706  SG  CYS A  71      -0.471   3.251  40.628  1.00  0.00            
ATOM    707  C   CYS A  71      -3.626   3.902  40.316  1.00  0.00            
ATOM    708  O   CYS A  71      -3.809   5.094  39.955  1.00  0.00            
ATOM    709  N   TRP A  72      -4.296   3.299  41.294  1.00  0.00            
ATOM    710  H   TRP A  72      -4.149   2.313  41.473  1.00  0.00            
ATOM    711  CA  TRP A  72      -5.219   4.000  42.145  1.00  0.00            
ATOM    712  HA  TRP A  72      -5.543   4.860  41.558  1.00  0.00            
ATOM    713  CB  TRP A  72      -6.453   3.017  42.276  1.00  0.00            
ATOM    714  HB1 TRP A  72      -7.240   3.566  42.788  1.00  0.00            
ATOM    715  HB2 TRP A  72      -6.132   2.133  42.837  1.00  0.00            
ATOM    716  CG  TRP A  72      -7.010   2.604  40.941  1.00  0.00            
ATOM    717  CD1 TRP A  72      -6.672   1.523  40.231  1.00  0.00            
ATOM    718  HD1 TRP A  72      -5.914   0.828  40.570  1.00  0.00            
ATOM    719  NE1 TRP A  72      -7.295   1.571  39.000  1.00  0.00            
ATOM    720  HE1 TRP A  72      -7.178   0.965  38.200  1.00  0.00            
ATOM    721  CE2 TRP A  72      -8.127   2.624  38.867  1.00  0.00            
ATOM    722  CZ2 TRP A  72      -8.981   3.045  37.884  1.00  0.00            
ATOM    723  HZ2 TRP A  72      -9.295   2.410  37.068  1.00  0.00            
ATOM    724  CH2 TRP A  72      -9.727   4.254  38.034  1.00  0.00            
ATOM    725  HH2 TRP A  72     -10.401   4.681  37.308  1.00  0.00            
ATOM    726  CZ3 TRP A  72      -9.467   4.960  39.229  1.00  0.00            
ATOM    727  HZ3 TRP A  72     -10.025   5.855  39.443  1.00  0.00            
ATOM    728  CE3 TRP A  72      -8.637   4.514  40.275  1.00  0.00            
ATOM    729  HE3 TRP A  72      -8.469   5.097  41.170  1.00  0.00            
ATOM    730  CD2 TRP A  72      -7.961   3.308  40.103  1.00  0.00            
ATOM    731  C   TRP A  72      -4.595   4.419  43.480  1.00  0.00            
ATOM    732  O   TRP A  72      -3.873   3.610  44.073  1.00  0.00            
ATOM    733  N   PRO A  73      -4.736   5.743  43.824  1.00  0.00            
ATOM    734  CD  PRO A  73      -5.448   6.801  43.017  1.00  0.00            
ATOM    735  HD1 PRO A  73      -6.341   6.434  42.515  1.00  0.00            
ATOM    736  HD2 PRO A  73      -4.850   7.396  42.329  1.00  0.00            
ATOM    737  CG  PRO A  73      -5.913   7.800  44.042  1.00  0.00            
ATOM    738  HG1 PRO A  73      -6.869   7.590  44.532  1.00  0.00            
ATOM    739  HG2 PRO A  73      -5.998   8.759  43.517  1.00  0.00            
ATOM    740  CB  PRO A  73      -4.807   7.760  45.044  1.00  0.00            
ATOM    741  HB1 PRO A  73      -5.034   8.224  45.998  1.00  0.00            
ATOM    742  HB2 PRO A  73      -3.956   8.289  44.607  1.00  0.00            
ATOM    743  CA  PRO A  73      -4.575   6.255  45.227  1.00  0.00            
ATOM    744  HA  PRO A  73      -3.557   6.123  45.602  1.00  0.00            
ATOM    745  C   PRO A  73      -5.542   5.584  46.210  1.00  0.00            
ATOM    746  O   PRO A  73      -6.379   4.693  45.914  1.00  0.00            
ATOM    747  N   ASP A  74      -5.344   5.858  47.470  1.00  0.00            
ATOM    748  H   ASP A  74      -4.660   6.570  47.682  1.00  0.00            
ATOM    749  CA  ASP A  74      -6.123   5.393  48.609  1.00  0.00            
ATOM    750  HA  ASP A  74      -6.216   4.326  48.444  1.00  0.00            
ATOM    751  CB  ASP A  74      -5.401   5.735  49.966  1.00  0.00            
ATOM    752  HB1 ASP A  74      -5.976   5.322  50.787  1.00  0.00            
ATOM    753  HB2 ASP A  74      -5.353   6.822  49.985  1.00  0.00            
ATOM    754  CG  ASP A  74      -3.946   5.194  50.175  1.00  0.00            
ATOM    755  OD1 ASP A  74      -3.009   5.699  49.572  1.00  0.00            
ATOM    756  OD2 ASP A  74      -3.886   4.186  50.912  1.00  0.00            
ATOM    757  C   ASP A  74      -7.535   6.025  48.719  1.00  0.00            
ATOM    758  O   ASP A  74      -7.630   7.255  48.821  1.00  0.00            
ATOM    759  N   GLY A  75      -8.572   5.223  48.755  1.00  0.00            
ATOM    760  H   GLY A  75      -8.254   4.275  48.822  1.00  0.00            
ATOM    761  CA  GLY A  75      -9.966   5.671  48.512  1.00  0.00            
ATOM    762  HA1 GLY A  75     -10.571   4.922  48.011  1.00  0.00            
ATOM    763  HA2 GLY A  75     -10.010   6.504  47.812  1.00  0.00            
ATOM    764  C   GLY A  75     -10.633   6.189  49.795  1.00  0.00            
ATOM    765  O   GLY A  75     -10.483   5.581  50.799  1.00  0.00            
ATOM    766  N   GLU A  76     -11.330   7.388  49.769  1.00  0.00            
ATOM    767  H   GLU A  76     -11.371   7.952  48.927  1.00  0.00            
ATOM    768  CA  GLU A  76     -11.940   7.941  51.003  1.00  0.00            
ATOM    769  HA  GLU A  76     -11.363   7.649  51.882  1.00  0.00            
ATOM    770  CB  GLU A  76     -12.086   9.606  50.968  1.00  0.00            
ATOM    771  HB1 GLU A  76     -12.664   9.933  50.102  1.00  0.00            
ATOM    772  HB2 GLU A  76     -11.043   9.947  50.901  1.00  0.00            
ATOM    773  CG  GLU A  76     -12.784   9.998  52.280  1.00  0.00            
ATOM    774  HG1 GLU A  76     -12.170   9.465  53.007  1.00  0.00            
ATOM    775  HG2 GLU A  76     -13.782   9.577  52.360  1.00  0.00            
ATOM    776  CD  GLU A  76     -12.775  11.560  52.581  1.00  0.00            
ATOM    777  OE1 GLU A  76     -11.675  12.123  52.563  1.00  0.00            
ATOM    778  OE2 GLU A  76     -13.780  12.132  52.948  1.00  0.00            
ATOM    779  C   GLU A  76     -13.345   7.362  51.221  1.00  0.00            
ATOM    780  O   GLU A  76     -14.154   7.424  50.286  1.00  0.00            
ATOM    781  N   PRO A  77     -13.593   6.648  52.365  1.00  0.00            
ATOM    782  CD  PRO A  77     -12.680   6.324  53.431  1.00  0.00            
ATOM    783  HD1 PRO A  77     -12.492   7.191  54.076  1.00  0.00            
ATOM    784  HD2 PRO A  77     -11.787   6.062  52.860  1.00  0.00            
ATOM    785  CG  PRO A  77     -13.266   5.140  54.280  1.00  0.00            
ATOM    786  HG1 PRO A  77     -12.903   5.113  55.309  1.00  0.00            
ATOM    787  HG2 PRO A  77     -12.950   4.244  53.758  1.00  0.00            
ATOM    788  CB  PRO A  77     -14.807   5.346  54.061  1.00  0.00            
ATOM    789  HB1 PRO A  77     -15.259   6.088  54.736  1.00  0.00            
ATOM    790  HB2 PRO A  77     -15.329   4.419  54.260  1.00  0.00            
ATOM    791  CA  PRO A  77     -14.773   5.753  52.581  1.00  0.00            
ATOM    792  HA  PRO A  77     -14.734   4.930  51.872  1.00  0.00            
ATOM    793  C   PRO A  77     -16.024   6.498  52.148  1.00  0.00            
ATOM    794  O   PRO A  77     -16.410   7.530  52.756  1.00  0.00            
ATOM    795  N   GLY A  78     -16.734   5.920  51.161  1.00  0.00            
ATOM    796  H   GLY A  78     -16.388   5.105  50.679  1.00  0.00            
ATOM    797  CA  GLY A  78     -17.964   6.502  50.620  1.00  0.00            
ATOM    798  HA1 GLY A  78     -18.589   6.763  51.475  1.00  0.00            
ATOM    799  HA2 GLY A  78     -18.436   5.693  50.060  1.00  0.00            
ATOM    800  C   GLY A  78     -17.724   7.742  49.659  1.00  0.00            
ATOM    801  O   GLY A  78     -18.381   8.810  49.821  1.00  0.00            
ATOM    802  N   SER A  79     -16.807   7.645  48.697  1.00  0.00            
ATOM    803  H   SER A  79     -16.332   6.774  48.589  1.00  0.00            
ATOM    804  CA  SER A  79     -16.589   8.717  47.715  1.00  0.00            
ATOM    805  HA  SER A  79     -17.583   9.123  47.517  1.00  0.00            
ATOM    806  CB  SER A  79     -15.580   9.774  48.130  1.00  0.00            
ATOM    807  HB1 SER A  79     -15.993  10.083  49.084  1.00  0.00            
ATOM    808  HB2 SER A  79     -15.565  10.555  47.378  1.00  0.00            
ATOM    809  OG  SER A  79     -14.303   9.187  48.288  1.00  0.00            
ATOM    810  HG  SER A  79     -14.426   8.501  48.951  1.00  0.00            
ATOM    811  C   SER A  79     -16.137   8.194  46.324  1.00  0.00            
ATOM    812  O   SER A  79     -15.533   7.125  46.246  1.00  0.00            
ATOM    813  N   PHE A  80     -16.518   8.899  45.293  1.00  0.00            
ATOM    814  H   PHE A  80     -17.082   9.708  45.491  1.00  0.00            
ATOM    815  CA  PHE A  80     -15.950   8.870  43.979  1.00  0.00            
ATOM    816  HA  PHE A  80     -15.923   7.810  43.729  1.00  0.00            
ATOM    817  CB  PHE A  80     -16.756   9.618  42.918  1.00  0.00            
ATOM    818  HB1 PHE A  80     -16.165   9.473  42.014  1.00  0.00            
ATOM    819  HB2 PHE A  80     -16.847  10.687  43.125  1.00  0.00            
ATOM    820  CG  PHE A  80     -18.153   8.952  42.752  1.00  0.00            
ATOM    821  CD1 PHE A  80     -18.203   7.874  41.893  1.00  0.00            
ATOM    822  HD1 PHE A  80     -17.246   7.695  41.409  1.00  0.00            
ATOM    823  CE1 PHE A  80     -19.374   7.148  41.695  1.00  0.00            
ATOM    824  HE1 PHE A  80     -19.336   6.216  41.142  1.00  0.00            
ATOM    825  CZ  PHE A  80     -20.545   7.468  42.373  1.00  0.00            
ATOM    826  HZ  PHE A  80     -21.377   6.773  42.350  1.00  0.00            
ATOM    827  CE2 PHE A  80     -20.500   8.585  43.264  1.00  0.00            
ATOM    828  HE2 PHE A  80     -21.323   8.748  43.940  1.00  0.00            
ATOM    829  CD2 PHE A  80     -19.340   9.303  43.453  1.00  0.00            
ATOM    830  HD2 PHE A  80     -19.345  10.000  44.285  1.00  0.00            
ATOM    831  C   PHE A  80     -14.463   9.351  43.991  1.00  0.00            
ATOM    832  O   PHE A  80     -14.200  10.392  44.541  1.00  0.00            
ATOM    833  N   VAL A  81     -13.582   8.634  43.383  1.00  0.00            
ATOM    834  H   VAL A  81     -13.859   7.864  42.797  1.00  0.00            
ATOM    835  CA  VAL A  81     -12.145   8.950  43.316  1.00  0.00            
ATOM    836  HA  VAL A  81     -12.069   9.941  43.752  1.00  0.00            
ATOM    837  CB  VAL A  81     -11.373   7.860  44.139  1.00  0.00            
ATOM    838  HB  VAL A  81     -11.545   6.944  43.578  1.00  0.00            
ATOM    839  CG1 VAL A  81      -9.892   8.154  44.445  1.00  0.00            
ATOM    840 1HG1 VAL A  81      -9.798   8.998  45.130  1.00  0.00            
ATOM    841 2HG1 VAL A  81      -9.529   7.243  44.925  1.00  0.00            
ATOM    842 3HG1 VAL A  81      -9.282   8.350  43.558  1.00  0.00            
ATOM    843  CG2 VAL A  81     -12.050   7.685  45.557  1.00  0.00            
ATOM    844 1HG2 VAL A  81     -11.988   8.620  46.106  1.00  0.00            
ATOM    845 2HG2 VAL A  81     -13.058   7.303  45.421  1.00  0.00            
ATOM    846 3HG2 VAL A  81     -11.454   6.938  46.086  1.00  0.00            
ATOM    847  C   VAL A  81     -11.642   8.759  41.889  1.00  0.00            
ATOM    848  O   VAL A  81     -12.023   7.764  41.174  1.00  0.00            
ATOM    849  N   ASN A  82     -10.699   9.550  41.416  1.00  0.00            
ATOM    850  H   ASN A  82     -10.323  10.317  41.947  1.00  0.00            
ATOM    851  CA  ASN A  82     -10.316   9.687  39.986  1.00  0.00            
ATOM    852  HA  ASN A  82     -10.738   8.831  39.464  1.00  0.00            
ATOM    853  CB  ASN A  82     -10.905  11.018  39.394  1.00  0.00            
ATOM    854  HB1 ASN A  82     -11.958  10.848  39.167  1.00  0.00            
ATOM    855  HB2 ASN A  82     -10.463  11.269  38.427  1.00  0.00            
ATOM    856  CG  ASN A  82     -10.665  12.299  40.214  1.00  0.00            
ATOM    857  OD1 ASN A  82      -9.635  12.897  40.176  1.00  0.00            
ATOM    858  ND2 ASN A  82     -11.663  12.730  40.930  1.00  0.00            
ATOM    859 1HD2 ASN A  82     -12.518  12.213  41.043  1.00  0.00            
ATOM    860 2HD2 ASN A  82     -11.510  13.573  41.461  1.00  0.00            
ATOM    861  C   ASN A  82      -8.718   9.678  39.897  1.00  0.00            
ATOM    862  O   ASN A  82      -7.956   9.739  40.892  1.00  0.00            
ATOM    863  N   VAL A  83      -8.319   9.485  38.721  1.00  0.00            
ATOM    864  H   VAL A  83      -9.059   9.372  38.050  1.00  0.00            
ATOM    865  CA  VAL A  83      -6.932   9.159  38.308  1.00  0.00            
ATOM    866  HA  VAL A  83      -6.234   9.744  38.909  1.00  0.00            
ATOM    867  CB  VAL A  83      -6.600   7.650  38.436  1.00  0.00            
ATOM    868  HB  VAL A  83      -7.541   7.099  38.356  1.00  0.00            
ATOM    869  CG1 VAL A  83      -5.492   6.987  37.598  1.00  0.00            
ATOM    870 1HG1 VAL A  83      -5.510   7.266  36.548  1.00  0.00            
ATOM    871 2HG1 VAL A  83      -4.525   7.395  37.898  1.00  0.00            
ATOM    872 3HG1 VAL A  83      -5.439   5.898  37.700  1.00  0.00            
ATOM    873  CG2 VAL A  83      -6.141   7.302  39.855  1.00  0.00            
ATOM    874 1HG2 VAL A  83      -6.878   7.675  40.576  1.00  0.00            
ATOM    875 2HG2 VAL A  83      -6.103   6.224  39.993  1.00  0.00            
ATOM    876 3HG2 VAL A  83      -5.144   7.696  40.059  1.00  0.00            
ATOM    877  C   VAL A  83      -6.701   9.683  36.909  1.00  0.00            
ATOM    878  O   VAL A  83      -7.720   9.778  36.170  1.00  0.00            
ATOM    879  N   SER A  84      -5.499  10.044  36.483  1.00  0.00            
ATOM    880  H   SER A  84      -4.661   9.806  36.993  1.00  0.00            
ATOM    881  CA  SER A  84      -5.261  10.563  35.139  1.00  0.00            
ATOM    882  HA  SER A  84      -6.065  11.291  34.992  1.00  0.00            
ATOM    883  CB  SER A  84      -3.886  11.242  35.009  1.00  0.00            
ATOM    884  HB1 SER A  84      -3.769  11.751  34.060  1.00  0.00            
ATOM    885  HB2 SER A  84      -3.103  10.475  35.047  1.00  0.00            
ATOM    886  OG  SER A  84      -3.730  12.240  35.985  1.00  0.00            
ATOM    887  HG  SER A  84      -4.252  12.942  35.581  1.00  0.00            
ATOM    888  C   SER A  84      -5.383   9.394  34.038  1.00  0.00            
ATOM    889  O   SER A  84      -4.853   8.298  34.273  1.00  0.00            
ATOM    890  N   CYS A  85      -5.927   9.614  32.868  1.00  0.00            
ATOM    891  H   CYS A  85      -6.331  10.536  32.844  1.00  0.00            
ATOM    892  CA  CYS A  85      -6.053   8.705  31.767  1.00  0.00            
ATOM    893  HA  CYS A  85      -6.633   7.815  31.990  1.00  0.00            
ATOM    894  CB  CYS A  85      -6.687   9.482  30.533  1.00  0.00            
ATOM    895  HB1 CYS A  85      -6.050  10.324  30.277  1.00  0.00            
ATOM    896  HB2 CYS A  85      -7.553  10.002  30.924  1.00  0.00            
ATOM    897  SG  CYS A  85      -7.091   8.564  28.942  1.00  0.00            
ATOM    898  C   CYS A  85      -4.590   8.266  31.461  1.00  0.00            
ATOM    899  O   CYS A  85      -3.732   9.112  31.149  1.00  0.00            
ATOM    900  N   PRO A  86      -4.283   6.982  31.572  1.00  0.00            
ATOM    901  CD  PRO A  86      -5.150   5.869  31.884  1.00  0.00            
ATOM    902  HD1 PRO A  86      -5.658   5.385  31.057  1.00  0.00            
ATOM    903  HD2 PRO A  86      -5.964   6.147  32.559  1.00  0.00            
ATOM    904  CG  PRO A  86      -4.326   4.781  32.633  1.00  0.00            
ATOM    905  HG1 PRO A  86      -4.806   3.812  32.641  1.00  0.00            
ATOM    906  HG2 PRO A  86      -4.125   5.191  33.629  1.00  0.00            
ATOM    907  CB  PRO A  86      -3.115   4.966  31.726  1.00  0.00            
ATOM    908  HB1 PRO A  86      -3.293   4.446  30.786  1.00  0.00            
ATOM    909  HB2 PRO A  86      -2.168   4.608  32.144  1.00  0.00            
ATOM    910  CA  PRO A  86      -2.975   6.497  31.528  1.00  0.00            
ATOM    911  HA  PRO A  86      -2.545   6.863  32.459  1.00  0.00            
ATOM    912  C   PRO A  86      -2.081   6.775  30.219  1.00  0.00            
ATOM    913  O   PRO A  86      -2.529   6.405  29.131  1.00  0.00            
ATOM    914  N   TRP A  87      -0.864   7.286  30.406  1.00  0.00            
ATOM    915  H   TRP A  87      -0.693   7.603  31.344  1.00  0.00            
ATOM    916  CA  TRP A  87      -0.037   7.903  29.338  1.00  0.00            
ATOM    917  HA  TRP A  87      -0.653   8.680  28.894  1.00  0.00            
ATOM    918  CB  TRP A  87       1.141   8.617  30.037  1.00  0.00            
ATOM    919  HB1 TRP A  87       0.647   9.255  30.777  1.00  0.00            
ATOM    920  HB2 TRP A  87       1.677   9.306  29.381  1.00  0.00            
ATOM    921  CG  TRP A  87       2.124   7.698  30.737  1.00  0.00            
ATOM    922  CD1 TRP A  87       2.322   7.506  32.070  1.00  0.00            
ATOM    923  HD1 TRP A  87       1.774   7.887  32.925  1.00  0.00            
ATOM    924  NE1 TRP A  87       3.365   6.565  32.217  1.00  0.00            
ATOM    925  HE1 TRP A  87       3.712   6.324  33.130  1.00  0.00            
ATOM    926  CE2 TRP A  87       3.993   6.238  31.024  1.00  0.00            
ATOM    927  CZ2 TRP A  87       5.053   5.462  30.666  1.00  0.00            
ATOM    928  HZ2 TRP A  87       5.639   5.013  31.454  1.00  0.00            
ATOM    929  CH2 TRP A  87       5.436   5.370  29.302  1.00  0.00            
ATOM    930  HH2 TRP A  87       6.254   4.738  28.987  1.00  0.00            
ATOM    931  CZ3 TRP A  87       4.677   6.008  28.292  1.00  0.00            
ATOM    932  HZ3 TRP A  87       4.906   5.772  27.261  1.00  0.00            
ATOM    933  CE3 TRP A  87       3.558   6.783  28.713  1.00  0.00            
ATOM    934  HE3 TRP A  87       2.829   7.170  28.016  1.00  0.00            
ATOM    935  CD2 TRP A  87       3.151   6.895  30.069  1.00  0.00            
ATOM    936  C   TRP A  87       0.437   6.848  28.243  1.00  0.00            
ATOM    937  O   TRP A  87       0.647   7.307  27.103  1.00  0.00            
ATOM    938  N   TYR A  88       0.522   5.537  28.560  1.00  0.00            
ATOM    939  H   TYR A  88       0.395   5.327  29.541  1.00  0.00            
ATOM    940  CA  TYR A  88       0.870   4.436  27.732  1.00  0.00            
ATOM    941  HA  TYR A  88       1.759   4.751  27.179  1.00  0.00            
ATOM    942  CB  TYR A  88       1.116   3.144  28.495  1.00  0.00            
ATOM    943  HB1 TYR A  88       1.895   3.380  29.232  1.00  0.00            
ATOM    944  HB2 TYR A  88       1.558   2.425  27.804  1.00  0.00            
ATOM    945  CG  TYR A  88      -0.110   2.477  29.154  1.00  0.00            
ATOM    946  CD1 TYR A  88      -0.425   2.707  30.533  1.00  0.00            
ATOM    947  HD1 TYR A  88       0.240   3.256  31.167  1.00  0.00            
ATOM    948  CE1 TYR A  88      -1.543   2.029  31.181  1.00  0.00            
ATOM    949  HE1 TYR A  88      -1.862   2.158  32.197  1.00  0.00            
ATOM    950  CZ  TYR A  88      -2.394   1.295  30.315  1.00  0.00            
ATOM    951  OH  TYR A  88      -3.559   0.770  30.842  1.00  0.00            
ATOM    952  HH  TYR A  88      -3.655   0.923  31.787  1.00  0.00            
ATOM    953  CE2 TYR A  88      -2.059   1.025  29.019  1.00  0.00            
ATOM    954  HE2 TYR A  88      -2.749   0.417  28.445  1.00  0.00            
ATOM    955  CD2 TYR A  88      -0.979   1.665  28.383  1.00  0.00            
ATOM    956  HD2 TYR A  88      -0.784   1.556  27.321  1.00  0.00            
ATOM    957  C   TYR A  88      -0.182   4.207  26.648  1.00  0.00            
ATOM    958  O   TYR A  88       0.288   3.722  25.604  1.00  0.00            
ATOM    959  N   LEU A  89      -1.378   4.684  26.805  1.00  0.00            
ATOM    960  H   LEU A  89      -1.668   5.097  27.677  1.00  0.00            
ATOM    961  CA  LEU A  89      -2.392   4.421  25.828  1.00  0.00            
ATOM    962  HA  LEU A  89      -2.260   3.354  25.680  1.00  0.00            
ATOM    963  CB  LEU A  89      -3.710   4.898  26.357  1.00  0.00            
ATOM    964  HB1 LEU A  89      -4.370   4.677  25.514  1.00  0.00            
ATOM    965  HB2 LEU A  89      -3.545   5.973  26.461  1.00  0.00            
ATOM    966  CG  LEU A  89      -4.382   4.255  27.601  1.00  0.00            
ATOM    967  HG  LEU A  89      -3.666   4.212  28.413  1.00  0.00            
ATOM    968  CD1 LEU A  89      -5.614   5.015  28.151  1.00  0.00            
ATOM    969 1HD1 LEU A  89      -5.235   5.999  28.454  1.00  0.00            
ATOM    970 2HD1 LEU A  89      -6.439   5.104  27.456  1.00  0.00            
ATOM    971 3HD1 LEU A  89      -5.966   4.560  29.071  1.00  0.00            
ATOM    972  CD2 LEU A  89      -4.889   2.817  27.336  1.00  0.00            
ATOM    973 1HD2 LEU A  89      -4.117   2.271  26.800  1.00  0.00            
ATOM    974 2HD2 LEU A  89      -5.025   2.280  28.278  1.00  0.00            
ATOM    975 3HD2 LEU A  89      -5.845   2.807  26.814  1.00  0.00            
ATOM    976  C   LEU A  89      -2.124   5.084  24.439  1.00  0.00            
ATOM    977  O   LEU A  89      -1.528   6.177  24.406  1.00  0.00            
ATOM    978  N   PRO A  90      -2.625   4.429  23.327  1.00  0.00            
ATOM    979  CD  PRO A  90      -2.933   3.026  23.419  1.00  0.00            
ATOM    980  HD1 PRO A  90      -3.826   2.814  24.003  1.00  0.00            
ATOM    981  HD2 PRO A  90      -2.089   2.510  23.893  1.00  0.00            
ATOM    982  CG  PRO A  90      -2.899   2.439  21.950  1.00  0.00            
ATOM    983  HG1 PRO A  90      -3.809   1.846  21.811  1.00  0.00            
ATOM    984  HG2 PRO A  90      -1.967   1.942  21.680  1.00  0.00            
ATOM    985  CB  PRO A  90      -3.105   3.715  21.176  1.00  0.00            
ATOM    986  HB1 PRO A  90      -4.179   3.881  21.137  1.00  0.00            
ATOM    987  HB2 PRO A  90      -2.734   3.694  20.148  1.00  0.00            
ATOM    988  CA  PRO A  90      -2.516   4.856  21.969  1.00  0.00            
ATOM    989  HA  PRO A  90      -1.451   4.881  21.793  1.00  0.00            
ATOM    990  C   PRO A  90      -3.160   6.216  21.517  1.00  0.00            
ATOM    991  O   PRO A  90      -3.245   6.573  20.367  1.00  0.00            
ATOM    992  N   TRP A  91      -3.803   6.867  22.488  1.00  0.00            
ATOM    993  H   TRP A  91      -3.929   6.431  23.401  1.00  0.00            
ATOM    994  CA  TRP A  91      -4.580   8.117  22.284  1.00  0.00            
ATOM    995  HA  TRP A  91      -4.103   8.595  21.422  1.00  0.00            
ATOM    996  CB  TRP A  91      -6.081   7.778  21.993  1.00  0.00            
ATOM    997  HB1 TRP A  91      -6.108   7.162  21.098  1.00  0.00            
ATOM    998  HB2 TRP A  91      -6.654   8.656  21.701  1.00  0.00            
ATOM    999  CG  TRP A  91      -6.827   7.207  23.158  1.00  0.00            
ATOM   1000  CD1 TRP A  91      -7.269   7.860  24.246  1.00  0.00            
ATOM   1001  HD1 TRP A  91      -7.345   8.943  24.276  1.00  0.00            
ATOM   1002  NE1 TRP A  91      -7.882   7.081  25.134  1.00  0.00            
ATOM   1003  HE1 TRP A  91      -8.279   7.457  25.984  1.00  0.00            
ATOM   1004  CE2 TRP A  91      -7.730   5.766  24.801  1.00  0.00            
ATOM   1005  CZ2 TRP A  91      -8.213   4.572  25.390  1.00  0.00            
ATOM   1006  HZ2 TRP A  91      -8.740   4.591  26.341  1.00  0.00            
ATOM   1007  CH2 TRP A  91      -8.020   3.359  24.724  1.00  0.00            
ATOM   1008  HH2 TRP A  91      -8.429   2.479  25.202  1.00  0.00            
ATOM   1009  CZ3 TRP A  91      -7.255   3.298  23.584  1.00  0.00            
ATOM   1010  HZ3 TRP A  91      -7.047   2.336  23.139  1.00  0.00            
ATOM   1011  CE3 TRP A  91      -6.817   4.515  23.034  1.00  0.00            
ATOM   1012  HE3 TRP A  91      -6.237   4.427  22.126  1.00  0.00            
ATOM   1013  CD2 TRP A  91      -7.120   5.810  23.511  1.00  0.00            
ATOM   1014  C   TRP A  91      -4.347   9.068  23.457  1.00  0.00            
ATOM   1015  O   TRP A  91      -5.158  10.018  23.492  1.00  0.00            
ATOM   1016  N   ALA A  92      -3.435   8.922  24.385  1.00  0.00            
ATOM   1017  H   ALA A  92      -2.843   8.105  24.461  1.00  0.00            
ATOM   1018  CA  ALA A  92      -3.571   9.746  25.634  1.00  0.00            
ATOM   1019  HA  ALA A  92      -4.607   9.718  25.960  1.00  0.00            
ATOM   1020  CB  ALA A  92      -2.799   9.088  26.785  1.00  0.00            
ATOM   1021  HB1 ALA A  92      -1.788   8.873  26.430  1.00  0.00            
ATOM   1022  HB2 ALA A  92      -2.803   9.785  27.617  1.00  0.00            
ATOM   1023  HB3 ALA A  92      -3.305   8.178  27.076  1.00  0.00            
ATOM   1024  C   ALA A  92      -3.162  11.229  25.378  1.00  0.00            
ATOM   1025  O   ALA A  92      -3.687  12.065  26.136  1.00  0.00            
ATOM   1026  N   SER A  93      -2.236  11.591  24.471  1.00  0.00            
ATOM   1027  H   SER A  93      -1.973  10.823  23.862  1.00  0.00            
ATOM   1028  CA  SER A  93      -1.808  12.884  23.986  1.00  0.00            
ATOM   1029  HA  SER A  93      -1.343  13.429  24.815  1.00  0.00            
ATOM   1030  CB  SER A  93      -0.601  12.632  23.032  1.00  0.00            
ATOM   1031  HB1 SER A  93       0.289  12.325  23.585  1.00  0.00            
ATOM   1032  HB2 SER A  93      -0.263  13.470  22.426  1.00  0.00            
ATOM   1033  OG  SER A  93      -0.890  11.517  22.254  1.00  0.00            
ATOM   1034  HG  SER A  93      -0.071  11.014  22.265  1.00  0.00            
ATOM   1035  C   SER A  93      -2.827  13.696  23.187  1.00  0.00            
ATOM   1036  O   SER A  93      -2.764  14.941  22.971  1.00  0.00            
ATOM   1037  N   SER A  94      -3.918  12.994  22.915  1.00  0.00            
ATOM   1038  H   SER A  94      -3.870  11.983  23.020  1.00  0.00            
ATOM   1039  CA  SER A  94      -5.181  13.565  22.360  1.00  0.00            
ATOM   1040  HA  SER A  94      -4.953  14.503  21.861  1.00  0.00            
ATOM   1041  CB  SER A  94      -5.914  12.708  21.321  1.00  0.00            
ATOM   1042  HB1 SER A  94      -6.860  13.221  21.172  1.00  0.00            
ATOM   1043  HB2 SER A  94      -6.176  11.741  21.737  1.00  0.00            
ATOM   1044  OG  SER A  94      -5.213  12.526  20.132  1.00  0.00            
ATOM   1045  HG  SER A  94      -5.754  11.923  19.623  1.00  0.00            
ATOM   1046  C   SER A  94      -6.096  13.889  23.567  1.00  0.00            
ATOM   1047  O   SER A  94      -7.114  14.530  23.277  1.00  0.00            
ATOM   1048  N   VAL A  95      -5.845  13.512  24.811  1.00  0.00            
ATOM   1049  H   VAL A  95      -5.002  12.993  25.015  1.00  0.00            
ATOM   1050  CA  VAL A  95      -6.770  13.634  25.942  1.00  0.00            
ATOM   1051  HA  VAL A  95      -7.448  14.454  25.726  1.00  0.00            
ATOM   1052  CB  VAL A  95      -7.758  12.411  26.049  1.00  0.00            
ATOM   1053  HB  VAL A  95      -8.538  12.588  26.791  1.00  0.00            
ATOM   1054  CG1 VAL A  95      -8.532  12.107  24.738  1.00  0.00            
ATOM   1055 1HG1 VAL A  95      -7.966  11.629  23.937  1.00  0.00            
ATOM   1056 2HG1 VAL A  95      -9.336  11.433  25.035  1.00  0.00            
ATOM   1057 3HG1 VAL A  95      -8.992  13.047  24.432  1.00  0.00            
ATOM   1058  CG2 VAL A  95      -7.064  11.075  26.422  1.00  0.00            
ATOM   1059 1HG2 VAL A  95      -7.747  10.257  26.231  1.00  0.00            
ATOM   1060 2HG2 VAL A  95      -6.187  10.961  25.777  1.00  0.00            
ATOM   1061 3HG2 VAL A  95      -6.747  11.079  27.467  1.00  0.00            
ATOM   1062  C   VAL A  95      -6.114  13.928  27.318  1.00  0.00            
ATOM   1063  O   VAL A  95      -6.372  13.301  28.360  1.00  0.00            
ATOM   1064  N   PRO A  96      -5.208  14.991  27.405  1.00  0.00            
ATOM   1065  CD  PRO A  96      -4.786  15.888  26.357  1.00  0.00            
ATOM   1066  HD1 PRO A  96      -5.561  16.061  25.623  1.00  0.00            
ATOM   1067  HD2 PRO A  96      -3.908  15.459  25.868  1.00  0.00            
ATOM   1068  CG  PRO A  96      -4.484  17.187  27.174  1.00  0.00            
ATOM   1069  HG1 PRO A  96      -5.442  17.640  27.438  1.00  0.00            
ATOM   1070  HG2 PRO A  96      -3.850  17.810  26.558  1.00  0.00            
ATOM   1071  CB  PRO A  96      -3.738  16.697  28.369  1.00  0.00            
ATOM   1072  HB1 PRO A  96      -3.844  17.410  29.191  1.00  0.00            
ATOM   1073  HB2 PRO A  96      -2.684  16.491  28.206  1.00  0.00            
ATOM   1074  CA  PRO A  96      -4.365  15.318  28.599  1.00  0.00            
ATOM   1075  HA  PRO A  96      -3.647  14.526  28.826  1.00  0.00            
ATOM   1076  C   PRO A  96      -5.138  15.554  29.899  1.00  0.00            
ATOM   1077  O   PRO A  96      -4.489  15.594  30.972  1.00  0.00            
ATOM   1078  N   GLN A  97      -6.402  15.983  29.816  1.00  0.00            
ATOM   1079  H   GLN A  97      -6.825  16.328  28.963  1.00  0.00            
ATOM   1080  CA  GLN A  97      -7.109  16.259  31.037  1.00  0.00            
ATOM   1081  HA  GLN A  97      -6.497  15.960  31.893  1.00  0.00            
ATOM   1082  CB  GLN A  97      -7.277  17.812  31.155  1.00  0.00            
ATOM   1083  HB1 GLN A  97      -8.020  17.968  31.938  1.00  0.00            
ATOM   1084  HB2 GLN A  97      -7.795  18.259  30.306  1.00  0.00            
ATOM   1085  CG  GLN A  97      -6.104  18.686  31.252  1.00  0.00            
ATOM   1086  HG1 GLN A  97      -6.225  19.610  30.686  1.00  0.00            
ATOM   1087  HG2 GLN A  97      -5.262  18.197  30.779  1.00  0.00            
ATOM   1088  CD  GLN A  97      -5.659  19.012  32.741  1.00  0.00            
ATOM   1089  OE1 GLN A  97      -6.384  18.980  33.709  1.00  0.00            
ATOM   1090  NE2 GLN A  97      -4.386  19.305  32.909  1.00  0.00            
ATOM   1091 1HE2 GLN A  97      -3.777  19.405  32.113  1.00  0.00            
ATOM   1092 2HE2 GLN A  97      -4.087  19.602  33.830  1.00  0.00            
ATOM   1093  C   GLN A  97      -8.324  15.415  31.206  1.00  0.00            
ATOM   1094  O   GLN A  97      -9.233  15.749  31.947  1.00  0.00            
ATOM   1095  N   GLY A  98      -8.277  14.259  30.462  1.00  0.00            
ATOM   1096  H   GLY A  98      -7.473  14.054  29.894  1.00  0.00            
ATOM   1097  CA  GLY A  98      -9.154  13.089  30.639  1.00  0.00            
ATOM   1098  HA1 GLY A  98      -9.221  12.607  29.658  1.00  0.00            
ATOM   1099  HA2 GLY A  98     -10.194  13.366  30.800  1.00  0.00            
ATOM   1100  C   GLY A  98      -8.713  12.164  31.817  1.00  0.00            
ATOM   1101  O   GLY A  98      -7.568  11.987  32.139  1.00  0.00            
ATOM   1102  N   HIS A  99      -9.689  11.471  32.441  1.00  0.00            
ATOM   1103  H   HIS A  99     -10.589  11.580  31.998  1.00  0.00            
ATOM   1104  CA  HIS A  99      -9.629  10.768  33.676  1.00  0.00            
ATOM   1105  HA  HIS A  99      -8.618  10.423  33.895  1.00  0.00            
ATOM   1106  CB  HIS A  99     -10.228  11.677  34.851  1.00  0.00            
ATOM   1107  HB1 HIS A  99     -10.165  11.163  35.811  1.00  0.00            
ATOM   1108  HB2 HIS A  99     -11.245  11.955  34.603  1.00  0.00            
ATOM   1109  CG  HIS A  99      -9.379  12.896  35.042  1.00  0.00            
ATOM   1110  ND1 HIS A  99      -9.580  14.070  34.413  1.00  0.00            
ATOM   1111  HD1 HIS A  99     -10.077  14.159  33.536  1.00  0.00            
ATOM   1112  CE1 HIS A  99      -8.706  14.939  34.977  1.00  0.00            
ATOM   1113  HE1 HIS A  99      -8.549  15.963  34.676  1.00  0.00            
ATOM   1114  NE2 HIS A  99      -7.968  14.428  35.989  1.00  0.00            
ATOM   1115  CD2 HIS A  99      -8.456  13.066  36.032  1.00  0.00            
ATOM   1116  HD2 HIS A  99      -8.116  12.348  36.760  1.00  0.00            
ATOM   1117  C   HIS A  99     -10.543   9.517  33.707  1.00  0.00            
ATOM   1118  O   HIS A  99     -11.322   9.258  32.800  1.00  0.00            
ATOM   1119  N   VAL A 100     -10.282   8.785  34.745  1.00  0.00            
ATOM   1120  H   VAL A 100      -9.788   9.243  35.502  1.00  0.00            
ATOM   1121  CA  VAL A 100     -10.768   7.385  34.992  1.00  0.00            
ATOM   1122  HA  VAL A 100     -11.701   7.211  34.445  1.00  0.00            
ATOM   1123  CB  VAL A 100      -9.751   6.293  34.658  1.00  0.00            
ATOM   1124  HB  VAL A 100     -10.167   5.347  35.024  1.00  0.00            
ATOM   1125  CG1 VAL A 100      -9.520   6.225  33.192  1.00  0.00            
ATOM   1126 1HG1 VAL A 100      -8.920   5.375  32.873  1.00  0.00            
ATOM   1127 2HG1 VAL A 100     -10.468   6.063  32.681  1.00  0.00            
ATOM   1128 3HG1 VAL A 100      -9.185   7.207  32.857  1.00  0.00            
ATOM   1129  CG2 VAL A 100      -8.466   6.418  35.389  1.00  0.00            
ATOM   1130 1HG2 VAL A 100      -8.710   6.119  36.409  1.00  0.00            
ATOM   1131 2HG2 VAL A 100      -7.888   5.545  35.081  1.00  0.00            
ATOM   1132 3HG2 VAL A 100      -7.906   7.346  35.309  1.00  0.00            
ATOM   1133  C   VAL A 100     -11.272   7.347  36.485  1.00  0.00            
ATOM   1134  O   VAL A 100     -10.503   7.794  37.395  1.00  0.00            
ATOM   1135  N   TYR A 101     -12.414   6.721  36.809  1.00  0.00            
ATOM   1136  H   TYR A 101     -12.981   6.315  36.070  1.00  0.00            
ATOM   1137  CA  TYR A 101     -13.006   6.830  38.165  1.00  0.00            
ATOM   1138  HA  TYR A 101     -12.488   7.563  38.779  1.00  0.00            
ATOM   1139  CB  TYR A 101     -14.439   7.354  37.973  1.00  0.00            
ATOM   1140  HB1 TYR A 101     -14.916   7.378  38.952  1.00  0.00            
ATOM   1141  HB2 TYR A 101     -15.078   6.711  37.362  1.00  0.00            
ATOM   1142  CG  TYR A 101     -14.521   8.785  37.509  1.00  0.00            
ATOM   1143  CD1 TYR A 101     -14.476   9.083  36.135  1.00  0.00            
ATOM   1144  HD1 TYR A 101     -14.474   8.273  35.418  1.00  0.00            
ATOM   1145  CE1 TYR A 101     -14.370  10.416  35.650  1.00  0.00            
ATOM   1146  HE1 TYR A 101     -14.181  10.538  34.593  1.00  0.00            
ATOM   1147  CZ  TYR A 101     -14.350  11.540  36.516  1.00  0.00            
ATOM   1148  OH  TYR A 101     -14.136  12.757  36.041  1.00  0.00            
ATOM   1149  HH  TYR A 101     -14.175  12.764  35.082  1.00  0.00            
ATOM   1150  CE2 TYR A 101     -14.525  11.217  37.893  1.00  0.00            
ATOM   1151  HE2 TYR A 101     -14.709  12.058  38.553  1.00  0.00            
ATOM   1152  CD2 TYR A 101     -14.630   9.884  38.378  1.00  0.00            
ATOM   1153  HD2 TYR A 101     -14.721   9.834  39.448  1.00  0.00            
ATOM   1154  C   TYR A 101     -13.171   5.492  38.847  1.00  0.00            
ATOM   1155  O   TYR A 101     -13.459   4.475  38.164  1.00  0.00            
ATOM   1156  N   ARG A 102     -13.197   5.481  40.158  1.00  0.00            
ATOM   1157  H   ARG A 102     -12.934   6.336  40.611  1.00  0.00            
ATOM   1158  CA  ARG A 102     -13.660   4.395  41.050  1.00  0.00            
ATOM   1159  HA  ARG A 102     -14.149   3.670  40.419  1.00  0.00            
ATOM   1160  CB  ARG A 102     -12.459   3.808  41.794  1.00  0.00            
ATOM   1161  HB1 ARG A 102     -12.695   3.381  42.769  1.00  0.00            
ATOM   1162  HB2 ARG A 102     -11.695   4.584  41.903  1.00  0.00            
ATOM   1163  CG  ARG A 102     -11.766   2.710  40.941  1.00  0.00            
ATOM   1164  HG1 ARG A 102     -11.096   3.186  40.226  1.00  0.00            
ATOM   1165  HG2 ARG A 102     -12.403   1.957  40.476  1.00  0.00            
ATOM   1166  CD  ARG A 102     -10.765   1.966  41.785  1.00  0.00            
ATOM   1167  HD1 ARG A 102     -11.312   1.556  42.632  1.00  0.00            
ATOM   1168  HD2 ARG A 102     -10.041   2.658  42.205  1.00  0.00            
ATOM   1169  NE  ARG A 102     -10.079   0.948  40.946  1.00  0.00            
ATOM   1170  HE  ARG A 102      -9.813   1.139  39.992  1.00  0.00            
ATOM   1171  CZ  ARG A 102      -9.678  -0.189  41.385  1.00  0.00            
ATOM   1172  NH1 ARG A 102      -9.207  -1.014  40.554  1.00  0.00            
ATOM   1173 1HH1 ARG A 102      -9.046  -0.795  39.577  1.00  0.00            
ATOM   1174 2HH1 ARG A 102      -8.757  -1.789  41.012  1.00  0.00            
ATOM   1175  NH2 ARG A 102      -9.631  -0.550  42.643  1.00  0.00            
ATOM   1176 1HH2 ARG A 102      -9.940   0.020  43.418  1.00  0.00            
ATOM   1177 2HH2 ARG A 102      -9.494  -1.530  42.830  1.00  0.00            
ATOM   1178  C   ARG A 102     -14.665   5.009  41.977  1.00  0.00            
ATOM   1179  O   ARG A 102     -15.010   6.150  41.899  1.00  0.00            
ATOM   1180  N   PHE A 103     -15.116   4.208  42.928  1.00  0.00            
ATOM   1181  H   PHE A 103     -14.764   3.260  42.856  1.00  0.00            
ATOM   1182  CA  PHE A 103     -15.918   4.486  44.049  1.00  0.00            
ATOM   1183  HA  PHE A 103     -15.899   5.548  44.286  1.00  0.00            
ATOM   1184  CB  PHE A 103     -17.384   3.967  43.977  1.00  0.00            
ATOM   1185  HB1 PHE A 103     -17.505   2.888  44.047  1.00  0.00            
ATOM   1186  HB2 PHE A 103     -17.819   4.317  43.048  1.00  0.00            
ATOM   1187  CG  PHE A 103     -18.154   4.718  45.082  1.00  0.00            
ATOM   1188  CD1 PHE A 103     -18.451   6.116  44.960  1.00  0.00            
ATOM   1189  HD1 PHE A 103     -18.098   6.675  44.103  1.00  0.00            
ATOM   1190  CE1 PHE A 103     -19.079   6.707  46.101  1.00  0.00            
ATOM   1191  HE1 PHE A 103     -19.402   7.741  46.088  1.00  0.00            
ATOM   1192  CZ  PHE A 103     -19.422   5.982  47.210  1.00  0.00            
ATOM   1193  HZ  PHE A 103     -19.984   6.437  48.006  1.00  0.00            
ATOM   1194  CE2 PHE A 103     -19.228   4.607  47.206  1.00  0.00            
ATOM   1195  HE2 PHE A 103     -19.570   3.997  48.034  1.00  0.00            
ATOM   1196  CD2 PHE A 103     -18.567   3.977  46.193  1.00  0.00            
ATOM   1197  HD2 PHE A 103     -18.344   2.935  46.334  1.00  0.00            
ATOM   1198  C   PHE A 103     -15.338   3.673  45.178  1.00  0.00            
ATOM   1199  O   PHE A 103     -15.187   2.448  45.033  1.00  0.00            
ATOM   1200  N   CYS A 104     -14.923   4.275  46.296  1.00  0.00            
ATOM   1201  H   CYS A 104     -15.068   5.275  46.310  1.00  0.00            
ATOM   1202  CA  CYS A 104     -14.552   3.612  47.524  1.00  0.00            
ATOM   1203  HA  CYS A 104     -14.241   2.594  47.294  1.00  0.00            
ATOM   1204  CB  CYS A 104     -13.441   4.339  48.292  1.00  0.00            
ATOM   1205  HB1 CYS A 104     -13.683   5.404  48.349  1.00  0.00            
ATOM   1206  HB2 CYS A 104     -12.540   4.199  47.687  1.00  0.00            
ATOM   1207  SG  CYS A 104     -13.109   3.743  49.913  1.00  0.00            
ATOM   1208  C   CYS A 104     -15.784   3.540  48.415  1.00  0.00            
ATOM   1209  O   CYS A 104     -16.330   4.570  48.779  1.00  0.00            
ATOM   1210  N   THR A 105     -16.150   2.331  48.903  1.00  0.00            
ATOM   1211  H   THR A 105     -15.812   1.517  48.409  1.00  0.00            
ATOM   1212  CA  THR A 105     -17.338   2.218  49.686  1.00  0.00            
ATOM   1213  HA  THR A 105     -18.139   2.846  49.291  1.00  0.00            
ATOM   1214  CB  THR A 105     -17.842   0.736  49.750  1.00  0.00            
ATOM   1215  HB  THR A 105     -18.755   0.750  50.347  1.00  0.00            
ATOM   1216  CG2 THR A 105     -18.252   0.398  48.280  1.00  0.00            
ATOM   1217 1HG2 THR A 105     -17.417   0.565  47.593  1.00  0.00            
ATOM   1218 2HG2 THR A 105     -18.424  -0.672  48.350  1.00  0.00            
ATOM   1219 3HG2 THR A 105     -19.077   1.047  47.970  1.00  0.00            
ATOM   1220  OG1 THR A 105     -16.996  -0.175  50.354  1.00  0.00            
ATOM   1221  HG1 THR A 105     -16.250  -0.339  49.769  1.00  0.00            
ATOM   1222  C   THR A 105     -17.166   2.603  51.220  1.00  0.00            
ATOM   1223  O   THR A 105     -16.084   2.627  51.739  1.00  0.00            
ATOM   1224  N   ALA A 106     -18.270   3.002  51.873  1.00  0.00            
ATOM   1225  H   ALA A 106     -19.163   2.952  51.391  1.00  0.00            
ATOM   1226  CA  ALA A 106     -18.306   3.096  53.295  1.00  0.00            
ATOM   1227  HA  ALA A 106     -17.449   3.664  53.659  1.00  0.00            
ATOM   1228  CB  ALA A 106     -19.669   3.725  53.694  1.00  0.00            
ATOM   1229  HB1 ALA A 106     -19.750   4.749  53.342  1.00  0.00            
ATOM   1230  HB2 ALA A 106     -20.523   3.109  53.382  1.00  0.00            
ATOM   1231  HB3 ALA A 106     -19.700   3.697  54.779  1.00  0.00            
ATOM   1232  C   ALA A 106     -18.019   1.797  54.057  1.00  0.00            
ATOM   1233  O   ALA A 106     -17.762   1.940  55.240  1.00  0.00            
ATOM   1234  N   GLU A 107     -17.932   0.588  53.433  1.00  0.00            
ATOM   1235  H   GLU A 107     -17.857   0.577  52.425  1.00  0.00            
ATOM   1236  CA  GLU A 107     -17.360  -0.740  53.918  1.00  0.00            
ATOM   1237  HA  GLU A 107     -17.639  -1.015  54.939  1.00  0.00            
ATOM   1238  CB  GLU A 107     -17.772  -1.928  53.041  1.00  0.00            
ATOM   1239  HB1 GLU A 107     -17.419  -2.767  53.629  1.00  0.00            
ATOM   1240  HB2 GLU A 107     -17.182  -1.902  52.123  1.00  0.00            
ATOM   1241  CG  GLU A 107     -19.225  -2.157  52.582  1.00  0.00            
ATOM   1242  HG1 GLU A 107     -19.354  -3.156  52.170  1.00  0.00            
ATOM   1243  HG2 GLU A 107     -19.508  -1.468  51.798  1.00  0.00            
ATOM   1244  CD  GLU A 107     -20.134  -1.854  53.732  1.00  0.00            
ATOM   1245  OE1 GLU A 107     -20.875  -0.829  53.816  1.00  0.00            
ATOM   1246  OE2 GLU A 107     -19.976  -2.602  54.765  1.00  0.00            
ATOM   1247  C   GLU A 107     -15.780  -0.693  54.032  1.00  0.00            
ATOM   1248  O   GLU A 107     -15.104  -1.572  54.621  1.00  0.00            
ATOM   1249  N   GLY A 108     -15.198   0.320  53.351  1.00  0.00            
ATOM   1250  H   GLY A 108     -15.780   1.108  53.095  1.00  0.00            
ATOM   1251  CA  GLY A 108     -13.698   0.508  53.237  1.00  0.00            
ATOM   1252  HA1 GLY A 108     -13.241   0.194  54.173  1.00  0.00            
ATOM   1253  HA2 GLY A 108     -13.423   1.545  53.056  1.00  0.00            
ATOM   1254  C   GLY A 108     -13.105  -0.275  52.098  1.00  0.00            
ATOM   1255  O   GLY A 108     -11.905  -0.656  52.108  1.00  0.00            
ATOM   1256  N   LEU A 109     -13.985  -0.683  51.161  1.00  0.00            
ATOM   1257  H   LEU A 109     -14.955  -0.455  51.324  1.00  0.00            
ATOM   1258  CA  LEU A 109     -13.643  -1.629  50.095  1.00  0.00            
ATOM   1259  HA  LEU A 109     -12.581  -1.832  50.222  1.00  0.00            
ATOM   1260  CB  LEU A 109     -14.356  -2.968  50.292  1.00  0.00            
ATOM   1261  HB1 LEU A 109     -14.190  -3.700  49.504  1.00  0.00            
ATOM   1262  HB2 LEU A 109     -15.419  -2.716  50.196  1.00  0.00            
ATOM   1263  CG  LEU A 109     -14.089  -3.656  51.683  1.00  0.00            
ATOM   1264  HG  LEU A 109     -14.273  -2.937  52.481  1.00  0.00            
ATOM   1265  CD1 LEU A 109     -15.016  -4.849  51.949  1.00  0.00            
ATOM   1266 1HD1 LEU A 109     -14.872  -5.583  51.158  1.00  0.00            
ATOM   1267 2HD1 LEU A 109     -14.757  -5.218  52.945  1.00  0.00            
ATOM   1268 3HD1 LEU A 109     -16.035  -4.514  51.793  1.00  0.00            
ATOM   1269  CD2 LEU A 109     -12.604  -4.112  51.808  1.00  0.00            
ATOM   1270 1HD2 LEU A 109     -12.492  -4.825  52.630  1.00  0.00            
ATOM   1271 2HD2 LEU A 109     -12.185  -4.526  50.897  1.00  0.00            
ATOM   1272 3HD2 LEU A 109     -11.937  -3.294  52.110  1.00  0.00            
ATOM   1273  C   LEU A 109     -13.899  -0.899  48.718  1.00  0.00            
ATOM   1274  O   LEU A 109     -14.949  -0.215  48.579  1.00  0.00            
ATOM   1275  N   TRP A 110     -13.075  -1.127  47.714  1.00  0.00            
ATOM   1276  H   TRP A 110     -12.264  -1.705  47.873  1.00  0.00            
ATOM   1277  CA  TRP A 110     -13.409  -0.702  46.343  1.00  0.00            
ATOM   1278  HA  TRP A 110     -13.627   0.363  46.394  1.00  0.00            
ATOM   1279  CB  TRP A 110     -12.218  -1.010  45.417  1.00  0.00            
ATOM   1280  HB1 TRP A 110     -12.516  -0.724  44.411  1.00  0.00            
ATOM   1281  HB2 TRP A 110     -12.061  -2.086  45.513  1.00  0.00            
ATOM   1282  CG  TRP A 110     -10.980  -0.208  45.726  1.00  0.00            
ATOM   1283  CD1 TRP A 110      -9.802  -0.669  46.297  1.00  0.00            
ATOM   1284  HD1 TRP A 110      -9.511  -1.707  46.346  1.00  0.00            
ATOM   1285  NE1 TRP A 110      -8.921   0.407  46.325  1.00  0.00            
ATOM   1286  HE1 TRP A 110      -7.979   0.337  46.695  1.00  0.00            
ATOM   1287  CE2 TRP A 110      -9.509   1.581  45.858  1.00  0.00            
ATOM   1288  CZ2 TRP A 110      -9.031   2.859  45.643  1.00  0.00            
ATOM   1289  HZ2 TRP A 110      -8.031   3.146  45.942  1.00  0.00            
ATOM   1290  CH2 TRP A 110      -9.906   3.882  45.147  1.00  0.00            
ATOM   1291  HH2 TRP A 110      -9.542   4.888  44.998  1.00  0.00            
ATOM   1292  CZ3 TRP A 110     -11.307   3.604  45.120  1.00  0.00            
ATOM   1293  HZ3 TRP A 110     -12.058   4.373  44.953  1.00  0.00            
ATOM   1294  CE3 TRP A 110     -11.738   2.267  45.188  1.00  0.00            
ATOM   1295  HE3 TRP A 110     -12.779   2.007  45.053  1.00  0.00            
ATOM   1296  CD2 TRP A 110     -10.889   1.218  45.572  1.00  0.00            
ATOM   1297  C   TRP A 110     -14.733  -1.348  45.813  1.00  0.00            
ATOM   1298  O   TRP A 110     -14.923  -2.584  45.799  1.00  0.00            
ATOM   1299  N   LEU A 111     -15.617  -0.541  45.213  1.00  0.00            
ATOM   1300  H   LEU A 111     -15.290   0.378  44.952  1.00  0.00            
ATOM   1301  CA  LEU A 111     -16.880  -0.931  44.581  1.00  0.00            
ATOM   1302  HA  LEU A 111     -17.432  -1.469  45.349  1.00  0.00            
ATOM   1303  CB  LEU A 111     -17.678   0.292  44.110  1.00  0.00            
ATOM   1304  HB1 LEU A 111     -17.117   0.839  43.362  1.00  0.00            
ATOM   1305  HB2 LEU A 111     -17.814   0.926  44.984  1.00  0.00            
ATOM   1306  CG  LEU A 111     -19.094  -0.090  43.584  1.00  0.00            
ATOM   1307  HG  LEU A 111     -19.011  -0.525  42.589  1.00  0.00            
ATOM   1308  CD1 LEU A 111     -19.736  -1.193  44.469  1.00  0.00            
ATOM   1309 1HD1 LEU A 111     -19.626  -0.986  45.542  1.00  0.00            
ATOM   1310 2HD1 LEU A 111     -20.803  -1.326  44.315  1.00  0.00            
ATOM   1311 3HD1 LEU A 111     -19.275  -2.137  44.177  1.00  0.00            
ATOM   1312  CD2 LEU A 111     -20.087   1.079  43.431  1.00  0.00            
ATOM   1313 1HD2 LEU A 111     -19.487   1.878  42.992  1.00  0.00            
ATOM   1314 2HD2 LEU A 111     -20.893   0.878  42.725  1.00  0.00            
ATOM   1315 3HD2 LEU A 111     -20.479   1.445  44.387  1.00  0.00            
ATOM   1316  C   LEU A 111     -16.494  -1.873  43.428  1.00  0.00            
ATOM   1317  O   LEU A 111     -15.700  -1.559  42.590  1.00  0.00            
ATOM   1318  N   GLN A 112     -17.049  -3.104  43.444  1.00  0.00            
ATOM   1319  H   GLN A 112     -17.720  -3.262  44.189  1.00  0.00            
ATOM   1320  CA  GLN A 112     -16.964  -4.101  42.375  1.00  0.00            
ATOM   1321  HA  GLN A 112     -16.040  -3.942  41.808  1.00  0.00            
ATOM   1322  CB  GLN A 112     -16.963  -5.574  42.937  1.00  0.00            
ATOM   1323  HB1 GLN A 112     -16.796  -6.268  42.111  1.00  0.00            
ATOM   1324  HB2 GLN A 112     -17.950  -5.746  43.383  1.00  0.00            
ATOM   1325  CG  GLN A 112     -15.894  -5.810  43.981  1.00  0.00            
ATOM   1326  HG1 GLN A 112     -15.939  -6.877  44.206  1.00  0.00            
ATOM   1327  HG2 GLN A 112     -15.917  -5.224  44.905  1.00  0.00            
ATOM   1328  CD  GLN A 112     -14.595  -5.486  43.321  1.00  0.00            
ATOM   1329  OE1 GLN A 112     -14.138  -6.107  42.353  1.00  0.00            
ATOM   1330  NE2 GLN A 112     -13.894  -4.510  43.855  1.00  0.00            
ATOM   1331 1HE2 GLN A 112     -14.209  -4.038  44.690  1.00  0.00            
ATOM   1332 2HE2 GLN A 112     -12.980  -4.391  43.449  1.00  0.00            
ATOM   1333  C   GLN A 112     -18.075  -3.872  41.314  1.00  0.00            
ATOM   1334  O   GLN A 112     -19.124  -3.333  41.722  1.00  0.00            
ATOM   1335  N   LYS A 113     -17.970  -4.276  40.048  1.00  0.00            
ATOM   1336  H   LYS A 113     -17.174  -4.868  39.887  1.00  0.00            
ATOM   1337  CA  LYS A 113     -18.970  -4.161  38.946  1.00  0.00            
ATOM   1338  HA  LYS A 113     -19.358  -3.136  39.008  1.00  0.00            
ATOM   1339  CB  LYS A 113     -18.122  -4.414  37.580  1.00  0.00            
ATOM   1340  HB1 LYS A 113     -17.627  -5.382  37.608  1.00  0.00            
ATOM   1341  HB2 LYS A 113     -17.386  -3.610  37.576  1.00  0.00            
ATOM   1342  CG  LYS A 113     -18.991  -4.378  36.268  1.00  0.00            
ATOM   1343  HG1 LYS A 113     -19.772  -5.146  36.329  1.00  0.00            
ATOM   1344  HG2 LYS A 113     -18.324  -4.690  35.471  1.00  0.00            
ATOM   1345  CD  LYS A 113     -19.740  -3.063  35.817  1.00  0.00            
ATOM   1346  HD1 LYS A 113     -18.999  -2.335  35.499  1.00  0.00            
ATOM   1347  HD2 LYS A 113     -20.411  -2.596  36.541  1.00  0.00            
ATOM   1348  CE  LYS A 113     -20.620  -3.369  34.582  1.00  0.00            
ATOM   1349  HE1 LYS A 113     -19.961  -3.771  33.823  1.00  0.00            
ATOM   1350  HE2 LYS A 113     -21.020  -2.465  34.107  1.00  0.00            
ATOM   1351  NZ  LYS A 113     -21.685  -4.400  34.844  1.00  0.00            
ATOM   1352  HZ1 LYS A 113     -21.880  -4.771  33.924  1.00  0.00            
ATOM   1353  HZ2 LYS A 113     -21.455  -5.166  35.459  1.00  0.00            
ATOM   1354  HZ3 LYS A 113     -22.526  -4.020  35.236  1.00  0.00            
ATOM   1355  C   LYS A 113     -20.121  -5.114  39.137  1.00  0.00            
ATOM   1356  O   LYS A 113     -19.896  -6.320  39.436  1.00  0.00            
ATOM   1357  N   ASP A 114     -21.402  -4.694  38.930  1.00  0.00            
ATOM   1358  H   ASP A 114     -21.661  -3.725  38.869  1.00  0.00            
ATOM   1359  CA  ASP A 114     -22.514  -5.608  38.882  1.00  0.00            
ATOM   1360  HA  ASP A 114     -22.501  -6.113  39.842  1.00  0.00            
ATOM   1361  CB  ASP A 114     -23.925  -5.055  38.646  1.00  0.00            
ATOM   1362  HB1 ASP A 114     -24.040  -4.254  39.367  1.00  0.00            
ATOM   1363  HB2 ASP A 114     -24.616  -5.864  38.907  1.00  0.00            
ATOM   1364  CG  ASP A 114     -24.207  -4.642  37.173  1.00  0.00            
ATOM   1365  OD1 ASP A 114     -23.546  -3.665  36.698  1.00  0.00            
ATOM   1366  OD2 ASP A 114     -25.061  -5.330  36.483  1.00  0.00            
ATOM   1367  C   ASP A 114     -22.339  -6.833  37.822  1.00  0.00            
ATOM   1368  O   ASP A 114     -21.963  -6.739  36.626  1.00  0.00            
ATOM   1369  N   ASN A 115     -22.642  -8.005  38.375  1.00  0.00            
ATOM   1370  H   ASN A 115     -22.899  -7.916  39.348  1.00  0.00            
ATOM   1371  CA  ASN A 115     -22.573  -9.351  37.890  1.00  0.00            
ATOM   1372  HA  ASN A 115     -22.534  -9.984  38.776  1.00  0.00            
ATOM   1373  CB  ASN A 115     -23.798  -9.837  37.138  1.00  0.00            
ATOM   1374  HB1 ASN A 115     -23.770  -9.395  36.145  1.00  0.00            
ATOM   1375  HB2 ASN A 115     -24.690  -9.484  37.661  1.00  0.00            
ATOM   1376  CG  ASN A 115     -23.937 -11.307  37.065  1.00  0.00            
ATOM   1377  OD1 ASN A 115     -23.225 -11.999  37.779  1.00  0.00            
ATOM   1378  ND2 ASN A 115     -24.739 -11.793  36.096  1.00  0.00            
ATOM   1379 1HD2 ASN A 115     -25.279 -11.173  35.509  1.00  0.00            
ATOM   1380 2HD2 ASN A 115     -24.841 -12.791  35.936  1.00  0.00            
ATOM   1381  C   ASN A 115     -21.265  -9.767  37.222  1.00  0.00            
ATOM   1382  O   ASN A 115     -21.159 -10.651  36.414  1.00  0.00            
ATOM   1383  N   SER A 116     -20.141  -9.105  37.612  1.00  0.00            
ATOM   1384  H   SER A 116     -20.275  -8.532  38.437  1.00  0.00            
ATOM   1385  CA  SER A 116     -18.809  -9.354  37.050  1.00  0.00            
ATOM   1386  HA  SER A 116     -18.755 -10.284  36.479  1.00  0.00            
ATOM   1387  CB  SER A 116     -18.404  -8.167  36.097  1.00  0.00            
ATOM   1388  HB1 SER A 116     -18.442  -7.262  36.696  1.00  0.00            
ATOM   1389  HB2 SER A 116     -19.095  -8.040  35.263  1.00  0.00            
ATOM   1390  OG  SER A 116     -17.129  -8.381  35.550  1.00  0.00            
ATOM   1391  HG  SER A 116     -17.044  -7.654  34.923  1.00  0.00            
ATOM   1392  C   SER A 116     -17.842  -9.491  38.213  1.00  0.00            
ATOM   1393  O   SER A 116     -18.165  -9.276  39.376  1.00  0.00            
ATOM   1394  N   SER A 117     -16.598  -9.905  37.948  1.00  0.00            
ATOM   1395  H   SER A 117     -16.350  -9.990  36.973  1.00  0.00            
ATOM   1396  CA  SER A 117     -15.580 -10.231  38.981  1.00  0.00            
ATOM   1397  HA  SER A 117     -16.152 -10.395  39.888  1.00  0.00            
ATOM   1398  CB  SER A 117     -14.879 -11.473  38.695  1.00  0.00            
ATOM   1399  HB1 SER A 117     -14.187 -11.780  39.483  1.00  0.00            
ATOM   1400  HB2 SER A 117     -14.436 -11.486  37.698  1.00  0.00            
ATOM   1401  OG  SER A 117     -15.793 -12.619  38.613  1.00  0.00            
ATOM   1402  HG  SER A 117     -15.316 -13.390  38.289  1.00  0.00            
ATOM   1403  C   SER A 117     -14.529  -9.169  39.320  1.00  0.00            
ATOM   1404  O   SER A 117     -13.524  -9.413  40.035  1.00  0.00            
ATOM   1405  N   LEU A 118     -14.778  -8.026  38.802  1.00  0.00            
ATOM   1406  H   LEU A 118     -15.708  -7.789  38.494  1.00  0.00            
ATOM   1407  CA  LEU A 118     -13.911  -6.877  38.680  1.00  0.00            
ATOM   1408  HA  LEU A 118     -12.953  -7.221  39.076  1.00  0.00            
ATOM   1409  CB  LEU A 118     -13.845  -6.578  37.133  1.00  0.00            
ATOM   1410  HB1 LEU A 118     -13.363  -5.599  37.041  1.00  0.00            
ATOM   1411  HB2 LEU A 118     -14.852  -6.431  36.736  1.00  0.00            
ATOM   1412  CG  LEU A 118     -13.065  -7.632  36.213  1.00  0.00            
ATOM   1413  HG  LEU A 118     -13.469  -8.642  36.294  1.00  0.00            
ATOM   1414  CD1 LEU A 118     -13.225  -7.053  34.800  1.00  0.00            
ATOM   1415 1HD1 LEU A 118     -14.272  -6.954  34.500  1.00  0.00            
ATOM   1416 2HD1 LEU A 118     -12.627  -6.145  34.845  1.00  0.00            
ATOM   1417 3HD1 LEU A 118     -12.802  -7.662  33.990  1.00  0.00            
ATOM   1418  CD2 LEU A 118     -11.590  -7.793  36.495  1.00  0.00            
ATOM   1419 1HD2 LEU A 118     -10.982  -6.891  36.357  1.00  0.00            
ATOM   1420 2HD2 LEU A 118     -11.609  -8.203  37.504  1.00  0.00            
ATOM   1421 3HD2 LEU A 118     -11.191  -8.557  35.826  1.00  0.00            
ATOM   1422  C   LEU A 118     -14.288  -5.583  39.413  1.00  0.00            
ATOM   1423  O   LEU A 118     -15.467  -5.384  39.721  1.00  0.00            
ATOM   1424  N   PRO A 119     -13.367  -4.664  39.675  1.00  0.00            
ATOM   1425  CD  PRO A 119     -11.955  -4.913  39.592  1.00  0.00            
ATOM   1426  HD1 PRO A 119     -11.770  -4.966  38.518  1.00  0.00            
ATOM   1427  HD2 PRO A 119     -11.731  -5.812  40.171  1.00  0.00            
ATOM   1428  CG  PRO A 119     -11.252  -3.831  40.364  1.00  0.00            
ATOM   1429  HG1 PRO A 119     -10.245  -3.574  40.050  1.00  0.00            
ATOM   1430  HG2 PRO A 119     -11.298  -4.061  41.436  1.00  0.00            
ATOM   1431  CB  PRO A 119     -12.203  -2.642  40.163  1.00  0.00            
ATOM   1432  HB1 PRO A 119     -12.008  -2.256  39.158  1.00  0.00            
ATOM   1433  HB2 PRO A 119     -12.041  -1.832  40.877  1.00  0.00            
ATOM   1434  CA  PRO A 119     -13.615  -3.289  40.177  1.00  0.00            
ATOM   1435  HA  PRO A 119     -14.080  -3.377  41.159  1.00  0.00            
ATOM   1436  C   PRO A 119     -14.619  -2.554  39.333  1.00  0.00            
ATOM   1437  O   PRO A 119     -14.770  -2.759  38.160  1.00  0.00            
ATOM   1438  N   TRP A 120     -15.521  -1.761  39.963  1.00  0.00            
ATOM   1439  H   TRP A 120     -15.354  -1.577  40.947  1.00  0.00            
ATOM   1440  CA  TRP A 120     -16.306  -0.785  39.295  1.00  0.00            
ATOM   1441  HA  TRP A 120     -16.830  -1.254  38.463  1.00  0.00            
ATOM   1442  CB  TRP A 120     -17.367  -0.198  40.187  1.00  0.00            
ATOM   1443  HB1 TRP A 120     -16.915   0.341  41.015  1.00  0.00            
ATOM   1444  HB2 TRP A 120     -17.992  -0.992  40.601  1.00  0.00            
ATOM   1445  CG  TRP A 120     -18.246   0.745  39.407  1.00  0.00            
ATOM   1446  CD1 TRP A 120     -19.352   0.429  38.734  1.00  0.00            
ATOM   1447  HD1 TRP A 120     -19.766  -0.562  38.613  1.00  0.00            
ATOM   1448  NE1 TRP A 120     -19.754   1.537  38.074  1.00  0.00            
ATOM   1449  HE1 TRP A 120     -20.523   1.534  37.417  1.00  0.00            
ATOM   1450  CE2 TRP A 120     -18.992   2.654  38.384  1.00  0.00            
ATOM   1451  CZ2 TRP A 120     -19.024   3.985  37.969  1.00  0.00            
ATOM   1452  HZ2 TRP A 120     -19.679   4.299  37.176  1.00  0.00            
ATOM   1453  CH2 TRP A 120     -18.116   4.863  38.538  1.00  0.00            
ATOM   1454  HH2 TRP A 120     -18.137   5.909  38.285  1.00  0.00            
ATOM   1455  CZ3 TRP A 120     -17.107   4.388  39.475  1.00  0.00            
ATOM   1456  HZ3 TRP A 120     -16.364   5.104  39.810  1.00  0.00            
ATOM   1457  CE3 TRP A 120     -17.121   3.119  39.901  1.00  0.00            
ATOM   1458  HE3 TRP A 120     -16.400   2.700  40.581  1.00  0.00            
ATOM   1459  CD2 TRP A 120     -18.051   2.180  39.382  1.00  0.00            
ATOM   1460  C   TRP A 120     -15.344   0.334  38.822  1.00  0.00            
ATOM   1461  O   TRP A 120     -14.675   0.994  39.652  1.00  0.00            
ATOM   1462  N   ARG A 121     -15.330   0.568  37.528  1.00  0.00            
ATOM   1463  H   ARG A 121     -15.884  -0.067  36.981  1.00  0.00            
ATOM   1464  CA  ARG A 121     -14.766   1.759  36.828  1.00  0.00            
ATOM   1465  HA  ARG A 121     -14.573   2.491  37.615  1.00  0.00            
ATOM   1466  CB  ARG A 121     -13.456   1.367  36.188  1.00  0.00            
ATOM   1467  HB1 ARG A 121     -13.121   2.261  35.674  1.00  0.00            
ATOM   1468  HB2 ARG A 121     -13.740   0.699  35.373  1.00  0.00            
ATOM   1469  CG  ARG A 121     -12.334   0.795  37.143  1.00  0.00            
ATOM   1470  HG1 ARG A 121     -12.682   0.164  37.964  1.00  0.00            
ATOM   1471  HG2 ARG A 121     -11.790   1.572  37.670  1.00  0.00            
ATOM   1472  CD  ARG A 121     -11.289   0.122  36.368  1.00  0.00            
ATOM   1473  HD1 ARG A 121     -10.391  -0.055  36.948  1.00  0.00            
ATOM   1474  HD2 ARG A 121     -10.982   0.805  35.571  1.00  0.00            
ATOM   1475  NE  ARG A 121     -11.753  -1.117  35.771  1.00  0.00            
ATOM   1476  HE  ARG A 121     -12.714  -1.184  35.456  1.00  0.00            
ATOM   1477  CZ  ARG A 121     -11.057  -2.118  35.416  1.00  0.00            
ATOM   1478  NH1 ARG A 121      -9.768  -2.175  35.770  1.00  0.00            
ATOM   1479 1HH1 ARG A 121      -9.381  -1.420  36.326  1.00  0.00            
ATOM   1480 2HH1 ARG A 121      -9.154  -2.909  35.472  1.00  0.00            
ATOM   1481  NH2 ARG A 121     -11.513  -3.080  34.652  1.00  0.00            
ATOM   1482 1HH2 ARG A 121     -12.465  -2.932  34.347  1.00  0.00            
ATOM   1483 2HH2 ARG A 121     -11.022  -3.948  34.442  1.00  0.00            
ATOM   1484  C   ARG A 121     -15.688   2.384  35.887  1.00  0.00            
ATOM   1485  O   ARG A 121     -16.515   1.654  35.292  1.00  0.00            
ATOM   1486  N   ASP A 122     -15.482   3.725  35.675  1.00  0.00            
ATOM   1487  H   ASP A 122     -14.790   4.099  36.297  1.00  0.00            
ATOM   1488  CA  ASP A 122     -15.782   4.410  34.414  1.00  0.00            
ATOM   1489  HA  ASP A 122     -16.283   3.697  33.757  1.00  0.00            
ATOM   1490  CB  ASP A 122     -16.789   5.483  34.722  1.00  0.00            
ATOM   1491  HB1 ASP A 122     -16.192   6.229  35.254  1.00  0.00            
ATOM   1492  HB2 ASP A 122     -17.659   5.188  35.315  1.00  0.00            
ATOM   1493  CG  ASP A 122     -17.317   6.152  33.477  1.00  0.00            
ATOM   1494  OD1 ASP A 122     -16.515   6.862  32.789  1.00  0.00            
ATOM   1495  OD2 ASP A 122     -18.520   5.958  33.115  1.00  0.00            
ATOM   1496  C   ASP A 122     -14.498   4.955  33.737  1.00  0.00            
ATOM   1497  O   ASP A 122     -13.661   5.666  34.306  1.00  0.00            
ATOM   1498  N   LEU A 123     -14.384   4.653  32.452  1.00  0.00            
ATOM   1499  H   LEU A 123     -15.199   4.223  32.028  1.00  0.00            
ATOM   1500  CA  LEU A 123     -13.353   4.980  31.508  1.00  0.00            
ATOM   1501  HA  LEU A 123     -12.641   5.570  32.100  1.00  0.00            
ATOM   1502  CB  LEU A 123     -12.694   3.694  31.017  1.00  0.00            
ATOM   1503  HB1 LEU A 123     -12.272   3.874  30.030  1.00  0.00            
ATOM   1504  HB2 LEU A 123     -13.457   2.986  30.688  1.00  0.00            
ATOM   1505  CG  LEU A 123     -11.510   3.100  31.822  1.00  0.00            
ATOM   1506  HG  LEU A 123     -10.587   3.660  31.671  1.00  0.00            
ATOM   1507  CD1 LEU A 123     -11.773   2.869  33.384  1.00  0.00            
ATOM   1508 1HD1 LEU A 123     -11.620   3.791  33.940  1.00  0.00            
ATOM   1509 2HD1 LEU A 123     -12.809   2.548  33.541  1.00  0.00            
ATOM   1510 3HD1 LEU A 123     -11.069   2.093  33.688  1.00  0.00            
ATOM   1511  CD2 LEU A 123     -11.224   1.824  31.039  1.00  0.00            
ATOM   1512 1HD2 LEU A 123     -11.910   1.009  31.270  1.00  0.00            
ATOM   1513 2HD2 LEU A 123     -11.220   1.928  29.954  1.00  0.00            
ATOM   1514 3HD2 LEU A 123     -10.193   1.637  31.364  1.00  0.00            
ATOM   1515  C   LEU A 123     -13.808   5.861  30.367  1.00  0.00            
ATOM   1516  O   LEU A 123     -13.038   6.201  29.489  1.00  0.00            
ATOM   1517  N   SER A 124     -15.038   6.374  30.449  1.00  0.00            
ATOM   1518  H   SER A 124     -15.489   6.290  31.340  1.00  0.00            
ATOM   1519  CA  SER A 124     -15.738   7.194  29.423  1.00  0.00            
ATOM   1520  HA  SER A 124     -15.654   6.666  28.468  1.00  0.00            
ATOM   1521  CB  SER A 124     -17.279   7.197  29.720  1.00  0.00            
ATOM   1522  HB1 SER A 124     -17.687   6.197  29.787  1.00  0.00            
ATOM   1523  HB2 SER A 124     -17.754   7.623  28.842  1.00  0.00            
ATOM   1524  OG  SER A 124     -17.715   8.048  30.852  1.00  0.00            
ATOM   1525  HG  SER A 124     -17.428   7.632  31.665  1.00  0.00            
ATOM   1526  C   SER A 124     -15.291   8.675  29.184  1.00  0.00            
ATOM   1527  O   SER A 124     -15.429   9.275  28.163  1.00  0.00            
ATOM   1528  N   GLU A 125     -14.679   9.256  30.227  1.00  0.00            
ATOM   1529  H   GLU A 125     -14.677   8.706  31.070  1.00  0.00            
ATOM   1530  CA  GLU A 125     -13.882  10.435  30.210  1.00  0.00            
ATOM   1531  HA  GLU A 125     -14.130  11.031  29.326  1.00  0.00            
ATOM   1532  CB  GLU A 125     -14.052  11.264  31.474  1.00  0.00            
ATOM   1533  HB1 GLU A 125     -13.470  10.772  32.259  1.00  0.00            
ATOM   1534  HB2 GLU A 125     -15.090  11.238  31.809  1.00  0.00            
ATOM   1535  CG  GLU A 125     -13.732  12.817  31.240  1.00  0.00            
ATOM   1536  HG1 GLU A 125     -14.700  13.246  30.970  1.00  0.00            
ATOM   1537  HG2 GLU A 125     -13.001  12.923  30.443  1.00  0.00            
ATOM   1538  CD  GLU A 125     -13.148  13.240  32.567  1.00  0.00            
ATOM   1539  OE1 GLU A 125     -11.921  13.607  32.589  1.00  0.00            
ATOM   1540  OE2 GLU A 125     -13.879  13.322  33.554  1.00  0.00            
ATOM   1541  C   GLU A 125     -12.449  10.146  29.890  1.00  0.00            
ATOM   1542  O   GLU A 125     -11.645  11.058  30.083  1.00  0.00            
ATOM   1543  N   CYS A 126     -12.110   8.936  29.351  1.00  0.00            
ATOM   1544  H   CYS A 126     -12.747   8.160  29.211  1.00  0.00            
ATOM   1545  CA  CYS A 126     -10.726   8.592  28.879  1.00  0.00            
ATOM   1546  HA  CYS A 126     -10.182   9.516  28.725  1.00  0.00            
ATOM   1547  CB  CYS A 126      -9.986   7.829  29.962  1.00  0.00            
ATOM   1548  HB1 CYS A 126     -10.619   7.004  30.277  1.00  0.00            
ATOM   1549  HB2 CYS A 126      -9.798   8.456  30.841  1.00  0.00            
ATOM   1550  SG  CYS A 126      -8.304   7.074  29.632  1.00  0.00            
ATOM   1551  C   CYS A 126     -10.674   7.779  27.633  1.00  0.00            
ATOM   1552  O   CYS A 126      -9.722   7.943  26.863  1.00  0.00            
ATOM   1553  N   GLU A 127     -11.787   7.190  27.169  1.00  0.00            
ATOM   1554  H   GLU A 127     -12.543   7.108  27.832  1.00  0.00            
ATOM   1555  CA  GLU A 127     -11.708   6.464  25.849  1.00  0.00            
ATOM   1556  HA  GLU A 127     -10.755   5.953  25.698  1.00  0.00            
ATOM   1557  CB  GLU A 127     -12.830   5.418  25.825  1.00  0.00            
ATOM   1558  HB1 GLU A 127     -13.114   5.261  24.785  1.00  0.00            
ATOM   1559  HB2 GLU A 127     -13.717   5.818  26.308  1.00  0.00            
ATOM   1560  CG  GLU A 127     -12.255   4.160  26.359  1.00  0.00            
ATOM   1561  HG1 GLU A 127     -11.996   4.390  27.390  1.00  0.00            
ATOM   1562  HG2 GLU A 127     -11.377   3.810  25.812  1.00  0.00            
ATOM   1563  CD  GLU A 127     -13.264   2.986  26.359  1.00  0.00            
ATOM   1564  OE1 GLU A 127     -14.494   3.162  26.343  1.00  0.00            
ATOM   1565  OE2 GLU A 127     -12.719   1.830  26.350  1.00  0.00            
ATOM   1566  C   GLU A 127     -11.825   7.448  24.682  1.00  0.00            
ATOM   1567  O   GLU A 127     -12.830   8.170  24.637  1.00  0.00            
ATOM   1568  N   GLU A 128     -10.896   7.470  23.750  1.00  0.00            
ATOM   1569  H   GLU A 128     -10.107   6.844  23.884  1.00  0.00            
ATOM   1570  CA  GLU A 128     -11.246   7.886  22.430  1.00  0.00            
ATOM   1571  HA  GLU A 128     -11.553   8.930  22.460  1.00  0.00            
ATOM   1572  CB  GLU A 128      -9.931   7.842  21.566  1.00  0.00            
ATOM   1573  HB1 GLU A 128      -9.542   6.831  21.698  1.00  0.00            
ATOM   1574  HB2 GLU A 128      -9.247   8.546  22.038  1.00  0.00            
ATOM   1575  CG  GLU A 128      -9.972   8.073  20.087  1.00  0.00            
ATOM   1576  HG1 GLU A 128     -10.584   7.343  19.549  1.00  0.00            
ATOM   1577  HG2 GLU A 128      -8.947   8.014  19.724  1.00  0.00            
ATOM   1578  CD  GLU A 128     -10.528   9.412  19.737  1.00  0.00            
ATOM   1579  OE1 GLU A 128     -11.775   9.569  19.856  1.00  0.00            
ATOM   1580  OE2 GLU A 128      -9.817  10.289  19.311  1.00  0.00            
ATOM   1581  C   GLU A 128     -12.448   7.069  21.861  1.00  0.00            
ATOM   1582  O   GLU A 128     -12.522   5.816  22.067  1.00  0.00            
ATOM   1583  N   SER A 129     -13.273   7.663  20.973  1.00  0.00            
ATOM   1584  H   SER A 129     -13.117   8.644  20.836  1.00  0.00            
ATOM   1585  CA  SER A 129     -14.353   6.981  20.233  1.00  0.00            
ATOM   1586  HA  SER A 129     -14.243   5.918  20.453  1.00  0.00            
ATOM   1587  CB  SER A 129     -15.758   7.388  20.793  1.00  0.00            
ATOM   1588  HB1 SER A 129     -16.434   7.040  20.003  1.00  0.00            
ATOM   1589  HB2 SER A 129     -15.707   8.462  20.960  1.00  0.00            
ATOM   1590  OG  SER A 129     -16.060   6.746  21.996  1.00  0.00            
ATOM   1591  HG  SER A 129     -16.259   5.820  21.846  1.00  0.00            
ATOM   1592  C   SER A 129     -14.261   7.187  18.709  1.00  0.00            
ATOM   1593  O   SER A 129     -14.672   6.288  17.898  1.00  0.00            
ATOM   1594  N   LYS A 130     -13.750   8.398  18.255  1.00  0.00            
ATOM   1595  H   LYS A 130     -13.244   9.047  18.843  1.00  0.00            
ATOM   1596  CA  LYS A 130     -13.811   8.730  16.742  1.00  0.00            
ATOM   1597  HA  LYS A 130     -14.745   8.389  16.311  1.00  0.00            
ATOM   1598  CB  LYS A 130     -13.889  10.254  16.581  1.00  0.00            
ATOM   1599  HB1 LYS A 130     -14.041  10.692  15.600  1.00  0.00            
ATOM   1600  HB2 LYS A 130     -12.974  10.648  17.030  1.00  0.00            
ATOM   1601  CG  LYS A 130     -15.207  10.858  17.251  1.00  0.00            
ATOM   1602  HG1 LYS A 130     -15.101  10.820  18.341  1.00  0.00            
ATOM   1603  HG2 LYS A 130     -16.008  10.166  17.015  1.00  0.00            
ATOM   1604  CD  LYS A 130     -15.595  12.278  16.862  1.00  0.00            
ATOM   1605  HD1 LYS A 130     -15.610  12.488  15.794  1.00  0.00            
ATOM   1606  HD2 LYS A 130     -14.792  12.911  17.233  1.00  0.00            
ATOM   1607  CE  LYS A 130     -16.888  12.613  17.620  1.00  0.00            
ATOM   1608  HE1 LYS A 130     -16.673  12.497  18.682  1.00  0.00            
ATOM   1609  HE2 LYS A 130     -17.671  11.870  17.459  1.00  0.00            
ATOM   1610  NZ  LYS A 130     -17.329  13.986  17.293  1.00  0.00            
ATOM   1611  HZ1 LYS A 130     -17.444  14.193  16.312  1.00  0.00            
ATOM   1612  HZ2 LYS A 130     -18.159  14.240  17.815  1.00  0.00            
ATOM   1613  HZ3 LYS A 130     -16.748  14.676  17.760  1.00  0.00            
ATOM   1614  C   LYS A 130     -12.682   8.109  15.879  1.00  0.00            
ATOM   1615  O   LYS A 130     -11.568   8.080  16.414  1.00  0.00            
ATOM   1616  N   ARG A 131     -12.987   7.552  14.687  1.00  0.00            
ATOM   1617  H   ARG A 131     -13.847   7.842  14.257  1.00  0.00            
ATOM   1618  CA  ARG A 131     -11.915   6.875  13.887  1.00  0.00            
ATOM   1619  HA  ARG A 131     -11.375   6.223  14.563  1.00  0.00            
ATOM   1620  CB  ARG A 131     -12.520   6.206  12.688  1.00  0.00            
ATOM   1621  HB1 ARG A 131     -11.837   5.688  12.018  1.00  0.00            
ATOM   1622  HB2 ARG A 131     -13.039   7.035  12.187  1.00  0.00            
ATOM   1623  CG  ARG A 131     -13.505   5.090  13.032  1.00  0.00            
ATOM   1624  HG1 ARG A 131     -14.284   5.480  13.680  1.00  0.00            
ATOM   1625  HG2 ARG A 131     -12.962   4.267  13.484  1.00  0.00            
ATOM   1626  CD  ARG A 131     -14.188   4.609  11.803  1.00  0.00            
ATOM   1627  HD1 ARG A 131     -13.422   4.344  11.076  1.00  0.00            
ATOM   1628  HD2 ARG A 131     -14.839   5.358  11.368  1.00  0.00            
ATOM   1629  NE  ARG A 131     -15.048   3.405  12.176  1.00  0.00            
ATOM   1630  HE  ARG A 131     -14.561   2.561  12.467  1.00  0.00            
ATOM   1631  CZ  ARG A 131     -16.351   3.359  12.315  1.00  0.00            
ATOM   1632  NH1 ARG A 131     -17.079   4.352  12.025  1.00  0.00            
ATOM   1633 1HH1 ARG A 131     -16.825   4.987  11.281  1.00  0.00            
ATOM   1634 2HH1 ARG A 131     -18.026   4.412  12.380  1.00  0.00            
ATOM   1635  NH2 ARG A 131     -16.945   2.332  12.935  1.00  0.00            
ATOM   1636 1HH2 ARG A 131     -16.346   1.620  13.323  1.00  0.00            
ATOM   1637 2HH2 ARG A 131     -17.839   2.541  13.342  1.00  0.00            
ATOM   1638  C   ARG A 131     -10.880   8.001  13.436  1.00  0.00            
ATOM   1639  O   ARG A 131     -11.135   9.171  13.346  1.00  0.00            
ATOM   1640  N   GLY A 132      -9.665   7.487  13.144  1.00  0.00            
ATOM   1641  H   GLY A 132      -9.391   6.515  13.229  1.00  0.00            
ATOM   1642  CA  GLY A 132      -8.560   8.442  12.832  1.00  0.00            
ATOM   1643  HA1 GLY A 132      -7.608   7.909  12.923  1.00  0.00            
ATOM   1644  HA2 GLY A 132      -8.671   9.405  13.324  1.00  0.00            
ATOM   1645  C   GLY A 132      -8.627   8.832  11.337  1.00  0.00            
ATOM   1646  O   GLY A 132      -9.359   8.235  10.546  1.00  0.00            
ATOM   1647  N   GLU A 133      -7.930   9.923  10.928  1.00  0.00            
ATOM   1648  H   GLU A 133      -7.390  10.450  11.597  1.00  0.00            
ATOM   1649  CA  GLU A 133      -8.316  10.716   9.734  1.00  0.00            
ATOM   1650  HA  GLU A 133      -9.379  10.913   9.556  1.00  0.00            
ATOM   1651  CB  GLU A 133      -7.629  12.035   9.795  1.00  0.00            
ATOM   1652  HB1 GLU A 133      -7.535  12.531   8.834  1.00  0.00            
ATOM   1653  HB2 GLU A 133      -6.580  11.947  10.104  1.00  0.00            
ATOM   1654  CG  GLU A 133      -8.301  12.981  10.785  1.00  0.00            
ATOM   1655  HG1 GLU A 133      -8.227  12.461  11.738  1.00  0.00            
ATOM   1656  HG2 GLU A 133      -9.360  13.121  10.598  1.00  0.00            
ATOM   1657  CD  GLU A 133      -7.581  14.335  10.720  1.00  0.00            
ATOM   1658  OE1 GLU A 133      -6.788  14.783  11.623  1.00  0.00            
ATOM   1659  OE2 GLU A 133      -7.878  15.021   9.717  1.00  0.00            
ATOM   1660  C   GLU A 133      -7.820   9.982   8.434  1.00  0.00            
ATOM   1661  O   GLU A 133      -8.267  10.369   7.341  1.00  0.00            
ATOM   1662  N   ARG A 134      -6.997   8.938   8.616  1.00  0.00            
ATOM   1663  H   ARG A 134      -6.715   8.681   9.552  1.00  0.00            
ATOM   1664  CA  ARG A 134      -6.657   7.923   7.593  1.00  0.00            
ATOM   1665  HA  ARG A 134      -6.043   7.148   8.048  1.00  0.00            
ATOM   1666  CB  ARG A 134      -5.764   8.594   6.557  1.00  0.00            
ATOM   1667  HB1 ARG A 134      -6.343   9.370   6.047  1.00  0.00            
ATOM   1668  HB2 ARG A 134      -5.482   7.903   5.760  1.00  0.00            
ATOM   1669  CG  ARG A 134      -4.544   9.268   7.157  1.00  0.00            
ATOM   1670  HG1 ARG A 134      -3.944   8.556   7.721  1.00  0.00            
ATOM   1671  HG2 ARG A 134      -4.848  10.081   7.822  1.00  0.00            
ATOM   1672  CD  ARG A 134      -3.521   9.799   6.098  1.00  0.00            
ATOM   1673  HD1 ARG A 134      -2.805  10.423   6.633  1.00  0.00            
ATOM   1674  HD2 ARG A 134      -4.007  10.457   5.389  1.00  0.00            
ATOM   1675  NE  ARG A 134      -2.824   8.711   5.337  1.00  0.00            
ATOM   1676  HE  ARG A 134      -3.253   7.801   5.445  1.00  0.00            
ATOM   1677  CZ  ARG A 134      -1.747   8.808   4.673  1.00  0.00            
ATOM   1678  NH1 ARG A 134      -1.264   9.920   4.369  1.00  0.00            
ATOM   1679 1HH1 ARG A 134      -1.817  10.751   4.513  1.00  0.00            
ATOM   1680 2HH1 ARG A 134      -0.384   9.996   3.862  1.00  0.00            
ATOM   1681  NH2 ARG A 134      -1.230   7.787   4.127  1.00  0.00            
ATOM   1682 1HH2 ARG A 134      -1.647   6.919   4.425  1.00  0.00            
ATOM   1683 2HH2 ARG A 134      -0.320   7.752   3.688  1.00  0.00            
ATOM   1684  C   ARG A 134      -7.820   7.129   6.986  1.00  0.00            
ATOM   1685  O   ARG A 134      -7.736   6.508   5.893  1.00  0.00            
ATOM   1686  N   SER A 135      -8.940   6.989   7.764  1.00  0.00            
ATOM   1687  H   SER A 135      -9.002   7.595   8.564  1.00  0.00            
ATOM   1688  CA  SER A 135     -10.067   6.055   7.521  1.00  0.00            
ATOM   1689  HA  SER A 135     -10.261   6.163   6.454  1.00  0.00            
ATOM   1690  CB  SER A 135     -11.310   6.398   8.400  1.00  0.00            
ATOM   1691  HB1 SER A 135     -11.508   7.467   8.371  1.00  0.00            
ATOM   1692  HB2 SER A 135     -11.021   6.161   9.426  1.00  0.00            
ATOM   1693  OG  SER A 135     -12.459   5.736   7.934  1.00  0.00            
ATOM   1694  HG  SER A 135     -13.196   6.151   8.398  1.00  0.00            
ATOM   1695  C   SER A 135      -9.610   4.658   7.794  1.00  0.00            
ATOM   1696  O   SER A 135      -8.585   4.442   8.372  1.00  0.00            
ATOM   1697  N   SER A 136     -10.364   3.694   7.361  1.00  0.00            
ATOM   1698  H   SER A 136     -11.276   3.964   7.029  1.00  0.00            
ATOM   1699  CA  SER A 136     -10.024   2.274   7.360  1.00  0.00            
ATOM   1700  HA  SER A 136      -8.934   2.275   7.317  1.00  0.00            
ATOM   1701  CB  SER A 136     -10.394   1.682   8.738  1.00  0.00            
ATOM   1702  HB1 SER A 136      -9.914   2.268   9.520  1.00  0.00            
ATOM   1703  HB2 SER A 136     -10.057   0.647   8.784  1.00  0.00            
ATOM   1704  OG  SER A 136     -11.777   1.710   8.870  1.00  0.00            
ATOM   1705  HG  SER A 136     -11.967   1.726   9.817  1.00  0.00            
ATOM   1706  C   SER A 136     -10.729   1.504   6.247  1.00  0.00            
ATOM   1707  O   SER A 136     -11.785   1.951   5.689  1.00  0.00            
ATOM   1708  N   PRO A 137     -10.355   0.268   6.018  1.00  0.00            
ATOM   1709  CD  PRO A 137      -8.999  -0.213   6.230  1.00  0.00            
ATOM   1710  HD1 PRO A 137      -8.592  -0.162   7.240  1.00  0.00            
ATOM   1711  HD2 PRO A 137      -8.245   0.266   5.622  1.00  0.00            
ATOM   1712  CG  PRO A 137      -9.079  -1.726   5.845  1.00  0.00            
ATOM   1713  HG1 PRO A 137      -9.412  -2.268   6.734  1.00  0.00            
ATOM   1714  HG2 PRO A 137      -8.154  -2.197   5.507  1.00  0.00            
ATOM   1715  CB  PRO A 137     -10.195  -1.763   4.723  1.00  0.00            
ATOM   1716  HB1 PRO A 137     -10.716  -2.721   4.691  1.00  0.00            
ATOM   1717  HB2 PRO A 137      -9.642  -1.604   3.793  1.00  0.00            
ATOM   1718  CA  PRO A 137     -11.143  -0.620   5.162  1.00  0.00            
ATOM   1719  HA  PRO A 137     -11.396  -0.138   4.217  1.00  0.00            
ATOM   1720  C   PRO A 137     -12.442  -1.148   5.832  1.00  0.00            
ATOM   1721  O   PRO A 137     -12.945  -2.237   5.437  1.00  0.00            
ATOM   1722  N   GLU A 138     -12.996  -0.423   6.814  1.00  0.00            
ATOM   1723  H   GLU A 138     -12.486   0.406   7.066  1.00  0.00            
ATOM   1724  CA  GLU A 138     -14.314  -0.675   7.478  1.00  0.00            
ATOM   1725  HA  GLU A 138     -14.852  -1.560   7.129  1.00  0.00            
ATOM   1726  CB  GLU A 138     -14.193  -0.696   8.981  1.00  0.00            
ATOM   1727  HB1 GLU A 138     -15.149  -0.676   9.497  1.00  0.00            
ATOM   1728  HB2 GLU A 138     -13.622   0.174   9.308  1.00  0.00            
ATOM   1729  CG  GLU A 138     -13.406  -1.873   9.524  1.00  0.00            
ATOM   1730  HG1 GLU A 138     -13.418  -1.704  10.594  1.00  0.00            
ATOM   1731  HG2 GLU A 138     -12.406  -1.820   9.114  1.00  0.00            
ATOM   1732  CD  GLU A 138     -14.072  -3.284   9.236  1.00  0.00            
ATOM   1733  OE1 GLU A 138     -13.453  -4.204   8.687  1.00  0.00            
ATOM   1734  OE2 GLU A 138     -15.320  -3.394   9.460  1.00  0.00            
ATOM   1735  C   GLU A 138     -15.278   0.440   7.083  1.00  0.00            
ATOM   1736  O   GLU A 138     -16.463   0.182   7.274  1.00  0.00            
ATOM   1737  N   GLU A 139     -14.738   1.582   6.678  1.00  0.00            
ATOM   1738  H   GLU A 139     -13.736   1.710   6.688  1.00  0.00            
ATOM   1739  CA  GLU A 139     -15.594   2.704   6.341  1.00  0.00            
ATOM   1740  HA  GLU A 139     -16.561   2.310   6.060  1.00  0.00            
ATOM   1741  CB  GLU A 139     -15.811   3.598   7.626  1.00  0.00            
ATOM   1742  HB1 GLU A 139     -14.802   3.824   7.979  1.00  0.00            
ATOM   1743  HB2 GLU A 139     -16.305   2.958   8.361  1.00  0.00            
ATOM   1744  CG  GLU A 139     -16.869   4.697   7.414  1.00  0.00            
ATOM   1745  HG1 GLU A 139     -17.717   4.275   6.868  1.00  0.00            
ATOM   1746  HG2 GLU A 139     -16.411   5.544   6.910  1.00  0.00            
ATOM   1747  CD  GLU A 139     -17.358   5.208   8.759  1.00  0.00            
ATOM   1748  OE1 GLU A 139     -18.546   5.314   8.919  1.00  0.00            
ATOM   1749  OE2 GLU A 139     -16.572   5.596   9.601  1.00  0.00            
ATOM   1750  C   GLU A 139     -15.037   3.479   5.093  1.00  0.00            
ATOM   1751  O   GLU A 139     -15.494   3.236   3.958  1.00  0.00            
ATOM   1752  N   GLN A 140     -14.086   4.396   5.268  1.00  0.00            
ATOM   1753  H   GLN A 140     -13.861   4.682   6.211  1.00  0.00            
ATOM   1754  CA  GLN A 140     -13.780   5.365   4.177  1.00  0.00            
ATOM   1755  HA  GLN A 140     -14.710   5.811   3.817  1.00  0.00            
ATOM   1756  CB  GLN A 140     -12.967   6.484   4.733  1.00  0.00            
ATOM   1757  HB1 GLN A 140     -12.018   6.070   5.059  1.00  0.00            
ATOM   1758  HB2 GLN A 140     -13.431   7.063   5.531  1.00  0.00            
ATOM   1759  CG  GLN A 140     -12.558   7.494   3.681  1.00  0.00            
ATOM   1760  HG1 GLN A 140     -13.391   7.837   3.080  1.00  0.00            
ATOM   1761  HG2 GLN A 140     -11.871   6.945   3.039  1.00  0.00            
ATOM   1762  CD  GLN A 140     -11.704   8.681   4.303  1.00  0.00            
ATOM   1763  OE1 GLN A 140     -10.831   8.528   5.154  1.00  0.00            
ATOM   1764  NE2 GLN A 140     -12.045   9.940   3.975  1.00  0.00            
ATOM   1765 1HE2 GLN A 140     -12.847  10.178   3.409  1.00  0.00            
ATOM   1766 2HE2 GLN A 140     -11.655  10.711   4.498  1.00  0.00            
ATOM   1767  C   GLN A 140     -13.140   4.602   2.917  1.00  0.00            
ATOM   1768  O   GLN A 140     -13.426   4.853   1.765  1.00  0.00            
ATOM   1769  N   LEU A 141     -12.318   3.521   3.230  1.00  0.00            
ATOM   1770  H   LEU A 141     -12.165   3.299   4.210  1.00  0.00            
ATOM   1771  CA  LEU A 141     -11.714   2.753   2.152  1.00  0.00            
ATOM   1772  HA  LEU A 141     -11.738   3.357   1.253  1.00  0.00            
ATOM   1773  CB  LEU A 141     -10.261   2.454   2.551  1.00  0.00            
ATOM   1774  HB1 LEU A 141      -9.745   1.989   1.707  1.00  0.00            
ATOM   1775  HB2 LEU A 141     -10.255   1.677   3.316  1.00  0.00            
ATOM   1776  CG  LEU A 141      -9.416   3.696   3.067  1.00  0.00            
ATOM   1777  HG  LEU A 141      -9.755   4.208   3.972  1.00  0.00            
ATOM   1778  CD1 LEU A 141      -7.925   3.216   3.353  1.00  0.00            
ATOM   1779 1HD1 LEU A 141      -7.312   2.928   2.502  1.00  0.00            
ATOM   1780 2HD1 LEU A 141      -7.470   4.126   3.725  1.00  0.00            
ATOM   1781 3HD1 LEU A 141      -8.059   2.337   4.001  1.00  0.00            
ATOM   1782  CD2 LEU A 141      -9.317   4.710   1.952  1.00  0.00            
ATOM   1783 1HD2 LEU A 141      -8.634   5.466   2.321  1.00  0.00            
ATOM   1784 2HD2 LEU A 141      -9.085   4.254   0.987  1.00  0.00            
ATOM   1785 3HD2 LEU A 141     -10.238   5.274   1.777  1.00  0.00            
ATOM   1786  C   LEU A 141     -12.497   1.440   1.774  1.00  0.00            
ATOM   1787  O   LEU A 141     -11.866   0.636   1.079  1.00  0.00            
ATOM   1788  N   LEU A 142     -13.748   1.121   2.287  1.00  0.00            
ATOM   1789  H   LEU A 142     -14.114   1.861   2.874  1.00  0.00            
ATOM   1790  CA  LEU A 142     -14.463  -0.176   2.145  1.00  0.00            
ATOM   1791  HA  LEU A 142     -13.705  -0.898   2.447  1.00  0.00            
ATOM   1792  CB  LEU A 142     -15.535  -0.219   3.232  1.00  0.00            
ATOM   1793  HB1 LEU A 142     -16.185   0.651   3.063  1.00  0.00            
ATOM   1794  HB2 LEU A 142     -15.087  -0.049   4.204  1.00  0.00            
ATOM   1795  CG  LEU A 142     -16.314  -1.576   3.267  1.00  0.00            
ATOM   1796  HG  LEU A 142     -16.713  -1.694   2.261  1.00  0.00            
ATOM   1797  CD1 LEU A 142     -15.598  -2.878   3.554  1.00  0.00            
ATOM   1798 1HD1 LEU A 142     -15.249  -2.791   4.588  1.00  0.00            
ATOM   1799 2HD1 LEU A 142     -16.374  -3.647   3.461  1.00  0.00            
ATOM   1800 3HD1 LEU A 142     -14.607  -3.000   3.105  1.00  0.00            
ATOM   1801  CD2 LEU A 142     -17.425  -1.367   4.256  1.00  0.00            
ATOM   1802 1HD2 LEU A 142     -16.977  -1.270   5.254  1.00  0.00            
ATOM   1803 2HD2 LEU A 142     -18.052  -0.467   4.219  1.00  0.00            
ATOM   1804 3HD2 LEU A 142     -18.129  -2.200   4.220  1.00  0.00            
ATOM   1805  C   LEU A 142     -14.998  -0.582   0.687  1.00  0.00            
ATOM   1806  O   LEU A 142     -14.646  -1.721   0.240  1.00  0.00            
ATOM   1807  N   PHE A 143     -15.472   0.331  -0.101  1.00  0.00            
ATOM   1808  H   PHE A 143     -15.578   1.274   0.251  1.00  0.00            
ATOM   1809  CA  PHE A 143     -15.959   0.021  -1.435  1.00  0.00            
ATOM   1810  HA  PHE A 143     -16.333  -0.997  -1.399  1.00  0.00            
ATOM   1811  CB  PHE A 143     -17.102   0.986  -1.769  1.00  0.00            
ATOM   1812  HB1 PHE A 143     -16.723   2.000  -1.648  1.00  0.00            
ATOM   1813  HB2 PHE A 143     -17.833   0.846  -0.976  1.00  0.00            
ATOM   1814  CG  PHE A 143     -17.663   1.049  -3.189  1.00  0.00            
ATOM   1815  CD1 PHE A 143     -16.899   1.617  -4.247  1.00  0.00            
ATOM   1816  HD1 PHE A 143     -15.918   1.989  -4.010  1.00  0.00            
ATOM   1817  CE1 PHE A 143     -17.441   1.714  -5.516  1.00  0.00            
ATOM   1818  HE1 PHE A 143     -16.808   2.145  -6.280  1.00  0.00            
ATOM   1819  CZ  PHE A 143     -18.618   1.065  -5.803  1.00  0.00            
ATOM   1820  HZ  PHE A 143     -18.934   1.074  -6.830  1.00  0.00            
ATOM   1821  CE2 PHE A 143     -19.349   0.370  -4.797  1.00  0.00            
ATOM   1822  HE2 PHE A 143     -20.168  -0.277  -5.076  1.00  0.00            
ATOM   1823  CD2 PHE A 143     -18.959   0.489  -3.483  1.00  0.00            
ATOM   1824  HD2 PHE A 143     -19.548   0.138  -2.645  1.00  0.00            
ATOM   1825  C   PHE A 143     -14.768   0.075  -2.412  1.00  0.00            
ATOM   1826  O   PHE A 143     -14.659  -0.813  -3.240  1.00  0.00            
ATOM   1827  N   LEU A 144     -13.826   1.016  -2.160  1.00  0.00            
ATOM   1828  H   LEU A 144     -14.139   1.734  -1.508  1.00  0.00            
ATOM   1829  CA  LEU A 144     -12.427   0.973  -2.607  1.00  0.00            
ATOM   1830  HA  LEU A 144     -12.261   1.179  -3.664  1.00  0.00            
ATOM   1831  CB  LEU A 144     -11.586   2.031  -1.941  1.00  0.00            
ATOM   1832  HB1 LEU A 144     -11.421   1.803  -0.886  1.00  0.00            
ATOM   1833  HB2 LEU A 144     -12.208   2.925  -2.007  1.00  0.00            
ATOM   1834  CG  LEU A 144     -10.257   2.414  -2.639  1.00  0.00            
ATOM   1835  HG  LEU A 144      -9.435   1.698  -2.595  1.00  0.00            
ATOM   1836  CD1 LEU A 144     -10.303   2.631  -4.158  1.00  0.00            
ATOM   1837 1HD1 LEU A 144      -9.339   2.973  -4.528  1.00  0.00            
ATOM   1838 2HD1 LEU A 144     -10.576   1.707  -4.672  1.00  0.00            
ATOM   1839 3HD1 LEU A 144     -10.965   3.475  -4.314  1.00  0.00            
ATOM   1840  CD2 LEU A 144      -9.733   3.668  -1.994  1.00  0.00            
ATOM   1841 1HD2 LEU A 144     -10.490   4.424  -2.200  1.00  0.00            
ATOM   1842 2HD2 LEU A 144      -9.667   3.516  -0.908  1.00  0.00            
ATOM   1843 3HD2 LEU A 144      -8.732   3.912  -2.348  1.00  0.00            
ATOM   1844  C   LEU A 144     -11.770  -0.444  -2.379  1.00  0.00            
ATOM   1845  O   LEU A 144     -11.313  -1.084  -3.332  1.00  0.00            
ATOM   1846  N   TYR A 145     -11.800  -0.998  -1.179  1.00  0.00            
ATOM   1847  H   TYR A 145     -12.131  -0.411  -0.421  1.00  0.00            
ATOM   1848  CA  TYR A 145     -11.136  -2.337  -0.914  1.00  0.00            
ATOM   1849  HA  TYR A 145     -10.075  -2.162  -1.120  1.00  0.00            
ATOM   1850  CB  TYR A 145     -11.306  -2.782   0.531  1.00  0.00            
ATOM   1851  HB1 TYR A 145     -12.315  -3.090   0.783  1.00  0.00            
ATOM   1852  HB2 TYR A 145     -11.065  -1.855   1.049  1.00  0.00            
ATOM   1853  CG  TYR A 145     -10.329  -3.835   1.102  1.00  0.00            
ATOM   1854  CD1 TYR A 145     -10.641  -4.379   2.356  1.00  0.00            
ATOM   1855  HD1 TYR A 145     -11.549  -4.127   2.886  1.00  0.00            
ATOM   1856  CE1 TYR A 145      -9.762  -5.306   2.937  1.00  0.00            
ATOM   1857  HE1 TYR A 145     -10.023  -5.760   3.883  1.00  0.00            
ATOM   1858  CZ  TYR A 145      -8.542  -5.685   2.372  1.00  0.00            
ATOM   1859  OH  TYR A 145      -7.742  -6.577   3.057  1.00  0.00            
ATOM   1860  HH  TYR A 145      -8.020  -6.750   3.954  1.00  0.00            
ATOM   1861  CE2 TYR A 145      -8.349  -5.270   1.010  1.00  0.00            
ATOM   1862  HE2 TYR A 145      -7.406  -5.506   0.544  1.00  0.00            
ATOM   1863  CD2 TYR A 145      -9.173  -4.291   0.417  1.00  0.00            
ATOM   1864  HD2 TYR A 145      -8.767  -3.821  -0.476  1.00  0.00            
ATOM   1865  C   TYR A 145     -11.638  -3.389  -1.844  1.00  0.00            
ATOM   1866  O   TYR A 145     -10.843  -4.202  -2.374  1.00  0.00            
ATOM   1867  N   ILE A 146     -12.954  -3.322  -2.204  1.00  0.00            
ATOM   1868  H   ILE A 146     -13.534  -2.598  -1.795  1.00  0.00            
ATOM   1869  CA  ILE A 146     -13.663  -4.262  -3.058  1.00  0.00            
ATOM   1870  HA  ILE A 146     -13.327  -5.273  -2.841  1.00  0.00            
ATOM   1871  CB  ILE A 146     -15.124  -4.179  -2.660  1.00  0.00            
ATOM   1872  HB  ILE A 146     -15.409  -3.127  -2.669  1.00  0.00            
ATOM   1873  CG2 ILE A 146     -16.028  -4.941  -3.571  1.00  0.00            
ATOM   1874 1HG2 ILE A 146     -15.560  -5.880  -3.884  1.00  0.00            
ATOM   1875 2HG2 ILE A 146     -16.956  -5.322  -3.136  1.00  0.00            
ATOM   1876 3HG2 ILE A 146     -16.287  -4.327  -4.430  1.00  0.00            
ATOM   1877  CG1 ILE A 146     -15.302  -4.766  -1.168  1.00  0.00            
ATOM   1878 1HG1 ILE A 146     -14.479  -4.420  -0.539  1.00  0.00            
ATOM   1879 2HG1 ILE A 146     -15.231  -5.855  -1.094  1.00  0.00            
ATOM   1880  CD  ILE A 146     -16.536  -4.441  -0.398  1.00  0.00            
ATOM   1881  HD1 ILE A 146     -16.661  -3.359  -0.438  1.00  0.00            
ATOM   1882  HD2 ILE A 146     -17.378  -4.916  -0.911  1.00  0.00            
ATOM   1883  HD3 ILE A 146     -16.416  -4.865   0.596  1.00  0.00            
ATOM   1884  C   ILE A 146     -13.470  -4.158  -4.565  1.00  0.00            
ATOM   1885  O   ILE A 146     -13.346  -5.127  -5.302  1.00  0.00            
ATOM   1886  N   ILE A 147     -13.388  -2.878  -5.033  1.00  0.00            
ATOM   1887  H   ILE A 147     -13.498  -2.047  -4.472  1.00  0.00            
ATOM   1888  CA  ILE A 147     -13.339  -2.580  -6.469  1.00  0.00            
ATOM   1889  HA  ILE A 147     -13.915  -3.296  -7.044  1.00  0.00            
ATOM   1890  CB  ILE A 147     -13.836  -1.193  -6.859  1.00  0.00            
ATOM   1891  HB  ILE A 147     -13.772  -1.135  -7.945  1.00  0.00            
ATOM   1892  CG2 ILE A 147     -15.309  -1.086  -6.645  1.00  0.00            
ATOM   1893 1HG2 ILE A 147     -15.729  -2.027  -6.983  1.00  0.00            
ATOM   1894 2HG2 ILE A 147     -15.573  -1.113  -5.588  1.00  0.00            
ATOM   1895 3HG2 ILE A 147     -15.738  -0.189  -7.102  1.00  0.00            
ATOM   1896  CG1 ILE A 147     -13.012  -0.020  -6.271  1.00  0.00            
ATOM   1897 1HG1 ILE A 147     -12.014  -0.044  -6.696  1.00  0.00            
ATOM   1898 2HG1 ILE A 147     -12.877  -0.135  -5.192  1.00  0.00            
ATOM   1899  CD  ILE A 147     -13.467   1.420  -6.624  1.00  0.00            
ATOM   1900  HD1 ILE A 147     -14.387   1.574  -6.056  1.00  0.00            
ATOM   1901  HD2 ILE A 147     -12.745   2.192  -6.345  1.00  0.00            
ATOM   1902  HD3 ILE A 147     -13.790   1.431  -7.663  1.00  0.00            
ATOM   1903  C   ILE A 147     -11.913  -2.685  -6.981  1.00  0.00            
ATOM   1904  O   ILE A 147     -11.708  -3.109  -8.102  1.00  0.00            
ATOM   1905  N   TYR A 148     -10.890  -2.317  -6.158  1.00  0.00            
ATOM   1906  H   TYR A 148     -11.080  -1.978  -5.224  1.00  0.00            
ATOM   1907  CA  TYR A 148      -9.498  -2.458  -6.627  1.00  0.00            
ATOM   1908  HA  TYR A 148      -9.401  -1.952  -7.590  1.00  0.00            
ATOM   1909  CB  TYR A 148      -8.594  -1.694  -5.624  1.00  0.00            
ATOM   1910  HB1 TYR A 148      -9.271  -1.398  -4.815  1.00  0.00            
ATOM   1911  HB2 TYR A 148      -8.248  -0.717  -5.966  1.00  0.00            
ATOM   1912  CG  TYR A 148      -7.494  -2.398  -4.998  1.00  0.00            
ATOM   1913  CD1 TYR A 148      -6.295  -2.439  -5.696  1.00  0.00            
ATOM   1914  HD1 TYR A 148      -6.147  -2.022  -6.684  1.00  0.00            
ATOM   1915  CE1 TYR A 148      -5.158  -2.827  -5.023  1.00  0.00            
ATOM   1916  HE1 TYR A 148      -4.245  -2.729  -5.590  1.00  0.00            
ATOM   1917  CZ  TYR A 148      -5.218  -3.195  -3.647  1.00  0.00            
ATOM   1918  OH  TYR A 148      -4.133  -3.665  -3.019  1.00  0.00            
ATOM   1919  HH  TYR A 148      -4.379  -4.019  -2.163  1.00  0.00            
ATOM   1920  CE2 TYR A 148      -6.413  -3.262  -2.948  1.00  0.00            
ATOM   1921  HE2 TYR A 148      -6.487  -3.495  -1.901  1.00  0.00            
ATOM   1922  CD2 TYR A 148      -7.536  -2.851  -3.643  1.00  0.00            
ATOM   1923  HD2 TYR A 148      -8.447  -2.733  -3.077  1.00  0.00            
ATOM   1924  C   TYR A 148      -9.186  -3.983  -6.850  1.00  0.00            
ATOM   1925  O   TYR A 148      -8.697  -4.428  -7.868  1.00  0.00            
ATOM   1926  N   THR A 149      -9.604  -4.826  -5.875  1.00  0.00            
ATOM   1927  H   THR A 149     -10.176  -4.460  -5.125  1.00  0.00            
ATOM   1928  CA  THR A 149      -9.494  -6.267  -5.808  1.00  0.00            
ATOM   1929  HA  THR A 149      -8.445  -6.533  -5.949  1.00  0.00            
ATOM   1930  CB  THR A 149      -9.919  -6.839  -4.443  1.00  0.00            
ATOM   1931  HB  THR A 149      -9.954  -7.922  -4.554  1.00  0.00            
ATOM   1932  CG2 THR A 149      -8.987  -6.453  -3.349  1.00  0.00            
ATOM   1933 1HG2 THR A 149      -8.870  -5.373  -3.265  1.00  0.00            
ATOM   1934 2HG2 THR A 149      -9.259  -6.775  -2.339  1.00  0.00            
ATOM   1935 3HG2 THR A 149      -8.056  -6.904  -3.680  1.00  0.00            
ATOM   1936  OG1 THR A 149     -11.144  -6.346  -4.005  1.00  0.00            
ATOM   1937  HG1 THR A 149     -11.081  -5.517  -3.528  1.00  0.00            
ATOM   1938  C   THR A 149     -10.258  -7.000  -6.897  1.00  0.00            
ATOM   1939  O   THR A 149      -9.620  -7.635  -7.686  1.00  0.00            
ATOM   1940  N   VAL A 150     -11.564  -6.711  -7.104  1.00  0.00            
ATOM   1941  H   VAL A 150     -12.061  -6.157  -6.430  1.00  0.00            
ATOM   1942  CA  VAL A 150     -12.381  -7.164  -8.279  1.00  0.00            
ATOM   1943  HA  VAL A 150     -12.291  -8.250  -8.368  1.00  0.00            
ATOM   1944  CB  VAL A 150     -13.855  -6.833  -8.088  1.00  0.00            
ATOM   1945  HB  VAL A 150     -13.854  -5.859  -7.589  1.00  0.00            
ATOM   1946  CG1 VAL A 150     -14.703  -6.799  -9.354  1.00  0.00            
ATOM   1947 1HG1 VAL A 150     -15.776  -6.632  -9.218  1.00  0.00            
ATOM   1948 2HG1 VAL A 150     -14.408  -6.023 -10.058  1.00  0.00            
ATOM   1949 3HG1 VAL A 150     -14.605  -7.795  -9.801  1.00  0.00            
ATOM   1950  CG2 VAL A 150     -14.557  -7.703  -7.011  1.00  0.00            
ATOM   1951 1HG2 VAL A 150     -15.593  -7.444  -6.803  1.00  0.00            
ATOM   1952 2HG2 VAL A 150     -14.477  -8.755  -7.284  1.00  0.00            
ATOM   1953 3HG2 VAL A 150     -14.023  -7.403  -6.112  1.00  0.00            
ATOM   1954  C   VAL A 150     -11.740  -6.719  -9.643  1.00  0.00            
ATOM   1955  O   VAL A 150     -11.592  -7.512 -10.536  1.00  0.00            
ATOM   1956  N   GLY A 151     -11.428  -5.406  -9.748  1.00  0.00            
ATOM   1957  H   GLY A 151     -11.808  -4.807  -9.043  1.00  0.00            
ATOM   1958  CA  GLY A 151     -10.772  -4.763 -10.881  1.00  0.00            
ATOM   1959  HA1 GLY A 151     -10.573  -3.704 -10.717  1.00  0.00            
ATOM   1960  HA2 GLY A 151     -11.482  -4.713 -11.704  1.00  0.00            
ATOM   1961  C   GLY A 151      -9.465  -5.281 -11.425  1.00  0.00            
ATOM   1962  O   GLY A 151      -9.302  -5.654 -12.615  1.00  0.00            
ATOM   1963  N   TYR A 152      -8.521  -5.595 -10.520  1.00  0.00            
ATOM   1964  H   TYR A 152      -8.754  -5.283  -9.588  1.00  0.00            
ATOM   1965  CA  TYR A 152      -7.400  -6.467 -10.777  1.00  0.00            
ATOM   1966  HA  TYR A 152      -6.785  -6.184 -11.639  1.00  0.00            
ATOM   1967  CB  TYR A 152      -6.407  -6.395  -9.590  1.00  0.00            
ATOM   1968  HB1 TYR A 152      -5.856  -7.333  -9.568  1.00  0.00            
ATOM   1969  HB2 TYR A 152      -7.064  -6.284  -8.731  1.00  0.00            
ATOM   1970  CG  TYR A 152      -5.358  -5.312  -9.751  1.00  0.00            
ATOM   1971  CD1 TYR A 152      -4.459  -5.300 -10.842  1.00  0.00            
ATOM   1972  HD1 TYR A 152      -4.589  -6.015 -11.641  1.00  0.00            
ATOM   1973  CE1 TYR A 152      -3.360  -4.382 -10.962  1.00  0.00            
ATOM   1974  HE1 TYR A 152      -2.645  -4.509 -11.766  1.00  0.00            
ATOM   1975  CZ  TYR A 152      -3.186  -3.415  -9.926  1.00  0.00            
ATOM   1976  OH  TYR A 152      -2.207  -2.466 -10.000  1.00  0.00            
ATOM   1977  HH  TYR A 152      -1.923  -2.232  -9.110  1.00  0.00            
ATOM   1978  CE2 TYR A 152      -4.019  -3.419  -8.826  1.00  0.00            
ATOM   1979  HE2 TYR A 152      -4.110  -2.581  -8.150  1.00  0.00            
ATOM   1980  CD2 TYR A 152      -5.121  -4.394  -8.736  1.00  0.00            
ATOM   1981  HD2 TYR A 152      -5.850  -4.371  -7.934  1.00  0.00            
ATOM   1982  C   TYR A 152      -7.736  -7.837 -11.244  1.00  0.00            
ATOM   1983  O   TYR A 152      -7.044  -8.432 -12.063  1.00  0.00            
ATOM   1984  N   ALA A 153      -8.826  -8.528 -10.775  1.00  0.00            
ATOM   1985  H   ALA A 153      -9.349  -7.985 -10.103  1.00  0.00            
ATOM   1986  CA  ALA A 153      -9.202  -9.951 -11.113  1.00  0.00            
ATOM   1987  HA  ALA A 153      -8.260 -10.501 -11.093  1.00  0.00            
ATOM   1988  CB  ALA A 153     -10.127 -10.516 -10.104  1.00  0.00            
ATOM   1989  HB1 ALA A 153      -9.646 -10.401  -9.125  1.00  0.00            
ATOM   1990  HB2 ALA A 153     -11.118 -10.080 -10.224  1.00  0.00            
ATOM   1991  HB3 ALA A 153     -10.268 -11.571 -10.321  1.00  0.00            
ATOM   1992  C   ALA A 153      -9.690  -9.986 -12.574  1.00  0.00            
ATOM   1993  O   ALA A 153      -9.221 -10.809 -13.396  1.00  0.00            
ATOM   1994  N   LEU A 154     -10.597  -9.072 -12.920  1.00  0.00            
ATOM   1995  H   LEU A 154     -10.884  -8.480 -12.156  1.00  0.00            
ATOM   1996  CA  LEU A 154     -11.017  -8.613 -14.291  1.00  0.00            
ATOM   1997  HA  LEU A 154     -11.546  -9.426 -14.798  1.00  0.00            
ATOM   1998  CB  LEU A 154     -11.844  -7.325 -14.274  1.00  0.00            
ATOM   1999  HB1 LEU A 154     -11.740  -6.727 -15.171  1.00  0.00            
ATOM   2000  HB2 LEU A 154     -11.363  -6.603 -13.613  1.00  0.00            
ATOM   2001  CG  LEU A 154     -13.290  -7.461 -13.769  1.00  0.00            
ATOM   2002  HG  LEU A 154     -13.162  -7.899 -12.781  1.00  0.00            
ATOM   2003  CD1 LEU A 154     -13.968  -6.074 -13.632  1.00  0.00            
ATOM   2004 1HD1 LEU A 154     -13.313  -5.320 -13.196  1.00  0.00            
ATOM   2005 2HD1 LEU A 154     -14.200  -5.681 -14.618  1.00  0.00            
ATOM   2006 3HD1 LEU A 154     -14.884  -6.135 -13.041  1.00  0.00            
ATOM   2007  CD2 LEU A 154     -14.087  -8.346 -14.720  1.00  0.00            
ATOM   2008 1HD2 LEU A 154     -14.056  -7.941 -15.736  1.00  0.00            
ATOM   2009 2HD2 LEU A 154     -13.817  -9.394 -14.642  1.00  0.00            
ATOM   2010 3HD2 LEU A 154     -15.140  -8.284 -14.415  1.00  0.00            
ATOM   2011  C   LEU A 154      -9.737  -8.457 -15.212  1.00  0.00            
ATOM   2012  O   LEU A 154      -9.546  -9.173 -16.215  1.00  0.00            
ATOM   2013  N   SER A 155      -8.720  -7.652 -14.796  1.00  0.00            
ATOM   2014  H   SER A 155      -8.752  -7.215 -13.876  1.00  0.00            
ATOM   2015  CA  SER A 155      -7.489  -7.448 -15.579  1.00  0.00            
ATOM   2016  HA  SER A 155      -7.732  -7.142 -16.601  1.00  0.00            
ATOM   2017  CB  SER A 155      -6.766  -6.296 -14.962  1.00  0.00            
ATOM   2018  HB1 SER A 155      -5.807  -6.221 -15.486  1.00  0.00            
ATOM   2019  HB2 SER A 155      -6.461  -6.517 -13.936  1.00  0.00            
ATOM   2020  OG  SER A 155      -7.497  -5.048 -15.044  1.00  0.00            
ATOM   2021  HG  SER A 155      -7.282  -4.491 -14.292  1.00  0.00            
ATOM   2022  C   SER A 155      -6.654  -8.673 -15.669  1.00  0.00            
ATOM   2023  O   SER A 155      -6.412  -9.163 -16.771  1.00  0.00            
ATOM   2024  N   PHE A 156      -6.243  -9.317 -14.583  1.00  0.00            
ATOM   2025  H   PHE A 156      -6.500  -8.967 -13.673  1.00  0.00            
ATOM   2026  CA  PHE A 156      -5.373 -10.488 -14.647  1.00  0.00            
ATOM   2027  HA  PHE A 156      -4.400 -10.368 -15.116  1.00  0.00            
ATOM   2028  CB  PHE A 156      -5.316 -10.961 -13.148  1.00  0.00            
ATOM   2029  HB1 PHE A 156      -6.332 -10.956 -12.763  1.00  0.00            
ATOM   2030  HB2 PHE A 156      -4.797 -10.208 -12.549  1.00  0.00            
ATOM   2031  CG  PHE A 156      -4.749 -12.299 -12.838  1.00  0.00            
ATOM   2032  CD1 PHE A 156      -3.450 -12.483 -12.354  1.00  0.00            
ATOM   2033  HD1 PHE A 156      -2.773 -11.640 -12.324  1.00  0.00            
ATOM   2034  CE1 PHE A 156      -3.042 -13.794 -12.065  1.00  0.00            
ATOM   2035  HE1 PHE A 156      -2.050 -13.991 -11.682  1.00  0.00            
ATOM   2036  CZ  PHE A 156      -3.859 -14.909 -12.189  1.00  0.00            
ATOM   2037  HZ  PHE A 156      -3.695 -15.888 -11.750  1.00  0.00            
ATOM   2038  CE2 PHE A 156      -5.174 -14.715 -12.729  1.00  0.00            
ATOM   2039  HE2 PHE A 156      -5.901 -15.516 -12.755  1.00  0.00            
ATOM   2040  CD2 PHE A 156      -5.612 -13.423 -13.009  1.00  0.00            
ATOM   2041  HD2 PHE A 156      -6.681 -13.291 -13.123  1.00  0.00            
ATOM   2042  C   PHE A 156      -6.034 -11.533 -15.585  1.00  0.00            
ATOM   2043  O   PHE A 156      -5.394 -12.152 -16.408  1.00  0.00            
ATOM   2044  N   SER A 157      -7.305 -11.842 -15.294  1.00  0.00            
ATOM   2045  H   SER A 157      -7.878 -11.259 -14.712  1.00  0.00            
ATOM   2046  CA  SER A 157      -8.012 -12.953 -16.051  1.00  0.00            
ATOM   2047  HA  SER A 157      -7.458 -13.864 -15.818  1.00  0.00            
ATOM   2048  CB  SER A 157      -9.472 -13.197 -15.506  1.00  0.00            
ATOM   2049  HB1 SER A 157      -9.806 -14.172 -15.844  1.00  0.00            
ATOM   2050  HB2 SER A 157     -10.094 -12.360 -15.840  1.00  0.00            
ATOM   2051  OG  SER A 157      -9.498 -13.325 -14.100  1.00  0.00            
ATOM   2052  HG  SER A 157      -9.349 -12.396 -13.918  1.00  0.00            
ATOM   2053  C   SER A 157      -7.996 -12.684 -17.570  1.00  0.00            
ATOM   2054  O   SER A 157      -7.814 -13.624 -18.324  1.00  0.00            
ATOM   2055  N   ALA A 158      -8.222 -11.407 -17.986  1.00  0.00            
ATOM   2056  H   ALA A 158      -8.477 -10.681 -17.336  1.00  0.00            
ATOM   2057  CA  ALA A 158      -8.086 -11.109 -19.417  1.00  0.00            
ATOM   2058  HA  ALA A 158      -8.626 -11.872 -19.988  1.00  0.00            
ATOM   2059  CB  ALA A 158      -8.733  -9.683 -19.624  1.00  0.00            
ATOM   2060  HB1 ALA A 158      -8.784  -9.401 -20.671  1.00  0.00            
ATOM   2061  HB2 ALA A 158      -9.779  -9.641 -19.293  1.00  0.00            
ATOM   2062  HB3 ALA A 158      -8.167  -8.943 -19.066  1.00  0.00            
ATOM   2063  C   ALA A 158      -6.662 -11.182 -20.009  1.00  0.00            
ATOM   2064  O   ALA A 158      -6.410 -11.689 -21.137  1.00  0.00            
ATOM   2065  N   LEU A 159      -5.670 -10.748 -19.276  1.00  0.00            
ATOM   2066  H   LEU A 159      -5.777 -10.315 -18.367  1.00  0.00            
ATOM   2067  CA  LEU A 159      -4.250 -10.950 -19.636  1.00  0.00            
ATOM   2068  HA  LEU A 159      -4.093 -10.503 -20.618  1.00  0.00            
ATOM   2069  CB  LEU A 159      -3.380 -10.242 -18.668  1.00  0.00            
ATOM   2070  HB1 LEU A 159      -2.359 -10.552 -18.888  1.00  0.00            
ATOM   2071  HB2 LEU A 159      -3.685 -10.700 -17.719  1.00  0.00            
ATOM   2072  CG  LEU A 159      -3.488  -8.715 -18.566  1.00  0.00            
ATOM   2073  HG  LEU A 159      -4.557  -8.494 -18.502  1.00  0.00            
ATOM   2074  CD1 LEU A 159      -2.873  -8.240 -17.244  1.00  0.00            
ATOM   2075 1HD1 LEU A 159      -2.615  -7.183 -17.328  1.00  0.00            
ATOM   2076 2HD1 LEU A 159      -3.596  -8.380 -16.439  1.00  0.00            
ATOM   2077 3HD1 LEU A 159      -2.028  -8.823 -16.871  1.00  0.00            
ATOM   2078  CD2 LEU A 159      -2.796  -7.993 -19.729  1.00  0.00            
ATOM   2079 1HD2 LEU A 159      -3.209  -6.996 -19.874  1.00  0.00            
ATOM   2080 2HD2 LEU A 159      -1.721  -8.059 -19.586  1.00  0.00            
ATOM   2081 3HD2 LEU A 159      -2.993  -8.507 -20.674  1.00  0.00            
ATOM   2082  C   LEU A 159      -3.850 -12.430 -19.750  1.00  0.00            
ATOM   2083  O   LEU A 159      -2.989 -12.669 -20.559  1.00  0.00            
ATOM   2084  N   VAL A 160      -4.360 -13.308 -18.897  1.00  0.00            
ATOM   2085  H   VAL A 160      -5.008 -12.953 -18.209  1.00  0.00            
ATOM   2086  CA  VAL A 160      -3.954 -14.704 -19.088  1.00  0.00            
ATOM   2087  HA  VAL A 160      -2.881 -14.695 -19.280  1.00  0.00            
ATOM   2088  CB  VAL A 160      -4.325 -15.508 -17.844  1.00  0.00            
ATOM   2089  HB  VAL A 160      -5.401 -15.476 -17.671  1.00  0.00            
ATOM   2090  CG1 VAL A 160      -3.981 -16.995 -18.006  1.00  0.00            
ATOM   2091 1HG1 VAL A 160      -4.619 -17.580 -18.670  1.00  0.00            
ATOM   2092 2HG1 VAL A 160      -2.915 -16.945 -18.239  1.00  0.00            
ATOM   2093 3HG1 VAL A 160      -4.065 -17.448 -17.021  1.00  0.00            
ATOM   2094  CG2 VAL A 160      -3.611 -15.009 -16.623  1.00  0.00            
ATOM   2095 1HG2 VAL A 160      -3.485 -13.934 -16.629  1.00  0.00            
ATOM   2096 2HG2 VAL A 160      -4.220 -15.206 -15.746  1.00  0.00            
ATOM   2097 3HG2 VAL A 160      -2.624 -15.476 -16.580  1.00  0.00            
ATOM   2098  C   VAL A 160      -4.595 -15.342 -20.320  1.00  0.00            
ATOM   2099  O   VAL A 160      -3.808 -16.056 -20.944  1.00  0.00            
ATOM   2100  N   ILE A 161      -5.817 -15.002 -20.709  1.00  0.00            
ATOM   2101  H   ILE A 161      -6.521 -14.536 -20.166  1.00  0.00            
ATOM   2102  CA  ILE A 161      -6.425 -15.569 -21.970  1.00  0.00            
ATOM   2103  HA  ILE A 161      -5.984 -16.566 -21.987  1.00  0.00            
ATOM   2104  CB  ILE A 161      -7.963 -15.759 -21.976  1.00  0.00            
ATOM   2105  HB  ILE A 161      -8.340 -16.392 -21.170  1.00  0.00            
ATOM   2106  CG2 ILE A 161      -8.682 -14.452 -21.748  1.00  0.00            
ATOM   2107 1HG2 ILE A 161      -9.756 -14.611 -21.867  1.00  0.00            
ATOM   2108 2HG2 ILE A 161      -8.521 -14.182 -20.699  1.00  0.00            
ATOM   2109 3HG2 ILE A 161      -8.265 -13.809 -22.518  1.00  0.00            
ATOM   2110  CG1 ILE A 161      -8.540 -16.360 -23.236  1.00  0.00            
ATOM   2111 1HG1 ILE A 161      -8.007 -15.889 -24.066  1.00  0.00            
ATOM   2112 2HG1 ILE A 161      -9.617 -16.245 -23.338  1.00  0.00            
ATOM   2113  CD  ILE A 161      -8.165 -17.853 -23.351  1.00  0.00            
ATOM   2114  HD1 ILE A 161      -7.109 -17.996 -23.113  1.00  0.00            
ATOM   2115  HD2 ILE A 161      -8.674 -18.343 -22.513  1.00  0.00            
ATOM   2116  HD3 ILE A 161      -8.473 -18.188 -24.339  1.00  0.00            
ATOM   2117  C   ILE A 161      -5.843 -14.783 -23.216  1.00  0.00            
ATOM   2118  O   ILE A 161      -5.507 -15.425 -24.210  1.00  0.00            
ATOM   2119  N   ALA A 162      -5.441 -13.517 -23.090  1.00  0.00            
ATOM   2120  H   ALA A 162      -5.801 -13.062 -22.270  1.00  0.00            
ATOM   2121  CA  ALA A 162      -4.630 -12.849 -24.150  1.00  0.00            
ATOM   2122  HA  ALA A 162      -5.060 -12.868 -25.149  1.00  0.00            
ATOM   2123  CB  ALA A 162      -4.583 -11.326 -23.700  1.00  0.00            
ATOM   2124  HB1 ALA A 162      -3.876 -11.149 -22.892  1.00  0.00            
ATOM   2125  HB2 ALA A 162      -4.356 -10.803 -24.634  1.00  0.00            
ATOM   2126  HB3 ALA A 162      -5.540 -10.868 -23.478  1.00  0.00            
ATOM   2127  C   ALA A 162      -3.241 -13.536 -24.336  1.00  0.00            
ATOM   2128  O   ALA A 162      -2.755 -13.703 -25.471  1.00  0.00            
ATOM   2129  N   SER A 163      -2.611 -13.897 -23.238  1.00  0.00            
ATOM   2130  H   SER A 163      -2.997 -13.669 -22.335  1.00  0.00            
ATOM   2131  CA  SER A 163      -1.310 -14.556 -23.155  1.00  0.00            
ATOM   2132  HA  SER A 163      -0.547 -13.919 -23.607  1.00  0.00            
ATOM   2133  CB  SER A 163      -0.698 -14.840 -21.775  1.00  0.00            
ATOM   2134  HB1 SER A 163       0.254 -15.369 -21.901  1.00  0.00            
ATOM   2135  HB2 SER A 163      -1.399 -15.429 -21.188  1.00  0.00            
ATOM   2136  OG  SER A 163      -0.507 -13.717 -20.984  1.00  0.00            
ATOM   2137  HG  SER A 163      -1.361 -13.370 -20.722  1.00  0.00            
ATOM   2138  C   SER A 163      -1.300 -15.902 -23.888  1.00  0.00            
ATOM   2139  O   SER A 163      -0.428 -16.158 -24.723  1.00  0.00            
ATOM   2140  N   ALA A 164      -2.303 -16.749 -23.611  1.00  0.00            
ATOM   2141  H   ALA A 164      -2.980 -16.468 -22.913  1.00  0.00            
ATOM   2142  CA  ALA A 164      -2.511 -18.029 -24.249  1.00  0.00            
ATOM   2143  HA  ALA A 164      -1.664 -18.656 -23.950  1.00  0.00            
ATOM   2144  CB  ALA A 164      -3.754 -18.632 -23.648  1.00  0.00            
ATOM   2145  HB1 ALA A 164      -4.640 -18.021 -23.857  1.00  0.00            
ATOM   2146  HB2 ALA A 164      -3.827 -19.658 -24.014  1.00  0.00            
ATOM   2147  HB3 ALA A 164      -3.688 -18.601 -22.568  1.00  0.00            
ATOM   2148  C   ALA A 164      -2.626 -18.021 -25.748  1.00  0.00            
ATOM   2149  O   ALA A 164      -2.667 -19.080 -26.434  1.00  0.00            
ATOM   2150  N   ILE A 165      -2.789 -16.833 -26.332  1.00  0.00            
ATOM   2151  H   ILE A 165      -2.917 -16.098 -25.653  1.00  0.00            
ATOM   2152  CA  ILE A 165      -3.067 -16.489 -27.740  1.00  0.00            
ATOM   2153  HA  ILE A 165      -3.308 -17.416 -28.258  1.00  0.00            
ATOM   2154  CB  ILE A 165      -4.347 -15.641 -27.722  1.00  0.00            
ATOM   2155  HB  ILE A 165      -4.288 -14.928 -26.903  1.00  0.00            
ATOM   2156  CG2 ILE A 165      -4.515 -14.847 -29.004  1.00  0.00            
ATOM   2157 1HG2 ILE A 165      -3.891 -13.947 -28.943  1.00  0.00            
ATOM   2158 2HG2 ILE A 165      -4.193 -15.432 -29.857  1.00  0.00            
ATOM   2159 3HG2 ILE A 165      -5.521 -14.434 -29.102  1.00  0.00            
ATOM   2160  CG1 ILE A 165      -5.583 -16.494 -27.524  1.00  0.00            
ATOM   2161 1HG1 ILE A 165      -5.448 -17.233 -26.745  1.00  0.00            
ATOM   2162 2HG1 ILE A 165      -5.844 -17.082 -28.403  1.00  0.00            
ATOM   2163  CD  ILE A 165      -6.805 -15.592 -27.260  1.00  0.00            
ATOM   2164  HD1 ILE A 165      -7.229 -15.293 -28.218  1.00  0.00            
ATOM   2165  HD2 ILE A 165      -7.524 -16.115 -26.637  1.00  0.00            
ATOM   2166  HD3 ILE A 165      -6.464 -14.720 -26.693  1.00  0.00            
ATOM   2167  C   ILE A 165      -1.866 -15.676 -28.349  1.00  0.00            
ATOM   2168  O   ILE A 165      -1.289 -16.150 -29.325  1.00  0.00            
ATOM   2169  N   LEU A 166      -1.312 -14.762 -27.569  1.00  0.00            
ATOM   2170  H   LEU A 166      -1.725 -14.578 -26.663  1.00  0.00            
ATOM   2171  CA  LEU A 166      -0.035 -13.991 -27.785  1.00  0.00            
ATOM   2172  HA  LEU A 166      -0.153 -13.431 -28.722  1.00  0.00            
ATOM   2173  CB  LEU A 166       0.302 -13.125 -26.536  1.00  0.00            
ATOM   2174  HB1 LEU A 166       0.764 -13.697 -25.734  1.00  0.00            
ATOM   2175  HB2 LEU A 166      -0.547 -12.532 -26.198  1.00  0.00            
ATOM   2176  CG  LEU A 166       1.378 -12.073 -26.769  1.00  0.00            
ATOM   2177  HG  LEU A 166       2.288 -12.586 -27.061  1.00  0.00            
ATOM   2178  CD1 LEU A 166       1.104 -11.076 -27.809  1.00  0.00            
ATOM   2179 1HD1 LEU A 166       1.955 -10.445 -28.049  1.00  0.00            
ATOM   2180 2HD1 LEU A 166       0.752 -11.637 -28.677  1.00  0.00            
ATOM   2181 3HD1 LEU A 166       0.217 -10.533 -27.478  1.00  0.00            
ATOM   2182  CD2 LEU A 166       1.656 -11.385 -25.494  1.00  0.00            
ATOM   2183 1HD2 LEU A 166       2.589 -10.828 -25.643  1.00  0.00            
ATOM   2184 2HD2 LEU A 166       0.941 -10.621 -25.188  1.00  0.00            
ATOM   2185 3HD2 LEU A 166       1.910 -12.081 -24.693  1.00  0.00            
ATOM   2186  C   LEU A 166       1.116 -15.021 -27.995  1.00  0.00            
ATOM   2187  O   LEU A 166       1.861 -15.004 -28.936  1.00  0.00            
ATOM   2188  N   LEU A 167       1.219 -15.926 -27.012  1.00  0.00            
ATOM   2189  H   LEU A 167       0.506 -15.975 -26.296  1.00  0.00            
ATOM   2190  CA  LEU A 167       2.206 -17.064 -26.970  1.00  0.00            
ATOM   2191  HA  LEU A 167       3.187 -16.646 -27.207  1.00  0.00            
ATOM   2192  CB  LEU A 167       2.254 -17.593 -25.513  1.00  0.00            
ATOM   2193  HB1 LEU A 167       2.702 -18.568 -25.347  1.00  0.00            
ATOM   2194  HB2 LEU A 167       1.223 -17.778 -25.217  1.00  0.00            
ATOM   2195  CG  LEU A 167       2.912 -16.531 -24.538  1.00  0.00            
ATOM   2196  HG  LEU A 167       2.318 -15.630 -24.394  1.00  0.00            
ATOM   2197  CD1 LEU A 167       3.013 -17.230 -23.152  1.00  0.00            
ATOM   2198 1HD1 LEU A 167       3.612 -18.147 -23.157  1.00  0.00            
ATOM   2199 2HD1 LEU A 167       3.378 -16.566 -22.364  1.00  0.00            
ATOM   2200 3HD1 LEU A 167       2.025 -17.580 -22.826  1.00  0.00            
ATOM   2201  CD2 LEU A 167       4.311 -16.289 -24.876  1.00  0.00            
ATOM   2202 1HD2 LEU A 167       4.888 -15.977 -24.003  1.00  0.00            
ATOM   2203 2HD2 LEU A 167       4.816 -17.208 -25.176  1.00  0.00            
ATOM   2204 3HD2 LEU A 167       4.260 -15.442 -25.570  1.00  0.00            
ATOM   2205  C   LEU A 167       1.924 -18.210 -27.958  1.00  0.00            
ATOM   2206  O   LEU A 167       2.838 -18.875 -28.405  1.00  0.00            
ATOM   2207  N   GLY A 168       0.662 -18.316 -28.399  1.00  0.00            
ATOM   2208  H   GLY A 168       0.016 -17.670 -27.965  1.00  0.00            
ATOM   2209  CA  GLY A 168       0.407 -19.085 -29.571  1.00  0.00            
ATOM   2210  HA1 GLY A 168      -0.631 -19.394 -29.654  1.00  0.00            
ATOM   2211  HA2 GLY A 168       1.053 -19.966 -29.493  1.00  0.00            
ATOM   2212  C   GLY A 168       0.715 -18.446 -30.937  1.00  0.00            
ATOM   2213  O   GLY A 168       0.912 -19.206 -31.848  1.00  0.00            
ATOM   2214  N   PHE A 169       0.964 -17.168 -31.015  1.00  0.00            
ATOM   2215  H   PHE A 169       0.821 -16.574 -30.217  1.00  0.00            
ATOM   2216  CA  PHE A 169       1.369 -16.467 -32.284  1.00  0.00            
ATOM   2217  HA  PHE A 169       0.795 -16.933 -33.085  1.00  0.00            
ATOM   2218  CB  PHE A 169       0.894 -15.033 -32.247  1.00  0.00            
ATOM   2219  HB1 PHE A 169       1.258 -14.478 -33.112  1.00  0.00            
ATOM   2220  HB2 PHE A 169       1.367 -14.542 -31.396  1.00  0.00            
ATOM   2221  CG  PHE A 169      -0.553 -14.727 -32.253  1.00  0.00            
ATOM   2222  CD1 PHE A 169      -1.498 -15.424 -33.029  1.00  0.00            
ATOM   2223  HD1 PHE A 169      -1.178 -16.201 -33.709  1.00  0.00            
ATOM   2224  CE1 PHE A 169      -2.779 -15.003 -33.144  1.00  0.00            
ATOM   2225  HE1 PHE A 169      -3.426 -15.631 -33.749  1.00  0.00            
ATOM   2226  CZ  PHE A 169      -3.186 -13.822 -32.455  1.00  0.00            
ATOM   2227  HZ  PHE A 169      -4.234 -13.608 -32.624  1.00  0.00            
ATOM   2228  CE2 PHE A 169      -2.221 -13.075 -31.727  1.00  0.00            
ATOM   2229  HE2 PHE A 169      -2.546 -12.151 -31.263  1.00  0.00            
ATOM   2230  CD2 PHE A 169      -0.905 -13.527 -31.580  1.00  0.00            
ATOM   2231  HD2 PHE A 169      -0.203 -12.927 -31.022  1.00  0.00            
ATOM   2232  C   PHE A 169       2.892 -16.570 -32.564  1.00  0.00            
ATOM   2233  O   PHE A 169       3.689 -15.580 -32.543  1.00  0.00            
ATOM   2234  N   ARG A 170       3.224 -17.828 -32.836  1.00  0.00            
ATOM   2235  H   ARG A 170       2.499 -18.503 -32.639  1.00  0.00            
ATOM   2236  CA  ARG A 170       4.601 -18.294 -32.779  1.00  0.00            
ATOM   2237  HA  ARG A 170       5.100 -17.937 -31.877  1.00  0.00            
ATOM   2238  CB  ARG A 170       4.575 -19.852 -32.774  1.00  0.00            
ATOM   2239  HB1 ARG A 170       5.529 -20.132 -33.218  1.00  0.00            
ATOM   2240  HB2 ARG A 170       3.763 -20.223 -33.396  1.00  0.00            
ATOM   2241  CG  ARG A 170       4.339 -20.379 -31.407  1.00  0.00            
ATOM   2242  HG1 ARG A 170       3.270 -20.275 -31.247  1.00  0.00            
ATOM   2243  HG2 ARG A 170       5.001 -19.884 -30.700  1.00  0.00            
ATOM   2244  CD  ARG A 170       4.702 -21.868 -31.287  1.00  0.00            
ATOM   2245  HD1 ARG A 170       5.613 -22.038 -31.843  1.00  0.00            
ATOM   2246  HD2 ARG A 170       3.898 -22.448 -31.752  1.00  0.00            
ATOM   2247  NE  ARG A 170       4.831 -22.281 -29.860  1.00  0.00            
ATOM   2248  HE  ARG A 170       5.543 -21.759 -29.368  1.00  0.00            
ATOM   2249  CZ  ARG A 170       4.202 -23.238 -29.218  1.00  0.00            
ATOM   2250  NH1 ARG A 170       3.651 -24.305 -29.833  1.00  0.00            
ATOM   2251 1HH1 ARG A 170       3.437 -24.438 -30.815  1.00  0.00            
ATOM   2252 2HH1 ARG A 170       3.170 -24.833 -29.118  1.00  0.00            
ATOM   2253  NH2 ARG A 170       4.222 -23.219 -27.958  1.00  0.00            
ATOM   2254 1HH2 ARG A 170       4.412 -22.389 -27.419  1.00  0.00            
ATOM   2255 2HH2 ARG A 170       3.661 -23.963 -27.554  1.00  0.00            
ATOM   2256  C   ARG A 170       5.402 -17.847 -33.900  1.00  0.00            
ATOM   2257  O   ARG A 170       6.624 -17.921 -33.792  1.00  0.00            
ATOM   2258  N   HIS A 171       4.812 -17.418 -35.016  1.00  0.00            
ATOM   2259  H   HIS A 171       3.809 -17.317 -35.092  1.00  0.00            
ATOM   2260  CA  HIS A 171       5.711 -16.733 -36.012  1.00  0.00            
ATOM   2261  HA  HIS A 171       6.515 -17.464 -36.051  1.00  0.00            
ATOM   2262  CB  HIS A 171       5.148 -16.806 -37.489  1.00  0.00            
ATOM   2263  HB1 HIS A 171       4.898 -17.843 -37.728  1.00  0.00            
ATOM   2264  HB2 HIS A 171       5.937 -16.636 -38.205  1.00  0.00            
ATOM   2265  CG  HIS A 171       3.950 -15.963 -37.683  1.00  0.00            
ATOM   2266  ND1 HIS A 171       2.946 -15.713 -36.715  1.00  0.00            
ATOM   2267  CE1 HIS A 171       2.059 -14.877 -37.352  1.00  0.00            
ATOM   2268  HE1 HIS A 171       1.188 -14.462 -36.869  1.00  0.00            
ATOM   2269  NE2 HIS A 171       2.486 -14.514 -38.581  1.00  0.00            
ATOM   2270  HE2 HIS A 171       1.789 -14.234 -39.251  1.00  0.00            
ATOM   2271  CD2 HIS A 171       3.627 -15.218 -38.806  1.00  0.00            
ATOM   2272  HD2 HIS A 171       4.236 -15.185 -39.702  1.00  0.00            
ATOM   2273  C   HIS A 171       6.242 -15.357 -35.576  1.00  0.00            
ATOM   2274  O   HIS A 171       7.313 -14.909 -36.052  1.00  0.00            
ATOM   2275  N   LEU A 172       5.558 -14.553 -34.704  1.00  0.00            
ATOM   2276  H   LEU A 172       4.614 -14.666 -34.346  1.00  0.00            
ATOM   2277  CA  LEU A 172       6.117 -13.362 -34.030  1.00  0.00            
ATOM   2278  HA  LEU A 172       6.458 -12.642 -34.777  1.00  0.00            
ATOM   2279  CB  LEU A 172       4.926 -12.689 -33.280  1.00  0.00            
ATOM   2280  HB1 LEU A 172       5.197 -11.680 -32.949  1.00  0.00            
ATOM   2281  HB2 LEU A 172       4.718 -13.279 -32.392  1.00  0.00            
ATOM   2282  CG  LEU A 172       3.577 -12.678 -33.997  1.00  0.00            
ATOM   2283  HG  LEU A 172       3.207 -13.696 -34.115  1.00  0.00            
ATOM   2284  CD1 LEU A 172       2.555 -11.820 -33.224  1.00  0.00            
ATOM   2285 1HD1 LEU A 172       2.768 -10.789 -33.476  1.00  0.00            
ATOM   2286 2HD1 LEU A 172       1.555 -12.139 -33.527  1.00  0.00            
ATOM   2287 3HD1 LEU A 172       2.697 -11.982 -32.155  1.00  0.00            
ATOM   2288  CD2 LEU A 172       3.423 -12.086 -35.370  1.00  0.00            
ATOM   2289 1HD2 LEU A 172       4.221 -12.490 -35.982  1.00  0.00            
ATOM   2290 2HD2 LEU A 172       2.465 -12.473 -35.725  1.00  0.00            
ATOM   2291 3HD2 LEU A 172       3.629 -11.012 -35.394  1.00  0.00            
ATOM   2292  C   LEU A 172       7.337 -13.500 -33.103  1.00  0.00            
ATOM   2293  O   LEU A 172       7.328 -13.011 -31.972  1.00  0.00            
ATOM   2294  N   HIS A 173       8.464 -14.118 -33.544  1.00  0.00            
ATOM   2295  H   HIS A 173       8.485 -14.570 -34.443  1.00  0.00            
ATOM   2296  CA  HIS A 173       9.689 -14.106 -32.781  1.00  0.00            
ATOM   2297  HA  HIS A 173       9.438 -14.325 -31.746  1.00  0.00            
ATOM   2298  CB  HIS A 173      10.621 -15.223 -33.155  1.00  0.00            
ATOM   2299  HB1 HIS A 173      10.524 -16.056 -32.458  1.00  0.00            
ATOM   2300  HB2 HIS A 173      11.647 -14.946 -32.933  1.00  0.00            
ATOM   2301  CG  HIS A 173      10.467 -15.666 -34.581  1.00  0.00            
ATOM   2302  ND1 HIS A 173       9.943 -16.878 -35.070  1.00  0.00            
ATOM   2303  HD1 HIS A 173       9.601 -17.632 -34.503  1.00  0.00            
ATOM   2304  CE1 HIS A 173       9.940 -16.751 -36.408  1.00  0.00            
ATOM   2305  HE1 HIS A 173       9.436 -17.481 -37.031  1.00  0.00            
ATOM   2306  NE2 HIS A 173      10.222 -15.542 -36.818  1.00  0.00            
ATOM   2307  CD2 HIS A 173      10.651 -14.808 -35.651  1.00  0.00            
ATOM   2308  HD2 HIS A 173      10.939 -13.769 -35.612  1.00  0.00            
ATOM   2309  C   HIS A 173      10.392 -12.726 -32.781  1.00  0.00            
ATOM   2310  O   HIS A 173      11.639 -12.552 -32.769  1.00  0.00            
ATOM   2311  N   CYS A 174       9.623 -11.627 -32.881  1.00  0.00            
ATOM   2312  H   CYS A 174       8.627 -11.655 -32.766  1.00  0.00            
ATOM   2313  CA  CYS A 174      10.159 -10.284 -32.923  1.00  0.00            
ATOM   2314  HA  CYS A 174      11.138 -10.275 -33.400  1.00  0.00            
ATOM   2315  CB  CYS A 174       9.314  -9.427 -33.929  1.00  0.00            
ATOM   2316  HB1 CYS A 174       9.562  -9.776 -34.934  1.00  0.00            
ATOM   2317  HB2 CYS A 174       9.776  -8.444 -33.881  1.00  0.00            
ATOM   2318  SG  CYS A 174       7.580  -9.311 -33.430  1.00  0.00            
ATOM   2319  HG  CYS A 174       7.048  -8.400 -34.249  1.00  0.00            
ATOM   2320  C   CYS A 174      10.245  -9.598 -31.577  1.00  0.00            
ATOM   2321  O   CYS A 174       9.515  -9.954 -30.617  1.00  0.00            
ATOM   2322  N   THR A 175      10.979  -8.454 -31.474  1.00  0.00            
ATOM   2323  H   THR A 175      11.629  -8.187 -32.192  1.00  0.00            
ATOM   2324  CA  THR A 175      11.225  -7.660 -30.225  1.00  0.00            
ATOM   2325  HA  THR A 175      11.655  -8.337 -29.491  1.00  0.00            
ATOM   2326  CB  THR A 175      12.274  -6.521 -30.533  1.00  0.00            
ATOM   2327  HB  THR A 175      11.761  -5.759 -31.112  1.00  0.00            
ATOM   2328  CG2 THR A 175      12.922  -5.916 -29.199  1.00  0.00            
ATOM   2329 1HG2 THR A 175      12.144  -5.709 -28.463  1.00  0.00            
ATOM   2330 2HG2 THR A 175      13.618  -6.628 -28.764  1.00  0.00            
ATOM   2331 3HG2 THR A 175      13.395  -4.962 -29.423  1.00  0.00            
ATOM   2332  OG1 THR A 175      13.326  -6.938 -31.315  1.00  0.00            
ATOM   2333  HG1 THR A 175      13.155  -6.656 -32.217  1.00  0.00            
ATOM   2334  C   THR A 175       9.980  -7.010 -29.563  1.00  0.00            
ATOM   2335  O   THR A 175       9.763  -6.960 -28.359  1.00  0.00            
ATOM   2336  N   ARG A 176       9.084  -6.715 -30.466  1.00  0.00            
ATOM   2337  H   ARG A 176       9.224  -6.868 -31.456  1.00  0.00            
ATOM   2338  CA  ARG A 176       7.678  -6.233 -30.242  1.00  0.00            
ATOM   2339  HA  ARG A 176       7.688  -5.306 -29.670  1.00  0.00            
ATOM   2340  CB  ARG A 176       6.979  -6.085 -31.599  1.00  0.00            
ATOM   2341  HB1 ARG A 176       6.997  -7.028 -32.132  1.00  0.00            
ATOM   2342  HB2 ARG A 176       7.552  -5.371 -32.192  1.00  0.00            
ATOM   2343  CG  ARG A 176       5.474  -5.598 -31.548  1.00  0.00            
ATOM   2344  HG1 ARG A 176       4.885  -6.295 -30.951  1.00  0.00            
ATOM   2345  HG2 ARG A 176       4.997  -5.585 -32.530  1.00  0.00            
ATOM   2346  CD  ARG A 176       5.332  -4.125 -30.976  1.00  0.00            
ATOM   2347  HD1 ARG A 176       4.955  -3.501 -31.784  1.00  0.00            
ATOM   2348  HD2 ARG A 176       6.275  -3.787 -30.542  1.00  0.00            
ATOM   2349  NE  ARG A 176       4.301  -4.101 -29.915  1.00  0.00            
ATOM   2350  HE  ARG A 176       3.492  -4.698 -30.027  1.00  0.00            
ATOM   2351  CZ  ARG A 176       4.395  -3.479 -28.700  1.00  0.00            
ATOM   2352  NH1 ARG A 176       5.490  -2.913 -28.379  1.00  0.00            
ATOM   2353 1HH1 ARG A 176       6.231  -2.762 -29.058  1.00  0.00            
ATOM   2354 2HH1 ARG A 176       5.484  -2.476 -27.474  1.00  0.00            
ATOM   2355  NH2 ARG A 176       3.473  -3.502 -27.756  1.00  0.00            
ATOM   2356 1HH2 ARG A 176       2.706  -4.162 -27.817  1.00  0.00            
ATOM   2357 2HH2 ARG A 176       3.582  -2.988 -26.899  1.00  0.00            
ATOM   2358  C   ARG A 176       6.890  -7.145 -29.326  1.00  0.00            
ATOM   2359  O   ARG A 176       6.478  -6.775 -28.240  1.00  0.00            
ATOM   2360  N   ASN A 177       6.745  -8.360 -29.946  1.00  0.00            
ATOM   2361  H   ASN A 177       7.202  -8.506 -30.842  1.00  0.00            
ATOM   2362  CA  ASN A 177       6.001  -9.423 -29.303  1.00  0.00            
ATOM   2363  HA  ASN A 177       4.988  -9.082 -29.067  1.00  0.00            
ATOM   2364  CB  ASN A 177       6.027 -10.748 -30.162  1.00  0.00            
ATOM   2365  HB1 ASN A 177       7.048 -11.019 -30.421  1.00  0.00            
ATOM   2366  HB2 ASN A 177       5.444 -10.620 -31.082  1.00  0.00            
ATOM   2367  CG  ASN A 177       5.277 -11.922 -29.477  1.00  0.00            
ATOM   2368  OD1 ASN A 177       4.043 -11.909 -29.265  1.00  0.00            
ATOM   2369  ND2 ASN A 177       6.033 -12.943 -29.073  1.00  0.00            
ATOM   2370 1HD2 ASN A 177       7.021 -12.834 -29.258  1.00  0.00            
ATOM   2371 2HD2 ASN A 177       5.485 -13.776 -28.897  1.00  0.00            
ATOM   2372  C   ASN A 177       6.553  -9.726 -27.837  1.00  0.00            
ATOM   2373  O   ASN A 177       5.690  -9.800 -26.945  1.00  0.00            
ATOM   2374  N   TYR A 178       7.864  -9.834 -27.562  1.00  0.00            
ATOM   2375  H   TYR A 178       8.588  -9.811 -28.271  1.00  0.00            
ATOM   2376  CA  TYR A 178       8.291 -10.122 -26.192  1.00  0.00            
ATOM   2377  HA  TYR A 178       7.591 -10.814 -25.718  1.00  0.00            
ATOM   2378  CB  TYR A 178       9.547 -10.853 -26.206  1.00  0.00            
ATOM   2379  HB1 TYR A 178       9.717 -11.251 -25.199  1.00  0.00            
ATOM   2380  HB2 TYR A 178      10.382 -10.254 -26.566  1.00  0.00            
ATOM   2381  CG  TYR A 178       9.480 -12.092 -27.098  1.00  0.00            
ATOM   2382  CD1 TYR A 178       8.510 -13.049 -26.896  1.00  0.00            
ATOM   2383  HD1 TYR A 178       7.847 -12.991 -26.048  1.00  0.00            
ATOM   2384  CE1 TYR A 178       8.420 -14.234 -27.699  1.00  0.00            
ATOM   2385  HE1 TYR A 178       7.687 -15.028 -27.603  1.00  0.00            
ATOM   2386  CZ  TYR A 178       9.344 -14.386 -28.732  1.00  0.00            
ATOM   2387  OH  TYR A 178       9.409 -15.541 -29.411  1.00  0.00            
ATOM   2388  HH  TYR A 178       8.846 -16.130 -28.904  1.00  0.00            
ATOM   2389  CE2 TYR A 178      10.288 -13.344 -29.017  1.00  0.00            
ATOM   2390  HE2 TYR A 178      11.049 -13.460 -29.774  1.00  0.00            
ATOM   2391  CD2 TYR A 178      10.365 -12.242 -28.148  1.00  0.00            
ATOM   2392  HD2 TYR A 178      11.196 -11.555 -28.268  1.00  0.00            
ATOM   2393  C   TYR A 178       8.305  -8.841 -25.380  1.00  0.00            
ATOM   2394  O   TYR A 178       8.604  -8.790 -24.192  1.00  0.00            
ATOM   2395  N   ILE A 179       7.906  -7.641 -25.913  1.00  0.00            
ATOM   2396  H   ILE A 179       7.720  -7.581 -26.908  1.00  0.00            
ATOM   2397  CA  ILE A 179       7.765  -6.449 -25.089  1.00  0.00            
ATOM   2398  HA  ILE A 179       8.480  -6.577 -24.270  1.00  0.00            
ATOM   2399  CB  ILE A 179       8.128  -5.089 -25.835  1.00  0.00            
ATOM   2400  HB  ILE A 179       7.992  -5.222 -26.917  1.00  0.00            
ATOM   2401  CG2 ILE A 179       7.333  -3.909 -25.481  1.00  0.00            
ATOM   2402 1HG2 ILE A 179       7.752  -3.019 -25.938  1.00  0.00            
ATOM   2403 2HG2 ILE A 179       6.288  -4.003 -25.763  1.00  0.00            
ATOM   2404 3HG2 ILE A 179       7.449  -3.800 -24.398  1.00  0.00            
ATOM   2405  CG1 ILE A 179       9.612  -4.911 -25.671  1.00  0.00            
ATOM   2406 1HG1 ILE A 179      10.029  -5.904 -25.806  1.00  0.00            
ATOM   2407 2HG1 ILE A 179       9.794  -4.618 -24.634  1.00  0.00            
ATOM   2408  CD  ILE A 179      10.228  -3.942 -26.741  1.00  0.00            
ATOM   2409  HD1 ILE A 179      11.308  -4.049 -26.816  1.00  0.00            
ATOM   2410  HD2 ILE A 179       9.662  -4.103 -27.663  1.00  0.00            
ATOM   2411  HD3 ILE A 179      10.010  -2.925 -26.401  1.00  0.00            
ATOM   2412  C   ILE A 179       6.420  -6.415 -24.476  1.00  0.00            
ATOM   2413  O   ILE A 179       6.341  -6.291 -23.284  1.00  0.00            
ATOM   2414  N   HIS A 180       5.400  -6.643 -25.286  1.00  0.00            
ATOM   2415  H   HIS A 180       5.599  -6.880 -26.239  1.00  0.00            
ATOM   2416  CA  HIS A 180       4.085  -6.847 -24.744  1.00  0.00            
ATOM   2417  HA  HIS A 180       3.961  -5.959 -24.126  1.00  0.00            
ATOM   2418  CB  HIS A 180       3.050  -6.872 -25.866  1.00  0.00            
ATOM   2419  HB1 HIS A 180       2.909  -7.892 -26.214  1.00  0.00            
ATOM   2420  HB2 HIS A 180       3.396  -6.252 -26.695  1.00  0.00            
ATOM   2421  CG  HIS A 180       1.698  -6.237 -25.549  1.00  0.00            
ATOM   2422  ND1 HIS A 180       1.532  -4.966 -25.179  1.00  0.00            
ATOM   2423  HD1 HIS A 180       2.291  -4.304 -25.130  1.00  0.00            
ATOM   2424  CE1 HIS A 180       0.196  -4.651 -25.272  1.00  0.00            
ATOM   2425  HE1 HIS A 180      -0.247  -3.683 -25.157  1.00  0.00            
ATOM   2426  NE2 HIS A 180      -0.481  -5.728 -25.606  1.00  0.00            
ATOM   2427  CD2 HIS A 180       0.480  -6.755 -25.787  1.00  0.00            
ATOM   2428  HD2 HIS A 180       0.261  -7.805 -25.946  1.00  0.00            
ATOM   2429  C   HIS A 180       3.958  -8.057 -23.802  1.00  0.00            
ATOM   2430  O   HIS A 180       3.317  -7.981 -22.748  1.00  0.00            
ATOM   2431  N   LEU A 181       4.682  -9.127 -24.107  1.00  0.00            
ATOM   2432  H   LEU A 181       5.089  -9.194 -25.038  1.00  0.00            
ATOM   2433  CA  LEU A 181       4.735 -10.243 -23.143  1.00  0.00            
ATOM   2434  HA  LEU A 181       3.752 -10.666 -22.946  1.00  0.00            
ATOM   2435  CB  LEU A 181       5.705 -11.291 -23.618  1.00  0.00            
ATOM   2436  HB1 LEU A 181       6.653 -10.770 -23.747  1.00  0.00            
ATOM   2437  HB2 LEU A 181       5.399 -11.575 -24.626  1.00  0.00            
ATOM   2438  CG  LEU A 181       5.937 -12.535 -22.773  1.00  0.00            
ATOM   2439  HG  LEU A 181       6.313 -12.156 -21.823  1.00  0.00            
ATOM   2440  CD1 LEU A 181       4.638 -13.253 -22.385  1.00  0.00            
ATOM   2441 1HD1 LEU A 181       4.041 -13.503 -23.264  1.00  0.00            
ATOM   2442 2HD1 LEU A 181       4.875 -14.158 -21.824  1.00  0.00            
ATOM   2443 3HD1 LEU A 181       4.027 -12.596 -21.762  1.00  0.00            
ATOM   2444  CD2 LEU A 181       6.895 -13.488 -23.465  1.00  0.00            
ATOM   2445 1HD2 LEU A 181       6.949 -14.353 -22.809  1.00  0.00            
ATOM   2446 2HD2 LEU A 181       6.628 -13.737 -24.494  1.00  0.00            
ATOM   2447 3HD2 LEU A 181       7.893 -13.052 -23.434  1.00  0.00            
ATOM   2448  C   LEU A 181       5.164  -9.848 -21.753  1.00  0.00            
ATOM   2449  O   LEU A 181       4.528 -10.293 -20.863  1.00  0.00            
ATOM   2450  N   ASN A 182       6.147  -9.006 -21.641  1.00  0.00            
ATOM   2451  H   ASN A 182       6.480  -8.556 -22.490  1.00  0.00            
ATOM   2452  CA  ASN A 182       6.764  -8.663 -20.343  1.00  0.00            
ATOM   2453  HA  ASN A 182       6.729  -9.591 -19.772  1.00  0.00            
ATOM   2454  CB  ASN A 182       8.154  -8.126 -20.431  1.00  0.00            
ATOM   2455  HB1 ASN A 182       8.283  -7.429 -19.608  1.00  0.00            
ATOM   2456  HB2 ASN A 182       8.192  -7.429 -21.266  1.00  0.00            
ATOM   2457  CG  ASN A 182       9.327  -9.111 -20.481  1.00  0.00            
ATOM   2458  OD1 ASN A 182       9.800  -9.512 -19.422  1.00  0.00            
ATOM   2459  ND2 ASN A 182       9.730  -9.578 -21.674  1.00  0.00            
ATOM   2460 1HD2 ASN A 182       9.375  -9.161 -22.520  1.00  0.00            
ATOM   2461 2HD2 ASN A 182      10.499 -10.231 -21.724  1.00  0.00            
ATOM   2462  C   ASN A 182       5.765  -7.632 -19.591  1.00  0.00            
ATOM   2463  O   ASN A 182       5.644  -7.864 -18.346  1.00  0.00            
ATOM   2464  N   LEU A 183       5.053  -6.797 -20.363  1.00  0.00            
ATOM   2465  H   LEU A 183       5.317  -6.748 -21.341  1.00  0.00            
ATOM   2466  CA  LEU A 183       4.019  -5.988 -19.841  1.00  0.00            
ATOM   2467  HA  LEU A 183       4.496  -5.236 -19.207  1.00  0.00            
ATOM   2468  CB  LEU A 183       3.347  -5.287 -21.025  1.00  0.00            
ATOM   2469  HB1 LEU A 183       2.568  -5.908 -21.478  1.00  0.00            
ATOM   2470  HB2 LEU A 183       4.082  -4.980 -21.767  1.00  0.00            
ATOM   2471  CG  LEU A 183       2.794  -3.967 -20.699  1.00  0.00            
ATOM   2472  HG  LEU A 183       2.146  -4.097 -19.832  1.00  0.00            
ATOM   2473  CD1 LEU A 183       3.658  -2.704 -20.369  1.00  0.00            
ATOM   2474 1HD1 LEU A 183       4.058  -2.672 -19.357  1.00  0.00            
ATOM   2475 2HD1 LEU A 183       4.569  -2.597 -20.960  1.00  0.00            
ATOM   2476 3HD1 LEU A 183       3.112  -1.773 -20.512  1.00  0.00            
ATOM   2477  CD2 LEU A 183       1.894  -3.488 -21.856  1.00  0.00            
ATOM   2478 1HD2 LEU A 183       1.473  -2.528 -21.570  1.00  0.00            
ATOM   2479 2HD2 LEU A 183       2.519  -3.341 -22.741  1.00  0.00            
ATOM   2480 3HD2 LEU A 183       1.111  -4.237 -21.984  1.00  0.00            
ATOM   2481  C   LEU A 183       2.992  -6.776 -19.104  1.00  0.00            
ATOM   2482  O   LEU A 183       2.664  -6.495 -17.955  1.00  0.00            
ATOM   2483  N   PHE A 184       2.499  -7.840 -19.772  1.00  0.00            
ATOM   2484  H   PHE A 184       2.761  -7.855 -20.748  1.00  0.00            
ATOM   2485  CA  PHE A 184       1.549  -8.821 -19.283  1.00  0.00            
ATOM   2486  HA  PHE A 184       0.689  -8.216 -18.971  1.00  0.00            
ATOM   2487  CB  PHE A 184       1.133  -9.864 -20.376  1.00  0.00            
ATOM   2488  HB1 PHE A 184       0.656 -10.717 -19.895  1.00  0.00            
ATOM   2489  HB2 PHE A 184       2.031 -10.314 -20.796  1.00  0.00            
ATOM   2490  CG  PHE A 184       0.240  -9.278 -21.450  1.00  0.00            
ATOM   2491  CD1 PHE A 184      -0.491 -10.141 -22.281  1.00  0.00            
ATOM   2492  HD1 PHE A 184      -0.552 -11.204 -22.070  1.00  0.00            
ATOM   2493  CE1 PHE A 184      -1.172  -9.694 -23.447  1.00  0.00            
ATOM   2494  HE1 PHE A 184      -1.706 -10.430 -24.042  1.00  0.00            
ATOM   2495  CZ  PHE A 184      -1.229  -8.293 -23.652  1.00  0.00            
ATOM   2496  HZ  PHE A 184      -1.764  -8.019 -24.552  1.00  0.00            
ATOM   2497  CE2 PHE A 184      -0.741  -7.421 -22.658  1.00  0.00            
ATOM   2498  HE2 PHE A 184      -0.849  -6.352 -22.744  1.00  0.00            
ATOM   2499  CD2 PHE A 184       0.101  -7.887 -21.647  1.00  0.00            
ATOM   2500  HD2 PHE A 184       0.524  -7.141 -20.980  1.00  0.00            
ATOM   2501  C   PHE A 184       2.029  -9.538 -18.047  1.00  0.00            
ATOM   2502  O   PHE A 184       1.366  -9.503 -17.050  1.00  0.00            
ATOM   2503  N   ALA A 185       3.196 -10.186 -18.113  1.00  0.00            
ATOM   2504  H   ALA A 185       3.742 -10.111 -18.955  1.00  0.00            
ATOM   2505  CA  ALA A 185       3.732 -10.899 -17.012  1.00  0.00            
ATOM   2506  HA  ALA A 185       3.002 -11.674 -16.765  1.00  0.00            
ATOM   2507  CB  ALA A 185       5.015 -11.687 -17.455  1.00  0.00            
ATOM   2508  HB1 ALA A 185       5.893 -11.092 -17.724  1.00  0.00            
ATOM   2509  HB2 ALA A 185       5.231 -12.281 -16.566  1.00  0.00            
ATOM   2510  HB3 ALA A 185       4.790 -12.338 -18.304  1.00  0.00            
ATOM   2511  C   ALA A 185       4.018 -10.076 -15.753  1.00  0.00            
ATOM   2512  O   ALA A 185       3.549 -10.515 -14.732  1.00  0.00            
ATOM   2513  N   SER A 186       4.597  -8.866 -15.854  1.00  0.00            
ATOM   2514  H   SER A 186       4.861  -8.527 -16.765  1.00  0.00            
ATOM   2515  CA  SER A 186       4.648  -7.812 -14.856  1.00  0.00            
ATOM   2516  HA  SER A 186       5.003  -8.214 -13.899  1.00  0.00            
ATOM   2517  CB  SER A 186       5.694  -6.712 -15.300  1.00  0.00            
ATOM   2518  HB1 SER A 186       6.588  -7.253 -15.610  1.00  0.00            
ATOM   2519  HB2 SER A 186       6.026  -6.082 -14.470  1.00  0.00            
ATOM   2520  OG  SER A 186       5.236  -5.883 -16.276  1.00  0.00            
ATOM   2521  HG  SER A 186       5.477  -6.282 -17.107  1.00  0.00            
ATOM   2522  C   SER A 186       3.272  -7.135 -14.376  1.00  0.00            
ATOM   2523  O   SER A 186       3.102  -6.906 -13.148  1.00  0.00            
ATOM   2524  N   PHE A 187       2.204  -6.997 -15.256  1.00  0.00            
ATOM   2525  H   PHE A 187       2.331  -7.405 -16.166  1.00  0.00            
ATOM   2526  CA  PHE A 187       0.792  -6.761 -14.788  1.00  0.00            
ATOM   2527  HA  PHE A 187       0.901  -6.075 -13.944  1.00  0.00            
ATOM   2528  CB  PHE A 187      -0.024  -6.240 -15.960  1.00  0.00            
ATOM   2529  HB1 PHE A 187      -1.075  -6.486 -15.851  1.00  0.00            
ATOM   2530  HB2 PHE A 187       0.383  -6.753 -16.833  1.00  0.00            
ATOM   2531  CG  PHE A 187       0.031  -4.745 -16.268  1.00  0.00            
ATOM   2532  CD1 PHE A 187      -0.402  -3.776 -15.377  1.00  0.00            
ATOM   2533  HD1 PHE A 187      -0.751  -4.061 -14.397  1.00  0.00            
ATOM   2534  CE1 PHE A 187      -0.490  -2.441 -15.688  1.00  0.00            
ATOM   2535  HE1 PHE A 187      -0.728  -1.680 -14.970  1.00  0.00            
ATOM   2536  CZ  PHE A 187      -0.097  -2.003 -16.938  1.00  0.00            
ATOM   2537  HZ  PHE A 187      -0.164  -0.969 -17.248  1.00  0.00            
ATOM   2538  CE2 PHE A 187       0.242  -2.906 -17.931  1.00  0.00            
ATOM   2539  HE2 PHE A 187       0.628  -2.634 -18.902  1.00  0.00            
ATOM   2540  CD2 PHE A 187       0.294  -4.305 -17.562  1.00  0.00            
ATOM   2541  HD2 PHE A 187       0.629  -5.021 -18.303  1.00  0.00            
ATOM   2542  C   PHE A 187       0.094  -7.951 -14.070  1.00  0.00            
ATOM   2543  O   PHE A 187      -0.709  -7.728 -13.207  1.00  0.00            
ATOM   2544  N   ILE A 188       0.558  -9.154 -14.352  1.00  0.00            
ATOM   2545  H   ILE A 188       1.204  -9.153 -15.131  1.00  0.00            
ATOM   2546  CA  ILE A 188       0.056 -10.453 -13.796  1.00  0.00            
ATOM   2547  HA  ILE A 188      -0.995 -10.230 -13.667  1.00  0.00            
ATOM   2548  CB  ILE A 188       0.245 -11.718 -14.701  1.00  0.00            
ATOM   2549  HB  ILE A 188       1.206 -11.698 -15.225  1.00  0.00            
ATOM   2550  CG2 ILE A 188       0.331 -12.956 -13.831  1.00  0.00            
ATOM   2551 1HG2 ILE A 188       0.588 -13.784 -14.501  1.00  0.00            
ATOM   2552 2HG2 ILE A 188       1.097 -12.776 -13.075  1.00  0.00            
ATOM   2553 3HG2 ILE A 188      -0.555 -13.069 -13.214  1.00  0.00            
ATOM   2554  CG1 ILE A 188      -0.947 -11.809 -15.722  1.00  0.00            
ATOM   2555 1HG1 ILE A 188      -1.245 -10.780 -15.936  1.00  0.00            
ATOM   2556 2HG1 ILE A 188      -1.762 -12.397 -15.299  1.00  0.00            
ATOM   2557  CD  ILE A 188      -0.557 -12.424 -17.084  1.00  0.00            
ATOM   2558  HD1 ILE A 188      -1.468 -12.534 -17.672  1.00  0.00            
ATOM   2559  HD2 ILE A 188       0.140 -11.728 -17.539  1.00  0.00            
ATOM   2560  HD3 ILE A 188      -0.295 -13.474 -16.976  1.00  0.00            
ATOM   2561  C   ILE A 188       0.663 -10.493 -12.393  1.00  0.00            
ATOM   2562  O   ILE A 188      -0.016 -10.760 -11.422  1.00  0.00            
ATOM   2563  N   LEU A 189       1.947 -10.198 -12.173  1.00  0.00            
ATOM   2564  H   LEU A 189       2.524 -10.044 -12.984  1.00  0.00            
ATOM   2565  CA  LEU A 189       2.620 -10.206 -10.817  1.00  0.00            
ATOM   2566  HA  LEU A 189       2.380 -11.110 -10.264  1.00  0.00            
ATOM   2567  CB  LEU A 189       4.152 -10.232 -11.069  1.00  0.00            
ATOM   2568  HB1 LEU A 189       4.667 -10.135 -10.122  1.00  0.00            
ATOM   2569  HB2 LEU A 189       4.527  -9.436 -11.711  1.00  0.00            
ATOM   2570  CG  LEU A 189       4.522 -11.616 -11.682  1.00  0.00            
ATOM   2571  HG  LEU A 189       3.996 -11.774 -12.628  1.00  0.00            
ATOM   2572  CD1 LEU A 189       6.077 -11.575 -12.015  1.00  0.00            
ATOM   2573 1HD1 LEU A 189       6.687 -11.279 -11.165  1.00  0.00            
ATOM   2574 2HD1 LEU A 189       6.434 -12.534 -12.395  1.00  0.00            
ATOM   2575 3HD1 LEU A 189       6.091 -11.013 -12.952  1.00  0.00            
ATOM   2576  CD2 LEU A 189       4.422 -12.781 -10.651  1.00  0.00            
ATOM   2577 1HD2 LEU A 189       4.969 -13.642 -11.038  1.00  0.00            
ATOM   2578 2HD2 LEU A 189       4.974 -12.448  -9.776  1.00  0.00            
ATOM   2579 3HD2 LEU A 189       3.382 -13.031 -10.457  1.00  0.00            
ATOM   2580  C   LEU A 189       2.084  -8.989  -9.992  1.00  0.00            
ATOM   2581  O   LEU A 189       1.779  -9.134  -8.805  1.00  0.00            
ATOM   2582  N   ARG A 190       1.986  -7.779 -10.538  1.00  0.00            
ATOM   2583  H   ARG A 190       2.286  -7.645 -11.496  1.00  0.00            
ATOM   2584  CA  ARG A 190       1.300  -6.639  -9.837  1.00  0.00            
ATOM   2585  HA  ARG A 190       1.895  -6.294  -8.989  1.00  0.00            
ATOM   2586  CB  ARG A 190       1.216  -5.477 -10.785  1.00  0.00            
ATOM   2587  HB1 ARG A 190       0.514  -5.699 -11.594  1.00  0.00            
ATOM   2588  HB2 ARG A 190       2.226  -5.410 -11.217  1.00  0.00            
ATOM   2589  CG  ARG A 190       0.942  -4.111 -10.101  1.00  0.00            
ATOM   2590  HG1 ARG A 190       1.546  -4.011  -9.202  1.00  0.00            
ATOM   2591  HG2 ARG A 190      -0.078  -4.168  -9.704  1.00  0.00            
ATOM   2592  CD  ARG A 190       1.112  -3.014 -11.117  1.00  0.00            
ATOM   2593  HD1 ARG A 190       0.701  -3.368 -12.067  1.00  0.00            
ATOM   2594  HD2 ARG A 190       2.188  -2.901 -11.257  1.00  0.00            
ATOM   2595  NE  ARG A 190       0.567  -1.715 -10.764  1.00  0.00            
ATOM   2596  HE  ARG A 190       0.418  -1.506  -9.787  1.00  0.00            
ATOM   2597  CZ  ARG A 190       0.218  -0.732 -11.557  1.00  0.00            
ATOM   2598  NH1 ARG A 190       0.478  -0.743 -12.833  1.00  0.00            
ATOM   2599 1HH1 ARG A 190       1.147  -1.444 -13.128  1.00  0.00            
ATOM   2600 2HH1 ARG A 190       0.422   0.051 -13.455  1.00  0.00            
ATOM   2601  NH2 ARG A 190      -0.176   0.399 -11.042  1.00  0.00            
ATOM   2602 1HH2 ARG A 190      -0.189   0.429 -10.037  1.00  0.00            
ATOM   2603 2HH2 ARG A 190      -0.122   1.247 -11.584  1.00  0.00            
ATOM   2604  C   ARG A 190      -0.070  -6.975  -9.310  1.00  0.00            
ATOM   2605  O   ARG A 190      -0.495  -6.428  -8.313  1.00  0.00            
ATOM   2606  N   ALA A 191      -0.799  -7.850  -9.983  1.00  0.00            
ATOM   2607  H   ALA A 191      -0.386  -8.211 -10.834  1.00  0.00            
ATOM   2608  CA  ALA A 191      -2.205  -8.077  -9.639  1.00  0.00            
ATOM   2609  HA  ALA A 191      -2.671  -7.250  -9.097  1.00  0.00            
ATOM   2610  CB  ALA A 191      -2.912  -8.355 -10.964  1.00  0.00            
ATOM   2611  HB1 ALA A 191      -2.365  -9.099 -11.540  1.00  0.00            
ATOM   2612  HB2 ALA A 191      -3.971  -8.591 -10.808  1.00  0.00            
ATOM   2613  HB3 ALA A 191      -2.825  -7.384 -11.463  1.00  0.00            
ATOM   2614  C   ALA A 191      -2.332  -9.162  -8.649  1.00  0.00            
ATOM   2615  O   ALA A 191      -3.082  -9.087  -7.685  1.00  0.00            
ATOM   2616  N   LEU A 192      -1.706 -10.297  -8.917  1.00  0.00            
ATOM   2617  H   LEU A 192      -1.328 -10.298  -9.855  1.00  0.00            
ATOM   2618  CA  LEU A 192      -1.565 -11.374  -7.893  1.00  0.00            
ATOM   2619  HA  LEU A 192      -2.567 -11.702  -7.615  1.00  0.00            
ATOM   2620  CB  LEU A 192      -0.645 -12.513  -8.390  1.00  0.00            
ATOM   2621  HB1 LEU A 192       0.340 -12.405  -7.934  1.00  0.00            
ATOM   2622  HB2 LEU A 192      -0.458 -12.304  -9.443  1.00  0.00            
ATOM   2623  CG  LEU A 192      -1.182 -13.892  -8.217  1.00  0.00            
ATOM   2624  HG  LEU A 192      -2.039 -14.024  -8.883  1.00  0.00            
ATOM   2625  CD1 LEU A 192       0.031 -14.702  -8.625  1.00  0.00            
ATOM   2626 1HD1 LEU A 192      -0.289 -15.744  -8.534  1.00  0.00            
ATOM   2627 2HD1 LEU A 192       0.337 -14.569  -9.654  1.00  0.00            
ATOM   2628 3HD1 LEU A 192       0.855 -14.574  -7.922  1.00  0.00            
ATOM   2629  CD2 LEU A 192      -1.569 -14.368  -6.823  1.00  0.00            
ATOM   2630 1HD2 LEU A 192      -1.596 -15.459  -6.890  1.00  0.00            
ATOM   2631 2HD2 LEU A 192      -0.827 -14.176  -6.043  1.00  0.00            
ATOM   2632 3HD2 LEU A 192      -2.592 -14.075  -6.569  1.00  0.00            
ATOM   2633  C   LEU A 192      -0.998 -10.873  -6.605  1.00  0.00            
ATOM   2634  O   LEU A 192      -1.294 -11.458  -5.526  1.00  0.00            
ATOM   2635  N   SER A 193      -0.118  -9.835  -6.631  1.00  0.00            
ATOM   2636  H   SER A 193       0.171  -9.345  -7.465  1.00  0.00            
ATOM   2637  CA  SER A 193       0.375  -9.222  -5.367  1.00  0.00            
ATOM   2638  HA  SER A 193       1.014  -9.944  -4.846  1.00  0.00            
ATOM   2639  CB  SER A 193       1.079  -7.815  -5.651  1.00  0.00            
ATOM   2640  HB1 SER A 193       1.398  -7.382  -4.702  1.00  0.00            
ATOM   2641  HB2 SER A 193       0.333  -7.108  -6.022  1.00  0.00            
ATOM   2642  OG  SER A 193       2.225  -7.868  -6.418  1.00  0.00            
ATOM   2643  HG  SER A 193       2.040  -8.436  -7.174  1.00  0.00            
ATOM   2644  C   SER A 193      -0.789  -8.780  -4.401  1.00  0.00            
ATOM   2645  O   SER A 193      -0.682  -8.843  -3.172  1.00  0.00            
ATOM   2646  N   VAL A 194      -1.922  -8.428  -5.005  1.00  0.00            
ATOM   2647  H   VAL A 194      -1.984  -8.364  -6.010  1.00  0.00            
ATOM   2648  CA  VAL A 194      -3.114  -7.997  -4.207  1.00  0.00            
ATOM   2649  HA  VAL A 194      -2.877  -7.131  -3.584  1.00  0.00            
ATOM   2650  CB  VAL A 194      -4.265  -7.593  -5.206  1.00  0.00            
ATOM   2651  HB  VAL A 194      -4.685  -8.503  -5.634  1.00  0.00            
ATOM   2652  CG1 VAL A 194      -5.475  -6.926  -4.479  1.00  0.00            
ATOM   2653 1HG1 VAL A 194      -6.039  -7.711  -3.984  1.00  0.00            
ATOM   2654 2HG1 VAL A 194      -5.091  -6.146  -3.825  1.00  0.00            
ATOM   2655 3HG1 VAL A 194      -6.122  -6.410  -5.187  1.00  0.00            
ATOM   2656  CG2 VAL A 194      -3.845  -6.489  -6.253  1.00  0.00            
ATOM   2657 1HG2 VAL A 194      -3.685  -5.542  -5.732  1.00  0.00            
ATOM   2658 2HG2 VAL A 194      -2.871  -6.732  -6.681  1.00  0.00            
ATOM   2659 3HG2 VAL A 194      -4.657  -6.374  -6.962  1.00  0.00            
ATOM   2660  C   VAL A 194      -3.554  -9.060  -3.243  1.00  0.00            
ATOM   2661  O   VAL A 194      -3.853  -8.693  -2.086  1.00  0.00            
ATOM   2662  N   PHE A 195      -3.774 -10.267  -3.857  1.00  0.00            
ATOM   2663  H   PHE A 195      -3.647 -10.374  -4.858  1.00  0.00            
ATOM   2664  CA  PHE A 195      -4.296 -11.423  -3.096  1.00  0.00            
ATOM   2665  HA  PHE A 195      -5.165 -11.036  -2.576  1.00  0.00            
ATOM   2666  CB  PHE A 195      -4.820 -12.380  -4.111  1.00  0.00            
ATOM   2667  HB1 PHE A 195      -5.313 -13.257  -3.689  1.00  0.00            
ATOM   2668  HB2 PHE A 195      -3.986 -12.881  -4.614  1.00  0.00            
ATOM   2669  CG  PHE A 195      -5.700 -11.756  -5.180  1.00  0.00            
ATOM   2670  CD1 PHE A 195      -6.832 -11.094  -4.831  1.00  0.00            
ATOM   2671  HD1 PHE A 195      -6.989 -10.968  -3.767  1.00  0.00            
ATOM   2672  CE1 PHE A 195      -7.620 -10.523  -5.864  1.00  0.00            
ATOM   2673  HE1 PHE A 195      -8.461  -9.906  -5.571  1.00  0.00            
ATOM   2674  CZ  PHE A 195      -7.260 -10.545  -7.256  1.00  0.00            
ATOM   2675  HZ  PHE A 195      -7.788  -9.887  -7.931  1.00  0.00            
ATOM   2676  CE2 PHE A 195      -6.071 -11.189  -7.546  1.00  0.00            
ATOM   2677  HE2 PHE A 195      -5.680 -11.140  -8.554  1.00  0.00            
ATOM   2678  CD2 PHE A 195      -5.298 -11.811  -6.527  1.00  0.00            
ATOM   2679  HD2 PHE A 195      -4.348 -12.222  -6.832  1.00  0.00            
ATOM   2680  C   PHE A 195      -3.213 -12.144  -2.242  1.00  0.00            
ATOM   2681  O   PHE A 195      -3.496 -13.153  -1.624  1.00  0.00            
ATOM   2682  N   ILE A 196      -1.940 -11.716  -2.277  1.00  0.00            
ATOM   2683  H   ILE A 196      -1.596 -11.152  -3.044  1.00  0.00            
ATOM   2684  CA  ILE A 196      -0.947 -12.069  -1.273  1.00  0.00            
ATOM   2685  HA  ILE A 196      -1.178 -13.106  -1.044  1.00  0.00            
ATOM   2686  CB  ILE A 196       0.506 -12.066  -1.782  1.00  0.00            
ATOM   2687  HB  ILE A 196       0.617 -11.060  -2.191  1.00  0.00            
ATOM   2688  CG2 ILE A 196       1.640 -12.300  -0.779  1.00  0.00            
ATOM   2689 1HG2 ILE A 196       1.729 -11.400  -0.167  1.00  0.00            
ATOM   2690 2HG2 ILE A 196       1.182 -13.080  -0.174  1.00  0.00            
ATOM   2691 3HG2 ILE A 196       2.570 -12.588  -1.267  1.00  0.00            
ATOM   2692  CG1 ILE A 196       0.731 -13.005  -2.984  1.00  0.00            
ATOM   2693 1HG1 ILE A 196       1.765 -12.890  -3.307  1.00  0.00            
ATOM   2694 2HG1 ILE A 196      -0.020 -12.667  -3.705  1.00  0.00            
ATOM   2695  CD  ILE A 196       0.530 -14.481  -2.631  1.00  0.00            
ATOM   2696  HD1 ILE A 196       1.441 -14.912  -2.216  1.00  0.00            
ATOM   2697  HD2 ILE A 196      -0.421 -14.684  -2.153  1.00  0.00            
ATOM   2698  HD3 ILE A 196       0.474 -15.068  -3.547  1.00  0.00            
ATOM   2699  C   ILE A 196      -1.047 -11.092  -0.079  1.00  0.00            
ATOM   2700  O   ILE A 196      -0.858 -11.535   1.054  1.00  0.00            
ATOM   2701  N   LYS A 197      -1.441  -9.815  -0.338  1.00  0.00            
ATOM   2702  H   LYS A 197      -1.556  -9.608  -1.318  1.00  0.00            
ATOM   2703  CA  LYS A 197      -1.471  -8.688   0.653  1.00  0.00            
ATOM   2704  HA  LYS A 197      -0.534  -8.710   1.209  1.00  0.00            
ATOM   2705  CB  LYS A 197      -1.408  -7.399  -0.130  1.00  0.00            
ATOM   2706  HB1 LYS A 197      -2.300  -7.215  -0.721  1.00  0.00            
ATOM   2707  HB2 LYS A 197      -0.632  -7.531  -0.882  1.00  0.00            
ATOM   2708  CG  LYS A 197      -1.066  -6.203   0.682  1.00  0.00            
ATOM   2709  HG1 LYS A 197      -0.184  -6.480   1.269  1.00  0.00            
ATOM   2710  HG2 LYS A 197      -1.839  -5.882   1.387  1.00  0.00            
ATOM   2711  CD  LYS A 197      -0.706  -4.896   0.008  1.00  0.00            
ATOM   2712  HD1 LYS A 197      -0.676  -4.113   0.778  1.00  0.00            
ATOM   2713  HD2 LYS A 197      -1.494  -4.569  -0.666  1.00  0.00            
ATOM   2714  CE  LYS A 197       0.576  -4.999  -0.901  1.00  0.00            
ATOM   2715  HE1 LYS A 197       0.624  -5.961  -1.405  1.00  0.00            
ATOM   2716  HE2 LYS A 197       1.516  -4.946  -0.339  1.00  0.00            
ATOM   2717  NZ  LYS A 197       0.565  -3.863  -1.832  1.00  0.00            
ATOM   2718  HZ1 LYS A 197       1.426  -3.932  -2.344  1.00  0.00            
ATOM   2719  HZ2 LYS A 197      -0.065  -3.991  -2.616  1.00  0.00            
ATOM   2720  HZ3 LYS A 197       0.453  -2.977  -1.355  1.00  0.00            
ATOM   2721  C   LYS A 197      -2.608  -8.786   1.699  1.00  0.00            
ATOM   2722  O   LYS A 197      -2.232  -8.740   2.829  1.00  0.00            
ATOM   2723  N   ASP A 198      -3.743  -9.258   1.322  1.00  0.00            
ATOM   2724  H   ASP A 198      -3.898  -9.383   0.328  1.00  0.00            
ATOM   2725  CA  ASP A 198      -4.886  -9.452   2.200  1.00  0.00            
ATOM   2726  HA  ASP A 198      -5.096  -8.583   2.829  1.00  0.00            
ATOM   2727  CB  ASP A 198      -6.274  -9.477   1.505  1.00  0.00            
ATOM   2728  HB1 ASP A 198      -6.390  -8.483   1.071  1.00  0.00            
ATOM   2729  HB2 ASP A 198      -7.035  -9.664   2.261  1.00  0.00            
ATOM   2730  CG  ASP A 198      -6.537 -10.475   0.387  1.00  0.00            
ATOM   2731  OD1 ASP A 198      -6.457 -11.702   0.666  1.00  0.00            
ATOM   2732  OD2 ASP A 198      -6.803 -10.067  -0.752  1.00  0.00            
ATOM   2733  C   ASP A 198      -4.684 -10.683   3.058  1.00  0.00            
ATOM   2734  O   ASP A 198      -4.887 -10.636   4.286  1.00  0.00            
ATOM   2735  N   ALA A 199      -4.169 -11.768   2.513  1.00  0.00            
ATOM   2736  H   ALA A 199      -4.351 -11.903   1.528  1.00  0.00            
ATOM   2737  CA  ALA A 199      -3.764 -12.923   3.318  1.00  0.00            
ATOM   2738  HA  ALA A 199      -4.576 -13.174   4.006  1.00  0.00            
ATOM   2739  CB  ALA A 199      -3.364 -14.010   2.341  1.00  0.00            
ATOM   2740  HB1 ALA A 199      -2.460 -13.743   1.790  1.00  0.00            
ATOM   2741  HB2 ALA A 199      -3.066 -14.894   2.908  1.00  0.00            
ATOM   2742  HB3 ALA A 199      -4.274 -14.246   1.789  1.00  0.00            
ATOM   2743  C   ALA A 199      -2.541 -12.552   4.175  1.00  0.00            
ATOM   2744  O   ALA A 199      -2.423 -13.022   5.384  1.00  0.00            
ATOM   2745  N   ALA A 200      -1.590 -11.690   3.772  1.00  0.00            
ATOM   2746  H   ALA A 200      -1.542 -11.658   2.761  1.00  0.00            
ATOM   2747  CA  ALA A 200      -0.366 -11.393   4.561  1.00  0.00            
ATOM   2748  HA  ALA A 200       0.125 -12.314   4.858  1.00  0.00            
ATOM   2749  CB  ALA A 200       0.662 -10.633   3.778  1.00  0.00            
ATOM   2750  HB1 ALA A 200       0.848 -11.183   2.865  1.00  0.00            
ATOM   2751  HB2 ALA A 200       0.340  -9.617   3.553  1.00  0.00            
ATOM   2752  HB3 ALA A 200       1.624 -10.583   4.293  1.00  0.00            
ATOM   2753  C   ALA A 200      -0.634 -10.655   5.826  1.00  0.00            
ATOM   2754  O   ALA A 200      -0.032 -10.941   6.833  1.00  0.00            
ATOM   2755  N   LEU A 201      -1.581  -9.688   5.680  1.00  0.00            
ATOM   2756  H   LEU A 201      -2.001  -9.591   4.763  1.00  0.00            
ATOM   2757  CA  LEU A 201      -2.190  -8.842   6.753  1.00  0.00            
ATOM   2758  HA  LEU A 201      -1.449  -8.355   7.391  1.00  0.00            
ATOM   2759  CB  LEU A 201      -3.011  -7.709   6.109  1.00  0.00            
ATOM   2760  HB1 LEU A 201      -3.310  -7.180   7.008  1.00  0.00            
ATOM   2761  HB2 LEU A 201      -3.806  -8.137   5.512  1.00  0.00            
ATOM   2762  CG  LEU A 201      -2.162  -6.682   5.336  1.00  0.00            
ATOM   2763  HG  LEU A 201      -1.490  -7.189   4.641  1.00  0.00            
ATOM   2764  CD1 LEU A 201      -3.108  -5.864   4.558  1.00  0.00            
ATOM   2765 1HD1 LEU A 201      -3.676  -6.577   3.953  1.00  0.00            
ATOM   2766 2HD1 LEU A 201      -3.679  -5.315   5.303  1.00  0.00            
ATOM   2767 3HD1 LEU A 201      -2.528  -5.190   3.923  1.00  0.00            
ATOM   2768  CD2 LEU A 201      -1.152  -5.949   6.261  1.00  0.00            
ATOM   2769 1HD2 LEU A 201      -0.670  -6.784   6.767  1.00  0.00            
ATOM   2770 2HD2 LEU A 201      -0.401  -5.332   5.780  1.00  0.00            
ATOM   2771 3HD2 LEU A 201      -1.710  -5.277   6.911  1.00  0.00            
ATOM   2772  C   LEU A 201      -2.995  -9.735   7.683  1.00  0.00            
ATOM   2773  O   LEU A 201      -2.910  -9.512   8.883  1.00  0.00            
ATOM   2774  N   LYS A 202      -3.793 -10.692   7.169  1.00  0.00            
ATOM   2775  H   LYS A 202      -3.832 -10.777   6.167  1.00  0.00            
ATOM   2776  CA  LYS A 202      -4.575 -11.483   8.197  1.00  0.00            
ATOM   2777  HA  LYS A 202      -5.220 -10.810   8.760  1.00  0.00            
ATOM   2778  CB  LYS A 202      -5.436 -12.508   7.396  1.00  0.00            
ATOM   2779  HB1 LYS A 202      -4.836 -13.217   6.833  1.00  0.00            
ATOM   2780  HB2 LYS A 202      -6.032 -11.935   6.696  1.00  0.00            
ATOM   2781  CG  LYS A 202      -6.299 -13.438   8.283  1.00  0.00            
ATOM   2782  HG1 LYS A 202      -7.014 -12.725   8.692  1.00  0.00            
ATOM   2783  HG2 LYS A 202      -5.795 -13.983   9.086  1.00  0.00            
ATOM   2784  CD  LYS A 202      -7.139 -14.297   7.319  1.00  0.00            
ATOM   2785  HD1 LYS A 202      -6.477 -15.020   6.841  1.00  0.00            
ATOM   2786  HD2 LYS A 202      -7.615 -13.670   6.566  1.00  0.00            
ATOM   2787  CE  LYS A 202      -8.241 -15.037   8.034  1.00  0.00            
ATOM   2788  HE1 LYS A 202      -9.024 -14.276   8.122  1.00  0.00            
ATOM   2789  HE2 LYS A 202      -7.896 -15.243   9.053  1.00  0.00            
ATOM   2790  NZ  LYS A 202      -8.582 -16.190   7.234  1.00  0.00            
ATOM   2791  HZ1 LYS A 202      -9.150 -16.865   7.726  1.00  0.00            
ATOM   2792  HZ2 LYS A 202      -9.106 -15.998   6.394  1.00  0.00            
ATOM   2793  HZ3 LYS A 202      -7.784 -16.663   6.832  1.00  0.00            
ATOM   2794  C   LYS A 202      -3.596 -12.157   9.189  1.00  0.00            
ATOM   2795  O   LYS A 202      -3.877 -12.288  10.387  1.00  0.00            
ATOM   2796  N   TRP A 203      -2.484 -12.674   8.643  1.00  0.00            
ATOM   2797  H   TRP A 203      -2.341 -12.614   7.642  1.00  0.00            
ATOM   2798  CA  TRP A 203      -1.502 -13.506   9.429  1.00  0.00            
ATOM   2799  HA  TRP A 203      -2.146 -13.990  10.161  1.00  0.00            
ATOM   2800  CB  TRP A 203      -0.742 -14.499   8.505  1.00  0.00            
ATOM   2801  HB1 TRP A 203      -0.179 -14.013   7.708  1.00  0.00            
ATOM   2802  HB2 TRP A 203      -1.418 -15.275   8.162  1.00  0.00            
ATOM   2803  CG  TRP A 203       0.247 -15.397   9.213  1.00  0.00            
ATOM   2804  CD1 TRP A 203       1.523 -15.623   8.823  1.00  0.00            
ATOM   2805  HD1 TRP A 203       1.911 -15.228   7.890  1.00  0.00            
ATOM   2806  NE1 TRP A 203       2.148 -16.488   9.690  1.00  0.00            
ATOM   2807  HE1 TRP A 203       3.091 -16.837   9.598  1.00  0.00            
ATOM   2808  CE2 TRP A 203       1.340 -16.824  10.736  1.00  0.00            
ATOM   2809  CZ2 TRP A 203       1.576 -17.661  11.810  1.00  0.00            
ATOM   2810  HZ2 TRP A 203       2.604 -17.987  11.894  1.00  0.00            
ATOM   2811  CH2 TRP A 203       0.553 -17.944  12.696  1.00  0.00            
ATOM   2812  HH2 TRP A 203       0.607 -18.468  13.636  1.00  0.00            
ATOM   2813  CZ3 TRP A 203      -0.709 -17.375  12.451  1.00  0.00            
ATOM   2814  HZ3 TRP A 203      -1.441 -17.639  13.196  1.00  0.00            
ATOM   2815  CE3 TRP A 203      -0.936 -16.575  11.283  1.00  0.00            
ATOM   2816  HE3 TRP A 203      -1.944 -16.255  11.058  1.00  0.00            
ATOM   2817  CD2 TRP A 203       0.089 -16.248  10.409  1.00  0.00            
ATOM   2818  C   TRP A 203      -0.605 -12.623  10.326  1.00  0.00            
ATOM   2819  O   TRP A 203      -0.443 -12.951  11.514  1.00  0.00            
ATOM   2820  N   MET A 204      -0.156 -11.511   9.757  1.00  0.00            
ATOM   2821  H   MET A 204      -0.449 -11.328   8.803  1.00  0.00            
ATOM   2822  CA  MET A 204       0.553 -10.443  10.440  1.00  0.00            
ATOM   2823  HA  MET A 204       1.486 -10.792  10.885  1.00  0.00            
ATOM   2824  CB  MET A 204       0.937  -9.465   9.401  1.00  0.00            
ATOM   2825  HB1 MET A 204      -0.007  -9.130   8.978  1.00  0.00            
ATOM   2826  HB2 MET A 204       1.439 -10.026   8.606  1.00  0.00            
ATOM   2827  CG  MET A 204       1.776  -8.297   9.828  1.00  0.00            
ATOM   2828  HG1 MET A 204       2.801  -8.618  10.024  1.00  0.00            
ATOM   2829  HG2 MET A 204       1.392  -7.914  10.772  1.00  0.00            
ATOM   2830  SD  MET A 204       1.799  -6.967   8.503  1.00  0.00            
ATOM   2831  CE  MET A 204       2.601  -5.692   9.471  1.00  0.00            
ATOM   2832  HE1 MET A 204       3.056  -4.950   8.822  1.00  0.00            
ATOM   2833  HE2 MET A 204       1.906  -5.122  10.087  1.00  0.00            
ATOM   2834  HE3 MET A 204       3.439  -6.048  10.076  1.00  0.00            
ATOM   2835  C   MET A 204      -0.192  -9.811  11.625  1.00  0.00            
ATOM   2836  O   MET A 204       0.377  -9.730  12.687  1.00  0.00            
ATOM   2837  N   TYR A 205      -1.455  -9.423  11.478  1.00  0.00            
ATOM   2838  H   TYR A 205      -1.871  -9.502  10.555  1.00  0.00            
ATOM   2839  CA  TYR A 205      -2.293  -9.072  12.631  1.00  0.00            
ATOM   2840  HA  TYR A 205      -1.563  -8.730  13.369  1.00  0.00            
ATOM   2841  CB  TYR A 205      -3.034  -7.711  12.307  1.00  0.00            
ATOM   2842  HB1 TYR A 205      -3.625  -7.441  13.176  1.00  0.00            
ATOM   2843  HB2 TYR A 205      -3.786  -7.865  11.539  1.00  0.00            
ATOM   2844  CG  TYR A 205      -2.052  -6.558  11.986  1.00  0.00            
ATOM   2845  CD1 TYR A 205      -1.425  -5.766  12.958  1.00  0.00            
ATOM   2846  HD1 TYR A 205      -1.669  -5.868  14.001  1.00  0.00            
ATOM   2847  CE1 TYR A 205      -0.514  -4.714  12.645  1.00  0.00            
ATOM   2848  HE1 TYR A 205       0.041  -4.221  13.427  1.00  0.00            
ATOM   2849  CZ  TYR A 205      -0.317  -4.422  11.266  1.00  0.00            
ATOM   2850  OH  TYR A 205       0.502  -3.404  10.831  1.00  0.00            
ATOM   2851  HH  TYR A 205       0.137  -3.101   9.995  1.00  0.00            
ATOM   2852  CE2 TYR A 205      -0.855  -5.284  10.272  1.00  0.00            
ATOM   2853  HE2 TYR A 205      -0.519  -5.183   9.254  1.00  0.00            
ATOM   2854  CD2 TYR A 205      -1.688  -6.334  10.670  1.00  0.00            
ATOM   2855  HD2 TYR A 205      -2.174  -6.946   9.924  1.00  0.00            
ATOM   2856  C   TYR A 205      -3.214 -10.136  13.151  1.00  0.00            
ATOM   2857  O   TYR A 205      -4.302  -9.824  13.608  1.00  0.00            
ATOM   2858  N   SER A 206      -2.846 -11.441  13.205  1.00  0.00            
ATOM   2859  H   SER A 206      -1.893 -11.671  12.978  1.00  0.00            
ATOM   2860  CA  SER A 206      -3.647 -12.509  13.808  1.00  0.00            
ATOM   2861  HA  SER A 206      -4.683 -12.481  13.493  1.00  0.00            
ATOM   2862  CB  SER A 206      -3.042 -13.853  13.454  1.00  0.00            
ATOM   2863  HB1 SER A 206      -3.052 -13.971  12.370  1.00  0.00            
ATOM   2864  HB2 SER A 206      -3.715 -14.647  13.798  1.00  0.00            
ATOM   2865  OG  SER A 206      -1.710 -14.028  13.859  1.00  0.00            
ATOM   2866  HG  SER A 206      -1.190 -14.226  13.078  1.00  0.00            
ATOM   2867  C   SER A 206      -3.815 -12.284  15.337  1.00  0.00            
ATOM   2868  O   SER A 206      -3.042 -11.549  15.983  1.00  0.00            
ATOM   2869  N   THR A 207      -4.731 -13.023  15.959  1.00  0.00            
ATOM   2870  H   THR A 207      -5.589 -13.359  15.539  1.00  0.00            
ATOM   2871  CA  THR A 207      -4.753 -13.081  17.414  1.00  0.00            
ATOM   2872  HA  THR A 207      -4.798 -12.078  17.827  1.00  0.00            
ATOM   2873  CB  THR A 207      -6.037 -13.768  17.829  1.00  0.00            
ATOM   2874  HB  THR A 207      -6.033 -14.791  17.465  1.00  0.00            
ATOM   2875  CG2 THR A 207      -6.421 -13.870  19.272  1.00  0.00            
ATOM   2876 1HG2 THR A 207      -6.057 -12.946  19.729  1.00  0.00            
ATOM   2877 2HG2 THR A 207      -7.483 -14.057  19.378  1.00  0.00            
ATOM   2878 3HG2 THR A 207      -5.952 -14.725  19.760  1.00  0.00            
ATOM   2879  OG1 THR A 207      -7.122 -13.080  17.209  1.00  0.00            
ATOM   2880  HG1 THR A 207      -7.940 -13.550  17.370  1.00  0.00            
ATOM   2881  C   THR A 207      -3.573 -13.819  18.019  1.00  0.00            
ATOM   2882  O   THR A 207      -3.031 -13.460  19.062  1.00  0.00            
ATOM   2883  N   ALA A 208      -3.063 -14.835  17.325  1.00  0.00            
ATOM   2884  H   ALA A 208      -3.515 -14.960  16.437  1.00  0.00            
ATOM   2885  CA  ALA A 208      -1.854 -15.611  17.571  1.00  0.00            
ATOM   2886  HA  ALA A 208      -1.868 -16.034  18.583  1.00  0.00            
ATOM   2887  CB  ALA A 208      -1.672 -16.658  16.569  1.00  0.00            
ATOM   2888  HB1 ALA A 208      -2.375 -17.456  16.805  1.00  0.00            
ATOM   2889  HB2 ALA A 208      -1.749 -16.196  15.586  1.00  0.00            
ATOM   2890  HB3 ALA A 208      -0.669 -17.083  16.565  1.00  0.00            
ATOM   2891  C   ALA A 208      -0.585 -14.814  17.607  1.00  0.00            
ATOM   2892  O   ALA A 208       0.019 -14.654  18.639  1.00  0.00            
ATOM   2893  N   ALA A 209      -0.300 -14.079  16.568  1.00  0.00            
ATOM   2894  H   ALA A 209      -0.929 -14.090  15.772  1.00  0.00            
ATOM   2895  CA  ALA A 209       0.753 -13.036  16.602  1.00  0.00            
ATOM   2896  HA  ALA A 209       1.757 -13.457  16.556  1.00  0.00            
ATOM   2897  CB  ALA A 209       0.724 -12.302  15.283  1.00  0.00            
ATOM   2898  HB1 ALA A 209       1.593 -11.655  15.219  1.00  0.00            
ATOM   2899  HB2 ALA A 209       0.733 -13.009  14.464  1.00  0.00            
ATOM   2900  HB3 ALA A 209      -0.228 -11.803  15.095  1.00  0.00            
ATOM   2901  C   ALA A 209       0.596 -11.974  17.707  1.00  0.00            
ATOM   2902  O   ALA A 209       1.549 -11.544  18.373  1.00  0.00            
ATOM   2903  N   GLN A 210      -0.647 -11.465  17.881  1.00  0.00            
ATOM   2904  H   GLN A 210      -1.352 -11.702  17.199  1.00  0.00            
ATOM   2905  CA  GLN A 210      -0.971 -10.408  18.857  1.00  0.00            
ATOM   2906  HA  GLN A 210      -0.468  -9.468  18.621  1.00  0.00            
ATOM   2907  CB  GLN A 210      -2.468 -10.043  18.830  1.00  0.00            
ATOM   2908  HB1 GLN A 210      -2.727  -9.577  19.789  1.00  0.00            
ATOM   2909  HB2 GLN A 210      -3.200 -10.828  18.666  1.00  0.00            
ATOM   2910  CG  GLN A 210      -2.795  -9.109  17.648  1.00  0.00            
ATOM   2911  HG1 GLN A 210      -2.346  -9.451  16.718  1.00  0.00            
ATOM   2912  HG2 GLN A 210      -2.408  -8.109  17.846  1.00  0.00            
ATOM   2913  CD  GLN A 210      -4.320  -8.834  17.511  1.00  0.00            
ATOM   2914  OE1 GLN A 210      -5.035  -8.533  18.488  1.00  0.00            
ATOM   2915  NE2 GLN A 210      -4.912  -9.126  16.415  1.00  0.00            
ATOM   2916 1HE2 GLN A 210      -4.451  -9.532  15.612  1.00  0.00            
ATOM   2917 2HE2 GLN A 210      -5.888  -8.856  16.392  1.00  0.00            
ATOM   2918  C   GLN A 210      -0.663 -10.817  20.272  1.00  0.00            
ATOM   2919  O   GLN A 210       0.209 -10.195  20.926  1.00  0.00            
ATOM   2920  N   GLN A 211      -1.087 -12.051  20.735  1.00  0.00            
ATOM   2921  H   GLN A 211      -1.726 -12.542  20.124  1.00  0.00            
ATOM   2922  CA  GLN A 211      -0.747 -12.767  21.968  1.00  0.00            
ATOM   2923  HA  GLN A 211      -0.976 -12.131  22.826  1.00  0.00            
ATOM   2924  CB  GLN A 211      -1.703 -14.010  22.094  1.00  0.00            
ATOM   2925  HB1 GLN A 211      -1.434 -14.510  23.035  1.00  0.00            
ATOM   2926  HB2 GLN A 211      -1.698 -14.648  21.209  1.00  0.00            
ATOM   2927  CG  GLN A 211      -3.145 -13.615  22.288  1.00  0.00            
ATOM   2928  HG1 GLN A 211      -3.382 -12.891  21.505  1.00  0.00            
ATOM   2929  HG2 GLN A 211      -3.103 -13.145  23.267  1.00  0.00            
ATOM   2930  CD  GLN A 211      -4.139 -14.790  22.405  1.00  0.00            
ATOM   2931  OE1 GLN A 211      -3.875 -15.867  21.920  1.00  0.00            
ATOM   2932  NE2 GLN A 211      -5.162 -14.721  23.179  1.00  0.00            
ATOM   2933 1HE2 GLN A 211      -5.348 -13.866  23.691  1.00  0.00            
ATOM   2934 2HE2 GLN A 211      -5.801 -15.483  23.295  1.00  0.00            
ATOM   2935  C   GLN A 211       0.776 -13.114  22.047  1.00  0.00            
ATOM   2936  O   GLN A 211       1.371 -13.100  23.168  1.00  0.00            
ATOM   2937  N   HIS A 212       1.396 -13.460  20.856  1.00  0.00            
ATOM   2938  H   HIS A 212       0.980 -13.472  19.941  1.00  0.00            
ATOM   2939  CA  HIS A 212       2.847 -13.596  21.005  1.00  0.00            
ATOM   2940  HA  HIS A 212       3.015 -14.425  21.695  1.00  0.00            
ATOM   2941  CB  HIS A 212       3.398 -14.048  19.628  1.00  0.00            
ATOM   2942  HB1 HIS A 212       4.418 -13.670  19.529  1.00  0.00            
ATOM   2943  HB2 HIS A 212       2.800 -13.513  18.883  1.00  0.00            
ATOM   2944  CG  HIS A 212       3.334 -15.567  19.485  1.00  0.00            
ATOM   2945  ND1 HIS A 212       2.274 -16.447  19.677  1.00  0.00            
ATOM   2946  HD1 HIS A 212       1.328 -16.173  19.855  1.00  0.00            
ATOM   2947  CE1 HIS A 212       2.625 -17.711  19.502  1.00  0.00            
ATOM   2948  HE1 HIS A 212       2.084 -18.633  19.604  1.00  0.00            
ATOM   2949  NE2 HIS A 212       3.955 -17.791  19.154  1.00  0.00            
ATOM   2950  CD2 HIS A 212       4.382 -16.403  19.043  1.00  0.00            
ATOM   2951  HD2 HIS A 212       5.358 -16.141  18.681  1.00  0.00            
ATOM   2952  C   HIS A 212       3.471 -12.333  21.521  1.00  0.00            
ATOM   2953  O   HIS A 212       4.191 -12.378  22.490  1.00  0.00            
ATOM   2954  N   GLN A 213       3.133 -11.168  20.902  1.00  0.00            
ATOM   2955  H   GLN A 213       2.458 -11.274  20.157  1.00  0.00            
ATOM   2956  CA  GLN A 213       3.677  -9.874  21.254  1.00  0.00            
ATOM   2957  HA  GLN A 213       4.737 -10.034  21.455  1.00  0.00            
ATOM   2958  CB  GLN A 213       3.441  -8.887  20.087  1.00  0.00            
ATOM   2959  HB1 GLN A 213       3.773  -7.910  20.435  1.00  0.00            
ATOM   2960  HB2 GLN A 213       2.392  -8.905  19.800  1.00  0.00            
ATOM   2961  CG  GLN A 213       4.226  -9.340  18.822  1.00  0.00            
ATOM   2962  HG1 GLN A 213       3.619  -9.978  18.174  1.00  0.00            
ATOM   2963  HG2 GLN A 213       5.141  -9.891  18.994  1.00  0.00            
ATOM   2964  CD  GLN A 213       4.544  -8.192  17.811  1.00  0.00            
ATOM   2965  OE1 GLN A 213       3.808  -7.247  17.705  1.00  0.00            
ATOM   2966  NE2 GLN A 213       5.522  -8.352  17.037  1.00  0.00            
ATOM   2967 1HE2 GLN A 213       6.285  -8.989  17.262  1.00  0.00            
ATOM   2968 2HE2 GLN A 213       5.562  -7.750  16.231  1.00  0.00            
ATOM   2969  C   GLN A 213       3.135  -9.394  22.545  1.00  0.00            
ATOM   2970  O   GLN A 213       3.731  -8.579  23.186  1.00  0.00            
ATOM   2971  N   TRP A 214       2.039  -9.919  23.104  1.00  0.00            
ATOM   2972  H   TRP A 214       1.421 -10.400  22.464  1.00  0.00            
ATOM   2973  CA  TRP A 214       1.609  -9.590  24.475  1.00  0.00            
ATOM   2974  HA  TRP A 214       1.521  -8.514  24.587  1.00  0.00            
ATOM   2975  CB  TRP A 214       0.212 -10.190  24.812  1.00  0.00            
ATOM   2976  HB1 TRP A 214       0.028  -9.968  25.863  1.00  0.00            
ATOM   2977  HB2 TRP A 214       0.268 -11.277  24.769  1.00  0.00            
ATOM   2978  CG  TRP A 214      -0.997  -9.680  24.030  1.00  0.00            
ATOM   2979  CD1 TRP A 214      -1.059  -8.646  23.163  1.00  0.00            
ATOM   2980  HD1 TRP A 214      -0.251  -8.023  22.815  1.00  0.00            
ATOM   2981  NE1 TRP A 214      -2.360  -8.480  22.703  1.00  0.00            
ATOM   2982  HE1 TRP A 214      -2.680  -7.856  21.977  1.00  0.00            
ATOM   2983  CE2 TRP A 214      -3.193  -9.334  23.352  1.00  0.00            
ATOM   2984  CZ2 TRP A 214      -4.579  -9.562  23.338  1.00  0.00            
ATOM   2985  HZ2 TRP A 214      -5.142  -8.763  22.887  1.00  0.00            
ATOM   2986  CH2 TRP A 214      -5.149 -10.493  24.181  1.00  0.00            
ATOM   2987  HH2 TRP A 214      -6.220 -10.593  24.185  1.00  0.00            
ATOM   2988  CZ3 TRP A 214      -4.342 -11.259  25.028  1.00  0.00            
ATOM   2989  HZ3 TRP A 214      -4.818 -11.931  25.732  1.00  0.00            
ATOM   2990  CE3 TRP A 214      -2.944 -11.104  25.017  1.00  0.00            
ATOM   2991  HE3 TRP A 214      -2.303 -11.666  25.682  1.00  0.00            
ATOM   2992  CD2 TRP A 214      -2.348 -10.081  24.202  1.00  0.00            
ATOM   2993  C   TRP A 214       2.591 -10.068  25.563  1.00  0.00            
ATOM   2994  O   TRP A 214       2.648  -9.567  26.662  1.00  0.00            
ATOM   2995  N   ASP A 215       3.367 -11.050  25.176  1.00  0.00            
ATOM   2996  H   ASP A 215       3.063 -11.428  24.291  1.00  0.00            
ATOM   2997  CA  ASP A 215       4.436 -11.845  25.929  1.00  0.00            
ATOM   2998  HA  ASP A 215       4.400 -11.624  26.995  1.00  0.00            
ATOM   2999  CB  ASP A 215       4.051 -13.313  25.794  1.00  0.00            
ATOM   3000  HB1 ASP A 215       4.530 -13.654  24.878  1.00  0.00            
ATOM   3001  HB2 ASP A 215       2.977 -13.374  25.593  1.00  0.00            
ATOM   3002  CG  ASP A 215       4.428 -14.069  27.083  1.00  0.00            
ATOM   3003  OD1 ASP A 215       5.286 -14.991  26.895  1.00  0.00            
ATOM   3004  OD2 ASP A 215       3.900 -13.823  28.195  1.00  0.00            
ATOM   3005  C   ASP A 215       5.891 -11.582  25.348  1.00  0.00            
ATOM   3006  O   ASP A 215       6.918 -12.063  25.886  1.00  0.00            
ATOM   3007  N   GLY A 216       5.940 -10.769  24.275  1.00  0.00            
ATOM   3008  H   GLY A 216       5.093 -10.640  23.734  1.00  0.00            
ATOM   3009  CA  GLY A 216       7.272 -10.566  23.613  1.00  0.00            
ATOM   3010  HA1 GLY A 216       7.951 -10.332  24.446  1.00  0.00            
ATOM   3011  HA2 GLY A 216       7.209  -9.699  22.954  1.00  0.00            
ATOM   3012  C   GLY A 216       7.868 -11.774  22.869  1.00  0.00            
ATOM   3013  O   GLY A 216       9.121 -11.756  22.623  1.00  0.00            
ATOM   3014  N   LEU A 217       7.086 -12.792  22.515  1.00  0.00            
ATOM   3015  H   LEU A 217       6.109 -12.819  22.778  1.00  0.00            
ATOM   3016  CA  LEU A 217       7.544 -13.920  21.556  1.00  0.00            
ATOM   3017  HA  LEU A 217       8.560 -14.157  21.868  1.00  0.00            
ATOM   3018  CB  LEU A 217       6.658 -15.132  21.801  1.00  0.00            
ATOM   3019  HB1 LEU A 217       6.974 -15.957  21.161  1.00  0.00            
ATOM   3020  HB2 LEU A 217       5.641 -14.821  21.557  1.00  0.00            
ATOM   3021  CG  LEU A 217       6.652 -15.788  23.202  1.00  0.00            
ATOM   3022  HG  LEU A 217       6.181 -15.247  24.017  1.00  0.00            
ATOM   3023  CD1 LEU A 217       5.929 -17.125  23.304  1.00  0.00            
ATOM   3024 1HD1 LEU A 217       4.860 -17.047  23.108  1.00  0.00            
ATOM   3025 2HD1 LEU A 217       6.388 -17.771  22.559  1.00  0.00            
ATOM   3026 3HD1 LEU A 217       6.084 -17.586  24.280  1.00  0.00            
ATOM   3027  CD2 LEU A 217       8.102 -16.178  23.474  1.00  0.00            
ATOM   3028 1HD2 LEU A 217       8.569 -15.280  23.870  1.00  0.00            
ATOM   3029 2HD2 LEU A 217       8.132 -16.869  24.309  1.00  0.00            
ATOM   3030 3HD2 LEU A 217       8.622 -16.490  22.570  1.00  0.00            
ATOM   3031  C   LEU A 217       7.616 -13.410  20.071  1.00  0.00            
ATOM   3032  O   LEU A 217       6.779 -12.570  19.690  1.00  0.00            
ATOM   3033  N   LEU A 218       8.401 -14.022  19.158  1.00  0.00            
ATOM   3034  H   LEU A 218       9.098 -14.656  19.526  1.00  0.00            
ATOM   3035  CA  LEU A 218       8.530 -13.676  17.736  1.00  0.00            
ATOM   3036  HA  LEU A 218       8.588 -12.602  17.605  1.00  0.00            
ATOM   3037  CB  LEU A 218       9.849 -14.312  17.239  1.00  0.00            
ATOM   3038  HB1 LEU A 218       9.869 -14.193  16.154  1.00  0.00            
ATOM   3039  HB2 LEU A 218       9.807 -15.327  17.619  1.00  0.00            
ATOM   3040  CG  LEU A 218      11.139 -13.590  17.841  1.00  0.00            
ATOM   3041  HG  LEU A 218      11.046 -13.517  18.927  1.00  0.00            
ATOM   3042  CD1 LEU A 218      12.353 -14.469  17.643  1.00  0.00            
ATOM   3043 1HD1 LEU A 218      12.094 -15.406  18.136  1.00  0.00            
ATOM   3044 2HD1 LEU A 218      12.569 -14.797  16.618  1.00  0.00            
ATOM   3045 3HD1 LEU A 218      13.126 -14.050  18.269  1.00  0.00            
ATOM   3046  CD2 LEU A 218      11.413 -12.181  17.359  1.00  0.00            
ATOM   3047 1HD2 LEU A 218      12.376 -11.957  17.809  1.00  0.00            
ATOM   3048 2HD2 LEU A 218      11.515 -12.138  16.273  1.00  0.00            
ATOM   3049 3HD2 LEU A 218      10.675 -11.509  17.804  1.00  0.00            
ATOM   3050  C   LEU A 218       7.323 -14.162  16.957  1.00  0.00            
ATOM   3051  O   LEU A 218       7.123 -15.344  16.837  1.00  0.00            
ATOM   3052  N   SER A 219       6.517 -13.246  16.514  1.00  0.00            
ATOM   3053  H   SER A 219       6.795 -12.299  16.724  1.00  0.00            
ATOM   3054  CA  SER A 219       5.467 -13.544  15.496  1.00  0.00            
ATOM   3055  HA  SER A 219       5.111 -14.573  15.578  1.00  0.00            
ATOM   3056  CB  SER A 219       4.344 -12.602  15.863  1.00  0.00            
ATOM   3057  HB1 SER A 219       4.015 -12.916  16.851  1.00  0.00            
ATOM   3058  HB2 SER A 219       3.612 -12.797  15.085  1.00  0.00            
ATOM   3059  OG  SER A 219       4.811 -11.299  15.642  1.00  0.00            
ATOM   3060  HG  SER A 219       5.542 -11.085  16.229  1.00  0.00            
ATOM   3061  C   SER A 219       5.974 -13.278  14.103  1.00  0.00            
ATOM   3062  O   SER A 219       7.127 -12.841  13.860  1.00  0.00            
ATOM   3063  N   TYR A 220       5.223 -13.444  12.996  1.00  0.00            
ATOM   3064  H   TYR A 220       4.299 -13.793  13.188  1.00  0.00            
ATOM   3065  CA  TYR A 220       5.559 -13.118  11.634  1.00  0.00            
ATOM   3066  HA  TYR A 220       6.532 -13.579  11.518  1.00  0.00            
ATOM   3067  CB  TYR A 220       4.511 -13.817  10.779  1.00  0.00            
ATOM   3068  HB1 TYR A 220       3.529 -13.606  11.191  1.00  0.00            
ATOM   3069  HB2 TYR A 220       4.715 -14.871  10.940  1.00  0.00            
ATOM   3070  CG  TYR A 220       4.569 -13.521   9.262  1.00  0.00            
ATOM   3071  CD1 TYR A 220       5.469 -14.216   8.468  1.00  0.00            
ATOM   3072  HD1 TYR A 220       6.136 -14.895   8.984  1.00  0.00            
ATOM   3073  CE1 TYR A 220       5.593 -14.037   7.089  1.00  0.00            
ATOM   3074  HE1 TYR A 220       6.250 -14.662   6.508  1.00  0.00            
ATOM   3075  CZ  TYR A 220       4.701 -13.090   6.460  1.00  0.00            
ATOM   3076  OH  TYR A 220       4.607 -12.950   5.114  1.00  0.00            
ATOM   3077  HH  TYR A 220       5.314 -13.379   4.616  1.00  0.00            
ATOM   3078  CE2 TYR A 220       3.721 -12.459   7.264  1.00  0.00            
ATOM   3079  HE2 TYR A 220       2.948 -11.822   6.852  1.00  0.00            
ATOM   3080  CD2 TYR A 220       3.746 -12.610   8.652  1.00  0.00            
ATOM   3081  HD2 TYR A 220       3.027 -12.067   9.239  1.00  0.00            
ATOM   3082  C   TYR A 220       5.687 -11.628  11.421  1.00  0.00            
ATOM   3083  O   TYR A 220       6.464 -11.124  10.574  1.00  0.00            
ATOM   3084  N   GLN A 221       5.000 -10.825  12.262  1.00  0.00            
ATOM   3085  H   GLN A 221       4.319 -11.232  12.899  1.00  0.00            
ATOM   3086  CA  GLN A 221       5.212  -9.362  12.338  1.00  0.00            
ATOM   3087  HA  GLN A 221       5.047  -9.023  11.312  1.00  0.00            
ATOM   3088  CB  GLN A 221       4.114  -8.754  13.281  1.00  0.00            
ATOM   3089  HB1 GLN A 221       4.206  -9.153  14.296  1.00  0.00            
ATOM   3090  HB2 GLN A 221       3.245  -9.314  12.935  1.00  0.00            
ATOM   3091  CG  GLN A 221       3.715  -7.255  13.371  1.00  0.00            
ATOM   3092  HG1 GLN A 221       2.757  -7.088  13.847  1.00  0.00            
ATOM   3093  HG2 GLN A 221       3.565  -7.057  12.303  1.00  0.00            
ATOM   3094  CD  GLN A 221       4.740  -6.272  14.020  1.00  0.00            
ATOM   3095  OE1 GLN A 221       5.632  -6.630  14.760  1.00  0.00            
ATOM   3096  NE2 GLN A 221       4.597  -5.043  13.731  1.00  0.00            
ATOM   3097 1HE2 GLN A 221       3.761  -4.699  13.284  1.00  0.00            
ATOM   3098 2HE2 GLN A 221       5.329  -4.413  14.030  1.00  0.00            
ATOM   3099  C   GLN A 221       6.574  -8.943  12.826  1.00  0.00            
ATOM   3100  O   GLN A 221       6.985  -7.913  12.340  1.00  0.00            
ATOM   3101  N   ASP A 222       7.251  -9.847  13.555  1.00  0.00            
ATOM   3102  H   ASP A 222       6.812 -10.732  13.739  1.00  0.00            
ATOM   3103  CA  ASP A 222       8.711  -9.603  13.826  1.00  0.00            
ATOM   3104  HA  ASP A 222       8.840  -8.535  13.935  1.00  0.00            
ATOM   3105  CB  ASP A 222       9.157 -10.301  15.094  1.00  0.00            
ATOM   3106  HB1 ASP A 222      10.233 -10.164  15.219  1.00  0.00            
ATOM   3107  HB2 ASP A 222       9.041 -11.358  14.861  1.00  0.00            
ATOM   3108  CG  ASP A 222       8.351  -9.838  16.375  1.00  0.00            
ATOM   3109  OD1 ASP A 222       7.384 -10.546  16.755  1.00  0.00            
ATOM   3110  OD2 ASP A 222       8.674  -8.776  16.932  1.00  0.00            
ATOM   3111  C   ASP A 222       9.594 -10.042  12.626  1.00  0.00            
ATOM   3112  O   ASP A 222      10.798  -9.773  12.735  1.00  0.00            
ATOM   3113  N   SER A 223       9.140 -10.721  11.465  1.00  0.00            
ATOM   3114  H   SER A 223       8.141 -10.712  11.283  1.00  0.00            
ATOM   3115  CA  SER A 223       9.998 -11.478  10.572  1.00  0.00            
ATOM   3116  HA  SER A 223      10.861 -11.828  11.129  1.00  0.00            
ATOM   3117  CB  SER A 223       9.346 -12.750  10.073  1.00  0.00            
ATOM   3118  HB1 SER A 223       8.991 -13.367  10.901  1.00  0.00            
ATOM   3119  HB2 SER A 223      10.087 -13.412   9.628  1.00  0.00            
ATOM   3120  OG  SER A 223       8.176 -12.606   9.175  1.00  0.00            
ATOM   3121  HG  SER A 223       7.485 -12.240   9.739  1.00  0.00            
ATOM   3122  C   SER A 223      10.501 -10.743   9.353  1.00  0.00            
ATOM   3123  O   SER A 223       9.792  -9.854   8.829  1.00  0.00            
ATOM   3124  N   LEU A 224      11.673 -11.107   8.922  1.00  0.00            
ATOM   3125  H   LEU A 224      12.289 -11.611   9.550  1.00  0.00            
ATOM   3126  CA  LEU A 224      12.256 -10.710   7.680  1.00  0.00            
ATOM   3127  HA  LEU A 224      12.282  -9.625   7.697  1.00  0.00            
ATOM   3128  CB  LEU A 224      13.719 -11.277   7.638  1.00  0.00            
ATOM   3129  HB1 LEU A 224      13.555 -12.335   7.417  1.00  0.00            
ATOM   3130  HB2 LEU A 224      14.146 -11.012   8.609  1.00  0.00            
ATOM   3131  CG  LEU A 224      14.460 -10.761   6.369  1.00  0.00            
ATOM   3132  HG  LEU A 224      13.852 -11.079   5.523  1.00  0.00            
ATOM   3133  CD1 LEU A 224      14.643  -9.248   6.327  1.00  0.00            
ATOM   3134 1HD1 LEU A 224      15.300  -8.930   5.517  1.00  0.00            
ATOM   3135 2HD1 LEU A 224      13.650  -8.803   6.184  1.00  0.00            
ATOM   3136 3HD1 LEU A 224      15.263  -8.884   7.145  1.00  0.00            
ATOM   3137  CD2 LEU A 224      15.839 -11.405   6.152  1.00  0.00            
ATOM   3138 1HD2 LEU A 224      16.251 -10.995   5.231  1.00  0.00            
ATOM   3139 2HD2 LEU A 224      16.361 -11.256   7.100  1.00  0.00            
ATOM   3140 3HD2 LEU A 224      15.675 -12.456   5.899  1.00  0.00            
ATOM   3141  C   LEU A 224      11.428 -11.217   6.473  1.00  0.00            
ATOM   3142  O   LEU A 224      11.253 -10.483   5.533  1.00  0.00            
ATOM   3143  N   SER A 225      10.836 -12.393   6.544  1.00  0.00            
ATOM   3144  H   SER A 225      11.153 -12.954   7.330  1.00  0.00            
ATOM   3145  CA  SER A 225       9.781 -12.906   5.682  1.00  0.00            
ATOM   3146  HA  SER A 225      10.267 -13.209   4.750  1.00  0.00            
ATOM   3147  CB  SER A 225       9.270 -14.229   6.282  1.00  0.00            
ATOM   3148  HB1 SER A 225       8.520 -14.770   5.694  1.00  0.00            
ATOM   3149  HB2 SER A 225       8.822 -14.084   7.273  1.00  0.00            
ATOM   3150  OG  SER A 225      10.320 -15.190   6.372  1.00  0.00            
ATOM   3151  HG  SER A 225      10.919 -14.838   7.034  1.00  0.00            
ATOM   3152  C   SER A 225       8.662 -11.887   5.424  1.00  0.00            
ATOM   3153  O   SER A 225       8.371 -11.577   4.290  1.00  0.00            
ATOM   3154  N   CYS A 226       8.043 -11.326   6.521  1.00  0.00            
ATOM   3155  H   CYS A 226       8.439 -11.569   7.411  1.00  0.00            
ATOM   3156  CA  CYS A 226       6.942 -10.338   6.324  1.00  0.00            
ATOM   3157  HA  CYS A 226       6.039 -10.719   5.843  1.00  0.00            
ATOM   3158  CB  CYS A 226       6.505  -9.942   7.690  1.00  0.00            
ATOM   3159  HB1 CYS A 226       7.293  -9.468   8.288  1.00  0.00            
ATOM   3160  HB2 CYS A 226       6.276 -10.906   8.153  1.00  0.00            
ATOM   3161  SG  CYS A 226       4.986  -9.010   7.878  1.00  0.00            
ATOM   3162  C   CYS A 226       7.446  -9.077   5.569  1.00  0.00            
ATOM   3163  O   CYS A 226       6.815  -8.555   4.625  1.00  0.00            
ATOM   3164  N   ARG A 227       8.662  -8.621   5.902  1.00  0.00            
ATOM   3165  H   ARG A 227       9.126  -9.210   6.583  1.00  0.00            
ATOM   3166  CA  ARG A 227       9.356  -7.544   5.216  1.00  0.00            
ATOM   3167  HA  ARG A 227       8.767  -6.618   5.242  1.00  0.00            
ATOM   3168  CB  ARG A 227      10.646  -7.358   6.018  1.00  0.00            
ATOM   3169  HB1 ARG A 227      11.435  -6.877   5.446  1.00  0.00            
ATOM   3170  HB2 ARG A 227      10.921  -8.369   6.307  1.00  0.00            
ATOM   3171  CG  ARG A 227      10.525  -6.548   7.366  1.00  0.00            
ATOM   3172  HG1 ARG A 227       9.765  -7.061   7.949  1.00  0.00            
ATOM   3173  HG2 ARG A 227      10.274  -5.496   7.218  1.00  0.00            
ATOM   3174  CD  ARG A 227      11.883  -6.582   8.099  1.00  0.00            
ATOM   3175  HD1 ARG A 227      12.586  -6.054   7.462  1.00  0.00            
ATOM   3176  HD2 ARG A 227      12.048  -7.632   8.336  1.00  0.00            
ATOM   3177  NE  ARG A 227      11.928  -5.874   9.330  1.00  0.00            
ATOM   3178  HE  ARG A 227      12.271  -4.920   9.374  1.00  0.00            
ATOM   3179  CZ  ARG A 227      11.569  -6.408  10.523  1.00  0.00            
ATOM   3180  NH1 ARG A 227      11.981  -5.836  11.564  1.00  0.00            
ATOM   3181 1HH1 ARG A 227      12.500  -4.983  11.451  1.00  0.00            
ATOM   3182 2HH1 ARG A 227      11.333  -5.763  12.329  1.00  0.00            
ATOM   3183  NH2 ARG A 227      10.924  -7.519  10.686  1.00  0.00            
ATOM   3184 1HH2 ARG A 227      10.433  -7.969   9.927  1.00  0.00            
ATOM   3185 2HH2 ARG A 227      10.892  -7.924  11.619  1.00  0.00            
ATOM   3186  C   ARG A 227       9.551  -7.819   3.723  1.00  0.00            
ATOM   3187  O   ARG A 227       9.183  -7.020   2.871  1.00  0.00            
ATOM   3188  N   LEU A 228      10.166  -8.968   3.394  1.00  0.00            
ATOM   3189  H   LEU A 228      10.396  -9.573   4.163  1.00  0.00            
ATOM   3190  CA  LEU A 228      10.565  -9.243   2.007  1.00  0.00            
ATOM   3191  HA  LEU A 228      10.880  -8.328   1.517  1.00  0.00            
ATOM   3192  CB  LEU A 228      11.649 -10.426   2.074  1.00  0.00            
ATOM   3193  HB1 LEU A 228      11.745 -10.835   1.066  1.00  0.00            
ATOM   3194  HB2 LEU A 228      11.329 -11.296   2.648  1.00  0.00            
ATOM   3195  CG  LEU A 228      13.029 -10.026   2.549  1.00  0.00            
ATOM   3196  HG  LEU A 228      12.934  -9.376   3.417  1.00  0.00            
ATOM   3197  CD1 LEU A 228      13.856 -11.243   2.910  1.00  0.00            
ATOM   3198 1HD1 LEU A 228      13.321 -11.859   3.624  1.00  0.00            
ATOM   3199 2HD1 LEU A 228      14.091 -11.781   1.993  1.00  0.00            
ATOM   3200 3HD1 LEU A 228      14.811 -10.970   3.380  1.00  0.00            
ATOM   3201  CD2 LEU A 228      13.823  -9.342   1.401  1.00  0.00            
ATOM   3202 1HD2 LEU A 228      13.205  -8.522   1.029  1.00  0.00            
ATOM   3203 2HD2 LEU A 228      14.744  -8.954   1.820  1.00  0.00            
ATOM   3204 3HD2 LEU A 228      14.121 -10.038   0.618  1.00  0.00            
ATOM   3205  C   LEU A 228       9.337  -9.564   1.108  1.00  0.00            
ATOM   3206  O   LEU A 228       9.559  -9.347  -0.034  1.00  0.00            
ATOM   3207  N   VAL A 229       8.243 -10.105   1.630  1.00  0.00            
ATOM   3208  H   VAL A 229       8.266 -10.286   2.621  1.00  0.00            
ATOM   3209  CA  VAL A 229       7.071 -10.420   0.781  1.00  0.00            
ATOM   3210  HA  VAL A 229       7.440 -10.931  -0.110  1.00  0.00            
ATOM   3211  CB  VAL A 229       6.175 -11.462   1.456  1.00  0.00            
ATOM   3212  HB  VAL A 229       6.743 -12.245   1.956  1.00  0.00            
ATOM   3213  CG1 VAL A 229       5.231 -10.853   2.529  1.00  0.00            
ATOM   3214 1HG1 VAL A 229       5.795 -10.384   3.327  1.00  0.00            
ATOM   3215 2HG1 VAL A 229       4.556 -10.186   1.982  1.00  0.00            
ATOM   3216 3HG1 VAL A 229       4.542 -11.604   2.913  1.00  0.00            
ATOM   3217  CG2 VAL A 229       5.407 -12.197   0.335  1.00  0.00            
ATOM   3218 1HG2 VAL A 229       6.058 -12.843  -0.253  1.00  0.00            
ATOM   3219 2HG2 VAL A 229       4.620 -12.855   0.725  1.00  0.00            
ATOM   3220 3HG2 VAL A 229       4.833 -11.502  -0.272  1.00  0.00            
ATOM   3221  C   VAL A 229       6.436  -9.082   0.345  1.00  0.00            
ATOM   3222  O   VAL A 229       6.120  -8.890  -0.770  1.00  0.00            
ATOM   3223  N   PHE A 230       6.387  -8.029   1.213  1.00  0.00            
ATOM   3224  H   PHE A 230       6.644  -8.152   2.180  1.00  0.00            
ATOM   3225  CA  PHE A 230       6.109  -6.655   0.799  1.00  0.00            
ATOM   3226  HA  PHE A 230       5.302  -6.664   0.065  1.00  0.00            
ATOM   3227  CB  PHE A 230       5.605  -5.809   2.024  1.00  0.00            
ATOM   3228  HB1 PHE A 230       5.715  -4.788   1.643  1.00  0.00            
ATOM   3229  HB2 PHE A 230       6.202  -5.814   2.932  1.00  0.00            
ATOM   3230  CG  PHE A 230       4.130  -6.145   2.399  1.00  0.00            
ATOM   3231  CD1 PHE A 230       3.069  -5.300   2.051  1.00  0.00            
ATOM   3232  HD1 PHE A 230       3.253  -4.477   1.381  1.00  0.00            
ATOM   3233  CE1 PHE A 230       1.835  -5.505   2.751  1.00  0.00            
ATOM   3234  HE1 PHE A 230       1.054  -4.768   2.658  1.00  0.00            
ATOM   3235  CZ  PHE A 230       1.679  -6.612   3.647  1.00  0.00            
ATOM   3236  HZ  PHE A 230       0.780  -6.691   4.234  1.00  0.00            
ATOM   3237  CE2 PHE A 230       2.705  -7.566   3.804  1.00  0.00            
ATOM   3238  HE2 PHE A 230       2.643  -8.457   4.405  1.00  0.00            
ATOM   3239  CD2 PHE A 230       3.956  -7.281   3.195  1.00  0.00            
ATOM   3240  HD2 PHE A 230       4.738  -8.024   3.320  1.00  0.00            
ATOM   3241  C   PHE A 230       7.185  -5.961  -0.014  1.00  0.00            
ATOM   3242  O   PHE A 230       6.851  -5.179  -0.898  1.00  0.00            
ATOM   3243  N   LEU A 231       8.449  -6.350   0.040  1.00  0.00            
ATOM   3244  H   LEU A 231       8.713  -6.839   0.885  1.00  0.00            
ATOM   3245  CA  LEU A 231       9.480  -5.938  -0.911  1.00  0.00            
ATOM   3246  HA  LEU A 231       9.389  -4.862  -1.058  1.00  0.00            
ATOM   3247  CB  LEU A 231      10.968  -6.168  -0.376  1.00  0.00            
ATOM   3248  HB1 LEU A 231      11.142  -7.245  -0.401  1.00  0.00            
ATOM   3249  HB2 LEU A 231      10.987  -6.000   0.700  1.00  0.00            
ATOM   3250  CG  LEU A 231      12.141  -5.590  -1.129  1.00  0.00            
ATOM   3251  HG  LEU A 231      12.063  -5.924  -2.161  1.00  0.00            
ATOM   3252  CD1 LEU A 231      11.970  -4.096  -1.134  1.00  0.00            
ATOM   3253 1HD1 LEU A 231      11.574  -3.739  -0.177  1.00  0.00            
ATOM   3254 2HD1 LEU A 231      12.930  -3.595  -1.299  1.00  0.00            
ATOM   3255 3HD1 LEU A 231      11.268  -3.929  -1.948  1.00  0.00            
ATOM   3256  CD2 LEU A 231      13.550  -5.926  -0.648  1.00  0.00            
ATOM   3257 1HD2 LEU A 231      13.693  -6.961  -0.934  1.00  0.00            
ATOM   3258 2HD2 LEU A 231      14.255  -5.180  -1.018  1.00  0.00            
ATOM   3259 3HD2 LEU A 231      13.569  -5.930   0.441  1.00  0.00            
ATOM   3260  C   LEU A 231       9.238  -6.568  -2.295  1.00  0.00            
ATOM   3261  O   LEU A 231       9.480  -5.832  -3.289  1.00  0.00            
ATOM   3262  N   LEU A 232       8.863  -7.836  -2.354  1.00  0.00            
ATOM   3263  H   LEU A 232       8.807  -8.348  -1.487  1.00  0.00            
ATOM   3264  CA  LEU A 232       8.438  -8.489  -3.557  1.00  0.00            
ATOM   3265  HA  LEU A 232       9.364  -8.451  -4.132  1.00  0.00            
ATOM   3266  CB  LEU A 232       8.148  -9.889  -3.308  1.00  0.00            
ATOM   3267  HB1 LEU A 232       7.279  -9.961  -2.655  1.00  0.00            
ATOM   3268  HB2 LEU A 232       8.957 -10.286  -2.689  1.00  0.00            
ATOM   3269  CG  LEU A 232       7.887 -10.831  -4.488  1.00  0.00            
ATOM   3270  HG  LEU A 232       6.963 -10.465  -4.944  1.00  0.00            
ATOM   3271  CD1 LEU A 232       8.955 -10.659  -5.591  1.00  0.00            
ATOM   3272 1HD1 LEU A 232       8.757  -9.675  -6.017  1.00  0.00            
ATOM   3273 2HD1 LEU A 232       9.993 -10.676  -5.267  1.00  0.00            
ATOM   3274 3HD1 LEU A 232       8.761 -11.429  -6.339  1.00  0.00            
ATOM   3275  CD2 LEU A 232       7.751 -12.317  -4.102  1.00  0.00            
ATOM   3276 1HD2 LEU A 232       7.477 -12.911  -4.981  1.00  0.00            
ATOM   3277 2HD2 LEU A 232       8.677 -12.739  -3.737  1.00  0.00            
ATOM   3278 3HD2 LEU A 232       6.997 -12.307  -3.311  1.00  0.00            
ATOM   3279  C   LEU A 232       7.292  -7.729  -4.223  1.00  0.00            
ATOM   3280  O   LEU A 232       7.442  -7.337  -5.392  1.00  0.00            
ATOM   3281  N   MET A 233       6.250  -7.343  -3.484  1.00  0.00            
ATOM   3282  H   MET A 233       6.233  -7.618  -2.512  1.00  0.00            
ATOM   3283  CA  MET A 233       5.080  -6.607  -3.994  1.00  0.00            
ATOM   3284  HA  MET A 233       4.666  -7.174  -4.840  1.00  0.00            
ATOM   3285  CB  MET A 233       3.938  -6.707  -2.979  1.00  0.00            
ATOM   3286  HB1 MET A 233       3.034  -6.128  -3.154  1.00  0.00            
ATOM   3287  HB2 MET A 233       4.337  -6.504  -1.980  1.00  0.00            
ATOM   3288  CG  MET A 233       3.431  -8.087  -2.884  1.00  0.00            
ATOM   3289  HG1 MET A 233       4.238  -8.784  -2.660  1.00  0.00            
ATOM   3290  HG2 MET A 233       3.076  -8.351  -3.884  1.00  0.00            
ATOM   3291  SD  MET A 233       2.079  -8.226  -1.638  1.00  0.00            
ATOM   3292  CE  MET A 233       2.786  -7.517  -0.078  1.00  0.00            
ATOM   3293  HE1 MET A 233       3.185  -6.536  -0.319  1.00  0.00            
ATOM   3294  HE2 MET A 233       2.024  -7.367   0.683  1.00  0.00            
ATOM   3295  HE3 MET A 233       3.460  -8.278   0.332  1.00  0.00            
ATOM   3296  C   MET A 233       5.379  -5.173  -4.456  1.00  0.00            
ATOM   3297  O   MET A 233       4.798  -4.699  -5.455  1.00  0.00            
ATOM   3298  N   GLN A 234       6.403  -4.531  -3.862  1.00  0.00            
ATOM   3299  H   GLN A 234       6.681  -5.062  -3.048  1.00  0.00            
ATOM   3300  CA  GLN A 234       7.039  -3.264  -4.254  1.00  0.00            
ATOM   3301  HA  GLN A 234       6.279  -2.477  -4.312  1.00  0.00            
ATOM   3302  CB  GLN A 234       8.044  -2.941  -3.104  1.00  0.00            
ATOM   3303  HB1 GLN A 234       8.991  -3.453  -3.276  1.00  0.00            
ATOM   3304  HB2 GLN A 234       7.628  -3.314  -2.160  1.00  0.00            
ATOM   3305  CG  GLN A 234       8.173  -1.412  -2.942  1.00  0.00            
ATOM   3306  HG1 GLN A 234       8.495  -0.913  -3.855  1.00  0.00            
ATOM   3307  HG2 GLN A 234       9.009  -1.259  -2.252  1.00  0.00            
ATOM   3308  CD  GLN A 234       6.968  -0.713  -2.282  1.00  0.00            
ATOM   3309  OE1 GLN A 234       5.954  -0.542  -2.840  1.00  0.00            
ATOM   3310  NE2 GLN A 234       7.016  -0.337  -1.016  1.00  0.00            
ATOM   3311 1HE2 GLN A 234       7.808  -0.446  -0.395  1.00  0.00            
ATOM   3312 2HE2 GLN A 234       6.226   0.244  -0.759  1.00  0.00            
ATOM   3313  C   GLN A 234       7.781  -3.336  -5.633  1.00  0.00            
ATOM   3314  O   GLN A 234       7.639  -2.365  -6.398  1.00  0.00            
ATOM   3315  N   TYR A 235       8.460  -4.454  -5.865  1.00  0.00            
ATOM   3316  H   TYR A 235       8.524  -5.151  -5.136  1.00  0.00            
ATOM   3317  CA  TYR A 235       9.200  -4.759  -7.043  1.00  0.00            
ATOM   3318  HA  TYR A 235       9.761  -3.903  -7.418  1.00  0.00            
ATOM   3319  CB  TYR A 235      10.240  -5.885  -6.839  1.00  0.00            
ATOM   3320  HB1 TYR A 235       9.877  -6.870  -6.529  1.00  0.00            
ATOM   3321  HB2 TYR A 235      10.902  -5.633  -6.002  1.00  0.00            
ATOM   3322  CG  TYR A 235      11.144  -6.195  -7.979  1.00  0.00            
ATOM   3323  CD1 TYR A 235      12.143  -5.320  -8.469  1.00  0.00            
ATOM   3324  HD1 TYR A 235      12.145  -4.284  -8.158  1.00  0.00            
ATOM   3325  CE1 TYR A 235      12.990  -5.594  -9.594  1.00  0.00            
ATOM   3326  HE1 TYR A 235      13.708  -4.888  -9.984  1.00  0.00            
ATOM   3327  CZ  TYR A 235      12.979  -6.900 -10.091  1.00  0.00            
ATOM   3328  OH  TYR A 235      13.925  -7.180 -11.043  1.00  0.00            
ATOM   3329  HH  TYR A 235      14.336  -6.364 -11.352  1.00  0.00            
ATOM   3330  CE2 TYR A 235      12.093  -7.884  -9.601  1.00  0.00            
ATOM   3331  HE2 TYR A 235      12.015  -8.898  -9.971  1.00  0.00            
ATOM   3332  CD2 TYR A 235      11.112  -7.473  -8.577  1.00  0.00            
ATOM   3333  HD2 TYR A 235      10.328  -8.156  -8.285  1.00  0.00            
ATOM   3334  C   TYR A 235       8.263  -5.133  -8.140  1.00  0.00            
ATOM   3335  O   TYR A 235       8.459  -4.790  -9.302  1.00  0.00            
ATOM   3336  N   CYS A 236       7.127  -5.751  -7.827  1.00  0.00            
ATOM   3337  H   CYS A 236       7.153  -6.147  -6.897  1.00  0.00            
ATOM   3338  CA  CYS A 236       6.086  -6.123  -8.808  1.00  0.00            
ATOM   3339  HA  CYS A 236       6.621  -6.544  -9.668  1.00  0.00            
ATOM   3340  CB  CYS A 236       5.099  -7.069  -8.157  1.00  0.00            
ATOM   3341  HB1 CYS A 236       4.291  -7.161  -8.875  1.00  0.00            
ATOM   3342  HB2 CYS A 236       4.904  -6.625  -7.183  1.00  0.00            
ATOM   3343  SG  CYS A 236       5.999  -8.641  -7.816  1.00  0.00            
ATOM   3344  HG  CYS A 236       6.591  -8.144  -6.729  1.00  0.00            
ATOM   3345  C   CYS A 236       5.438  -4.820  -9.291  1.00  0.00            
ATOM   3346  O   CYS A 236       4.996  -4.775 -10.419  1.00  0.00            
ATOM   3347  N   VAL A 237       5.329  -3.780  -8.462  1.00  0.00            
ATOM   3348  H   VAL A 237       5.545  -3.920  -7.488  1.00  0.00            
ATOM   3349  CA  VAL A 237       4.727  -2.497  -8.798  1.00  0.00            
ATOM   3350  HA  VAL A 237       3.903  -2.697  -9.477  1.00  0.00            
ATOM   3351  CB  VAL A 237       4.372  -1.750  -7.477  1.00  0.00            
ATOM   3352  HB  VAL A 237       5.175  -1.836  -6.735  1.00  0.00            
ATOM   3353  CG1 VAL A 237       3.947  -0.296  -7.797  1.00  0.00            
ATOM   3354 1HG1 VAL A 237       3.487   0.253  -6.971  1.00  0.00            
ATOM   3355 2HG1 VAL A 237       4.847   0.275  -8.016  1.00  0.00            
ATOM   3356 3HG1 VAL A 237       3.282  -0.236  -8.655  1.00  0.00            
ATOM   3357  CG2 VAL A 237       3.115  -2.405  -6.899  1.00  0.00            
ATOM   3358 1HG2 VAL A 237       3.078  -2.268  -5.816  1.00  0.00            
ATOM   3359 2HG2 VAL A 237       2.139  -2.094  -7.270  1.00  0.00            
ATOM   3360 3HG2 VAL A 237       3.212  -3.473  -7.083  1.00  0.00            
ATOM   3361  C   VAL A 237       5.867  -1.765  -9.546  1.00  0.00            
ATOM   3362  O   VAL A 237       5.652  -1.433 -10.693  1.00  0.00            
ATOM   3363  N   ALA A 238       7.116  -1.559  -9.045  1.00  0.00            
ATOM   3364  H   ALA A 238       7.169  -1.752  -8.057  1.00  0.00            
ATOM   3365  CA  ALA A 238       8.210  -0.843  -9.715  1.00  0.00            
ATOM   3366  HA  ALA A 238       7.901   0.202  -9.768  1.00  0.00            
ATOM   3367  CB  ALA A 238       9.455  -1.021  -8.859  1.00  0.00            
ATOM   3368  HB1 ALA A 238       9.365  -0.554  -7.882  1.00  0.00            
ATOM   3369  HB2 ALA A 238       9.817  -2.043  -8.811  1.00  0.00            
ATOM   3370  HB3 ALA A 238      10.230  -0.524  -9.436  1.00  0.00            
ATOM   3371  C   ALA A 238       8.398  -1.252 -11.194  1.00  0.00            
ATOM   3372  O   ALA A 238       8.453  -0.358 -12.034  1.00  0.00            
ATOM   3373  N   ALA A 239       8.707  -2.519 -11.427  1.00  0.00            
ATOM   3374  H   ALA A 239       8.754  -3.196 -10.685  1.00  0.00            
ATOM   3375  CA  ALA A 239       8.988  -2.982 -12.786  1.00  0.00            
ATOM   3376  HA  ALA A 239       9.881  -2.470 -13.150  1.00  0.00            
ATOM   3377  CB  ALA A 239       9.399  -4.477 -12.739  1.00  0.00            
ATOM   3378  HB1 ALA A 239      10.266  -4.469 -12.077  1.00  0.00            
ATOM   3379  HB2 ALA A 239       8.627  -5.159 -12.404  1.00  0.00            
ATOM   3380  HB3 ALA A 239       9.657  -4.819 -13.734  1.00  0.00            
ATOM   3381  C   ALA A 239       7.855  -2.709 -13.828  1.00  0.00            
ATOM   3382  O   ALA A 239       8.097  -2.251 -14.963  1.00  0.00            
ATOM   3383  N   ASN A 240       6.628  -2.930 -13.403  1.00  0.00            
ATOM   3384  H   ASN A 240       6.552  -3.307 -12.473  1.00  0.00            
ATOM   3385  CA  ASN A 240       5.406  -2.657 -14.212  1.00  0.00            
ATOM   3386  HA  ASN A 240       5.424  -3.270 -15.110  1.00  0.00            
ATOM   3387  CB  ASN A 240       4.176  -3.205 -13.402  1.00  0.00            
ATOM   3388  HB1 ASN A 240       3.961  -2.565 -12.553  1.00  0.00            
ATOM   3389  HB2 ASN A 240       4.333  -4.267 -13.195  1.00  0.00            
ATOM   3390  CG  ASN A 240       3.028  -3.250 -14.269  1.00  0.00            
ATOM   3391  OD1 ASN A 240       2.043  -2.634 -13.918  1.00  0.00            
ATOM   3392  ND2 ASN A 240       3.105  -3.812 -15.426  1.00  0.00            
ATOM   3393 1HD2 ASN A 240       3.969  -4.236 -15.754  1.00  0.00            
ATOM   3394 2HD2 ASN A 240       2.248  -3.968 -15.944  1.00  0.00            
ATOM   3395  C   ASN A 240       5.217  -1.197 -14.689  1.00  0.00            
ATOM   3396  O   ASN A 240       4.950  -0.928 -15.894  1.00  0.00            
ATOM   3397  N   TYR A 241       5.427  -0.315 -13.702  1.00  0.00            
ATOM   3398  H   TYR A 241       5.419  -0.640 -12.750  1.00  0.00            
ATOM   3399  CA  TYR A 241       5.595   1.117 -14.072  1.00  0.00            
ATOM   3400  HA  TYR A 241       4.679   1.499 -14.541  1.00  0.00            
ATOM   3401  CB  TYR A 241       5.761   1.848 -12.722  1.00  0.00            
ATOM   3402  HB1 TYR A 241       6.270   2.803 -12.825  1.00  0.00            
ATOM   3403  HB2 TYR A 241       6.420   1.325 -12.031  1.00  0.00            
ATOM   3404  CG  TYR A 241       4.366   2.184 -12.177  1.00  0.00            
ATOM   3405  CD1 TYR A 241       3.658   3.184 -12.765  1.00  0.00            
ATOM   3406  HD1 TYR A 241       4.073   3.709 -13.615  1.00  0.00            
ATOM   3407  CE1 TYR A 241       2.357   3.536 -12.311  1.00  0.00            
ATOM   3408  HE1 TYR A 241       1.921   4.360 -12.848  1.00  0.00            
ATOM   3409  CZ  TYR A 241       1.795   2.896 -11.204  1.00  0.00            
ATOM   3410  OH  TYR A 241       0.678   3.362 -10.577  1.00  0.00            
ATOM   3411  HH  TYR A 241       0.237   4.014 -11.122  1.00  0.00            
ATOM   3412  CE2 TYR A 241       2.525   1.861 -10.575  1.00  0.00            
ATOM   3413  HE2 TYR A 241       2.093   1.399  -9.699  1.00  0.00            
ATOM   3414  CD2 TYR A 241       3.840   1.566 -11.048  1.00  0.00            
ATOM   3415  HD2 TYR A 241       4.402   0.836 -10.487  1.00  0.00            
ATOM   3416  C   TYR A 241       6.747   1.432 -14.994  1.00  0.00            
ATOM   3417  O   TYR A 241       6.542   2.417 -15.752  1.00  0.00            
ATOM   3418  N   TYR A 242       7.861   0.690 -14.937  1.00  0.00            
ATOM   3419  H   TYR A 242       7.883  -0.073 -14.264  1.00  0.00            
ATOM   3420  CA  TYR A 242       8.993   0.894 -15.850  1.00  0.00            
ATOM   3421  HA  TYR A 242       9.024   1.880 -16.320  1.00  0.00            
ATOM   3422  CB  TYR A 242      10.265   0.604 -15.184  1.00  0.00            
ATOM   3423  HB1 TYR A 242      11.004   0.472 -15.963  1.00  0.00            
ATOM   3424  HB2 TYR A 242      10.211  -0.343 -14.654  1.00  0.00            
ATOM   3425  CG  TYR A 242      10.787   1.721 -14.284  1.00  0.00            
ATOM   3426  CD1 TYR A 242      10.026   2.145 -13.164  1.00  0.00            
ATOM   3427  HD1 TYR A 242       9.120   1.654 -12.848  1.00  0.00            
ATOM   3428  CE1 TYR A 242      10.453   3.326 -12.541  1.00  0.00            
ATOM   3429  HE1 TYR A 242       9.944   3.686 -11.655  1.00  0.00            
ATOM   3430  CZ  TYR A 242      11.424   4.152 -13.078  1.00  0.00            
ATOM   3431  OH  TYR A 242      11.623   5.310 -12.406  1.00  0.00            
ATOM   3432  HH  TYR A 242      11.061   5.592 -11.689  1.00  0.00            
ATOM   3433  CE2 TYR A 242      12.122   3.756 -14.173  1.00  0.00            
ATOM   3434  HE2 TYR A 242      12.894   4.437 -14.508  1.00  0.00            
ATOM   3435  CD2 TYR A 242      11.853   2.516 -14.768  1.00  0.00            
ATOM   3436  HD2 TYR A 242      12.360   2.198 -15.673  1.00  0.00            
ATOM   3437  C   TYR A 242       8.865   0.058 -17.152  1.00  0.00            
ATOM   3438  O   TYR A 242       9.414   0.476 -18.176  1.00  0.00            
ATOM   3439  N   TRP A 243       7.990  -0.954 -17.244  1.00  0.00            
ATOM   3440  H   TRP A 243       7.622  -1.300 -16.370  1.00  0.00            
ATOM   3441  CA  TRP A 243       7.619  -1.627 -18.517  1.00  0.00            
ATOM   3442  HA  TRP A 243       8.537  -1.673 -19.096  1.00  0.00            
ATOM   3443  CB  TRP A 243       7.002  -3.032 -18.456  1.00  0.00            
ATOM   3444  HB1 TRP A 243       6.408  -3.221 -19.346  1.00  0.00            
ATOM   3445  HB2 TRP A 243       6.334  -3.035 -17.587  1.00  0.00            
ATOM   3446  CG  TRP A 243       8.089  -4.112 -18.336  1.00  0.00            
ATOM   3447  CD1 TRP A 243       8.669  -4.577 -17.277  1.00  0.00            
ATOM   3448  HD1 TRP A 243       8.320  -4.258 -16.304  1.00  0.00            
ATOM   3449  NE1 TRP A 243       9.694  -5.375 -17.658  1.00  0.00            
ATOM   3450  HE1 TRP A 243      10.373  -5.715 -17.000  1.00  0.00            
ATOM   3451  CE2 TRP A 243       9.889  -5.382 -19.019  1.00  0.00            
ATOM   3452  CZ2 TRP A 243      10.811  -6.010 -19.895  1.00  0.00            
ATOM   3453  HZ2 TRP A 243      11.701  -6.492 -19.514  1.00  0.00            
ATOM   3454  CH2 TRP A 243      10.635  -5.927 -21.254  1.00  0.00            
ATOM   3455  HH2 TRP A 243      11.191  -6.460 -22.005  1.00  0.00            
ATOM   3456  CZ3 TRP A 243       9.486  -5.233 -21.691  1.00  0.00            
ATOM   3457  HZ3 TRP A 243       9.191  -5.201 -22.729  1.00  0.00            
ATOM   3458  CE3 TRP A 243       8.531  -4.531 -20.844  1.00  0.00            
ATOM   3459  HE3 TRP A 243       7.624  -4.111 -21.247  1.00  0.00            
ATOM   3460  CD2 TRP A 243       8.792  -4.633 -19.457  1.00  0.00            
ATOM   3461  C   TRP A 243       6.709  -0.694 -19.229  1.00  0.00            
ATOM   3462  O   TRP A 243       6.751  -0.785 -20.444  1.00  0.00            
ATOM   3463  N   LEU A 244       5.929   0.073 -18.511  1.00  0.00            
ATOM   3464  H   LEU A 244       5.944   0.028 -17.507  1.00  0.00            
ATOM   3465  CA  LEU A 244       5.175   1.154 -19.195  1.00  0.00            
ATOM   3466  HA  LEU A 244       4.612   0.643 -19.974  1.00  0.00            
ATOM   3467  CB  LEU A 244       4.179   1.726 -18.144  1.00  0.00            
ATOM   3468  HB1 LEU A 244       3.639   2.558 -18.597  1.00  0.00            
ATOM   3469  HB2 LEU A 244       4.666   2.201 -17.287  1.00  0.00            
ATOM   3470  CG  LEU A 244       3.046   0.745 -17.706  1.00  0.00            
ATOM   3471  HG  LEU A 244       3.405  -0.259 -17.529  1.00  0.00            
ATOM   3472  CD1 LEU A 244       2.210   1.192 -16.552  1.00  0.00            
ATOM   3473 1HD1 LEU A 244       2.004   2.262 -16.593  1.00  0.00            
ATOM   3474 2HD1 LEU A 244       1.227   0.737 -16.680  1.00  0.00            
ATOM   3475 3HD1 LEU A 244       2.710   0.811 -15.668  1.00  0.00            
ATOM   3476  CD2 LEU A 244       2.097   0.599 -18.913  1.00  0.00            
ATOM   3477 1HD2 LEU A 244       1.469  -0.281 -18.752  1.00  0.00            
ATOM   3478 2HD2 LEU A 244       1.580   1.542 -19.116  1.00  0.00            
ATOM   3479 3HD2 LEU A 244       2.663   0.493 -19.840  1.00  0.00            
ATOM   3480  C   LEU A 244       6.054   2.255 -19.802  1.00  0.00            
ATOM   3481  O   LEU A 244       5.641   2.791 -20.816  1.00  0.00            
ATOM   3482  N   LEU A 245       7.327   2.440 -19.385  1.00  0.00            
ATOM   3483  H   LEU A 245       7.661   2.113 -18.499  1.00  0.00            
ATOM   3484  CA  LEU A 245       8.267   3.310 -20.091  1.00  0.00            
ATOM   3485  HA  LEU A 245       7.743   4.145 -20.563  1.00  0.00            
ATOM   3486  CB  LEU A 245       9.203   4.034 -19.053  1.00  0.00            
ATOM   3487  HB1 LEU A 245       9.783   3.298 -18.488  1.00  0.00            
ATOM   3488  HB2 LEU A 245       8.565   4.511 -18.316  1.00  0.00            
ATOM   3489  CG  LEU A 245      10.208   5.018 -19.678  1.00  0.00            
ATOM   3490  HG  LEU A 245      10.704   4.489 -20.491  1.00  0.00            
ATOM   3491  CD1 LEU A 245       9.572   6.282 -20.265  1.00  0.00            
ATOM   3492 1HD1 LEU A 245       8.998   6.052 -21.164  1.00  0.00            
ATOM   3493 2HD1 LEU A 245       8.913   6.794 -19.568  1.00  0.00            
ATOM   3494 3HD1 LEU A 245      10.389   6.955 -20.529  1.00  0.00            
ATOM   3495  CD2 LEU A 245      11.196   5.443 -18.624  1.00  0.00            
ATOM   3496 1HD2 LEU A 245      10.787   6.301 -18.088  1.00  0.00            
ATOM   3497 2HD2 LEU A 245      11.340   4.600 -17.946  1.00  0.00            
ATOM   3498 3HD2 LEU A 245      12.102   5.687 -19.170  1.00  0.00            
ATOM   3499  C   LEU A 245       8.970   2.534 -21.182  1.00  0.00            
ATOM   3500  O   LEU A 245       9.272   3.165 -22.218  1.00  0.00            
ATOM   3501  N   VAL A 246       9.230   1.220 -21.187  1.00  0.00            
ATOM   3502  H   VAL A 246       9.015   0.701 -20.345  1.00  0.00            
ATOM   3503  CA  VAL A 246       9.589   0.446 -22.295  1.00  0.00            
ATOM   3504  HA  VAL A 246      10.517   0.852 -22.694  1.00  0.00            
ATOM   3505  CB  VAL A 246       9.727  -1.047 -21.882  1.00  0.00            
ATOM   3506  HB  VAL A 246       8.775  -1.388 -21.469  1.00  0.00            
ATOM   3507  CG1 VAL A 246      10.019  -1.914 -23.076  1.00  0.00            
ATOM   3508 1HG1 VAL A 246       9.212  -1.923 -23.811  1.00  0.00            
ATOM   3509 2HG1 VAL A 246      10.957  -1.618 -23.545  1.00  0.00            
ATOM   3510 3HG1 VAL A 246      10.109  -2.961 -22.791  1.00  0.00            
ATOM   3511  CG2 VAL A 246      10.748  -1.212 -20.849  1.00  0.00            
ATOM   3512 1HG2 VAL A 246      11.721  -0.805 -21.117  1.00  0.00            
ATOM   3513 2HG2 VAL A 246      10.438  -0.822 -19.884  1.00  0.00            
ATOM   3514 3HG2 VAL A 246      10.949  -2.283 -20.747  1.00  0.00            
ATOM   3515  C   VAL A 246       8.588   0.594 -23.393  1.00  0.00            
ATOM   3516  O   VAL A 246       9.046   0.924 -24.529  1.00  0.00            
ATOM   3517  N   GLU A 247       7.301   0.354 -23.202  1.00  0.00            
ATOM   3518  H   GLU A 247       6.961  -0.002 -22.321  1.00  0.00            
ATOM   3519  CA  GLU A 247       6.282   0.616 -24.233  1.00  0.00            
ATOM   3520  HA  GLU A 247       6.552   0.027 -25.104  1.00  0.00            
ATOM   3521  CB  GLU A 247       4.818   0.320 -23.844  1.00  0.00            
ATOM   3522  HB1 GLU A 247       4.051   0.611 -24.569  1.00  0.00            
ATOM   3523  HB2 GLU A 247       4.561   0.895 -22.958  1.00  0.00            
ATOM   3524  CG  GLU A 247       4.652  -1.236 -23.666  1.00  0.00            
ATOM   3525  HG1 GLU A 247       3.915  -1.474 -22.906  1.00  0.00            
ATOM   3526  HG2 GLU A 247       5.596  -1.671 -23.347  1.00  0.00            
ATOM   3527  CD  GLU A 247       4.365  -1.882 -25.064  1.00  0.00            
ATOM   3528  OE1 GLU A 247       5.090  -1.529 -26.055  1.00  0.00            
ATOM   3529  OE2 GLU A 247       3.493  -2.823 -25.107  1.00  0.00            
ATOM   3530  C   GLU A 247       6.413   2.039 -24.783  1.00  0.00            
ATOM   3531  O   GLU A 247       6.358   2.145 -26.023  1.00  0.00            
ATOM   3532  N   GLY A 248       6.479   3.054 -23.950  1.00  0.00            
ATOM   3533  H   GLY A 248       6.539   2.781 -22.977  1.00  0.00            
ATOM   3534  CA  GLY A 248       6.722   4.424 -24.409  1.00  0.00            
ATOM   3535  HA1 GLY A 248       6.766   5.055 -23.514  1.00  0.00            
ATOM   3536  HA2 GLY A 248       5.849   4.639 -25.034  1.00  0.00            
ATOM   3537  C   GLY A 248       7.970   4.701 -25.245  1.00  0.00            
ATOM   3538  O   GLY A 248       7.862   5.248 -26.333  1.00  0.00            
ATOM   3539  N   VAL A 249       9.183   4.208 -24.817  1.00  0.00            
ATOM   3540  H   VAL A 249       9.243   3.729 -23.926  1.00  0.00            
ATOM   3541  CA  VAL A 249      10.440   4.306 -25.595  1.00  0.00            
ATOM   3542  HA  VAL A 249      10.476   5.307 -26.015  1.00  0.00            
ATOM   3543  CB  VAL A 249      11.670   4.071 -24.720  1.00  0.00            
ATOM   3544  HB  VAL A 249      11.607   3.101 -24.228  1.00  0.00            
ATOM   3545  CG1 VAL A 249      13.026   4.019 -25.358  1.00  0.00            
ATOM   3546 1HG1 VAL A 249      12.961   3.157 -26.014  1.00  0.00            
ATOM   3547 2HG1 VAL A 249      13.028   4.908 -25.989  1.00  0.00            
ATOM   3548 3HG1 VAL A 249      13.868   4.008 -24.666  1.00  0.00            
ATOM   3549  CG2 VAL A 249      11.762   5.226 -23.652  1.00  0.00            
ATOM   3550 1HG2 VAL A 249      12.281   4.871 -22.760  1.00  0.00            
ATOM   3551 2HG2 VAL A 249      12.096   6.175 -24.074  1.00  0.00            
ATOM   3552 3HG2 VAL A 249      10.802   5.448 -23.177  1.00  0.00            
ATOM   3553  C   VAL A 249      10.512   3.353 -26.861  1.00  0.00            
ATOM   3554  O   VAL A 249      10.973   3.780 -27.912  1.00  0.00            
ATOM   3555  N   TYR A 250       9.756   2.221 -26.857  1.00  0.00            
ATOM   3556  H   TYR A 250       9.200   1.971 -26.054  1.00  0.00            
ATOM   3557  CA  TYR A 250       9.492   1.426 -28.077  1.00  0.00            
ATOM   3558  HA  TYR A 250      10.439   1.238 -28.582  1.00  0.00            
ATOM   3559  CB  TYR A 250       8.880   0.078 -27.727  1.00  0.00            
ATOM   3560  HB1 TYR A 250       7.879   0.343 -27.381  1.00  0.00            
ATOM   3561  HB2 TYR A 250       9.523  -0.294 -26.924  1.00  0.00            
ATOM   3562  CG  TYR A 250       8.860  -0.852 -28.848  1.00  0.00            
ATOM   3563  CD1 TYR A 250      10.045  -1.512 -29.188  1.00  0.00            
ATOM   3564  HD1 TYR A 250      10.866  -1.426 -28.487  1.00  0.00            
ATOM   3565  CE1 TYR A 250      10.228  -2.300 -30.354  1.00  0.00            
ATOM   3566  HE1 TYR A 250      11.146  -2.809 -30.583  1.00  0.00            
ATOM   3567  CZ  TYR A 250       9.209  -2.307 -31.290  1.00  0.00            
ATOM   3568  OH  TYR A 250       9.283  -3.136 -32.425  1.00  0.00            
ATOM   3569  HH  TYR A 250      10.155  -3.551 -32.412  1.00  0.00            
ATOM   3570  CE2 TYR A 250       7.985  -1.614 -31.056  1.00  0.00            
ATOM   3571  HE2 TYR A 250       7.327  -1.589 -31.907  1.00  0.00            
ATOM   3572  CD2 TYR A 250       7.824  -0.810 -29.869  1.00  0.00            
ATOM   3573  HD2 TYR A 250       6.981  -0.135 -29.795  1.00  0.00            
ATOM   3574  C   TYR A 250       8.550   2.251 -29.042  1.00  0.00            
ATOM   3575  O   TYR A 250       8.898   2.318 -30.205  1.00  0.00            
ATOM   3576  N   LEU A 251       7.399   2.883 -28.567  1.00  0.00            
ATOM   3577  H   LEU A 251       7.244   3.000 -27.572  1.00  0.00            
ATOM   3578  CA  LEU A 251       6.532   3.653 -29.476  1.00  0.00            
ATOM   3579  HA  LEU A 251       6.290   2.902 -30.226  1.00  0.00            
ATOM   3580  CB  LEU A 251       5.235   4.052 -28.742  1.00  0.00            
ATOM   3581  HB1 LEU A 251       5.340   5.114 -28.501  1.00  0.00            
ATOM   3582  HB2 LEU A 251       5.161   3.456 -27.830  1.00  0.00            
ATOM   3583  CG  LEU A 251       3.886   3.700 -29.500  1.00  0.00            
ATOM   3584  HG  LEU A 251       4.050   2.649 -29.759  1.00  0.00            
ATOM   3585  CD1 LEU A 251       2.737   3.811 -28.456  1.00  0.00            
ATOM   3586 1HD1 LEU A 251       1.773   3.477 -28.842  1.00  0.00            
ATOM   3587 2HD1 LEU A 251       3.009   3.356 -27.503  1.00  0.00            
ATOM   3588 3HD1 LEU A 251       2.629   4.860 -28.207  1.00  0.00            
ATOM   3589  CD2 LEU A 251       3.658   4.584 -30.768  1.00  0.00            
ATOM   3590 1HD2 LEU A 251       2.612   4.597 -31.062  1.00  0.00            
ATOM   3591 2HD2 LEU A 251       3.975   5.589 -30.491  1.00  0.00            
ATOM   3592 3HD2 LEU A 251       4.279   4.171 -31.563  1.00  0.00            
ATOM   3593  C   LEU A 251       7.243   4.831 -30.086  1.00  0.00            
ATOM   3594  O   LEU A 251       7.179   5.052 -31.298  1.00  0.00            
ATOM   3595  N   TYR A 252       8.021   5.570 -29.316  1.00  0.00            
ATOM   3596  H   TYR A 252       7.918   5.473 -28.311  1.00  0.00            
ATOM   3597  CA  TYR A 252       8.763   6.784 -29.638  1.00  0.00            
ATOM   3598  HA  TYR A 252       8.198   7.564 -30.157  1.00  0.00            
ATOM   3599  CB  TYR A 252       9.361   7.297 -28.326  1.00  0.00            
ATOM   3600  HB1 TYR A 252      10.003   6.485 -27.994  1.00  0.00            
ATOM   3601  HB2 TYR A 252       8.597   7.489 -27.584  1.00  0.00            
ATOM   3602  CG  TYR A 252      10.129   8.625 -28.450  1.00  0.00            
ATOM   3603  CD1 TYR A 252      11.505   8.692 -28.137  1.00  0.00            
ATOM   3604  HD1 TYR A 252      11.960   7.743 -27.912  1.00  0.00            
ATOM   3605  CE1 TYR A 252      12.205   9.919 -27.993  1.00  0.00            
ATOM   3606  HE1 TYR A 252      13.253   9.976 -27.734  1.00  0.00            
ATOM   3607  CZ  TYR A 252      11.541  11.121 -28.148  1.00  0.00            
ATOM   3608  OH  TYR A 252      12.348  12.240 -27.934  1.00  0.00            
ATOM   3609  HH  TYR A 252      11.901  13.070 -28.051  1.00  0.00            
ATOM   3610  CE2 TYR A 252      10.208  11.031 -28.676  1.00  0.00            
ATOM   3611  HE2 TYR A 252       9.739  11.989 -28.874  1.00  0.00            
ATOM   3612  CD2 TYR A 252       9.476   9.832 -28.779  1.00  0.00            
ATOM   3613  HD2 TYR A 252       8.432   9.903 -29.043  1.00  0.00            
ATOM   3614  C   TYR A 252      10.025   6.446 -30.587  1.00  0.00            
ATOM   3615  O   TYR A 252      10.306   7.194 -31.546  1.00  0.00            
ATOM   3616  N   THR A 253      10.726   5.297 -30.415  1.00  0.00            
ATOM   3617  H   THR A 253      10.385   4.683 -29.690  1.00  0.00            
ATOM   3618  CA  THR A 253      11.622   4.748 -31.426  1.00  0.00            
ATOM   3619  HA  THR A 253      12.114   5.599 -31.884  1.00  0.00            
ATOM   3620  CB  THR A 253      12.733   3.821 -30.816  1.00  0.00            
ATOM   3621  HB  THR A 253      13.284   3.522 -31.696  1.00  0.00            
ATOM   3622  CG2 THR A 253      13.709   4.421 -29.860  1.00  0.00            
ATOM   3623 1HG2 THR A 253      13.182   5.008 -29.105  1.00  0.00            
ATOM   3624 2HG2 THR A 253      14.372   3.639 -29.478  1.00  0.00            
ATOM   3625 3HG2 THR A 253      14.362   5.022 -30.499  1.00  0.00            
ATOM   3626  OG1 THR A 253      12.115   2.762 -30.100  1.00  0.00            
ATOM   3627  HG1 THR A 253      11.886   3.147 -29.254  1.00  0.00            
ATOM   3628  C   THR A 253      10.933   4.144 -32.632  1.00  0.00            
ATOM   3629  O   THR A 253      11.709   3.941 -33.669  1.00  0.00            
ATOM   3630  N   LEU A 254       9.644   3.850 -32.606  1.00  0.00            
ATOM   3631  H   LEU A 254       9.296   3.721 -31.667  1.00  0.00            
ATOM   3632  CA  LEU A 254       8.815   3.384 -33.749  1.00  0.00            
ATOM   3633  HA  LEU A 254       9.399   2.821 -34.479  1.00  0.00            
ATOM   3634  CB  LEU A 254       7.643   2.585 -33.282  1.00  0.00            
ATOM   3635  HB1 LEU A 254       6.986   3.250 -32.730  1.00  0.00            
ATOM   3636  HB2 LEU A 254       8.006   1.821 -32.583  1.00  0.00            
ATOM   3637  CG  LEU A 254       6.784   1.875 -34.393  1.00  0.00            
ATOM   3638  HG  LEU A 254       6.636   2.535 -35.241  1.00  0.00            
ATOM   3639  CD1 LEU A 254       7.493   0.627 -34.944  1.00  0.00            
ATOM   3640 1HD1 LEU A 254       7.175   0.474 -35.981  1.00  0.00            
ATOM   3641 2HD1 LEU A 254       8.564   0.730 -34.763  1.00  0.00            
ATOM   3642 3HD1 LEU A 254       7.254  -0.305 -34.438  1.00  0.00            
ATOM   3643  CD2 LEU A 254       5.413   1.456 -33.849  1.00  0.00            
ATOM   3644 1HD2 LEU A 254       4.892   2.396 -33.680  1.00  0.00            
ATOM   3645 2HD2 LEU A 254       4.835   0.806 -34.500  1.00  0.00            
ATOM   3646 3HD2 LEU A 254       5.589   0.938 -32.910  1.00  0.00            
ATOM   3647  C   LEU A 254       8.388   4.590 -34.567  1.00  0.00            
ATOM   3648  O   LEU A 254       8.286   4.444 -35.806  1.00  0.00            
ATOM   3649  N   LEU A 255       8.071   5.764 -33.986  1.00  0.00            
ATOM   3650  H   LEU A 255       7.943   5.774 -32.987  1.00  0.00            
ATOM   3651  CA  LEU A 255       7.444   6.936 -34.749  1.00  0.00            
ATOM   3652  HA  LEU A 255       7.291   6.664 -35.786  1.00  0.00            
ATOM   3653  CB  LEU A 255       6.027   7.401 -34.276  1.00  0.00            
ATOM   3654  HB1 LEU A 255       5.781   8.169 -35.007  1.00  0.00            
ATOM   3655  HB2 LEU A 255       6.066   7.842 -33.282  1.00  0.00            
ATOM   3656  CG  LEU A 255       4.941   6.295 -34.312  1.00  0.00            
ATOM   3657  HG  LEU A 255       5.340   5.473 -33.709  1.00  0.00            
ATOM   3658  CD1 LEU A 255       3.719   6.798 -33.555  1.00  0.00            
ATOM   3659 1HD1 LEU A 255       2.988   6.002 -33.469  1.00  0.00            
ATOM   3660 2HD1 LEU A 255       3.939   7.169 -32.558  1.00  0.00            
ATOM   3661 3HD1 LEU A 255       3.207   7.545 -34.162  1.00  0.00            
ATOM   3662  CD2 LEU A 255       4.653   5.756 -35.639  1.00  0.00            
ATOM   3663 1HD2 LEU A 255       4.290   6.559 -36.284  1.00  0.00            
ATOM   3664 2HD2 LEU A 255       5.540   5.416 -36.165  1.00  0.00            
ATOM   3665 3HD2 LEU A 255       3.970   4.916 -35.505  1.00  0.00            
ATOM   3666  C   LEU A 255       8.316   8.166 -34.815  1.00  0.00            
ATOM   3667  O   LEU A 255       8.312   8.925 -35.793  1.00  0.00            
ATOM   3668  N   ALA A 256       9.139   8.392 -33.780  1.00  0.00            
ATOM   3669  H   ALA A 256       9.153   7.792 -32.966  1.00  0.00            
ATOM   3670  CA  ALA A 256       9.774   9.679 -33.546  1.00  0.00            
ATOM   3671  HA  ALA A 256       9.528  10.446 -34.277  1.00  0.00            
ATOM   3672  CB  ALA A 256       9.190  10.081 -32.154  1.00  0.00            
ATOM   3673  HB1 ALA A 256       9.684  10.969 -31.750  1.00  0.00            
ATOM   3674  HB2 ALA A 256       8.121  10.253 -32.297  1.00  0.00            
ATOM   3675  HB3 ALA A 256       9.197   9.302 -31.398  1.00  0.00            
ATOM   3676  C   ALA A 256      11.310   9.635 -33.432  1.00  0.00            
ATOM   3677  O   ALA A 256      11.896  10.693 -33.429  1.00  0.00            
ATOM   3678  N   PHE A 257      12.031   8.472 -33.140  1.00  0.00            
ATOM   3679  H   PHE A 257      11.516   7.601 -33.065  1.00  0.00            
ATOM   3680  CA  PHE A 257      13.448   8.483 -32.717  1.00  0.00            
ATOM   3681  HA  PHE A 257      13.888   9.362 -33.189  1.00  0.00            
ATOM   3682  CB  PHE A 257      13.525   8.647 -31.165  1.00  0.00            
ATOM   3683  HB1 PHE A 257      13.075   7.799 -30.649  1.00  0.00            
ATOM   3684  HB2 PHE A 257      13.031   9.581 -30.887  1.00  0.00            
ATOM   3685  CG  PHE A 257      14.935   8.844 -30.665  1.00  0.00            
ATOM   3686  CD1 PHE A 257      15.937   9.534 -31.398  1.00  0.00            
ATOM   3687  HD1 PHE A 257      15.709   9.982 -32.363  1.00  0.00            
ATOM   3688  CE1 PHE A 257      17.226   9.731 -30.846  1.00  0.00            
ATOM   3689  HE1 PHE A 257      17.980  10.297 -31.369  1.00  0.00            
ATOM   3690  CZ  PHE A 257      17.629   9.118 -29.633  1.00  0.00            
ATOM   3691  HZ  PHE A 257      18.641   9.287 -29.288  1.00  0.00            
ATOM   3692  CE2 PHE A 257      16.676   8.387 -28.895  1.00  0.00            
ATOM   3693  HE2 PHE A 257      17.009   7.877 -28.003  1.00  0.00            
ATOM   3694  CD2 PHE A 257      15.356   8.252 -29.402  1.00  0.00            
ATOM   3695  HD2 PHE A 257      14.626   7.692 -28.835  1.00  0.00            
ATOM   3696  C   PHE A 257      14.164   7.189 -33.185  1.00  0.00            
ATOM   3697  O   PHE A 257      13.542   6.178 -33.421  1.00  0.00            
ATOM   3698  N   SER A 258      15.486   7.315 -33.555  1.00  0.00            
ATOM   3699  H   SER A 258      15.884   8.242 -33.465  1.00  0.00            
ATOM   3700  CA  SER A 258      16.295   6.351 -34.281  1.00  0.00            
ATOM   3701  HA  SER A 258      15.866   5.355 -34.166  1.00  0.00            
ATOM   3702  CB  SER A 258      16.396   6.731 -35.765  1.00  0.00            
ATOM   3703  HB1 SER A 258      17.116   6.071 -36.256  1.00  0.00            
ATOM   3704  HB2 SER A 258      16.778   7.747 -35.789  1.00  0.00            
ATOM   3705  OG  SER A 258      15.206   6.700 -36.570  1.00  0.00            
ATOM   3706  HG  SER A 258      14.961   5.774 -36.614  1.00  0.00            
ATOM   3707  C   SER A 258      17.742   6.231 -33.774  1.00  0.00            
ATOM   3708  O   SER A 258      18.544   7.172 -33.939  1.00  0.00            
ATOM   3709  N   VAL A 259      17.997   5.091 -33.049  1.00  0.00            
ATOM   3710  H   VAL A 259      17.193   4.582 -32.733  1.00  0.00            
ATOM   3711  CA  VAL A 259      19.237   4.957 -32.203  1.00  0.00            
ATOM   3712  HA  VAL A 259      20.009   5.632 -32.588  1.00  0.00            
ATOM   3713  CB  VAL A 259      18.848   5.622 -30.861  1.00  0.00            
ATOM   3714  HB  VAL A 259      18.270   6.506 -31.124  1.00  0.00            
ATOM   3715  CG1 VAL A 259      18.017   4.784 -29.925  1.00  0.00            
ATOM   3716 1HG1 VAL A 259      18.589   3.968 -29.491  1.00  0.00            
ATOM   3717 2HG1 VAL A 259      17.570   5.436 -29.180  1.00  0.00            
ATOM   3718 3HG1 VAL A 259      17.223   4.393 -30.561  1.00  0.00            
ATOM   3719  CG2 VAL A 259      20.124   6.048 -30.006  1.00  0.00            
ATOM   3720 1HG2 VAL A 259      20.714   5.233 -29.599  1.00  0.00            
ATOM   3721 2HG2 VAL A 259      20.731   6.753 -30.570  1.00  0.00            
ATOM   3722 3HG2 VAL A 259      19.651   6.540 -29.160  1.00  0.00            
ATOM   3723  C   VAL A 259      19.936   3.607 -32.002  1.00  0.00            
ATOM   3724  O   VAL A 259      21.164   3.611 -31.939  1.00  0.00            
ATOM   3725  N   LEU A 260      19.149   2.489 -31.985  1.00  0.00            
ATOM   3726  H   LEU A 260      18.161   2.672 -32.044  1.00  0.00            
ATOM   3727  CA  LEU A 260      19.735   1.232 -31.905  1.00  0.00            
ATOM   3728  HA  LEU A 260      20.756   1.315 -32.265  1.00  0.00            
ATOM   3729  CB  LEU A 260      19.669   0.713 -30.459  1.00  0.00            
ATOM   3730  HB1 LEU A 260      19.996  -0.326 -30.559  1.00  0.00            
ATOM   3731  HB2 LEU A 260      18.648   0.782 -30.098  1.00  0.00            
ATOM   3732  CG  LEU A 260      20.574   1.535 -29.508  1.00  0.00            
ATOM   3733  HG  LEU A 260      20.378   2.600 -29.639  1.00  0.00            
ATOM   3734  CD1 LEU A 260      20.352   1.073 -28.100  1.00  0.00            
ATOM   3735 1HD1 LEU A 260      20.267  -0.013 -28.053  1.00  0.00            
ATOM   3736 2HD1 LEU A 260      21.165   1.311 -27.410  1.00  0.00            
ATOM   3737 3HD1 LEU A 260      19.361   1.385 -27.771  1.00  0.00            
ATOM   3738  CD2 LEU A 260      22.087   1.194 -29.742  1.00  0.00            
ATOM   3739 1HD2 LEU A 260      22.373   0.150 -29.589  1.00  0.00            
ATOM   3740 2HD2 LEU A 260      22.279   1.458 -30.775  1.00  0.00            
ATOM   3741 3HD2 LEU A 260      22.612   1.830 -29.025  1.00  0.00            
ATOM   3742  C   LEU A 260      19.097   0.194 -32.882  1.00  0.00            
ATOM   3743  O   LEU A 260      17.876   0.245 -33.078  1.00  0.00            
ATOM   3744  N   SER A 261      19.811  -0.758 -33.470  1.00  0.00            
ATOM   3745  H   SER A 261      20.763  -0.845 -33.116  1.00  0.00            
ATOM   3746  CA  SER A 261      19.255  -1.978 -34.108  1.00  0.00            
ATOM   3747  HA  SER A 261      18.343  -1.759 -34.657  1.00  0.00            
ATOM   3748  CB  SER A 261      20.323  -2.502 -35.073  1.00  0.00            
ATOM   3749  HB1 SER A 261      20.636  -1.772 -35.827  1.00  0.00            
ATOM   3750  HB2 SER A 261      19.970  -3.456 -35.481  1.00  0.00            
ATOM   3751  OG  SER A 261      21.429  -2.887 -34.313  1.00  0.00            
ATOM   3752  HG  SER A 261      22.147  -2.764 -34.940  1.00  0.00            
ATOM   3753  C   SER A 261      18.783  -3.113 -33.208  1.00  0.00            
ATOM   3754  O   SER A 261      19.106  -3.166 -32.005  1.00  0.00            
ATOM   3755  N   GLU A 262      17.999  -4.039 -33.777  1.00  0.00            
ATOM   3756  H   GLU A 262      17.835  -3.944 -34.764  1.00  0.00            
ATOM   3757  CA  GLU A 262      17.383  -5.173 -33.046  1.00  0.00            
ATOM   3758  HA  GLU A 262      16.936  -4.905 -32.100  1.00  0.00            
ATOM   3759  CB  GLU A 262      16.234  -5.795 -33.861  1.00  0.00            
ATOM   3760  HB1 GLU A 262      15.900  -6.703 -33.375  1.00  0.00            
ATOM   3761  HB2 GLU A 262      16.536  -6.005 -34.884  1.00  0.00            
ATOM   3762  CG  GLU A 262      15.054  -4.832 -33.994  1.00  0.00            
ATOM   3763  HG1 GLU A 262      15.329  -3.885 -34.446  1.00  0.00            
ATOM   3764  HG2 GLU A 262      14.668  -4.656 -32.988  1.00  0.00            
ATOM   3765  CD  GLU A 262      13.832  -5.510 -34.635  1.00  0.00            
ATOM   3766  OE1 GLU A 262      13.735  -5.516 -35.869  1.00  0.00            
ATOM   3767  OE2 GLU A 262      12.978  -6.031 -33.901  1.00  0.00            
ATOM   3768  C   GLU A 262      18.367  -6.202 -32.602  1.00  0.00            
ATOM   3769  O   GLU A 262      18.037  -7.097 -31.840  1.00  0.00            
ATOM   3770  N   GLN A 263      19.604  -6.149 -33.044  1.00  0.00            
ATOM   3771  H   GLN A 263      19.822  -5.488 -33.779  1.00  0.00            
ATOM   3772  CA  GLN A 263      20.562  -7.191 -32.695  1.00  0.00            
ATOM   3773  HA  GLN A 263      20.186  -8.084 -33.191  1.00  0.00            
ATOM   3774  CB  GLN A 263      21.922  -6.703 -33.409  1.00  0.00            
ATOM   3775  HB1 GLN A 263      22.338  -5.854 -32.877  1.00  0.00            
ATOM   3776  HB2 GLN A 263      21.676  -6.315 -34.386  1.00  0.00            
ATOM   3777  CG  GLN A 263      22.930  -7.866 -33.493  1.00  0.00            
ATOM   3778  HG1 GLN A 263      22.418  -8.786 -33.779  1.00  0.00            
ATOM   3779  HG2 GLN A 263      23.304  -8.096 -32.495  1.00  0.00            
ATOM   3780  CD  GLN A 263      24.066  -7.674 -34.486  1.00  0.00            
ATOM   3781  OE1 GLN A 263      24.191  -6.727 -35.221  1.00  0.00            
ATOM   3782  NE2 GLN A 263      25.029  -8.576 -34.536  1.00  0.00            
ATOM   3783 1HE2 GLN A 263      25.038  -9.412 -33.965  1.00  0.00            
ATOM   3784 2HE2 GLN A 263      25.702  -8.280 -35.215  1.00  0.00            
ATOM   3785  C   GLN A 263      20.758  -7.359 -31.181  1.00  0.00            
ATOM   3786  O   GLN A 263      20.920  -8.543 -30.815  1.00  0.00            
ATOM   3787  N   TRP A 264      20.545  -6.352 -30.333  1.00  0.00            
ATOM   3788  H   TRP A 264      20.530  -5.427 -30.746  1.00  0.00            
ATOM   3789  CA  TRP A 264      20.858  -6.411 -28.872  1.00  0.00            
ATOM   3790  HA  TRP A 264      20.656  -7.417 -28.490  1.00  0.00            
ATOM   3791  CB  TRP A 264      22.346  -6.172 -28.720  1.00  0.00            
ATOM   3792  HB1 TRP A 264      22.454  -6.114 -27.638  1.00  0.00            
ATOM   3793  HB2 TRP A 264      22.634  -5.186 -29.084  1.00  0.00            
ATOM   3794  CG  TRP A 264      23.298  -7.228 -29.227  1.00  0.00            
ATOM   3795  CD1 TRP A 264      23.387  -8.502 -28.783  1.00  0.00            
ATOM   3796  HD1 TRP A 264      22.649  -8.925 -28.111  1.00  0.00            
ATOM   3797  NE1 TRP A 264      24.295  -9.186 -29.547  1.00  0.00            
ATOM   3798  HE1 TRP A 264      24.424 -10.179 -29.483  1.00  0.00            
ATOM   3799  CE2 TRP A 264      24.978  -8.337 -30.437  1.00  0.00            
ATOM   3800  CZ2 TRP A 264      26.102  -8.590 -31.230  1.00  0.00            
ATOM   3801  HZ2 TRP A 264      26.524  -9.586 -31.302  1.00  0.00            
ATOM   3802  CH2 TRP A 264      26.704  -7.465 -31.827  1.00  0.00            
ATOM   3803  HH2 TRP A 264      27.494  -7.704 -32.524  1.00  0.00            
ATOM   3804  CZ3 TRP A 264      26.173  -6.177 -31.594  1.00  0.00            
ATOM   3805  HZ3 TRP A 264      26.730  -5.309 -31.890  1.00  0.00            
ATOM   3806  CE3 TRP A 264      25.087  -5.985 -30.732  1.00  0.00            
ATOM   3807  HE3 TRP A 264      24.773  -4.953 -30.649  1.00  0.00            
ATOM   3808  CD2 TRP A 264      24.470  -7.085 -30.080  1.00  0.00            
ATOM   3809  C   TRP A 264      19.965  -5.563 -27.880  1.00  0.00            
ATOM   3810  O   TRP A 264      20.105  -5.687 -26.612  1.00  0.00            
ATOM   3811  N   ILE A 265      19.028  -4.710 -28.373  1.00  0.00            
ATOM   3812  H   ILE A 265      19.008  -4.685 -29.384  1.00  0.00            
ATOM   3813  CA  ILE A 265      18.268  -3.614 -27.655  1.00  0.00            
ATOM   3814  HA  ILE A 265      18.969  -2.955 -27.141  1.00  0.00            
ATOM   3815  CB  ILE A 265      17.450  -2.733 -28.641  1.00  0.00            
ATOM   3816  HB  ILE A 265      18.099  -2.559 -29.496  1.00  0.00            
ATOM   3817  CG2 ILE A 265      16.068  -3.368 -29.100  1.00  0.00            
ATOM   3818 1HG2 ILE A 265      15.336  -3.406 -28.287  1.00  0.00            
ATOM   3819 2HG2 ILE A 265      15.504  -2.730 -29.788  1.00  0.00            
ATOM   3820 3HG2 ILE A 265      16.232  -4.329 -29.584  1.00  0.00            
ATOM   3821  CG1 ILE A 265      17.121  -1.411 -27.885  1.00  0.00            
ATOM   3822 1HG1 ILE A 265      17.990  -0.895 -27.468  1.00  0.00            
ATOM   3823 2HG1 ILE A 265      16.601  -1.526 -26.937  1.00  0.00            
ATOM   3824  CD  ILE A 265      16.471  -0.382 -28.809  1.00  0.00            
ATOM   3825  HD1 ILE A 265      15.433  -0.710 -28.879  1.00  0.00            
ATOM   3826  HD2 ILE A 265      16.538   0.612 -28.375  1.00  0.00            
ATOM   3827  HD3 ILE A 265      16.858  -0.289 -29.827  1.00  0.00            
ATOM   3828  C   ILE A 265      17.419  -4.254 -26.577  1.00  0.00            
ATOM   3829  O   ILE A 265      17.064  -3.624 -25.563  1.00  0.00            
ATOM   3830  N   PHE A 266      17.079  -5.554 -26.696  1.00  0.00            
ATOM   3831  H   PHE A 266      17.551  -6.043 -27.439  1.00  0.00            
ATOM   3832  CA  PHE A 266      16.284  -6.267 -25.769  1.00  0.00            
ATOM   3833  HA  PHE A 266      15.329  -5.792 -25.571  1.00  0.00            
ATOM   3834  CB  PHE A 266      16.015  -7.657 -26.272  1.00  0.00            
ATOM   3835  HB1 PHE A 266      16.914  -8.254 -26.415  1.00  0.00            
ATOM   3836  HB2 PHE A 266      15.563  -7.579 -27.264  1.00  0.00            
ATOM   3837  CG  PHE A 266      15.069  -8.539 -25.513  1.00  0.00            
ATOM   3838  CD1 PHE A 266      15.557  -9.526 -24.666  1.00  0.00            
ATOM   3839  HD1 PHE A 266      16.602  -9.744 -24.538  1.00  0.00            
ATOM   3840  CE1 PHE A 266      14.720 -10.309 -23.898  1.00  0.00            
ATOM   3841  HE1 PHE A 266      15.219 -10.987 -23.224  1.00  0.00            
ATOM   3842  CZ  PHE A 266      13.352 -10.189 -24.009  1.00  0.00            
ATOM   3843  HZ  PHE A 266      12.704 -10.896 -23.502  1.00  0.00            
ATOM   3844  CE2 PHE A 266      12.843  -9.213 -24.919  1.00  0.00            
ATOM   3845  HE2 PHE A 266      11.808  -9.158 -25.199  1.00  0.00            
ATOM   3846  CD2 PHE A 266      13.691  -8.435 -25.695  1.00  0.00            
ATOM   3847  HD2 PHE A 266      13.228  -7.675 -26.307  1.00  0.00            
ATOM   3848  C   PHE A 266      17.009  -6.469 -24.418  1.00  0.00            
ATOM   3849  O   PHE A 266      16.388  -6.454 -23.358  1.00  0.00            
ATOM   3850  N   ARG A 267      18.337  -6.375 -24.366  1.00  0.00            
ATOM   3851  H   ARG A 267      18.851  -6.280 -25.228  1.00  0.00            
ATOM   3852  CA  ARG A 267      19.230  -6.399 -23.135  1.00  0.00            
ATOM   3853  HA  ARG A 267      18.854  -7.180 -22.465  1.00  0.00            
ATOM   3854  CB  ARG A 267      20.677  -6.788 -23.433  1.00  0.00            
ATOM   3855  HB1 ARG A 267      21.232  -6.826 -22.494  1.00  0.00            
ATOM   3856  HB2 ARG A 267      21.046  -5.925 -23.997  1.00  0.00            
ATOM   3857  CG  ARG A 267      20.957  -8.043 -24.159  1.00  0.00            
ATOM   3858  HG1 ARG A 267      20.539  -7.903 -25.157  1.00  0.00            
ATOM   3859  HG2 ARG A 267      20.434  -8.838 -23.625  1.00  0.00            
ATOM   3860  CD  ARG A 267      22.479  -8.358 -24.252  1.00  0.00            
ATOM   3861  HD1 ARG A 267      22.794  -8.663 -23.260  1.00  0.00            
ATOM   3862  HD2 ARG A 267      22.854  -7.393 -24.598  1.00  0.00            
ATOM   3863  NE  ARG A 267      22.721  -9.543 -25.216  1.00  0.00            
ATOM   3864  HE  ARG A 267      21.956 -10.199 -25.236  1.00  0.00            
ATOM   3865  CZ  ARG A 267      23.860  -9.939 -25.740  1.00  0.00            
ATOM   3866  NH1 ARG A 267      24.939  -9.196 -25.767  1.00  0.00            
ATOM   3867 1HH1 ARG A 267      25.103  -8.467 -25.088  1.00  0.00            
ATOM   3868 2HH1 ARG A 267      25.691  -9.615 -26.301  1.00  0.00            
ATOM   3869  NH2 ARG A 267      23.949 -11.078 -26.315  1.00  0.00            
ATOM   3870 1HH2 ARG A 267      23.103 -11.613 -26.404  1.00  0.00            
ATOM   3871 2HH2 ARG A 267      24.711 -11.266 -26.955  1.00  0.00            
ATOM   3872  C   ARG A 267      19.102  -5.085 -22.498  1.00  0.00            
ATOM   3873  O   ARG A 267      19.153  -5.029 -21.271  1.00  0.00            
ATOM   3874  N   LEU A 268      18.747  -4.002 -23.208  1.00  0.00            
ATOM   3875  H   LEU A 268      18.532  -4.135 -24.190  1.00  0.00            
ATOM   3876  CA  LEU A 268      18.516  -2.632 -22.693  1.00  0.00            
ATOM   3877  HA  LEU A 268      19.136  -2.360 -21.835  1.00  0.00            
ATOM   3878  CB  LEU A 268      19.013  -1.718 -23.803  1.00  0.00            
ATOM   3879  HB1 LEU A 268      18.203  -1.447 -24.470  1.00  0.00            
ATOM   3880  HB2 LEU A 268      19.917  -2.083 -24.301  1.00  0.00            
ATOM   3881  CG  LEU A 268      19.546  -0.409 -23.208  1.00  0.00            
ATOM   3882  HG  LEU A 268      20.246  -0.552 -22.389  1.00  0.00            
ATOM   3883  CD1 LEU A 268      20.385   0.315 -24.254  1.00  0.00            
ATOM   3884 1HD1 LEU A 268      21.233  -0.323 -24.521  1.00  0.00            
ATOM   3885 2HD1 LEU A 268      19.806   0.530 -25.149  1.00  0.00            
ATOM   3886 3HD1 LEU A 268      20.788   1.222 -23.808  1.00  0.00            
ATOM   3887  CD2 LEU A 268      18.401   0.558 -22.799  1.00  0.00            
ATOM   3888 1HD2 LEU A 268      17.948   0.265 -21.856  1.00  0.00            
ATOM   3889 2HD2 LEU A 268      18.806   1.570 -22.704  1.00  0.00            
ATOM   3890 3HD2 LEU A 268      17.665   0.609 -23.605  1.00  0.00            
ATOM   3891  C   LEU A 268      17.107  -2.380 -22.258  1.00  0.00            
ATOM   3892  O   LEU A 268      16.890  -1.826 -21.165  1.00  0.00            
ATOM   3893  N   TYR A 269      16.145  -2.914 -22.997  1.00  0.00            
ATOM   3894  H   TYR A 269      16.383  -3.401 -23.852  1.00  0.00            
ATOM   3895  CA  TYR A 269      14.723  -2.879 -22.604  1.00  0.00            
ATOM   3896  HA  TYR A 269      14.475  -1.856 -22.312  1.00  0.00            
ATOM   3897  CB  TYR A 269      13.930  -3.410 -23.811  1.00  0.00            
ATOM   3898  HB1 TYR A 269      12.930  -3.702 -23.489  1.00  0.00            
ATOM   3899  HB2 TYR A 269      14.435  -4.253 -24.271  1.00  0.00            
ATOM   3900  CG  TYR A 269      13.679  -2.327 -24.865  1.00  0.00            
ATOM   3901  CD1 TYR A 269      13.636  -0.912 -24.523  1.00  0.00            
ATOM   3902  HD1 TYR A 269      13.647  -0.461 -23.536  1.00  0.00            
ATOM   3903  CE1 TYR A 269      13.597  -0.012 -25.597  1.00  0.00            
ATOM   3904  HE1 TYR A 269      13.751   1.036 -25.397  1.00  0.00            
ATOM   3905  CZ  TYR A 269      13.352  -0.387 -26.949  1.00  0.00            
ATOM   3906  OH  TYR A 269      13.075   0.529 -27.871  1.00  0.00            
ATOM   3907  HH  TYR A 269      12.983   0.167 -28.755  1.00  0.00            
ATOM   3908  CE2 TYR A 269      13.350  -1.766 -27.233  1.00  0.00            
ATOM   3909  HE2 TYR A 269      13.165  -2.108 -28.241  1.00  0.00            
ATOM   3910  CD2 TYR A 269      13.454  -2.731 -26.208  1.00  0.00            
ATOM   3911  HD2 TYR A 269      13.437  -3.789 -26.403  1.00  0.00            
ATOM   3912  C   TYR A 269      14.450  -3.696 -21.330  1.00  0.00            
ATOM   3913  O   TYR A 269      13.767  -3.327 -20.476  1.00  0.00            
ATOM   3914  N   VAL A 270      15.266  -4.759 -21.146  1.00  0.00            
ATOM   3915  H   VAL A 270      15.688  -5.123 -21.995  1.00  0.00            
ATOM   3916  CA  VAL A 270      15.300  -5.632 -19.964  1.00  0.00            
ATOM   3917  HA  VAL A 270      14.234  -5.669 -19.714  1.00  0.00            
ATOM   3918  CB  VAL A 270      15.671  -7.112 -20.320  1.00  0.00            
ATOM   3919  HB  VAL A 270      16.583  -7.126 -20.918  1.00  0.00            
ATOM   3920  CG1 VAL A 270      16.029  -7.900 -19.090  1.00  0.00            
ATOM   3921 1HG1 VAL A 270      16.731  -7.345 -18.462  1.00  0.00            
ATOM   3922 2HG1 VAL A 270      15.154  -7.959 -18.441  1.00  0.00            
ATOM   3923 3HG1 VAL A 270      16.313  -8.928 -19.313  1.00  0.00            
ATOM   3924  CG2 VAL A 270      14.459  -7.756 -20.997  1.00  0.00            
ATOM   3925 1HG2 VAL A 270      14.238  -7.368 -21.990  1.00  0.00            
ATOM   3926 2HG2 VAL A 270      14.662  -8.819 -21.072  1.00  0.00            
ATOM   3927 3HG2 VAL A 270      13.501  -7.615 -20.474  1.00  0.00            
ATOM   3928  C   VAL A 270      16.067  -5.053 -18.802  1.00  0.00            
ATOM   3929  O   VAL A 270      15.503  -4.981 -17.713  1.00  0.00            
ATOM   3930  N   SER A 271      17.230  -4.511 -19.116  1.00  0.00            
ATOM   3931  H   SER A 271      17.725  -4.783 -19.950  1.00  0.00            
ATOM   3932  CA  SER A 271      17.959  -3.612 -18.179  1.00  0.00            
ATOM   3933  HA  SER A 271      18.186  -4.211 -17.298  1.00  0.00            
ATOM   3934  CB  SER A 271      19.262  -3.081 -18.818  1.00  0.00            
ATOM   3935  HB1 SER A 271      19.723  -2.505 -18.017  1.00  0.00            
ATOM   3936  HB2 SER A 271      19.128  -2.429 -19.684  1.00  0.00            
ATOM   3937  OG  SER A 271      20.140  -4.198 -19.109  1.00  0.00            
ATOM   3938  HG  SER A 271      19.773  -4.624 -19.893  1.00  0.00            
ATOM   3939  C   SER A 271      17.007  -2.510 -17.650  1.00  0.00            
ATOM   3940  O   SER A 271      17.005  -2.251 -16.441  1.00  0.00            
ATOM   3941  N   ILE A 272      16.253  -1.900 -18.540  1.00  0.00            
ATOM   3942  H   ILE A 272      16.338  -2.159 -19.507  1.00  0.00            
ATOM   3943  CA  ILE A 272      15.263  -0.870 -18.096  1.00  0.00            
ATOM   3944  HA  ILE A 272      15.782  -0.260 -17.354  1.00  0.00            
ATOM   3945  CB  ILE A 272      14.736   0.156 -19.174  1.00  0.00            
ATOM   3946  HB  ILE A 272      14.215  -0.314 -20.017  1.00  0.00            
ATOM   3947  CG2 ILE A 272      13.639   1.015 -18.539  1.00  0.00            
ATOM   3948 1HG2 ILE A 272      14.052   1.512 -17.658  1.00  0.00            
ATOM   3949 2HG2 ILE A 272      13.395   1.807 -19.244  1.00  0.00            
ATOM   3950 3HG2 ILE A 272      12.802   0.321 -18.408  1.00  0.00            
ATOM   3951  CG1 ILE A 272      15.913   1.057 -19.598  1.00  0.00            
ATOM   3952 1HG1 ILE A 272      16.799   0.465 -19.816  1.00  0.00            
ATOM   3953 2HG1 ILE A 272      16.051   1.751 -18.772  1.00  0.00            
ATOM   3954  CD  ILE A 272      15.573   1.786 -20.897  1.00  0.00            
ATOM   3955  HD1 ILE A 272      15.002   1.239 -21.649  1.00  0.00            
ATOM   3956  HD2 ILE A 272      14.999   2.648 -20.576  1.00  0.00            
ATOM   3957  HD3 ILE A 272      16.510   2.130 -21.333  1.00  0.00            
ATOM   3958  C   ILE A 272      14.113  -1.524 -17.282  1.00  0.00            
ATOM   3959  O   ILE A 272      14.036  -1.336 -16.092  1.00  0.00            
ATOM   3960  N   GLY A 273      13.356  -2.376 -17.944  1.00  0.00            
ATOM   3961  H   GLY A 273      13.564  -2.543 -18.919  1.00  0.00            
ATOM   3962  CA  GLY A 273      12.123  -2.924 -17.393  1.00  0.00            
ATOM   3963  HA1 GLY A 273      11.709  -3.673 -18.058  1.00  0.00            
ATOM   3964  HA2 GLY A 273      11.343  -2.167 -17.324  1.00  0.00            
ATOM   3965  C   GLY A 273      12.206  -3.771 -16.104  1.00  0.00            
ATOM   3966  O   GLY A 273      11.268  -3.851 -15.317  1.00  0.00            
ATOM   3967  N   TRP A 274      13.316  -4.458 -15.811  1.00  0.00            
ATOM   3968  H   TRP A 274      14.053  -4.316 -16.489  1.00  0.00            
ATOM   3969  CA  TRP A 274      13.594  -5.232 -14.545  1.00  0.00            
ATOM   3970  HA  TRP A 274      12.710  -5.300 -13.917  1.00  0.00            
ATOM   3971  CB  TRP A 274      13.566  -6.727 -14.894  1.00  0.00            
ATOM   3972  HB1 TRP A 274      13.669  -7.212 -13.922  1.00  0.00            
ATOM   3973  HB2 TRP A 274      14.379  -7.076 -15.534  1.00  0.00            
ATOM   3974  CG  TRP A 274      12.374  -7.302 -15.643  1.00  0.00            
ATOM   3975  CD1 TRP A 274      12.192  -7.600 -16.958  1.00  0.00            
ATOM   3976  HD1 TRP A 274      12.927  -7.280 -17.682  1.00  0.00            
ATOM   3977  NE1 TRP A 274      11.002  -8.110 -17.213  1.00  0.00            
ATOM   3978  HE1 TRP A 274      10.740  -8.401 -18.140  1.00  0.00            
ATOM   3979  CE2 TRP A 274      10.272  -8.205 -16.088  1.00  0.00            
ATOM   3980  CZ2 TRP A 274       8.903  -8.533 -15.821  1.00  0.00            
ATOM   3981  HZ2 TRP A 274       8.293  -8.776 -16.682  1.00  0.00            
ATOM   3982  CH2 TRP A 274       8.501  -8.809 -14.521  1.00  0.00            
ATOM   3983  HH2 TRP A 274       7.493  -9.145 -14.315  1.00  0.00            
ATOM   3984  CZ3 TRP A 274       9.362  -8.464 -13.462  1.00  0.00            
ATOM   3985  HZ3 TRP A 274       9.055  -8.499 -12.422  1.00  0.00            
ATOM   3986  CE3 TRP A 274      10.685  -8.022 -13.729  1.00  0.00            
ATOM   3987  HE3 TRP A 274      11.424  -7.768 -12.982  1.00  0.00            
ATOM   3988  CD2 TRP A 274      11.150  -7.847 -15.039  1.00  0.00            
ATOM   3989  C   TRP A 274      14.788  -4.869 -13.671  1.00  0.00            
ATOM   3990  O   TRP A 274      14.779  -5.064 -12.476  1.00  0.00            
ATOM   3991  N   GLY A 275      15.787  -4.226 -14.281  1.00  0.00            
ATOM   3992  H   GLY A 275      15.596  -3.896 -15.215  1.00  0.00            
ATOM   3993  CA  GLY A 275      17.042  -3.911 -13.593  1.00  0.00            
ATOM   3994  HA1 GLY A 275      17.788  -4.058 -14.378  1.00  0.00            
ATOM   3995  HA2 GLY A 275      17.180  -4.687 -12.837  1.00  0.00            
ATOM   3996  C   GLY A 275      17.101  -2.543 -12.976  1.00  0.00            
ATOM   3997  O   GLY A 275      17.254  -2.387 -11.752  1.00  0.00            
ATOM   3998  N   VAL A 276      16.771  -1.428 -13.698  1.00  0.00            
ATOM   3999  H   VAL A 276      16.587  -1.542 -14.689  1.00  0.00            
ATOM   4000  CA  VAL A 276      16.604  -0.088 -13.135  1.00  0.00            
ATOM   4001  HA  VAL A 276      17.606   0.250 -12.857  1.00  0.00            
ATOM   4002  CB  VAL A 276      16.187   0.925 -14.234  1.00  0.00            
ATOM   4003  HB  VAL A 276      15.462   0.460 -14.905  1.00  0.00            
ATOM   4004  CG1 VAL A 276      15.711   2.283 -13.717  1.00  0.00            
ATOM   4005 1HG1 VAL A 276      15.299   2.853 -14.551  1.00  0.00            
ATOM   4006 2HG1 VAL A 276      14.954   2.304 -12.939  1.00  0.00            
ATOM   4007 3HG1 VAL A 276      16.608   2.737 -13.283  1.00  0.00            
ATOM   4008  CG2 VAL A 276      17.384   1.197 -15.181  1.00  0.00            
ATOM   4009 1HG2 VAL A 276      18.161   1.800 -14.704  1.00  0.00            
ATOM   4010 2HG2 VAL A 276      17.845   0.285 -15.562  1.00  0.00            
ATOM   4011 3HG2 VAL A 276      17.072   1.777 -16.052  1.00  0.00            
ATOM   4012  C   VAL A 276      15.712   0.106 -11.857  1.00  0.00            
ATOM   4013  O   VAL A 276      16.102   0.877 -11.014  1.00  0.00            
ATOM   4014  N   PRO A 277      14.595  -0.619 -11.644  1.00  0.00            
ATOM   4015  CD  PRO A 277      13.928  -1.507 -12.552  1.00  0.00            
ATOM   4016  HD1 PRO A 277      14.438  -2.470 -12.440  1.00  0.00            
ATOM   4017  HD2 PRO A 277      14.050  -1.114 -13.560  1.00  0.00            
ATOM   4018  CG  PRO A 277      12.491  -1.731 -12.121  1.00  0.00            
ATOM   4019  HG1 PRO A 277      12.157  -2.674 -12.548  1.00  0.00            
ATOM   4020  HG2 PRO A 277      11.947  -0.854 -12.490  1.00  0.00            
ATOM   4021  CB  PRO A 277      12.791  -1.669 -10.604  1.00  0.00            
ATOM   4022  HB1 PRO A 277      13.142  -2.649 -10.267  1.00  0.00            
ATOM   4023  HB2 PRO A 277      11.912  -1.546  -9.982  1.00  0.00            
ATOM   4024  CA  PRO A 277      13.793  -0.535 -10.360  1.00  0.00            
ATOM   4025  HA  PRO A 277      13.281   0.417 -10.481  1.00  0.00            
ATOM   4026  C   PRO A 277      14.617  -0.682  -9.116  1.00  0.00            
ATOM   4027  O   PRO A 277      14.296  -0.056  -8.117  1.00  0.00            
ATOM   4028  N   LEU A 278      15.689  -1.466  -9.172  1.00  0.00            
ATOM   4029  H   LEU A 278      15.990  -1.851 -10.047  1.00  0.00            
ATOM   4030  CA  LEU A 278      16.531  -1.724  -7.985  1.00  0.00            
ATOM   4031  HA  LEU A 278      15.892  -2.221  -7.251  1.00  0.00            
ATOM   4032  CB  LEU A 278      17.547  -2.826  -8.328  1.00  0.00            
ATOM   4033  HB1 LEU A 278      18.017  -3.023  -7.362  1.00  0.00            
ATOM   4034  HB2 LEU A 278      18.217  -2.337  -9.025  1.00  0.00            
ATOM   4035  CG  LEU A 278      17.101  -4.224  -8.922  1.00  0.00            
ATOM   4036  HG  LEU A 278      16.311  -3.895  -9.586  1.00  0.00            
ATOM   4037  CD1 LEU A 278      18.169  -5.051  -9.568  1.00  0.00            
ATOM   4038 1HD1 LEU A 278      17.628  -5.935  -9.908  1.00  0.00            
ATOM   4039 2HD1 LEU A 278      18.439  -4.462 -10.446  1.00  0.00            
ATOM   4040 3HD1 LEU A 278      18.953  -5.388  -8.893  1.00  0.00            
ATOM   4041  CD2 LEU A 278      16.586  -5.159  -7.862  1.00  0.00            
ATOM   4042 1HD2 LEU A 278      17.128  -4.946  -6.944  1.00  0.00            
ATOM   4043 2HD2 LEU A 278      15.559  -4.830  -7.677  1.00  0.00            
ATOM   4044 3HD2 LEU A 278      16.636  -6.217  -8.108  1.00  0.00            
ATOM   4045  C   LEU A 278      17.199  -0.535  -7.406  1.00  0.00            
ATOM   4046  O   LEU A 278      17.406  -0.521  -6.206  1.00  0.00            
ATOM   4047  N   LEU A 279      17.279   0.565  -8.179  1.00  0.00            
ATOM   4048  H   LEU A 279      16.878   0.385  -9.090  1.00  0.00            
ATOM   4049  CA  LEU A 279      17.853   1.864  -7.947  1.00  0.00            
ATOM   4050  HA  LEU A 279      18.762   1.761  -7.349  1.00  0.00            
ATOM   4051  CB  LEU A 279      18.414   2.462  -9.294  1.00  0.00            
ATOM   4052  HB1 LEU A 279      19.046   3.279  -8.936  1.00  0.00            
ATOM   4053  HB2 LEU A 279      17.625   2.883  -9.915  1.00  0.00            
ATOM   4054  CG  LEU A 279      19.218   1.509 -10.116  1.00  0.00            
ATOM   4055  HG  LEU A 279      18.710   0.560 -10.282  1.00  0.00            
ATOM   4056  CD1 LEU A 279      19.528   2.285 -11.427  1.00  0.00            
ATOM   4057 1HD1 LEU A 279      20.205   3.136 -11.336  1.00  0.00            
ATOM   4058 2HD1 LEU A 279      20.062   1.658 -12.132  1.00  0.00            
ATOM   4059 3HD1 LEU A 279      18.577   2.634 -11.843  1.00  0.00            
ATOM   4060  CD2 LEU A 279      20.537   1.128  -9.424  1.00  0.00            
ATOM   4061 1HD2 LEU A 279      21.166   1.999  -9.242  1.00  0.00            
ATOM   4062 2HD2 LEU A 279      20.339   0.593  -8.493  1.00  0.00            
ATOM   4063 3HD2 LEU A 279      21.003   0.385 -10.065  1.00  0.00            
ATOM   4064  C   LEU A 279      16.849   2.829  -7.224  1.00  0.00            
ATOM   4065  O   LEU A 279      17.256   3.962  -6.864  1.00  0.00            
ATOM   4066  N   PHE A 280      15.598   2.439  -6.997  1.00  0.00            
ATOM   4067  H   PHE A 280      15.295   1.487  -7.159  1.00  0.00            
ATOM   4068  CA  PHE A 280      14.809   3.065  -5.911  1.00  0.00            
ATOM   4069  HA  PHE A 280      15.432   3.627  -5.215  1.00  0.00            
ATOM   4070  CB  PHE A 280      13.828   4.042  -6.489  1.00  0.00            
ATOM   4071  HB1 PHE A 280      14.298   4.655  -7.254  1.00  0.00            
ATOM   4072  HB2 PHE A 280      13.526   4.769  -5.734  1.00  0.00            
ATOM   4073  CG  PHE A 280      12.617   3.489  -7.215  1.00  0.00            
ATOM   4074  CD1 PHE A 280      11.468   3.168  -6.498  1.00  0.00            
ATOM   4075  HD1 PHE A 280      11.422   3.484  -5.473  1.00  0.00            
ATOM   4076  CE1 PHE A 280      10.367   2.530  -7.126  1.00  0.00            
ATOM   4077  HE1 PHE A 280       9.510   2.241  -6.532  1.00  0.00            
ATOM   4078  CZ  PHE A 280      10.407   2.110  -8.462  1.00  0.00            
ATOM   4079  HZ  PHE A 280       9.563   1.613  -8.910  1.00  0.00            
ATOM   4080  CE2 PHE A 280      11.527   2.488  -9.247  1.00  0.00            
ATOM   4081  HE2 PHE A 280      11.515   2.130 -10.273  1.00  0.00            
ATOM   4082  CD2 PHE A 280      12.658   3.147  -8.618  1.00  0.00            
ATOM   4083  HD2 PHE A 280      13.594   3.366  -9.102  1.00  0.00            
ATOM   4084  C   PHE A 280      14.163   2.081  -4.874  1.00  0.00            
ATOM   4085  O   PHE A 280      14.350   2.437  -3.673  1.00  0.00            
ATOM   4086  N   VAL A 281      13.656   0.897  -5.262  1.00  0.00            
ATOM   4087  H   VAL A 281      13.498   0.881  -6.257  1.00  0.00            
ATOM   4088  CA  VAL A 281      13.042  -0.118  -4.359  1.00  0.00            
ATOM   4089  HA  VAL A 281      12.150   0.313  -3.903  1.00  0.00            
ATOM   4090  CB  VAL A 281      12.467  -1.325  -5.126  1.00  0.00            
ATOM   4091  HB  VAL A 281      13.115  -1.571  -5.969  1.00  0.00            
ATOM   4092  CG1 VAL A 281      12.334  -2.585  -4.329  1.00  0.00            
ATOM   4093 1HG1 VAL A 281      13.353  -2.952  -4.176  1.00  0.00            
ATOM   4094 2HG1 VAL A 281      11.805  -2.406  -3.400  1.00  0.00            
ATOM   4095 3HG1 VAL A 281      11.769  -3.351  -4.841  1.00  0.00            
ATOM   4096  CG2 VAL A 281      11.208  -0.984  -5.861  1.00  0.00            
ATOM   4097 1HG2 VAL A 281      11.235  -0.055  -6.444  1.00  0.00            
ATOM   4098 2HG2 VAL A 281      11.055  -1.798  -6.573  1.00  0.00            
ATOM   4099 3HG2 VAL A 281      10.353  -0.867  -5.213  1.00  0.00            
ATOM   4100  C   VAL A 281      14.057  -0.591  -3.307  1.00  0.00            
ATOM   4101  O   VAL A 281      13.637  -0.897  -2.201  1.00  0.00            
ATOM   4102  N   VAL A 282      15.377  -0.745  -3.590  1.00  0.00            
ATOM   4103  H   VAL A 282      15.768  -0.337  -4.422  1.00  0.00            
ATOM   4104  CA  VAL A 282      16.456  -1.190  -2.626  1.00  0.00            
ATOM   4105  HA  VAL A 282      16.001  -1.819  -1.855  1.00  0.00            
ATOM   4106  CB  VAL A 282      17.548  -2.124  -3.351  1.00  0.00            
ATOM   4107  HB  VAL A 282      18.255  -1.473  -3.867  1.00  0.00            
ATOM   4108  CG1 VAL A 282      18.346  -3.057  -2.400  1.00  0.00            
ATOM   4109 1HG1 VAL A 282      17.689  -3.802  -1.960  1.00  0.00            
ATOM   4110 2HG1 VAL A 282      19.093  -3.610  -2.980  1.00  0.00            
ATOM   4111 3HG1 VAL A 282      18.863  -2.496  -1.628  1.00  0.00            
ATOM   4112  CG2 VAL A 282      16.961  -3.060  -4.391  1.00  0.00            
ATOM   4113 1HG2 VAL A 282      16.350  -2.564  -5.141  1.00  0.00            
ATOM   4114 2HG2 VAL A 282      17.789  -3.580  -4.892  1.00  0.00            
ATOM   4115 3HG2 VAL A 282      16.319  -3.767  -3.863  1.00  0.00            
ATOM   4116  C   VAL A 282      17.064  -0.063  -1.797  1.00  0.00            
ATOM   4117  O   VAL A 282      17.123  -0.305  -0.591  1.00  0.00            
ATOM   4118  N   PRO A 283      17.332   1.187  -2.268  1.00  0.00            
ATOM   4119  CD  PRO A 283      17.684   1.450  -3.656  1.00  0.00            
ATOM   4120  HD1 PRO A 283      16.732   1.647  -4.156  1.00  0.00            
ATOM   4121  HD2 PRO A 283      18.245   0.684  -4.184  1.00  0.00            
ATOM   4122  CG  PRO A 283      18.453   2.787  -3.544  1.00  0.00            
ATOM   4123  HG1 PRO A 283      18.250   3.387  -4.431  1.00  0.00            
ATOM   4124  HG2 PRO A 283      19.505   2.527  -3.458  1.00  0.00            
ATOM   4125  CB  PRO A 283      17.824   3.452  -2.336  1.00  0.00            
ATOM   4126  HB1 PRO A 283      16.847   3.891  -2.557  1.00  0.00            
ATOM   4127  HB2 PRO A 283      18.533   4.187  -1.969  1.00  0.00            
ATOM   4128  CA  PRO A 283      17.651   2.318  -1.364  1.00  0.00            
ATOM   4129  HA  PRO A 283      18.606   2.197  -0.848  1.00  0.00            
ATOM   4130  C   PRO A 283      16.497   2.605  -0.397  1.00  0.00            
ATOM   4131  O   PRO A 283      16.763   2.897   0.789  1.00  0.00            
ATOM   4132  N   TRP A 284      15.272   2.532  -0.890  1.00  0.00            
ATOM   4133  H   TRP A 284      15.079   2.738  -1.863  1.00  0.00            
ATOM   4134  CA  TRP A 284      14.141   2.524   0.036  1.00  0.00            
ATOM   4135  HA  TRP A 284      14.286   3.449   0.590  1.00  0.00            
ATOM   4136  CB  TRP A 284      12.874   2.564  -0.703  1.00  0.00            
ATOM   4137  HB1 TRP A 284      12.889   1.720  -1.391  1.00  0.00            
ATOM   4138  HB2 TRP A 284      12.844   3.455  -1.330  1.00  0.00            
ATOM   4139  CG  TRP A 284      11.567   2.454   0.079  1.00  0.00            
ATOM   4140  CD1 TRP A 284      10.892   3.462   0.633  1.00  0.00            
ATOM   4141  HD1 TRP A 284      11.116   4.500   0.392  1.00  0.00            
ATOM   4142  NE1 TRP A 284       9.750   3.001   1.295  1.00  0.00            
ATOM   4143  HE1 TRP A 284       9.080   3.548   1.817  1.00  0.00            
ATOM   4144  CE2 TRP A 284       9.689   1.604   1.273  1.00  0.00            
ATOM   4145  CZ2 TRP A 284       8.725   0.639   1.757  1.00  0.00            
ATOM   4146  HZ2 TRP A 284       7.770   0.913   2.150  1.00  0.00            
ATOM   4147  CH2 TRP A 284       9.047  -0.712   1.573  1.00  0.00            
ATOM   4148  HH2 TRP A 284       8.358  -1.484   1.879  1.00  0.00            
ATOM   4149  CZ3 TRP A 284      10.273  -1.091   1.030  1.00  0.00            
ATOM   4150  HZ3 TRP A 284      10.335  -2.154   0.859  1.00  0.00            
ATOM   4151  CE3 TRP A 284      11.183  -0.160   0.451  1.00  0.00            
ATOM   4152  HE3 TRP A 284      12.004  -0.497  -0.160  1.00  0.00            
ATOM   4153  CD2 TRP A 284      10.916   1.216   0.577  1.00  0.00            
ATOM   4154  C   TRP A 284      14.210   1.365   1.053  1.00  0.00            
ATOM   4155  O   TRP A 284      14.092   1.630   2.211  1.00  0.00            
ATOM   4156  N   GLY A 285      14.415   0.085   0.650  1.00  0.00            
ATOM   4157  H   GLY A 285      14.392  -0.070  -0.346  1.00  0.00            
ATOM   4158  CA  GLY A 285      14.507  -1.021   1.557  1.00  0.00            
ATOM   4159  HA1 GLY A 285      14.599  -1.970   1.028  1.00  0.00            
ATOM   4160  HA2 GLY A 285      13.525  -1.104   2.028  1.00  0.00            
ATOM   4161  C   GLY A 285      15.612  -0.861   2.591  1.00  0.00            
ATOM   4162  O   GLY A 285      15.505  -1.366   3.686  1.00  0.00            
ATOM   4163  N   ILE A 286      16.737  -0.184   2.368  1.00  0.00            
ATOM   4164  H   ILE A 286      16.809   0.217   1.443  1.00  0.00            
ATOM   4165  CA  ILE A 286      17.913   0.021   3.219  1.00  0.00            
ATOM   4166  HA  ILE A 286      18.068  -0.881   3.807  1.00  0.00            
ATOM   4167  CB  ILE A 286      19.245   0.297   2.532  1.00  0.00            
ATOM   4168  HB  ILE A 286      19.042   1.198   1.957  1.00  0.00            
ATOM   4169  CG2 ILE A 286      20.389   0.690   3.568  1.00  0.00            
ATOM   4170 1HG2 ILE A 286      20.680  -0.074   4.296  1.00  0.00            
ATOM   4171 2HG2 ILE A 286      21.202   1.046   2.942  1.00  0.00            
ATOM   4172 3HG2 ILE A 286      20.088   1.583   4.115  1.00  0.00            
ATOM   4173  CG1 ILE A 286      19.704  -0.918   1.663  1.00  0.00            
ATOM   4174 1HG1 ILE A 286      18.925  -1.395   1.068  1.00  0.00            
ATOM   4175 2HG1 ILE A 286      20.054  -1.740   2.289  1.00  0.00            
ATOM   4176  CD  ILE A 286      20.855  -0.688   0.665  1.00  0.00            
ATOM   4177  HD1 ILE A 286      21.084  -1.615   0.144  1.00  0.00            
ATOM   4178  HD2 ILE A 286      20.511   0.067  -0.039  1.00  0.00            
ATOM   4179  HD3 ILE A 286      21.683  -0.335   1.283  1.00  0.00            
ATOM   4180  C   ILE A 286      17.470   1.101   4.180  1.00  0.00            
ATOM   4181  O   ILE A 286      17.785   1.049   5.371  1.00  0.00            
ATOM   4182  N   VAL A 287      16.835   2.120   3.632  1.00  0.00            
ATOM   4183  H   VAL A 287      16.616   2.216   2.646  1.00  0.00            
ATOM   4184  CA  VAL A 287      16.260   3.130   4.492  1.00  0.00            
ATOM   4185  HA  VAL A 287      17.085   3.544   5.076  1.00  0.00            
ATOM   4186  CB  VAL A 287      15.731   4.300   3.684  1.00  0.00            
ATOM   4187  HB  VAL A 287      15.250   3.793   2.845  1.00  0.00            
ATOM   4188  CG1 VAL A 287      14.562   5.153   4.381  1.00  0.00            
ATOM   4189 1HG1 VAL A 287      13.644   4.632   4.112  1.00  0.00            
ATOM   4190 2HG1 VAL A 287      14.591   5.145   5.472  1.00  0.00            
ATOM   4191 3HG1 VAL A 287      14.478   6.206   4.085  1.00  0.00            
ATOM   4192  CG2 VAL A 287      16.856   5.280   3.370  1.00  0.00            
ATOM   4193 1HG2 VAL A 287      17.489   4.833   2.605  1.00  0.00            
ATOM   4194 2HG2 VAL A 287      16.398   6.168   2.929  1.00  0.00            
ATOM   4195 3HG2 VAL A 287      17.359   5.593   4.281  1.00  0.00            
ATOM   4196  C   VAL A 287      15.274   2.498   5.473  1.00  0.00            
ATOM   4197  O   VAL A 287      15.374   2.791   6.672  1.00  0.00            
ATOM   4198  N   LYS A 288      14.426   1.552   5.053  1.00  0.00            
ATOM   4199  H   LYS A 288      14.551   1.309   4.078  1.00  0.00            
ATOM   4200  CA  LYS A 288      13.473   0.857   5.980  1.00  0.00            
ATOM   4201  HA  LYS A 288      12.922   1.639   6.496  1.00  0.00            
ATOM   4202  CB  LYS A 288      12.480  -0.083   5.265  1.00  0.00            
ATOM   4203  HB1 LYS A 288      11.933  -0.659   6.000  1.00  0.00            
ATOM   4204  HB2 LYS A 288      12.965  -0.879   4.689  1.00  0.00            
ATOM   4205  CG  LYS A 288      11.421   0.539   4.301  1.00  0.00            
ATOM   4206  HG1 LYS A 288      11.058  -0.297   3.702  1.00  0.00            
ATOM   4207  HG2 LYS A 288      11.756   1.325   3.632  1.00  0.00            
ATOM   4208  CD  LYS A 288      10.425   1.149   5.230  1.00  0.00            
ATOM   4209  HD1 LYS A 288      10.970   1.970   5.686  1.00  0.00            
ATOM   4210  HD2 LYS A 288      10.070   0.578   6.079  1.00  0.00            
ATOM   4211  CE  LYS A 288       9.226   1.650   4.576  1.00  0.00            
ATOM   4212  HE1 LYS A 288       8.653   0.840   4.123  1.00  0.00            
ATOM   4213  HE2 LYS A 288       9.503   2.332   3.764  1.00  0.00            
ATOM   4214  NZ  LYS A 288       8.326   2.359   5.481  1.00  0.00            
ATOM   4215  HZ1 LYS A 288       7.470   2.645   5.031  1.00  0.00            
ATOM   4216  HZ2 LYS A 288       8.298   1.811   6.319  1.00  0.00            
ATOM   4217  HZ3 LYS A 288       8.746   3.253   5.706  1.00  0.00            
ATOM   4218  C   LYS A 288      14.273   0.122   7.037  1.00  0.00            
ATOM   4219  O   LYS A 288      14.062   0.381   8.211  1.00  0.00            
ATOM   4220  N   TYR A 289      15.288  -0.626   6.593  1.00  0.00            
ATOM   4221  H   TYR A 289      15.349  -0.708   5.586  1.00  0.00            
ATOM   4222  CA  TYR A 289      16.267  -1.380   7.467  1.00  0.00            
ATOM   4223  HA  TYR A 289      15.722  -2.091   8.084  1.00  0.00            
ATOM   4224  CB  TYR A 289      17.308  -2.187   6.646  1.00  0.00            
ATOM   4225  HB1 TYR A 289      17.738  -1.525   5.895  1.00  0.00            
ATOM   4226  HB2 TYR A 289      16.665  -2.884   6.107  1.00  0.00            
ATOM   4227  CG  TYR A 289      18.453  -2.867   7.347  1.00  0.00            
ATOM   4228  CD1 TYR A 289      18.260  -4.022   8.102  1.00  0.00            
ATOM   4229  HD1 TYR A 289      17.256  -4.337   8.315  1.00  0.00            
ATOM   4230  CE1 TYR A 289      19.330  -4.816   8.534  1.00  0.00            
ATOM   4231  HE1 TYR A 289      19.134  -5.686   9.139  1.00  0.00            
ATOM   4232  CZ  TYR A 289      20.633  -4.309   8.448  1.00  0.00            
ATOM   4233  OH  TYR A 289      21.727  -5.023   8.816  1.00  0.00            
ATOM   4234  HH  TYR A 289      22.514  -4.471   8.768  1.00  0.00            
ATOM   4235  CE2 TYR A 289      20.883  -3.088   7.782  1.00  0.00            
ATOM   4236  HE2 TYR A 289      21.934  -2.869   7.638  1.00  0.00            
ATOM   4237  CD2 TYR A 289      19.782  -2.434   7.269  1.00  0.00            
ATOM   4238  HD2 TYR A 289      19.898  -1.555   6.649  1.00  0.00            
ATOM   4239  C   TYR A 289      16.886  -0.524   8.569  1.00  0.00            
ATOM   4240  O   TYR A 289      16.897  -0.958   9.732  1.00  0.00            
ATOM   4241  N   LEU A 290      17.398   0.658   8.297  1.00  0.00            
ATOM   4242  H   LEU A 290      17.349   0.859   7.308  1.00  0.00            
ATOM   4243  CA  LEU A 290      18.093   1.599   9.210  1.00  0.00            
ATOM   4244  HA  LEU A 290      18.677   0.973   9.878  1.00  0.00            
ATOM   4245  CB  LEU A 290      19.117   2.464   8.467  1.00  0.00            
ATOM   4246  HB1 LEU A 290      19.670   3.089   9.181  1.00  0.00            
ATOM   4247  HB2 LEU A 290      18.623   3.137   7.764  1.00  0.00            
ATOM   4248  CG  LEU A 290      20.265   1.680   7.732  1.00  0.00            
ATOM   4249  HG  LEU A 290      19.873   1.135   6.875  1.00  0.00            
ATOM   4250  CD1 LEU A 290      21.264   2.730   7.094  1.00  0.00            
ATOM   4251 1HD1 LEU A 290      21.605   3.394   7.888  1.00  0.00            
ATOM   4252 2HD1 LEU A 290      22.125   2.189   6.696  1.00  0.00            
ATOM   4253 3HD1 LEU A 290      20.868   3.363   6.291  1.00  0.00            
ATOM   4254  CD2 LEU A 290      21.002   0.747   8.663  1.00  0.00            
ATOM   4255 1HD2 LEU A 290      20.325  -0.072   8.897  1.00  0.00            
ATOM   4256 2HD2 LEU A 290      21.812   0.252   8.134  1.00  0.00            
ATOM   4257 3HD2 LEU A 290      21.324   1.249   9.568  1.00  0.00            
ATOM   4258  C   LEU A 290      17.207   2.406  10.067  1.00  0.00            
ATOM   4259  O   LEU A 290      17.566   2.484  11.229  1.00  0.00            
ATOM   4260  N   TYR A 291      16.149   2.973   9.517  1.00  0.00            
ATOM   4261  H   TYR A 291      15.924   2.793   8.553  1.00  0.00            
ATOM   4262  CA  TYR A 291      15.413   4.040  10.090  1.00  0.00            
ATOM   4263  HA  TYR A 291      15.724   4.175  11.128  1.00  0.00            
ATOM   4264  CB  TYR A 291      15.742   5.392   9.339  1.00  0.00            
ATOM   4265  HB1 TYR A 291      15.331   6.168   9.983  1.00  0.00            
ATOM   4266  HB2 TYR A 291      15.264   5.319   8.363  1.00  0.00            
ATOM   4267  CG  TYR A 291      17.229   5.625   9.121  1.00  0.00            
ATOM   4268  CD1 TYR A 291      18.038   5.678  10.271  1.00  0.00            
ATOM   4269  HD1 TYR A 291      17.599   5.634  11.259  1.00  0.00            
ATOM   4270  CE1 TYR A 291      19.413   5.842  10.099  1.00  0.00            
ATOM   4271  HE1 TYR A 291      20.017   5.757  10.994  1.00  0.00            
ATOM   4272  CZ  TYR A 291      19.926   6.104   8.770  1.00  0.00            
ATOM   4273  OH  TYR A 291      21.219   6.348   8.465  1.00  0.00            
ATOM   4274  HH  TYR A 291      21.698   6.193   9.280  1.00  0.00            
ATOM   4275  CE2 TYR A 291      19.080   6.170   7.673  1.00  0.00            
ATOM   4276  HE2 TYR A 291      19.579   6.506   6.781  1.00  0.00            
ATOM   4277  CD2 TYR A 291      17.695   5.838   7.773  1.00  0.00            
ATOM   4278  HD2 TYR A 291      17.052   5.834   6.910  1.00  0.00            
ATOM   4279  C   TYR A 291      13.912   3.814  10.242  1.00  0.00            
ATOM   4280  O   TYR A 291      13.283   4.467  11.111  1.00  0.00            
ATOM   4281  N   GLU A 292      13.278   2.959   9.426  1.00  0.00            
ATOM   4282  H   GLU A 292      13.788   2.410   8.753  1.00  0.00            
ATOM   4283  CA  GLU A 292      11.808   2.836   9.470  1.00  0.00            
ATOM   4284  HA  GLU A 292      11.456   3.250  10.413  1.00  0.00            
ATOM   4285  CB  GLU A 292      11.182   3.705   8.385  1.00  0.00            
ATOM   4286  HB1 GLU A 292      11.446   3.208   7.454  1.00  0.00            
ATOM   4287  HB2 GLU A 292      11.660   4.661   8.596  1.00  0.00            
ATOM   4288  CG  GLU A 292       9.680   3.873   8.407  1.00  0.00            
ATOM   4289  HG1 GLU A 292       9.358   4.059   9.432  1.00  0.00            
ATOM   4290  HG2 GLU A 292       9.079   2.973   8.247  1.00  0.00            
ATOM   4291  CD  GLU A 292       9.185   5.059   7.571  1.00  0.00            
ATOM   4292  OE1 GLU A 292       8.838   4.829   6.359  1.00  0.00            
ATOM   4293  OE2 GLU A 292       9.242   6.241   8.007  1.00  0.00            
ATOM   4294  C   GLU A 292      11.392   1.310   9.465  1.00  0.00            
ATOM   4295  O   GLU A 292      10.608   0.872   8.582  1.00  0.00            
ATOM   4296  N   ASP A 293      12.019   0.529  10.398  1.00  0.00            
ATOM   4297  H   ASP A 293      12.638   0.951  11.081  1.00  0.00            
ATOM   4298  CA  ASP A 293      12.013  -0.925  10.428  1.00  0.00            
ATOM   4299  HA  ASP A 293      11.970  -1.283   9.396  1.00  0.00            
ATOM   4300  CB  ASP A 293      13.285  -1.479  11.064  1.00  0.00            
ATOM   4301  HB1 ASP A 293      13.362  -1.073  12.071  1.00  0.00            
ATOM   4302  HB2 ASP A 293      14.124  -1.071  10.494  1.00  0.00            
ATOM   4303  CG  ASP A 293      13.357  -3.008  10.925  1.00  0.00            
ATOM   4304  OD1 ASP A 293      13.682  -3.658  11.957  1.00  0.00            
ATOM   4305  OD2 ASP A 293      13.103  -3.520   9.816  1.00  0.00            
ATOM   4306  C   ASP A 293      10.706  -1.457  11.129  1.00  0.00            
ATOM   4307  O   ASP A 293      10.709  -2.364  11.888  1.00  0.00            
ATOM   4308  N   GLU A 294       9.634  -0.798  10.816  1.00  0.00            
ATOM   4309  H   GLU A 294       9.754  -0.097  10.098  1.00  0.00            
ATOM   4310  CA  GLU A 294       8.320  -0.909  11.494  1.00  0.00            
ATOM   4311  HA  GLU A 294       8.447  -1.680  12.258  1.00  0.00            
ATOM   4312  CB  GLU A 294       7.830   0.387  12.156  1.00  0.00            
ATOM   4313  HB1 GLU A 294       7.092  -0.023  12.846  1.00  0.00            
ATOM   4314  HB2 GLU A 294       7.275   0.995  11.434  1.00  0.00            
ATOM   4315  CG  GLU A 294       8.703   1.332  12.881  1.00  0.00            
ATOM   4316  HG1 GLU A 294       8.093   2.229  12.951  1.00  0.00            
ATOM   4317  HG2 GLU A 294       9.582   1.604  12.304  1.00  0.00            
ATOM   4318  CD  GLU A 294       9.014   0.919  14.277  1.00  0.00            
ATOM   4319  OE1 GLU A 294       8.114   0.799  15.120  1.00  0.00            
ATOM   4320  OE2 GLU A 294      10.288   0.811  14.524  1.00  0.00            
ATOM   4321  C   GLU A 294       7.229  -1.444  10.609  1.00  0.00            
ATOM   4322  O   GLU A 294       7.013  -0.945   9.492  1.00  0.00            
ATOM   4323  N   GLY A 295       6.449  -2.409  11.144  1.00  0.00            
ATOM   4324  H   GLY A 295       6.623  -2.721  12.083  1.00  0.00            
ATOM   4325  CA  GLY A 295       5.212  -2.821  10.510  1.00  0.00            
ATOM   4326  HA1 GLY A 295       4.490  -2.039  10.284  1.00  0.00            
ATOM   4327  HA2 GLY A 295       4.651  -3.475  11.186  1.00  0.00            
ATOM   4328  C   GLY A 295       5.534  -3.664   9.182  1.00  0.00            
ATOM   4329  O   GLY A 295       4.978  -3.436   8.123  1.00  0.00            
ATOM   4330  N   CYS A 296       6.564  -4.519   9.196  1.00  0.00            
ATOM   4331  H   CYS A 296       6.956  -4.804  10.084  1.00  0.00            
ATOM   4332  CA  CYS A 296       7.067  -5.233   7.986  1.00  0.00            
ATOM   4333  HA  CYS A 296       7.976  -5.743   8.293  1.00  0.00            
ATOM   4334  CB  CYS A 296       6.064  -6.289   7.592  1.00  0.00            
ATOM   4335  HB1 CYS A 296       6.389  -6.878   6.720  1.00  0.00            
ATOM   4336  HB2 CYS A 296       5.148  -5.811   7.270  1.00  0.00            
ATOM   4337  SG  CYS A 296       5.472  -7.347   8.880  1.00  0.00            
ATOM   4338  C   CYS A 296       7.378  -4.225   6.795  1.00  0.00            
ATOM   4339  O   CYS A 296       7.290  -4.636   5.642  1.00  0.00            
ATOM   4340  N   TRP A 297       7.664  -2.929   7.133  1.00  0.00            
ATOM   4341  H   TRP A 297       7.632  -2.721   8.120  1.00  0.00            
ATOM   4342  CA  TRP A 297       7.878  -1.825   6.216  1.00  0.00            
ATOM   4343  HA  TRP A 297       8.207  -0.896   6.687  1.00  0.00            
ATOM   4344  CB  TRP A 297       9.091  -2.111   5.187  1.00  0.00            
ATOM   4345  HB1 TRP A 297       9.240  -1.209   4.599  1.00  0.00            
ATOM   4346  HB2 TRP A 297       8.819  -2.953   4.564  1.00  0.00            
ATOM   4347  CG  TRP A 297      10.324  -2.595   5.905  1.00  0.00            
ATOM   4348  CD1 TRP A 297      10.702  -2.555   7.243  1.00  0.00            
ATOM   4349  HD1 TRP A 297      10.067  -2.179   8.043  1.00  0.00            
ATOM   4350  NE1 TRP A 297      11.948  -3.187   7.373  1.00  0.00            
ATOM   4351  HE1 TRP A 297      12.425  -3.202   8.263  1.00  0.00            
ATOM   4352  CE2 TRP A 297      12.465  -3.614   6.171  1.00  0.00            
ATOM   4353  CZ2 TRP A 297      13.677  -4.321   5.876  1.00  0.00            
ATOM   4354  HZ2 TRP A 297      14.399  -4.477   6.670  1.00  0.00            
ATOM   4355  CH2 TRP A 297      13.859  -4.821   4.601  1.00  0.00            
ATOM   4356  HH2 TRP A 297      14.731  -5.405   4.317  1.00  0.00            
ATOM   4357  CZ3 TRP A 297      12.753  -4.570   3.640  1.00  0.00            
ATOM   4358  HZ3 TRP A 297      12.824  -5.051   2.673  1.00  0.00            
ATOM   4359  CE3 TRP A 297      11.580  -3.845   3.938  1.00  0.00            
ATOM   4360  HE3 TRP A 297      10.865  -3.658   3.159  1.00  0.00            
ATOM   4361  CD2 TRP A 297      11.446  -3.304   5.255  1.00  0.00            
ATOM   4362  C   TRP A 297       6.596  -1.421   5.402  1.00  0.00            
ATOM   4363  O   TRP A 297       6.679  -0.989   4.255  1.00  0.00            
ATOM   4364  N   THR A 298       5.407  -1.821   5.900  1.00  0.00            
ATOM   4365  H   THR A 298       5.474  -2.327   6.767  1.00  0.00            
ATOM   4366  CA  THR A 298       4.115  -1.323   5.355  1.00  0.00            
ATOM   4367  HA  THR A 298       4.220  -1.038   4.303  1.00  0.00            
ATOM   4368  CB  THR A 298       2.970  -2.407   5.552  1.00  0.00            
ATOM   4369  HB  THR A 298       2.088  -1.922   5.141  1.00  0.00            
ATOM   4370  CG2 THR A 298       3.200  -3.807   5.136  1.00  0.00            
ATOM   4371 1HG2 THR A 298       2.213  -4.283   5.084  1.00  0.00            
ATOM   4372 2HG2 THR A 298       3.740  -3.787   4.189  1.00  0.00            
ATOM   4373 3HG2 THR A 298       3.804  -4.396   5.820  1.00  0.00            
ATOM   4374  OG1 THR A 298       2.797  -2.501   6.947  1.00  0.00            
ATOM   4375  HG1 THR A 298       3.451  -3.157   7.188  1.00  0.00            
ATOM   4376  C   THR A 298       3.705  -0.001   5.953  1.00  0.00            
ATOM   4377  O   THR A 298       3.270   0.844   5.174  1.00  0.00            
ATOM   4378  N   ARG A 299       3.905   0.264   7.236  1.00  0.00            
ATOM   4379  H   ARG A 299       4.187  -0.465   7.874  1.00  0.00            
ATOM   4380  CA  ARG A 299       3.777   1.538   7.902  1.00  0.00            
ATOM   4381  HA  ARG A 299       2.803   1.933   7.607  1.00  0.00            
ATOM   4382  CB  ARG A 299       3.942   1.383   9.428  1.00  0.00            
ATOM   4383  HB1 ARG A 299       3.863   2.370   9.870  1.00  0.00            
ATOM   4384  HB2 ARG A 299       4.940   1.041   9.707  1.00  0.00            
ATOM   4385  CG  ARG A 299       2.874   0.440  10.014  1.00  0.00            
ATOM   4386  HG1 ARG A 299       3.088   0.145  11.039  1.00  0.00            
ATOM   4387  HG2 ARG A 299       2.810  -0.487   9.443  1.00  0.00            
ATOM   4388  CD  ARG A 299       1.514   1.131   9.997  1.00  0.00            
ATOM   4389  HD1 ARG A 299       0.678   0.429  10.068  1.00  0.00            
ATOM   4390  HD2 ARG A 299       1.436   1.628   9.027  1.00  0.00            
ATOM   4391  NE  ARG A 299       1.295   2.005  11.213  1.00  0.00            
ATOM   4392  HE  ARG A 299       1.327   1.551  12.125  1.00  0.00            
ATOM   4393  CZ  ARG A 299       1.086   3.285  11.274  1.00  0.00            
ATOM   4394  NH1 ARG A 299       0.922   4.106  10.287  1.00  0.00            
ATOM   4395 1HH1 ARG A 299       0.845   3.825   9.328  1.00  0.00            
ATOM   4396 2HH1 ARG A 299       1.019   5.102  10.416  1.00  0.00            
ATOM   4397  NH2 ARG A 299       1.095   3.855  12.496  1.00  0.00            
ATOM   4398 1HH2 ARG A 299       1.186   3.183  13.244  1.00  0.00            
ATOM   4399 2HH2 ARG A 299       1.172   4.846  12.612  1.00  0.00            
ATOM   4400  C   ARG A 299       4.761   2.638   7.354  1.00  0.00            
ATOM   4401  O   ARG A 299       5.730   2.370   6.641  1.00  0.00            
ATOM   4402  N   ASN A 300       4.570   3.891   7.755  1.00  0.00            
ATOM   4403  H   ASN A 300       3.848   3.932   8.462  1.00  0.00            
ATOM   4404  CA  ASN A 300       5.402   5.081   7.432  1.00  0.00            
ATOM   4405  HA  ASN A 300       6.419   4.702   7.576  1.00  0.00            
ATOM   4406  CB  ASN A 300       5.238   5.604   5.998  1.00  0.00            
ATOM   4407  HB1 ASN A 300       4.179   5.758   5.829  1.00  0.00            
ATOM   4408  HB2 ASN A 300       5.548   4.836   5.283  1.00  0.00            
ATOM   4409  CG  ASN A 300       5.871   6.912   5.814  1.00  0.00            
ATOM   4410  OD1 ASN A 300       5.188   7.951   5.678  1.00  0.00            
ATOM   4411  ND2 ASN A 300       7.223   7.003   5.674  1.00  0.00            
ATOM   4412 1HD2 ASN A 300       7.807   6.225   5.937  1.00  0.00            
ATOM   4413 2HD2 ASN A 300       7.686   7.904   5.594  1.00  0.00            
ATOM   4414  C   ASN A 300       5.191   6.194   8.518  1.00  0.00            
ATOM   4415  O   ASN A 300       4.153   6.244   9.015  1.00  0.00            
ATOM   4416  N   SER A 301       6.293   6.873   8.891  1.00  0.00            
ATOM   4417  H   SER A 301       7.152   6.435   8.606  1.00  0.00            
ATOM   4418  CA  SER A 301       6.282   7.961   9.882  1.00  0.00            
ATOM   4419  HA  SER A 301       5.270   8.364  10.023  1.00  0.00            
ATOM   4420  CB  SER A 301       6.484   7.375  11.200  1.00  0.00            
ATOM   4421  HB1 SER A 301       5.630   6.774  11.496  1.00  0.00            
ATOM   4422  HB2 SER A 301       6.458   8.224  11.895  1.00  0.00            
ATOM   4423  OG  SER A 301       7.778   6.822  11.333  1.00  0.00            
ATOM   4424  HG  SER A 301       7.732   6.226  12.085  1.00  0.00            
ATOM   4425  C   SER A 301       7.241   9.164   9.547  1.00  0.00            
ATOM   4426  O   SER A 301       7.226  10.128  10.324  1.00  0.00            
ATOM   4427  N   ASN A 302       7.958   9.097   8.462  1.00  0.00            
ATOM   4428  H   ASN A 302       8.259   8.169   8.222  1.00  0.00            
ATOM   4429  CA  ASN A 302       8.806  10.214   7.960  1.00  0.00            
ATOM   4430  HA  ASN A 302       8.408  11.087   8.473  1.00  0.00            
ATOM   4431  CB  ASN A 302      10.244   9.978   8.467  1.00  0.00            
ATOM   4432  HB1 ASN A 302      10.487   8.937   8.261  1.00  0.00            
ATOM   4433  HB2 ASN A 302      10.260  10.051   9.551  1.00  0.00            
ATOM   4434  CG  ASN A 302      11.256  10.779   7.860  1.00  0.00            
ATOM   4435  OD1 ASN A 302      11.314  11.066   6.686  1.00  0.00            
ATOM   4436  ND2 ASN A 302      12.309  11.029   8.608  1.00  0.00            
ATOM   4437 1HD2 ASN A 302      12.421  10.620   9.525  1.00  0.00            
ATOM   4438 2HD2 ASN A 302      13.158  11.463   8.263  1.00  0.00            
ATOM   4439  C   ASN A 302       8.650  10.332   6.432  1.00  0.00            
ATOM   4440  O   ASN A 302       8.784   9.378   5.673  1.00  0.00            
ATOM   4441  N   MET A 303       8.529  11.561   5.961  1.00  0.00            
ATOM   4442  H   MET A 303       8.395  12.309   6.637  1.00  0.00            
ATOM   4443  CA  MET A 303       8.249  11.762   4.529  1.00  0.00            
ATOM   4444  HA  MET A 303       7.530  11.058   4.113  1.00  0.00            
ATOM   4445  CB  MET A 303       7.619  13.126   4.472  1.00  0.00            
ATOM   4446  HB1 MET A 303       8.369  13.898   4.590  1.00  0.00            
ATOM   4447  HB2 MET A 303       6.909  13.189   5.300  1.00  0.00            
ATOM   4448  CG  MET A 303       6.904  13.437   3.245  1.00  0.00            
ATOM   4449  HG1 MET A 303       7.602  13.520   2.417  1.00  0.00            
ATOM   4450  HG2 MET A 303       6.414  14.392   3.448  1.00  0.00            
ATOM   4451  SD  MET A 303       5.566  12.333   2.721  1.00  0.00            
ATOM   4452  CE  MET A 303       4.664  11.763   4.170  1.00  0.00            
ATOM   4453  HE1 MET A 303       5.273  11.022   4.699  1.00  0.00            
ATOM   4454  HE2 MET A 303       4.371  12.591   4.813  1.00  0.00            
ATOM   4455  HE3 MET A 303       3.764  11.314   3.755  1.00  0.00            
ATOM   4456  C   MET A 303       9.430  11.893   3.618  1.00  0.00            
ATOM   4457  O   MET A 303       9.435  11.461   2.413  1.00  0.00            
ATOM   4458  N   ASN A 304      10.577  12.204   4.206  1.00  0.00            
ATOM   4459  H   ASN A 304      10.593  12.394   5.194  1.00  0.00            
ATOM   4460  CA  ASN A 304      11.858  11.929   3.454  1.00  0.00            
ATOM   4461  HA  ASN A 304      11.697  12.370   2.471  1.00  0.00            
ATOM   4462  CB  ASN A 304      13.089  12.605   4.190  1.00  0.00            
ATOM   4463  HB1 ASN A 304      12.966  12.505   5.274  1.00  0.00            
ATOM   4464  HB2 ASN A 304      12.945  13.674   4.077  1.00  0.00            
ATOM   4465  CG  ASN A 304      14.484  12.211   3.781  1.00  0.00            
ATOM   4466  OD1 ASN A 304      15.239  11.679   4.604  1.00  0.00            
ATOM   4467  ND2 ASN A 304      14.838  12.356   2.572  1.00  0.00            
ATOM   4468 1HD2 ASN A 304      14.276  12.854   1.892  1.00  0.00            
ATOM   4469 2HD2 ASN A 304      15.759  11.984   2.399  1.00  0.00            
ATOM   4470  C   ASN A 304      12.135  10.413   3.120  1.00  0.00            
ATOM   4471  O   ASN A 304      12.699  10.110   2.088  1.00  0.00            
ATOM   4472  N   TYR A 305      11.758   9.538   4.057  1.00  0.00            
ATOM   4473  H   TYR A 305      11.368   9.861   4.940  1.00  0.00            
ATOM   4474  CA  TYR A 305      11.845   8.072   3.867  1.00  0.00            
ATOM   4475  HA  TYR A 305      12.784   7.885   3.350  1.00  0.00            
ATOM   4476  CB  TYR A 305      11.751   7.279   5.198  1.00  0.00            
ATOM   4477  HB1 TYR A 305      11.900   6.226   4.957  1.00  0.00            
ATOM   4478  HB2 TYR A 305      10.769   7.367   5.654  1.00  0.00            
ATOM   4479  CG  TYR A 305      12.755   7.661   6.305  1.00  0.00            
ATOM   4480  CD1 TYR A 305      12.447   7.461   7.646  1.00  0.00            
ATOM   4481  HD1 TYR A 305      11.523   6.908   7.765  1.00  0.00            
ATOM   4482  CE1 TYR A 305      13.294   7.807   8.672  1.00  0.00            
ATOM   4483  HE1 TYR A 305      12.995   7.561   9.683  1.00  0.00            
ATOM   4484  CZ  TYR A 305      14.523   8.517   8.429  1.00  0.00            
ATOM   4485  OH  TYR A 305      15.323   8.939   9.400  1.00  0.00            
ATOM   4486  HH  TYR A 305      16.168   9.186   9.019  1.00  0.00            
ATOM   4487  CE2 TYR A 305      14.879   8.650   7.057  1.00  0.00            
ATOM   4488  HE2 TYR A 305      15.787   9.166   6.767  1.00  0.00            
ATOM   4489  CD2 TYR A 305      13.986   8.308   6.002  1.00  0.00            
ATOM   4490  HD2 TYR A 305      14.258   8.466   4.973  1.00  0.00            
ATOM   4491  C   TYR A 305      10.803   7.569   2.871  1.00  0.00            
ATOM   4492  O   TYR A 305      11.019   6.491   2.315  1.00  0.00            
ATOM   4493  N   TRP A 306       9.748   8.328   2.551  1.00  0.00            
ATOM   4494  H   TRP A 306       9.615   9.139   3.133  1.00  0.00            
ATOM   4495  CA  TRP A 306       8.686   7.998   1.579  1.00  0.00            
ATOM   4496  HA  TRP A 306       8.692   6.904   1.508  1.00  0.00            
ATOM   4497  CB  TRP A 306       7.294   8.385   2.104  1.00  0.00            
ATOM   4498  HB1 TRP A 306       7.297   9.472   1.991  1.00  0.00            
ATOM   4499  HB2 TRP A 306       7.147   8.237   3.173  1.00  0.00            
ATOM   4500  CG  TRP A 306       6.127   7.927   1.335  1.00  0.00            
ATOM   4501  CD1 TRP A 306       5.137   8.725   0.844  1.00  0.00            
ATOM   4502  HD1 TRP A 306       5.130   9.801   0.939  1.00  0.00            
ATOM   4503  NE1 TRP A 306       4.221   7.953   0.150  1.00  0.00            
ATOM   4504  HE1 TRP A 306       3.305   8.213  -0.181  1.00  0.00            
ATOM   4505  CE2 TRP A 306       4.487   6.582   0.302  1.00  0.00            
ATOM   4506  CZ2 TRP A 306       3.858   5.449  -0.221  1.00  0.00            
ATOM   4507  HZ2 TRP A 306       3.046   5.512  -0.918  1.00  0.00            
ATOM   4508  CH2 TRP A 306       4.338   4.194   0.214  1.00  0.00            
ATOM   4509  HH2 TRP A 306       4.042   3.256  -0.229  1.00  0.00            
ATOM   4510  CZ3 TRP A 306       5.484   4.121   1.001  1.00  0.00            
ATOM   4511  HZ3 TRP A 306       5.705   3.089   1.213  1.00  0.00            
ATOM   4512  CE3 TRP A 306       6.113   5.240   1.505  1.00  0.00            
ATOM   4513  HE3 TRP A 306       6.980   5.321   2.143  1.00  0.00            
ATOM   4514  CD2 TRP A 306       5.625   6.571   1.127  1.00  0.00            
ATOM   4515  C   TRP A 306       8.901   8.540   0.185  1.00  0.00            
ATOM   4516  O   TRP A 306       8.673   7.817  -0.805  1.00  0.00            
ATOM   4517  N   LEU A 307       9.361   9.787   0.088  1.00  0.00            
ATOM   4518  H   LEU A 307       9.435  10.345   0.930  1.00  0.00            
ATOM   4519  CA  LEU A 307       9.561  10.465  -1.223  1.00  0.00            
ATOM   4520  HA  LEU A 307       8.626  10.347  -1.771  1.00  0.00            
ATOM   4521  CB  LEU A 307       9.726  11.963  -0.945  1.00  0.00            
ATOM   4522  HB1 LEU A 307      10.556  12.348  -1.552  1.00  0.00            
ATOM   4523  HB2 LEU A 307      10.066  12.020   0.083  1.00  0.00            
ATOM   4524  CG  LEU A 307       8.525  12.973  -1.194  1.00  0.00            
ATOM   4525  HG  LEU A 307       8.181  12.875  -2.215  1.00  0.00            
ATOM   4526  CD1 LEU A 307       7.456  12.510  -0.249  1.00  0.00            
ATOM   4527 1HD1 LEU A 307       7.822  12.329   0.768  1.00  0.00            
ATOM   4528 2HD1 LEU A 307       6.562  13.139  -0.257  1.00  0.00            
ATOM   4529 3HD1 LEU A 307       7.063  11.541  -0.558  1.00  0.00            
ATOM   4530  CD2 LEU A 307       9.059  14.427  -0.969  1.00  0.00            
ATOM   4531 1HD2 LEU A 307       8.269  15.153  -1.175  1.00  0.00            
ATOM   4532 2HD2 LEU A 307       9.442  14.616   0.030  1.00  0.00            
ATOM   4533 3HD2 LEU A 307       9.850  14.628  -1.691  1.00  0.00            
ATOM   4534  C   LEU A 307      10.551   9.855  -2.174  1.00  0.00            
ATOM   4535  O   LEU A 307      10.376   9.939  -3.357  1.00  0.00            
ATOM   4536  N   ILE A 308      11.498   9.190  -1.623  1.00  0.00            
ATOM   4537  H   ILE A 308      11.530   9.309  -0.628  1.00  0.00            
ATOM   4538  CA  ILE A 308      12.514   8.325  -2.292  1.00  0.00            
ATOM   4539  HA  ILE A 308      12.964   8.979  -3.048  1.00  0.00            
ATOM   4540  CB  ILE A 308      13.570   7.925  -1.300  1.00  0.00            
ATOM   4541  HB  ILE A 308      14.227   7.220  -1.823  1.00  0.00            
ATOM   4542  CG2 ILE A 308      14.367   9.229  -0.948  1.00  0.00            
ATOM   4543 1HG2 ILE A 308      14.863   9.540  -1.866  1.00  0.00            
ATOM   4544 2HG2 ILE A 308      13.608   9.929  -0.596  1.00  0.00            
ATOM   4545 3HG2 ILE A 308      15.145   9.111  -0.193  1.00  0.00            
ATOM   4546  CG1 ILE A 308      13.127   7.087  -0.030  1.00  0.00            
ATOM   4547 1HG1 ILE A 308      12.329   6.397  -0.327  1.00  0.00            
ATOM   4548 2HG1 ILE A 308      12.755   7.777   0.731  1.00  0.00            
ATOM   4549  CD  ILE A 308      14.293   6.330   0.556  1.00  0.00            
ATOM   4550  HD1 ILE A 308      13.991   5.569   1.266  1.00  0.00            
ATOM   4551  HD2 ILE A 308      14.865   5.722  -0.146  1.00  0.00            
ATOM   4552  HD3 ILE A 308      14.905   7.060   1.093  1.00  0.00            
ATOM   4553  C   ILE A 308      11.933   7.097  -3.066  1.00  0.00            
ATOM   4554  O   ILE A 308      12.554   6.622  -4.003  1.00  0.00            
ATOM   4555  N   ILE A 309      10.699   6.678  -2.685  1.00  0.00            
ATOM   4556  H   ILE A 309      10.242   7.001  -1.845  1.00  0.00            
ATOM   4557  CA  ILE A 309       9.903   5.710  -3.444  1.00  0.00            
ATOM   4558  HA  ILE A 309      10.545   5.372  -4.261  1.00  0.00            
ATOM   4559  CB  ILE A 309       9.651   4.474  -2.569  1.00  0.00            
ATOM   4560  HB  ILE A 309      10.533   4.044  -2.076  1.00  0.00            
ATOM   4561  CG2 ILE A 309       8.636   4.738  -1.533  1.00  0.00            
ATOM   4562 1HG2 ILE A 309       8.217   3.848  -1.076  1.00  0.00            
ATOM   4563 2HG2 ILE A 309       9.051   5.343  -0.725  1.00  0.00            
ATOM   4564 3HG2 ILE A 309       7.785   5.275  -1.949  1.00  0.00            
ATOM   4565  CG1 ILE A 309       9.010   3.455  -3.416  1.00  0.00            
ATOM   4566 1HG1 ILE A 309       9.445   3.391  -4.415  1.00  0.00            
ATOM   4567 2HG1 ILE A 309       7.963   3.707  -3.623  1.00  0.00            
ATOM   4568  CD  ILE A 309       9.043   2.087  -2.787  1.00  0.00            
ATOM   4569  HD1 ILE A 309      10.035   1.838  -2.394  1.00  0.00            
ATOM   4570  HD2 ILE A 309       8.243   2.120  -2.040  1.00  0.00            
ATOM   4571  HD3 ILE A 309       8.690   1.468  -3.602  1.00  0.00            
ATOM   4572  C   ILE A 309       8.735   6.327  -4.189  1.00  0.00            
ATOM   4573  O   ILE A 309       8.519   5.956  -5.340  1.00  0.00            
ATOM   4574  N   ARG A 310       8.007   7.241  -3.605  1.00  0.00            
ATOM   4575  H   ARG A 310       8.292   7.482  -2.664  1.00  0.00            
ATOM   4576  CA  ARG A 310       6.864   7.925  -4.265  1.00  0.00            
ATOM   4577  HA  ARG A 310       6.170   7.155  -4.612  1.00  0.00            
ATOM   4578  CB  ARG A 310       6.075   8.774  -3.203  1.00  0.00            
ATOM   4579  HB1 ARG A 310       6.616   9.535  -2.643  1.00  0.00            
ATOM   4580  HB2 ARG A 310       5.882   8.081  -2.395  1.00  0.00            
ATOM   4581  CG  ARG A 310       4.767   9.375  -3.751  1.00  0.00            
ATOM   4582  HG1 ARG A 310       4.163   8.624  -4.262  1.00  0.00            
ATOM   4583  HG2 ARG A 310       5.101  10.149  -4.438  1.00  0.00            
ATOM   4584  CD  ARG A 310       3.874  10.074  -2.667  1.00  0.00            
ATOM   4585  HD1 ARG A 310       4.488  10.450  -1.852  1.00  0.00            
ATOM   4586  HD2 ARG A 310       3.327   9.256  -2.204  1.00  0.00            
ATOM   4587  NE  ARG A 310       3.008  11.194  -3.057  1.00  0.00            
ATOM   4588  HE  ARG A 310       3.497  11.854  -3.653  1.00  0.00            
ATOM   4589  CZ  ARG A 310       1.690  11.357  -2.858  1.00  0.00            
ATOM   4590  NH1 ARG A 310       0.900  10.548  -2.231  1.00  0.00            
ATOM   4591 1HH1 ARG A 310       1.240   9.672  -1.875  1.00  0.00            
ATOM   4592 2HH1 ARG A 310      -0.029  10.877  -1.999  1.00  0.00            
ATOM   4593  NH2 ARG A 310       1.064  12.442  -3.210  1.00  0.00            
ATOM   4594 1HH2 ARG A 310       1.633  13.115  -3.713  1.00  0.00            
ATOM   4595 2HH2 ARG A 310       0.055  12.499  -3.145  1.00  0.00            
ATOM   4596  C   ARG A 310       7.234   8.724  -5.467  1.00  0.00            
ATOM   4597  O   ARG A 310       6.392   8.745  -6.327  1.00  0.00            
ATOM   4598  N   LEU A 311       8.452   9.390  -5.507  1.00  0.00            
ATOM   4599  H   LEU A 311       9.023   9.503  -4.678  1.00  0.00            
ATOM   4600  CA  LEU A 311       8.719  10.307  -6.698  1.00  0.00            
ATOM   4601  HA  LEU A 311       7.791  10.750  -7.067  1.00  0.00            
ATOM   4602  CB  LEU A 311       9.630  11.449  -6.244  1.00  0.00            
ATOM   4603  HB1 LEU A 311       9.883  12.059  -7.107  1.00  0.00            
ATOM   4604  HB2 LEU A 311      10.591  11.089  -5.885  1.00  0.00            
ATOM   4605  CG  LEU A 311       8.966  12.343  -5.138  1.00  0.00            
ATOM   4606  HG  LEU A 311       8.680  11.577  -4.415  1.00  0.00            
ATOM   4607  CD1 LEU A 311       9.984  13.351  -4.650  1.00  0.00            
ATOM   4608 1HD1 LEU A 311       9.543  14.217  -4.152  1.00  0.00            
ATOM   4609 2HD1 LEU A 311      10.675  12.832  -3.995  1.00  0.00            
ATOM   4610 3HD1 LEU A 311      10.557  13.753  -5.480  1.00  0.00            
ATOM   4611  CD2 LEU A 311       7.784  13.069  -5.752  1.00  0.00            
ATOM   4612 1HD2 LEU A 311       7.970  13.425  -6.763  1.00  0.00            
ATOM   4613 2HD2 LEU A 311       7.022  12.285  -5.839  1.00  0.00            
ATOM   4614 3HD2 LEU A 311       7.618  13.859  -5.017  1.00  0.00            
ATOM   4615  C   LEU A 311       9.372   9.576  -7.920  1.00  0.00            
ATOM   4616  O   LEU A 311       8.934   9.893  -9.019  1.00  0.00            
ATOM   4617  N   PRO A 312      10.295   8.607  -7.768  1.00  0.00            
ATOM   4618  CD  PRO A 312      11.085   8.266  -6.625  1.00  0.00            
ATOM   4619  HD1 PRO A 312      10.550   7.637  -5.929  1.00  0.00            
ATOM   4620  HD2 PRO A 312      11.361   9.117  -6.004  1.00  0.00            
ATOM   4621  CG  PRO A 312      12.374   7.590  -7.192  1.00  0.00            
ATOM   4622  HG1 PRO A 312      12.783   6.863  -6.493  1.00  0.00            
ATOM   4623  HG2 PRO A 312      13.201   8.301  -7.307  1.00  0.00            
ATOM   4624  CB  PRO A 312      11.806   6.789  -8.380  1.00  0.00            
ATOM   4625  HB1 PRO A 312      11.371   5.841  -8.079  1.00  0.00            
ATOM   4626  HB2 PRO A 312      12.568   6.534  -9.120  1.00  0.00            
ATOM   4627  CA  PRO A 312      10.720   7.749  -8.910  1.00  0.00            
ATOM   4628  HA  PRO A 312      11.103   8.369  -9.712  1.00  0.00            
ATOM   4629  C   PRO A 312       9.660   6.980  -9.681  1.00  0.00            
ATOM   4630  O   PRO A 312       9.806   6.901 -10.901  1.00  0.00            
ATOM   4631  N   ILE A 313       8.561   6.577  -9.022  1.00  0.00            
ATOM   4632  H   ILE A 313       8.461   6.799  -8.050  1.00  0.00            
ATOM   4633  CA  ILE A 313       7.454   6.037  -9.753  1.00  0.00            
ATOM   4634  HA  ILE A 313       7.863   5.327 -10.473  1.00  0.00            
ATOM   4635  CB  ILE A 313       6.553   5.148  -8.830  1.00  0.00            
ATOM   4636  HB  ILE A 313       6.229   5.644  -7.919  1.00  0.00            
ATOM   4637  CG2 ILE A 313       5.264   4.828  -9.657  1.00  0.00            
ATOM   4638 1HG2 ILE A 313       5.393   4.286 -10.592  1.00  0.00            
ATOM   4639 2HG2 ILE A 313       4.647   4.155  -9.049  1.00  0.00            
ATOM   4640 3HG2 ILE A 313       4.634   5.696  -9.864  1.00  0.00            
ATOM   4641  CG1 ILE A 313       7.387   3.882  -8.572  1.00  0.00            
ATOM   4642 1HG1 ILE A 313       8.156   4.215  -7.877  1.00  0.00            
ATOM   4643 2HG1 ILE A 313       7.895   3.492  -9.452  1.00  0.00            
ATOM   4644  CD  ILE A 313       6.635   2.885  -7.705  1.00  0.00            
ATOM   4645  HD1 ILE A 313       5.975   3.379  -6.985  1.00  0.00            
ATOM   4646  HD2 ILE A 313       6.017   2.272  -8.360  1.00  0.00            
ATOM   4647  HD3 ILE A 313       7.402   2.282  -7.218  1.00  0.00            
ATOM   4648  C   ILE A 313       6.799   7.052 -10.635  1.00  0.00            
ATOM   4649  O   ILE A 313       6.640   6.842 -11.870  1.00  0.00            
ATOM   4650  N   LEU A 314       6.570   8.282 -10.112  1.00  0.00            
ATOM   4651  H   LEU A 314       6.701   8.406  -9.112  1.00  0.00            
ATOM   4652  CA  LEU A 314       5.964   9.425 -10.865  1.00  0.00            
ATOM   4653  HA  LEU A 314       5.090   9.037 -11.391  1.00  0.00            
ATOM   4654  CB  LEU A 314       5.652  10.562  -9.821  1.00  0.00            
ATOM   4655  HB1 LEU A 314       6.629  10.978  -9.594  1.00  0.00            
ATOM   4656  HB2 LEU A 314       5.331  10.027  -8.922  1.00  0.00            
ATOM   4657  CG  LEU A 314       4.608  11.725 -10.085  1.00  0.00            
ATOM   4658  HG  LEU A 314       4.794  12.113 -11.092  1.00  0.00            
ATOM   4659  CD1 LEU A 314       3.198  11.066 -10.234  1.00  0.00            
ATOM   4660 1HD1 LEU A 314       3.131  10.212 -10.913  1.00  0.00            
ATOM   4661 2HD1 LEU A 314       2.831  10.767  -9.245  1.00  0.00            
ATOM   4662 3HD1 LEU A 314       2.404  11.734 -10.553  1.00  0.00            
ATOM   4663  CD2 LEU A 314       4.603  12.800  -9.007  1.00  0.00            
ATOM   4664 1HD2 LEU A 314       3.879  13.613  -9.085  1.00  0.00            
ATOM   4665 2HD2 LEU A 314       4.611  12.320  -8.032  1.00  0.00            
ATOM   4666 3HD2 LEU A 314       5.608  13.234  -9.047  1.00  0.00            
ATOM   4667  C   LEU A 314       6.855   9.927 -11.961  1.00  0.00            
ATOM   4668  O   LEU A 314       6.326  10.376 -12.988  1.00  0.00            
ATOM   4669  N   PHE A 315       8.167   9.754 -11.922  1.00  0.00            
ATOM   4670  H   PHE A 315       8.524   9.303 -11.090  1.00  0.00            
ATOM   4671  CA  PHE A 315       9.094   9.914 -13.047  1.00  0.00            
ATOM   4672  HA  PHE A 315       8.964  10.904 -13.473  1.00  0.00            
ATOM   4673  CB  PHE A 315      10.491   9.862 -12.500  1.00  0.00            
ATOM   4674  HB1 PHE A 315      10.759   8.840 -12.241  1.00  0.00            
ATOM   4675  HB2 PHE A 315      10.536  10.381 -11.552  1.00  0.00            
ATOM   4676  CG  PHE A 315      11.676  10.220 -13.404  1.00  0.00            
ATOM   4677  CD1 PHE A 315      12.187  11.445 -13.427  1.00  0.00            
ATOM   4678  HD1 PHE A 315      11.726  12.158 -12.758  1.00  0.00            
ATOM   4679  CE1 PHE A 315      13.355  11.724 -14.245  1.00  0.00            
ATOM   4680  HE1 PHE A 315      13.816  12.696 -14.123  1.00  0.00            
ATOM   4681  CZ  PHE A 315      13.842  10.770 -15.110  1.00  0.00            
ATOM   4682  HZ  PHE A 315      14.829  10.968 -15.520  1.00  0.00            
ATOM   4683  CE2 PHE A 315      13.180   9.549 -15.176  1.00  0.00            
ATOM   4684  HE2 PHE A 315      13.530   8.830 -15.894  1.00  0.00            
ATOM   4685  CD2 PHE A 315      12.161   9.255 -14.277  1.00  0.00            
ATOM   4686  HD2 PHE A 315      11.759   8.246 -14.341  1.00  0.00            
ATOM   4687  C   PHE A 315       8.828   9.042 -14.283  1.00  0.00            
ATOM   4688  O   PHE A 315       8.688   9.592 -15.367  1.00  0.00            
ATOM   4689  N   ALA A 316       8.640   7.720 -14.207  1.00  0.00            
ATOM   4690  H   ALA A 316       8.778   7.322 -13.288  1.00  0.00            
ATOM   4691  CA  ALA A 316       8.182   6.965 -15.375  1.00  0.00            
ATOM   4692  HA  ALA A 316       8.910   6.877 -16.175  1.00  0.00            
ATOM   4693  CB  ALA A 316       7.768   5.532 -14.840  1.00  0.00            
ATOM   4694  HB1 ALA A 316       7.416   4.931 -15.679  1.00  0.00            
ATOM   4695  HB2 ALA A 316       8.680   5.086 -14.452  1.00  0.00            
ATOM   4696  HB3 ALA A 316       7.018   5.551 -14.051  1.00  0.00            
ATOM   4697  C   ALA A 316       6.918   7.570 -16.009  1.00  0.00            
ATOM   4698  O   ALA A 316       6.869   7.616 -17.277  1.00  0.00            
ATOM   4699  N   ILE A 317       5.925   8.003 -15.178  1.00  0.00            
ATOM   4700  H   ILE A 317       6.088   7.975 -14.174  1.00  0.00            
ATOM   4701  CA  ILE A 317       4.738   8.625 -15.699  1.00  0.00            
ATOM   4702  HA  ILE A 317       4.362   7.908 -16.427  1.00  0.00            
ATOM   4703  CB  ILE A 317       3.689   8.735 -14.617  1.00  0.00            
ATOM   4704  HB  ILE A 317       3.954   9.636 -14.059  1.00  0.00            
ATOM   4705  CG2 ILE A 317       2.259   9.060 -15.162  1.00  0.00            
ATOM   4706 1HG2 ILE A 317       1.540   9.230 -14.367  1.00  0.00            
ATOM   4707 2HG2 ILE A 317       2.116   9.955 -15.767  1.00  0.00            
ATOM   4708 3HG2 ILE A 317       1.893   8.215 -15.759  1.00  0.00            
ATOM   4709  CG1 ILE A 317       3.494   7.384 -13.876  1.00  0.00            
ATOM   4710 1HG1 ILE A 317       4.431   6.903 -13.600  1.00  0.00            
ATOM   4711 2HG1 ILE A 317       2.865   6.692 -14.423  1.00  0.00            
ATOM   4712  CD  ILE A 317       2.658   7.452 -12.563  1.00  0.00            
ATOM   4713  HD1 ILE A 317       1.616   7.746 -12.684  1.00  0.00            
ATOM   4714  HD2 ILE A 317       2.747   6.406 -12.278  1.00  0.00            
ATOM   4715  HD3 ILE A 317       3.166   8.067 -11.814  1.00  0.00            
ATOM   4716  C   ILE A 317       5.006   9.978 -16.378  1.00  0.00            
ATOM   4717  O   ILE A 317       4.392  10.335 -17.369  1.00  0.00            
ATOM   4718  N   GLY A 318       5.958  10.775 -15.796  1.00  0.00            
ATOM   4719  H   GLY A 318       6.459  10.471 -14.979  1.00  0.00            
ATOM   4720  CA  GLY A 318       6.351  12.066 -16.410  1.00  0.00            
ATOM   4721  HA1 GLY A 318       7.023  12.615 -15.754  1.00  0.00            
ATOM   4722  HA2 GLY A 318       5.464  12.678 -16.609  1.00  0.00            
ATOM   4723  C   GLY A 318       7.155  11.901 -17.729  1.00  0.00            
ATOM   4724  O   GLY A 318       6.790  12.555 -18.768  1.00  0.00            
ATOM   4725  N   VAL A 319       8.185  11.076 -17.897  1.00  0.00            
ATOM   4726  H   VAL A 319       8.420  10.505 -17.103  1.00  0.00            
ATOM   4727  CA  VAL A 319       8.769  10.865 -19.234  1.00  0.00            
ATOM   4728  HA  VAL A 319       9.014  11.872 -19.568  1.00  0.00            
ATOM   4729  CB  VAL A 319       9.978   9.902 -19.179  1.00  0.00            
ATOM   4730  HB  VAL A 319       9.663   8.911 -18.849  1.00  0.00            
ATOM   4731  CG1 VAL A 319      10.556   9.689 -20.630  1.00  0.00            
ATOM   4732 1HG1 VAL A 319      10.862  10.670 -20.980  1.00  0.00            
ATOM   4733 2HG1 VAL A 319      11.320   8.917 -20.699  1.00  0.00            
ATOM   4734 3HG1 VAL A 319       9.813   9.263 -21.302  1.00  0.00            
ATOM   4735  CG2 VAL A 319      11.070  10.371 -18.219  1.00  0.00            
ATOM   4736 1HG2 VAL A 319      10.660  10.480 -17.214  1.00  0.00            
ATOM   4737 2HG2 VAL A 319      11.834   9.604 -18.237  1.00  0.00            
ATOM   4738 3HG2 VAL A 319      11.400  11.324 -18.621  1.00  0.00            
ATOM   4739  C   VAL A 319       7.663  10.299 -20.239  1.00  0.00            
ATOM   4740  O   VAL A 319       7.603  10.622 -21.409  1.00  0.00            
ATOM   4741  N   ASN A 320       6.739   9.547 -19.740  1.00  0.00            
ATOM   4742  H   ASN A 320       6.829   9.214 -18.801  1.00  0.00            
ATOM   4743  CA  ASN A 320       5.560   9.005 -20.535  1.00  0.00            
ATOM   4744  HA  ASN A 320       5.978   8.610 -21.460  1.00  0.00            
ATOM   4745  CB  ASN A 320       4.877   7.825 -19.775  1.00  0.00            
ATOM   4746  HB1 ASN A 320       3.884   7.798 -20.217  1.00  0.00            
ATOM   4747  HB2 ASN A 320       4.904   7.840 -18.688  1.00  0.00            
ATOM   4748  CG  ASN A 320       5.552   6.530 -20.210  1.00  0.00            
ATOM   4749  OD1 ASN A 320       6.493   6.449 -20.985  1.00  0.00            
ATOM   4750  ND2 ASN A 320       5.126   5.437 -19.754  1.00  0.00            
ATOM   4751 1HD2 ASN A 320       4.327   5.388 -19.136  1.00  0.00            
ATOM   4752 2HD2 ASN A 320       5.608   4.628 -20.111  1.00  0.00            
ATOM   4753  C   ASN A 320       4.621  10.069 -21.071  1.00  0.00            
ATOM   4754  O   ASN A 320       4.181  10.066 -22.230  1.00  0.00            
ATOM   4755  N   PHE A 321       4.285  11.032 -20.182  1.00  0.00            
ATOM   4756  H   PHE A 321       4.658  11.000 -19.244  1.00  0.00            
ATOM   4757  CA  PHE A 321       3.480  12.177 -20.608  1.00  0.00            
ATOM   4758  HA  PHE A 321       2.517  11.823 -20.980  1.00  0.00            
ATOM   4759  CB  PHE A 321       2.987  12.934 -19.375  1.00  0.00            
ATOM   4760  HB1 PHE A 321       3.824  13.459 -18.903  1.00  0.00            
ATOM   4761  HB2 PHE A 321       2.701  12.168 -18.651  1.00  0.00            
ATOM   4762  CG  PHE A 321       1.892  13.870 -19.539  1.00  0.00            
ATOM   4763  CD1 PHE A 321       2.170  15.242 -19.465  1.00  0.00            
ATOM   4764  HD1 PHE A 321       3.177  15.561 -19.234  1.00  0.00            
ATOM   4765  CE1 PHE A 321       1.126  16.189 -19.644  1.00  0.00            
ATOM   4766  HE1 PHE A 321       1.332  17.250 -19.686  1.00  0.00            
ATOM   4767  CZ  PHE A 321      -0.167  15.850 -19.982  1.00  0.00            
ATOM   4768  HZ  PHE A 321      -0.945  16.604 -20.016  1.00  0.00            
ATOM   4769  CE2 PHE A 321      -0.561  14.514 -19.794  1.00  0.00            
ATOM   4770  HE2 PHE A 321      -1.578  14.165 -19.711  1.00  0.00            
ATOM   4771  CD2 PHE A 321       0.506  13.489 -19.647  1.00  0.00            
ATOM   4772  HD2 PHE A 321       0.197  12.463 -19.485  1.00  0.00            
ATOM   4773  C   PHE A 321       4.182  13.108 -21.635  1.00  0.00            
ATOM   4774  O   PHE A 321       3.615  13.454 -22.658  1.00  0.00            
ATOM   4775  N   LEU A 322       5.445  13.373 -21.464  1.00  0.00            
ATOM   4776  H   LEU A 322       5.793  13.063 -20.568  1.00  0.00            
ATOM   4777  CA  LEU A 322       6.434  13.921 -22.490  1.00  0.00            
ATOM   4778  HA  LEU A 322       6.063  14.903 -22.790  1.00  0.00            
ATOM   4779  CB  LEU A 322       7.761  14.216 -21.818  1.00  0.00            
ATOM   4780  HB1 LEU A 322       8.096  13.310 -21.302  1.00  0.00            
ATOM   4781  HB2 LEU A 322       7.562  14.931 -21.012  1.00  0.00            
ATOM   4782  CG  LEU A 322       8.886  14.664 -22.791  1.00  0.00            
ATOM   4783  HG  LEU A 322       9.078  13.887 -23.524  1.00  0.00            
ATOM   4784  CD1 LEU A 322       8.517  15.966 -23.526  1.00  0.00            
ATOM   4785 1HD1 LEU A 322       7.777  15.805 -24.312  1.00  0.00            
ATOM   4786 2HD1 LEU A 322       8.066  16.571 -22.741  1.00  0.00            
ATOM   4787 3HD1 LEU A 322       9.414  16.400 -23.977  1.00  0.00            
ATOM   4788  CD2 LEU A 322      10.210  14.886 -22.032  1.00  0.00            
ATOM   4789 1HD2 LEU A 322      10.500  13.922 -21.595  1.00  0.00            
ATOM   4790 2HD2 LEU A 322      11.026  15.372 -22.569  1.00  0.00            
ATOM   4791 3HD2 LEU A 322      10.076  15.655 -21.277  1.00  0.00            
ATOM   4792  C   LEU A 322       6.395  13.126 -23.786  1.00  0.00            
ATOM   4793  O   LEU A 322       6.310  13.702 -24.835  1.00  0.00            
ATOM   4794  N   ILE A 323       6.524  11.803 -23.760  1.00  0.00            
ATOM   4795  H   ILE A 323       6.596  11.317 -22.886  1.00  0.00            
ATOM   4796  CA  ILE A 323       6.367  10.985 -25.008  1.00  0.00            
ATOM   4797  HA  ILE A 323       7.132  11.246 -25.758  1.00  0.00            
ATOM   4798  CB  ILE A 323       6.580   9.484 -24.602  1.00  0.00            
ATOM   4799  HB  ILE A 323       6.244   9.330 -23.574  1.00  0.00            
ATOM   4800  CG2 ILE A 323       5.861   8.507 -25.604  1.00  0.00            
ATOM   4801 1HG2 ILE A 323       6.057   7.470 -25.344  1.00  0.00            
ATOM   4802 2HG2 ILE A 323       4.774   8.661 -25.612  1.00  0.00            
ATOM   4803 3HG2 ILE A 323       6.149   8.548 -26.649  1.00  0.00            
ATOM   4804  CG1 ILE A 323       8.101   9.100 -24.567  1.00  0.00            
ATOM   4805 1HG1 ILE A 323       8.521   9.983 -24.093  1.00  0.00            
ATOM   4806 2HG1 ILE A 323       8.419   8.957 -25.601  1.00  0.00            
ATOM   4807  CD  ILE A 323       8.366   7.846 -23.694  1.00  0.00            
ATOM   4808  HD1 ILE A 323       8.132   8.128 -22.663  1.00  0.00            
ATOM   4809  HD2 ILE A 323       7.806   6.940 -23.940  1.00  0.00            
ATOM   4810  HD3 ILE A 323       9.440   7.715 -23.641  1.00  0.00            
ATOM   4811  C   ILE A 323       5.015  11.307 -25.746  1.00  0.00            
ATOM   4812  O   ILE A 323       5.016  11.543 -26.981  1.00  0.00            
ATOM   4813  N   PHE A 324       3.900  11.174 -24.978  1.00  0.00            
ATOM   4814  H   PHE A 324       4.038  10.744 -24.063  1.00  0.00            
ATOM   4815  CA  PHE A 324       2.510  11.266 -25.449  1.00  0.00            
ATOM   4816  HA  PHE A 324       2.231  10.510 -26.183  1.00  0.00            
ATOM   4817  CB  PHE A 324       1.566  11.198 -24.252  1.00  0.00            
ATOM   4818  HB1 PHE A 324       1.994  11.737 -23.418  1.00  0.00            
ATOM   4819  HB2 PHE A 324       1.342  10.203 -23.854  1.00  0.00            
ATOM   4820  CG  PHE A 324       0.299  12.002 -24.533  1.00  0.00            
ATOM   4821  CD1 PHE A 324      -0.631  11.538 -25.477  1.00  0.00            
ATOM   4822  HD1 PHE A 324      -0.502  10.606 -26.004  1.00  0.00            
ATOM   4823  CE1 PHE A 324      -1.747  12.292 -25.692  1.00  0.00            
ATOM   4824  HE1 PHE A 324      -2.425  11.998 -26.482  1.00  0.00            
ATOM   4825  CZ  PHE A 324      -2.028  13.423 -24.921  1.00  0.00            
ATOM   4826  HZ  PHE A 324      -2.995  13.846 -25.158  1.00  0.00            
ATOM   4827  CE2 PHE A 324      -1.208  13.845 -23.894  1.00  0.00            
ATOM   4828  HE2 PHE A 324      -1.384  14.729 -23.294  1.00  0.00            
ATOM   4829  CD2 PHE A 324      -0.013  13.110 -23.711  1.00  0.00            
ATOM   4830  HD2 PHE A 324       0.566  13.420 -22.848  1.00  0.00            
ATOM   4831  C   PHE A 324       2.471  12.606 -26.228  1.00  0.00            
ATOM   4832  O   PHE A 324       2.121  12.445 -27.413  1.00  0.00            
ATOM   4833  N   VAL A 325       2.974  13.729 -25.736  1.00  0.00            
ATOM   4834  H   VAL A 325       3.370  13.731 -24.801  1.00  0.00            
ATOM   4835  CA  VAL A 325       2.773  14.988 -26.465  1.00  0.00            
ATOM   4836  HA  VAL A 325       1.720  14.963 -26.742  1.00  0.00            
ATOM   4837  CB  VAL A 325       2.873  16.315 -25.626  1.00  0.00            
ATOM   4838  HB  VAL A 325       2.648  17.187 -26.241  1.00  0.00            
ATOM   4839  CG1 VAL A 325       1.843  16.411 -24.507  1.00  0.00            
ATOM   4840 1HG1 VAL A 325       1.850  17.302 -23.887  1.00  0.00            
ATOM   4841 2HG1 VAL A 325       0.916  16.298 -25.076  1.00  0.00            
ATOM   4842 3HG1 VAL A 325       2.011  15.556 -23.854  1.00  0.00            
ATOM   4843  CG2 VAL A 325       4.341  16.476 -25.058  1.00  0.00            
ATOM   4844 1HG2 VAL A 325       4.425  17.370 -24.436  1.00  0.00            
ATOM   4845 2HG2 VAL A 325       4.585  15.698 -24.335  1.00  0.00            
ATOM   4846 3HG2 VAL A 325       5.102  16.465 -25.837  1.00  0.00            
ATOM   4847  C   VAL A 325       3.540  15.100 -27.763  1.00  0.00            
ATOM   4848  O   VAL A 325       3.101  15.863 -28.692  1.00  0.00            
ATOM   4849  N   ARG A 326       4.581  14.237 -27.942  1.00  0.00            
ATOM   4850  H   ARG A 326       4.952  13.849 -27.078  1.00  0.00            
ATOM   4851  CA  ARG A 326       5.387  14.177 -29.116  1.00  0.00            
ATOM   4852  HA  ARG A 326       5.273  15.128 -29.624  1.00  0.00            
ATOM   4853  CB  ARG A 326       6.845  14.044 -28.677  1.00  0.00            
ATOM   4854  HB1 ARG A 326       7.476  13.771 -29.529  1.00  0.00            
ATOM   4855  HB2 ARG A 326       6.881  13.227 -27.961  1.00  0.00            
ATOM   4856  CG  ARG A 326       7.485  15.138 -27.846  1.00  0.00            
ATOM   4857  HG1 ARG A 326       8.569  15.046 -27.871  1.00  0.00            
ATOM   4858  HG2 ARG A 326       7.204  14.996 -26.801  1.00  0.00            
ATOM   4859  CD  ARG A 326       7.192  16.552 -28.321  1.00  0.00            
ATOM   4860  HD1 ARG A 326       7.391  17.271 -27.531  1.00  0.00            
ATOM   4861  HD2 ARG A 326       6.133  16.684 -28.568  1.00  0.00            
ATOM   4862  NE  ARG A 326       7.834  16.832 -29.622  1.00  0.00            
ATOM   4863  HE  ARG A 326       8.635  16.285 -29.915  1.00  0.00            
ATOM   4864  CZ  ARG A 326       7.674  18.023 -30.165  1.00  0.00            
ATOM   4865  NH1 ARG A 326       8.445  18.241 -31.142  1.00  0.00            
ATOM   4866 1HH1 ARG A 326       9.024  17.493 -31.495  1.00  0.00            
ATOM   4867 2HH1 ARG A 326       8.370  19.124 -31.641  1.00  0.00            
ATOM   4868  NH2 ARG A 326       6.782  18.944 -29.931  1.00  0.00            
ATOM   4869 1HH2 ARG A 326       6.303  18.804 -29.054  1.00  0.00            
ATOM   4870 2HH2 ARG A 326       6.801  19.885 -30.280  1.00  0.00            
ATOM   4871  C   ARG A 326       5.023  13.059 -30.134  1.00  0.00            
ATOM   4872  O   ARG A 326       5.402  13.224 -31.281  1.00  0.00            
ATOM   4873  N   VAL A 327       4.365  11.987 -29.722  1.00  0.00            
ATOM   4874  H   VAL A 327       4.119  11.898 -28.744  1.00  0.00            
ATOM   4875  CA  VAL A 327       3.757  11.054 -30.715  1.00  0.00            
ATOM   4876  HA  VAL A 327       4.369  11.030 -31.619  1.00  0.00            
ATOM   4877  CB  VAL A 327       3.771   9.599 -30.227  1.00  0.00            
ATOM   4878  HB  VAL A 327       3.497   8.868 -30.996  1.00  0.00            
ATOM   4879  CG1 VAL A 327       5.200   9.079 -30.016  1.00  0.00            
ATOM   4880 1HG1 VAL A 327       5.185   8.013 -29.775  1.00  0.00            
ATOM   4881 2HG1 VAL A 327       5.735   9.026 -30.958  1.00  0.00            
ATOM   4882 3HG1 VAL A 327       5.737   9.591 -29.220  1.00  0.00            
ATOM   4883  CG2 VAL A 327       3.030   9.373 -28.891  1.00  0.00            
ATOM   4884 1HG2 VAL A 327       2.380   8.501 -28.983  1.00  0.00            
ATOM   4885 2HG2 VAL A 327       3.719   9.334 -28.054  1.00  0.00            
ATOM   4886 3HG2 VAL A 327       2.278  10.142 -28.738  1.00  0.00            
ATOM   4887  C   VAL A 327       2.356  11.551 -31.258  1.00  0.00            
ATOM   4888  O   VAL A 327       1.988  11.148 -32.367  1.00  0.00            
ATOM   4889  N   ILE A 328       1.516  12.195 -30.432  1.00  0.00            
ATOM   4890  H   ILE A 328       1.894  12.623 -29.596  1.00  0.00            
ATOM   4891  CA  ILE A 328       0.001  12.143 -30.638  1.00  0.00            
ATOM   4892  HA  ILE A 328      -0.118  11.077 -30.787  1.00  0.00            
ATOM   4893  CB  ILE A 328      -0.758  12.654 -29.348  1.00  0.00            
ATOM   4894  HB  ILE A 328      -0.417  11.988 -28.548  1.00  0.00            
ATOM   4895  CG2 ILE A 328      -0.336  14.066 -29.041  1.00  0.00            
ATOM   4896 1HG2 ILE A 328      -0.898  14.462 -28.202  1.00  0.00            
ATOM   4897 2HG2 ILE A 328       0.752  14.174 -29.012  1.00  0.00            
ATOM   4898 3HG2 ILE A 328      -0.587  14.785 -29.826  1.00  0.00            
ATOM   4899  CG1 ILE A 328      -2.262  12.728 -29.556  1.00  0.00            
ATOM   4900 1HG1 ILE A 328      -2.484  13.496 -30.294  1.00  0.00            
ATOM   4901 2HG1 ILE A 328      -2.766  13.128 -28.677  1.00  0.00            
ATOM   4902  CD  ILE A 328      -3.059  11.445 -29.829  1.00  0.00            
ATOM   4903  HD1 ILE A 328      -2.745  10.669 -29.125  1.00  0.00            
ATOM   4904  HD2 ILE A 328      -4.122  11.660 -29.710  1.00  0.00            
ATOM   4905  HD3 ILE A 328      -2.841  11.075 -30.835  1.00  0.00            
ATOM   4906  C   ILE A 328      -0.502  12.842 -31.988  1.00  0.00            
ATOM   4907  O   ILE A 328      -1.558  12.515 -32.433  1.00  0.00            
ATOM   4908  N   CYS A 329       0.418  13.470 -32.701  1.00  0.00            
ATOM   4909  H   CYS A 329       1.350  13.627 -32.358  1.00  0.00            
ATOM   4910  CA  CYS A 329       0.120  13.849 -34.067  1.00  0.00            
ATOM   4911  HA  CYS A 329      -0.952  13.992 -34.195  1.00  0.00            
ATOM   4912  CB  CYS A 329       0.705  15.294 -34.338  1.00  0.00            
ATOM   4913  HB1 CYS A 329       1.791  15.226 -34.337  1.00  0.00            
ATOM   4914  HB2 CYS A 329       0.424  15.926 -33.499  1.00  0.00            
ATOM   4915  SG  CYS A 329       0.127  15.964 -35.965  1.00  0.00            
ATOM   4916  HG  CYS A 329       0.797  17.118 -35.894  1.00  0.00            
ATOM   4917  C   CYS A 329       0.689  12.856 -35.148  1.00  0.00            
ATOM   4918  O   CYS A 329       0.050  12.753 -36.177  1.00  0.00            
ATOM   4919  N   ILE A 330       1.835  12.261 -34.867  1.00  0.00            
ATOM   4920  H   ILE A 330       2.274  12.394 -33.961  1.00  0.00            
ATOM   4921  CA  ILE A 330       2.523  11.351 -35.871  1.00  0.00            
ATOM   4922  HA  ILE A 330       2.567  11.821 -36.846  1.00  0.00            
ATOM   4923  CB  ILE A 330       4.043  10.959 -35.484  1.00  0.00            
ATOM   4924  HB  ILE A 330       3.966  10.399 -34.549  1.00  0.00            
ATOM   4925  CG2 ILE A 330       4.669  10.205 -36.717  1.00  0.00            
ATOM   4926 1HG2 ILE A 330       5.753  10.095 -36.635  1.00  0.00            
ATOM   4927 2HG2 ILE A 330       4.195   9.227 -36.840  1.00  0.00            
ATOM   4928 3HG2 ILE A 330       4.393  10.792 -37.593  1.00  0.00            
ATOM   4929  CG1 ILE A 330       4.843  12.208 -35.132  1.00  0.00            
ATOM   4930 1HG1 ILE A 330       4.317  12.736 -34.334  1.00  0.00            
ATOM   4931 2HG1 ILE A 330       4.879  12.979 -35.899  1.00  0.00            
ATOM   4932  CD  ILE A 330       6.221  11.866 -34.624  1.00  0.00            
ATOM   4933  HD1 ILE A 330       6.573  12.707 -34.018  1.00  0.00            
ATOM   4934  HD2 ILE A 330       6.182  11.071 -33.883  1.00  0.00            
ATOM   4935  HD3 ILE A 330       6.891  11.532 -35.416  1.00  0.00            
ATOM   4936  C   ILE A 330       1.670  10.095 -36.190  1.00  0.00            
ATOM   4937  O   ILE A 330       1.567   9.590 -37.285  1.00  0.00            
ATOM   4938  N   VAL A 331       0.946   9.741 -35.116  1.00  0.00            
ATOM   4939  H   VAL A 331       1.032  10.255 -34.253  1.00  0.00            
ATOM   4940  CA  VAL A 331      -0.146   8.747 -35.228  1.00  0.00            
ATOM   4941  HA  VAL A 331       0.179   7.803 -35.677  1.00  0.00            
ATOM   4942  CB  VAL A 331      -0.663   8.254 -33.863  1.00  0.00            
ATOM   4943  HB  VAL A 331      -1.557   7.644 -33.997  1.00  0.00            
ATOM   4944  CG1 VAL A 331       0.428   7.403 -33.147  1.00  0.00            
ATOM   4945 1HG1 VAL A 331       0.564   6.503 -33.741  1.00  0.00            
ATOM   4946 2HG1 VAL A 331       1.251   8.084 -32.926  1.00  0.00            
ATOM   4947 3HG1 VAL A 331      -0.006   6.991 -32.229  1.00  0.00            
ATOM   4948  CG2 VAL A 331      -0.995   9.366 -32.817  1.00  0.00            
ATOM   4949 1HG2 VAL A 331      -0.193  10.099 -32.838  1.00  0.00            
ATOM   4950 2HG2 VAL A 331      -1.976   9.811 -33.010  1.00  0.00            
ATOM   4951 3HG2 VAL A 331      -1.073   8.933 -31.825  1.00  0.00            
ATOM   4952  C   VAL A 331      -1.348   9.117 -36.063  1.00  0.00            
ATOM   4953  O   VAL A 331      -1.984   8.144 -36.546  1.00  0.00            
ATOM   4954  N   VAL A 332      -1.580  10.364 -36.319  1.00  0.00            
ATOM   4955  H   VAL A 332      -1.073  11.095 -35.841  1.00  0.00            
ATOM   4956  CA  VAL A 332      -2.622  10.696 -37.378  1.00  0.00            
ATOM   4957  HA  VAL A 332      -3.114   9.799 -37.758  1.00  0.00            
ATOM   4958  CB  VAL A 332      -3.892  11.418 -36.817  1.00  0.00            
ATOM   4959  HB  VAL A 332      -4.777  11.271 -37.434  1.00  0.00            
ATOM   4960  CG1 VAL A 332      -4.383  10.665 -35.541  1.00  0.00            
ATOM   4961 1HG1 VAL A 332      -4.313   9.586 -35.718  1.00  0.00            
ATOM   4962 2HG1 VAL A 332      -3.753  10.900 -34.685  1.00  0.00            
ATOM   4963 3HG1 VAL A 332      -5.426  10.892 -35.350  1.00  0.00            
ATOM   4964  CG2 VAL A 332      -3.663  12.944 -36.627  1.00  0.00            
ATOM   4965 1HG2 VAL A 332      -4.544  13.402 -36.175  1.00  0.00            
ATOM   4966 2HG2 VAL A 332      -2.904  13.085 -35.854  1.00  0.00            
ATOM   4967 3HG2 VAL A 332      -3.399  13.454 -37.551  1.00  0.00            
ATOM   4968  C   VAL A 332      -2.058  11.337 -38.629  1.00  0.00            
ATOM   4969  O   VAL A 332      -2.752  11.526 -39.580  1.00  0.00            
ATOM   4970  N   SER A 333      -0.721  11.670 -38.707  1.00  0.00            
ATOM   4971  H   SER A 333      -0.188  11.475 -37.865  1.00  0.00            
ATOM   4972  CA  SER A 333      -0.092  12.701 -39.601  1.00  0.00            
ATOM   4973  HA  SER A 333      -0.410  13.713 -39.350  1.00  0.00            
ATOM   4974  CB  SER A 333       1.406  12.543 -39.316  1.00  0.00            
ATOM   4975  HB1 SER A 333       1.558  12.711 -38.249  1.00  0.00            
ATOM   4976  HB2 SER A 333       1.836  13.332 -39.927  1.00  0.00            
ATOM   4977  OG  SER A 333       2.000  11.240 -39.473  1.00  0.00            
ATOM   4978  HG  SER A 333       1.478  10.560 -39.044  1.00  0.00            
ATOM   4979  C   SER A 333      -0.287  12.592 -41.080  1.00  0.00            
ATOM   4980  O   SER A 333      -0.518  13.674 -41.675  1.00  0.00            
ATOM   4981  N   LYS A 334      -0.295  11.464 -41.777  1.00  0.00            
ATOM   4982  H   LYS A 334      -0.199  10.625 -41.212  1.00  0.00            
ATOM   4983  CA  LYS A 334      -0.501  11.393 -43.245  1.00  0.00            
ATOM   4984  HA  LYS A 334      -0.023  12.219 -43.772  1.00  0.00            
ATOM   4985  CB  LYS A 334       0.153  10.046 -43.807  1.00  0.00            
ATOM   4986  HB1 LYS A 334      -0.227   9.215 -43.199  1.00  0.00            
ATOM   4987  HB2 LYS A 334       1.215  10.088 -43.542  1.00  0.00            
ATOM   4988  CG  LYS A 334       0.045   9.680 -45.261  1.00  0.00            
ATOM   4989  HG1 LYS A 334      -0.994   9.716 -45.600  1.00  0.00            
ATOM   4990  HG2 LYS A 334       0.453   8.695 -45.441  1.00  0.00            
ATOM   4991  CD  LYS A 334       0.922  10.630 -45.952  1.00  0.00            
ATOM   4992  HD1 LYS A 334       1.942  10.628 -45.573  1.00  0.00            
ATOM   4993  HD2 LYS A 334       0.501  11.639 -45.863  1.00  0.00            
ATOM   4994  CE  LYS A 334       1.109  10.424 -47.441  1.00  0.00            
ATOM   4995  HE1 LYS A 334       0.130  10.618 -47.883  1.00  0.00            
ATOM   4996  HE2 LYS A 334       1.351   9.389 -47.680  1.00  0.00            
ATOM   4997  NZ  LYS A 334       2.137  11.266 -48.013  1.00  0.00            
ATOM   4998  HZ1 LYS A 334       2.308  11.165 -49.007  1.00  0.00            
ATOM   4999  HZ2 LYS A 334       1.894  12.236 -47.864  1.00  0.00            
ATOM   5000  HZ3 LYS A 334       2.992  11.015 -47.549  1.00  0.00            
ATOM   5001  C   LYS A 334      -2.029  11.524 -43.581  1.00  0.00            
ATOM   5002  O   LYS A 334      -2.437  11.716 -44.722  1.00  0.00            
ATOM   5003  N   LEU A 335      -2.854  11.464 -42.552  1.00  0.00            
ATOM   5004  H   LEU A 335      -2.391  11.248 -41.676  1.00  0.00            
ATOM   5005  CA  LEU A 335      -4.258  11.715 -42.591  1.00  0.00            
ATOM   5006  HA  LEU A 335      -4.563  11.706 -43.644  1.00  0.00            
ATOM   5007  CB  LEU A 335      -5.094  10.549 -41.943  1.00  0.00            
ATOM   5008  HB1 LEU A 335      -6.144  10.799 -42.006  1.00  0.00            
ATOM   5009  HB2 LEU A 335      -4.893  10.361 -40.890  1.00  0.00            
ATOM   5010  CG  LEU A 335      -4.817   9.114 -42.562  1.00  0.00            
ATOM   5011  HG  LEU A 335      -3.780   8.894 -42.311  1.00  0.00            
ATOM   5012  CD1 LEU A 335      -5.770   8.184 -41.939  1.00  0.00            
ATOM   5013 1HD1 LEU A 335      -6.765   8.585 -42.094  1.00  0.00            
ATOM   5014 2HD1 LEU A 335      -5.588   7.161 -42.273  1.00  0.00            
ATOM   5015 3HD1 LEU A 335      -5.676   8.106 -40.864  1.00  0.00            
ATOM   5016  CD2 LEU A 335      -4.962   9.115 -44.044  1.00  0.00            
ATOM   5017 1HD2 LEU A 335      -5.952   9.463 -44.343  1.00  0.00            
ATOM   5018 2HD2 LEU A 335      -4.139   9.674 -44.501  1.00  0.00            
ATOM   5019 3HD2 LEU A 335      -4.893   8.082 -44.375  1.00  0.00            
ATOM   5020  C   LEU A 335      -4.712  13.076 -42.071  1.00  0.00            
ATOM   5021  O   LEU A 335      -5.897  13.316 -42.040  1.00  0.00            
ATOM   5022  N   LYS A 336      -3.814  14.015 -41.640  1.00  0.00            
ATOM   5023  H   LYS A 336      -2.842  13.754 -41.723  1.00  0.00            
ATOM   5024  CA  LYS A 336      -4.146  15.282 -40.904  1.00  0.00            
ATOM   5025  HA  LYS A 336      -4.759  14.996 -40.052  1.00  0.00            
ATOM   5026  CB  LYS A 336      -2.795  15.914 -40.553  1.00  0.00            
ATOM   5027  HB1 LYS A 336      -2.267  16.192 -41.470  1.00  0.00            
ATOM   5028  HB2 LYS A 336      -2.166  15.184 -40.043  1.00  0.00            
ATOM   5029  CG  LYS A 336      -3.015  17.115 -39.568  1.00  0.00            
ATOM   5030  HG1 LYS A 336      -3.307  16.742 -38.593  1.00  0.00            
ATOM   5031  HG2 LYS A 336      -3.921  17.581 -39.949  1.00  0.00            
ATOM   5032  CD  LYS A 336      -1.972  18.156 -39.495  1.00  0.00            
ATOM   5033  HD1 LYS A 336      -2.266  18.822 -38.685  1.00  0.00            
ATOM   5034  HD2 LYS A 336      -1.778  18.636 -40.446  1.00  0.00            
ATOM   5035  CE  LYS A 336      -0.763  17.385 -38.971  1.00  0.00            
ATOM   5036  HE1 LYS A 336      -0.448  16.684 -39.740  1.00  0.00            
ATOM   5037  HE2 LYS A 336      -1.027  16.829 -38.068  1.00  0.00            
ATOM   5038  NZ  LYS A 336       0.268  18.375 -38.745  1.00  0.00            
ATOM   5039  HZ1 LYS A 336       1.105  17.829 -38.599  1.00  0.00            
ATOM   5040  HZ2 LYS A 336       0.473  18.958 -39.540  1.00  0.00            
ATOM   5041  HZ3 LYS A 336       0.259  19.003 -37.952  1.00  0.00            
ATOM   5042  C   LYS A 336      -5.098  16.165 -41.696  1.00  0.00            
ATOM   5043  O   LYS A 336      -6.203  16.469 -41.272  1.00  0.00            
ATOM   5044  N   ALA A 337      -4.743  16.566 -42.935  1.00  0.00            
ATOM   5045  H   ALA A 337      -3.824  16.364 -43.297  1.00  0.00            
ATOM   5046  CA  ALA A 337      -5.634  17.409 -43.770  1.00  0.00            
ATOM   5047  HA  ALA A 337      -5.795  18.290 -43.146  1.00  0.00            
ATOM   5048  CB  ALA A 337      -4.628  17.824 -44.933  1.00  0.00            
ATOM   5049  HB1 ALA A 337      -5.181  18.570 -45.506  1.00  0.00            
ATOM   5050  HB2 ALA A 337      -3.776  18.340 -44.488  1.00  0.00            
ATOM   5051  HB3 ALA A 337      -4.278  16.963 -45.498  1.00  0.00            
ATOM   5052  C   ALA A 337      -7.000  16.738 -44.210  1.00  0.00            
ATOM   5053  O   ALA A 337      -8.028  17.404 -44.423  1.00  0.00            
ATOM   5054  N   ASN A 338      -6.973  15.389 -44.433  1.00  0.00            
ATOM   5055  H   ASN A 338      -6.126  14.858 -44.308  1.00  0.00            
ATOM   5056  CA  ASN A 338      -8.085  14.471 -44.759  1.00  0.00            
ATOM   5057  HA  ASN A 338      -8.681  14.785 -45.615  1.00  0.00            
ATOM   5058  CB  ASN A 338      -7.414  13.104 -45.015  1.00  0.00            
ATOM   5059  HB1 ASN A 338      -6.658  12.819 -44.282  1.00  0.00            
ATOM   5060  HB2 ASN A 338      -6.940  13.189 -45.995  1.00  0.00            
ATOM   5061  CG  ASN A 338      -8.354  11.901 -45.028  1.00  0.00            
ATOM   5062  OD1 ASN A 338      -8.620  11.230 -44.020  1.00  0.00
[truncated: 16,297,125 more chars]
